# Supplementary material for: Deciphering the Proteome and Phosphoproteome of Peanut (Arachis hypogaea L.) Pegs Penetrating into the Soil
Source: Int J Mol Sci. 2025 Jan 14;26(2):634. doi: 10.3390/ijms26020634 (PMC11765555; doi:10.3390/ijms26020634)
Supplement: Supplementary file 1 [file ijms-26-00634-s001.zip]

Archive with 11 entries (11 files):
- Supplementary Figure S1.jpg
- Supplementary Figure S2.pdf
- Supplementary Figure S3.pdf
- Supplementary Figures S2 and S3.pdf
- Supplementary Table S1.xlsx
- Supplementary Table S2.xlsx
- Supplementary Table S3.xlsx
- Supplementary Table S4.xlsx
- Supplementary Table S5.xlsx
- Supplementary Table S6.xlsx
- Supplementary Table S7.xlsx
