# Supplementary material for: Deciphering the Proteome and Phosphoproteome of Peanut (Arachis hypogaea L.) Pegs Penetrating into the Soil
Source: Int J Mol Sci. 2025 Jan 14;26(2):634. doi: 10.3390/ijms26020634 (PMC11765555; doi:10.3390/ijms26020634)
Supplement: Supplementary file 1 [file ijms-26-00634-s001.zip › Supplementary Table S1.xlsx]

## Sheet: Summary
Header line description of table 1			Table 1. MS/MS spectrum database search analysis summary
Total spectrum	Number of spectrum produced by mass spectrometer
Matched spectrum	Number of spectrum matched with alignment protein		Total spectrums	Matched spectrums	Peptides	Unique peptides	Identified proteins	Quantifiable proteins
Peptides	Number of peptides which spectrum hit		659649	293262	37020	26316	6859	4561
Unique peptides	Number of unique peptides which spectrums hit
Identified proteins	Number of proteins detected by spectrum search analysis
Quantifiable proteins	Number of proteins quantifiable		Table 2. Differentially expressed protein summary
Header line description of worksheet "Protein_quant"			Compare group	Regulated type	fold change >1.2	fold change >1.3	fold change >1.5	fold change >2
Protein accession	Protein accession number of database used for search		UP/AP	Up-regulated	501	351	210	98
Protein description	Protein functional description			Down-regulated	400	256	123	29
Gene name	Name of the gene associated to the protein sequence
MW [kDa]	Protein molecular weight, unit [kDa]
Coverage [%]	Percent of identified peptdie sequence covering in protein sequence
Peptides	Number of peptides which spectrums hit
Unique peptides	Number of unique peptides which spectrums hit
PSMs	Number of spectrum which protein matched		sample	Identified_protein	Quantifiable_protein	Identified_peptide	Quantifiable_peptide	Identified_sites	Quantifiable_sites
			AP1	6603	6522	33439	30931	9404	9190
Header line description of worksheet "Peptide_quant"			AP2	6605	6525	34197	31589	9394	9169
Sequence	Identified peptide amino acid sequence		AP3	6606	6523	34343	31672	9391	9166
Protein accession	Protein accession number of database used for search		UP1	6665	6585	34592	32041	9604	9353
Protein description	Protein functional description		UP2	6631	6545	34198	31507	9588	9365
Charge	The charge-state of the peptide		UP3	6674	6576	34823	32268	9525	9306
m/z	The recalibrated mass-over-charge value of the peptide
Mass error [ppm]	Parts per million ratio of peptide mass error between the theory and practice
PEP	The maximal posterior error probability for peptides
Length	Identified peptide amino acid length
Unique [yes/no]	The peptide is or no unique to a single protein group
Experiment	Sample name of identified peptide produced by
Intensity	Ionic signal intensity of identified peptide

## Sheet: Protein_quant
Protein accession	Protein description	Gene name	Coverage [%]	Peptides	PSMs	Unique Peptides	MW [kDa]	Intensity AP1	Intensity AP2	Intensity AP3	Intensity UP1	Intensity UP2	Intensity UP3	AP1	AP2	AP3	UP1	UP2	UP3	UP/AP Ratio	UP/AP P value
A0A445C3C6	Adenylyltransferase and sulfurtransferase MOCS3 OS=Arachis hypogaea OX=3818 GN=MOCS3 PE=3 SV=1	MOCS3	7	3	11	3	50.4	1.70182e+06	2.05765e+06	2.20389e+06	1.14162e+06	1.20729e+06	974341	1.103	1.338	1.435	0.735	0.772	0.627	0.5506	0.00411087
A0A445DJJ0	Pyrophosphate--fructose 6-phosphate 1-phosphotransferase subunit beta OS=Arachis hypogaea OX=3818 GN=PFP-BETA PE=3 SV=1	PFP-BETA	44	18	211	10	61.6	4.09713e+07	4.60968e+07	4.41134e+07	5.54709e+07	5.25955e+07	5.25648e+07	0.845	0.954	0.914	1.136	1.071	1.076	1.2101	0.00890023
A0A444Y486	Probable bifunctional methylthioribulose-1-phosphate dehydratase/enolase-phosphatase E1 OS=Arachis hypogaea OX=3818 GN=Ahy_B08g092587 PE=3 SV=1	Ahy_B08g092587	52	18	184	3	57.4	4.55016e+07	4.96726e+07	5.20005e+07	4.72278e+07	5.0415e+07	4.59067e+07	0.942	1.032	1.082	0.971	1.03	0.944	0.9637	0.495559
A0A445BZD9	Probable bifunctional methylthioribulose-1-phosphate dehydratase/enolase-phosphatase E1 OS=Arachis hypogaea OX=3818 GN=Ahy_A08g040279 PE=3 SV=1	Ahy_A08g040279	52	18	166	3	57.4	2.91547e+06	2.34174e+06	2.07753e+06	2.40378e+06	2.43477e+06	2.85119e+06	1.168	0.941	0.836	0.956	0.963	1.134	1.0367	0.724753
A0A444Y2Z5	Ribokinase OS=Arachis hypogaea OX=3818 GN=Ahy_B08g091990 PE=3 SV=1	Ahy_B08g091990	17	6	28	6	44.4	7.55118e+06	7.32115e+06	7.09928e+06	7.44464e+06	8.41641e+06	8.98092e+06	0.971	0.944	0.917	0.95	1.068	1.146	1.1172	0.131316
A0A445EL27	Pyrophosphate--fructose 6-phosphate 1-phosphotransferase subunit beta OS=Arachis hypogaea OX=3818 GN=PFP-BETA PE=3 SV=1	PFP-BETA	44	19	168	11	62.4	5.64101e+07	5.30029e+07	5.40662e+07	6.47064e+07	6.17434e+07	6.75271e+07	0.95	0.895	0.915	1.082	1.026	1.129	1.1728	0.00826632
A0A445C8S8	ATP-dependent 6-phosphofructokinase OS=Arachis hypogaea OX=3818 GN=PFK PE=3 SV=1	PFK	34	12	87	9	56.4	4.18833e+07	4.13538e+07	4.15863e+07	4.83749e+07	4.766e+07	4.90563e+07	0.934	0.925	0.932	1.071	1.049	1.086	1.1487	0.000190003
A0A445D2J9	3-hydroxyacyl-CoA dehydrogenase OS=Arachis hypogaea OX=3818 GN=Ahy_A05g023187 PE=3 SV=1	Ahy_A05g023187	46	26	275	1	79.2	9.23317e+07	9.71607e+07	8.99749e+07	1.08154e+08	1.06828e+08	1.0765e+08
A0A444YZV2	3-hydroxyacyl-CoA dehydrogenase OS=Arachis hypogaea OX=3818 GN=Ahy_B05g074819 PE=3 SV=1	Ahy_B05g074819	47	26	275	1	78.6		1.75742e+06	1.82077e+06	1.73368e+06		1.78755e+06
A0A445BTK6	NAD(P)H-hydrate epimerase OS=Arachis hypogaea OX=3818 GN=Ahy_A08g038486 PE=3 SV=1	Ahy_A08g038486	23	8	58	8	59	1.503e+07	1.48827e+07	1.51306e+07	1.3432e+07	1.21678e+07	1.28778e+07	1.083	1.076	1.095	0.961	0.866	0.921	0.8445	0.00517669
A0A445BGX7	ATP-dependent 6-phosphofructokinase OS=Arachis hypogaea OX=3818 GN=PFK PE=3 SV=1	PFK	9	5	29	3	57.5	1.09776e+07	1.66191e+07	1.91199e+07	9.34955e+06	8.40541e+06	1.04262e+07	0.882	1.34	1.544	0.746	0.667	0.832	0.5961	0.0513596
A0A444YZJ8	ATP-dependent 6-phosphofructokinase OS=Arachis hypogaea OX=3818 GN=PFK PE=3 SV=1	PFK	27	11	73	8	59.6	6.25576e+06	5.34142e+06	5.94947e+06	8.13725e+06	8.31984e+06	8.26015e+06	0.891	0.763	0.851	1.151	1.17	1.168	1.3928	0.00196907
A0A445B2I3	RNA-binding protein CP33, chloroplastic(predicted) OS=Arachis hypogaea OX=3818 GN=Ahy_A10g047424 PE=4 SV=1	Ahy_A10g047424	9	3	34	3	32.9	8.15281e+06	8.05448e+06	9.06737e+06	7.15051e+06	7.24617e+06	6.7588e+06	1.057	1.047	1.181	0.92	0.927	0.87	0.8271	0.0122959
A0A445EC07	NAD(P)-bd_dom domain-containing protein OS=Arachis hypogaea OX=3818 GN=Ahy_A02g007303 PE=4 SV=1	Ahy_A02g007303	72	10	106	10	27.5	9.74532e+07	9.71831e+07	9.6771e+07	7.59185e+07	8.04292e+07	7.5275e+07	1.122	1.122	1.119	0.867	0.914	0.86	0.7853	0.00022391
A0A445EEB0	HMA domain-containing protein OS=Arachis hypogaea OX=3818 GN=Ahy_A02g008414 PE=4 SV=1	Ahy_A02g008414	70	6	157	4	12.7	1.07156e+08	1.19388e+08	1.15692e+08	1.17305e+08	1.24878e+08	1.18624e+08	0.918	1.025	0.995	0.997	1.055	1.008	1.0415	0.327587
A0A445EIW2	PlsC domain-containing protein OS=Arachis hypogaea OX=3818 GN=Ahy_A02g010042 PE=4 SV=1	Ahy_A02g010042	11	5	21	5	54.5	6.0462e+06	5.30892e+06	5.22395e+06	5.74096e+06	5.78582e+06	5.74317e+06	1.075	0.947	0.933	1.014	1.016	1.014	1.0301	0.519319
A0A444YNN9	ATP synthase F0, A subunit(predicted) OS=Arachis hypogaea OX=3818 GN=Ahy_B06g082483 PE=3 SV=1	Ahy_B06g082483	12	4	19	4	52.5	1.97323e+06	1.75338e+06	1.38917e+06	1.50375e+06	1.54371e+06	1.38653e+06	1.244	1.109	0.88	0.941	0.96	0.868	0.8565	0.242506
A0A445CNJ3	ThiF domain-containing protein OS=Arachis hypogaea OX=3818 GN=Ahy_A06g027398 PE=4 SV=1	Ahy_A06g027398	24	7	37	1	35.9	707836	911200	1.04889e+06	1.02787e+06	1.02245e+06	920085
A0A445D0F8	Chorein_N domain-containing protein(predicted) OS=Arachis hypogaea OX=3818 GN=Ahy_A05g022327 PE=4 SV=1	Ahy_A05g022327	1	1	1	1	112.1	77490.6	120714	98521.1	158173	190109	152453
A0A445EJV1	Serine protease SPPA, chloroplastic isoform A(predicted) OS=Arachis hypogaea OX=3818 GN=Ahy_A01g000265 PE=3 SV=1	Ahy_A01g000265	8	5	15	4	71.3	1.57579e+07	1.24383e+07	1.1651e+07	1.41186e+07	1.75611e+07	1.62135e+07	1.081	0.856	0.803	0.962	1.189	1.104	1.188	0.182107
A0A445AND8	HATPase_c domain-containing protein OS=Arachis hypogaea OX=3818 GN=Ahy_B01g052015 PE=3 SV=1	Ahy_B01g052015	56	39	729	5	80	4.99892e+08	5.02833e+08	4.757e+08	3.93584e+08	4.20332e+08	4.04246e+08	1.116	1.126	1.067	0.872	0.926	0.896	0.8141	0.00102938
A0A445EBV8	SWIM-type domain-containing protein(predicted) OS=Arachis hypogaea OX=3818 GN=Ahy_A02g007010 PE=4 SV=1	Ahy_A02g007010	7	4	16	4	71.6	1.51027e+06	1.2196e+06	1.21693e+06	1.78717e+06	1.36275e+06	1.60676e+06	1.045	0.846	0.845	1.227	0.93	1.103	1.1915	0.180238
A0A444ZQZ6	Calreticulin OS=Arachis hypogaea OX=3818 GN=Ahy_B04g073638 PE=3 SV=1	Ahy_B04g073638	45	15	128	11	49.6	1.39938e+07	1.383e+07	1.39287e+07	1.48937e+07	1.67349e+07	1.62297e+07	0.94	0.932	0.94	0.993	1.109	1.082	1.1323	0.0214994
A0A445A9H3	AAA domain-containing protein OS=Arachis hypogaea OX=3818 GN=Ahy_B03g068366 PE=3 SV=1	Ahy_B03g068366	19	13	93	11	90.2	1.65662e+07	1.49025e+07	1.48582e+07	1.31119e+07	1.56986e+07	1.41611e+07	1.117	1.008	1.006	0.877	1.044	0.948	0.9163	0.220238
A0A444WWP3	Glutaredoxin domain-containing protein OS=Arachis hypogaea OX=3818 GN=Ahy_B10g100417 PE=3 SV=1	Ahy_B10g100417	36	3	14	3	13.4	2.52718e+06	2.56619e+06	2.53244e+06	2.61349e+06	2.73394e+06	3.08586e+06	0.947	0.965	0.954	0.973	1.011	1.148	1.0928	0.161424
A0A445AAD7	Cell division cycle protein 48 isogeny(predicted) OS=Arachis hypogaea OX=3818 GN=Ahy_B03g068556 PE=4 SV=1	Ahy_B03g068556	37	26	267	4	108.2	4.79732e+06	5.17659e+06	5.49295e+06	5.60716e+06	5.36986e+06	5.50569e+06	0.904	0.978	1.04	1.049	0.999	1.03	1.0534	0.281634
A0A445BQ65	S4 RNA-binding domain-containing protein OS=Arachis hypogaea OX=3818 GN=Ahy_A09g046523 PE=3 SV=1	Ahy_A09g046523	44	8	44	6	23.4	1.01272e+07	1.11292e+07	1.04548e+07	9.0437e+06	9.19843e+06	9.82591e+06	1.02	1.124	1.058	0.904	0.914	0.982	0.8745	0.0251211
A0A445BQS7	Small subunit ribosomal protein S19(predicted) OS=Arachis hypogaea OX=3818 GN=Ahy_A08g037451 PE=3 SV=1	Ahy_A08g037451	22	3	7	3	14.9	1.0854e+06	1.02378e+06	1.22355e+06	973760	1.16861e+06	861850	1.031	0.975	1.168	0.918	1.096	0.813	0.8907	0.30233
A0A444ZNW8	Putative GPI-anchor transamidase(predicted) OS=Arachis hypogaea OX=3818 GN=Ahy_B04g072845 PE=3 SV=1	Ahy_B04g072845	4	1	13	1	47.7	1.84547e+06	2.19128e+06	3.57989e+06	2.29571e+06	1.36567e+06	1418578
A0A445BJ13	Ribosomal protein S7 OS=Arachis hypogaea OX=3818 GN=Ahy_A09g043805 PE=3 SV=1	Ahy_A09g043805	14	5	40	1	35.8	3.52192e+06	4.86743e+06	4.55383e+07	4.22005e+06	4.65668e+06	4.21199e+06
A0A445BWW4	Fatty acyl-CoA reductase OS=Arachis hypogaea OX=3818 GN=Ahy_A08g039481 PE=3 SV=1	Ahy_A08g039481	7	2	4	2	53.5
A0A445BCQ7	Exocyst complex component Sec8 OS=Arachis hypogaea OX=3818 GN=Ahy_A09g041410 PE=3 SV=1	Ahy_A09g041410	10	7	31	7	115	4.54462e+06	4.673e+06	4.53545e+06	6.53075e+06	6.81101e+06	6.40907e+06	0.817	0.842	0.819	1.165	1.208	1.143	1.4189	5.00262e-05
A0A445CEH8	SKP1-like protein OS=Arachis hypogaea OX=3818 GN=Ahy_A07g035835 PE=3 SV=1	Ahy_A07g035835	20	3	12	3	19.1	1.74314e+06	1.55222e+06	2.06081e+06	1.70532e+06	1.55735e+06	1.59516e+06	1.028	0.918	1.22	0.998	0.906	0.933	0.8961	0.301662
A0A445ENK4	Protein kinase domain-containing protein OS=Arachis hypogaea OX=3818 GN=Ahy_A01g001415 PE=3 SV=1	Ahy_A01g001415	1	2	5	1	182.4	636039	666759	637549	625621	671431	768526
A0A445DUK9	CPSF_A domain-containing protein(predicted) OS=Arachis hypogaea OX=3818 GN=Ahy_A03g012983 PE=4 SV=1	Ahy_A03g012983	20	17	96	17	121.1	2.88163e+07	2.86736e+07	2.76797e+07	2.73413e+07	2.96192e+07	2.96726e+07	1.01	1.008	0.974	0.951	1.024	1.032	1.005	0.883412
A0A445A6Z7	Disease resistance rpp13-like protein 1-like(predicted) OS=Arachis hypogaea OX=3818 GN=Ahy_B03g067497 PE=3 SV=1	Ahy_B03g067497	1	2	6	2	178.9	1.55561e+06	1.53556e+06	1.29533e+06	1.46166e+06	1.31323e+06	1.3727e+06	1.097	1.086	0.918	1.024	0.914	0.961	0.9349	0.382404
A0A445CE79	Mannan endo-1,4-beta-mannosidase OS=Arachis hypogaea OX=3818 GN=Ahy_A07g035610 PE=3 SV=1	Ahy_A07g035610	30	11	92	11	56.7	1.45846e+07	1.60346e+07	1.67665e+07	2.14781e+07	2.25154e+07	2.17572e+07	0.776	0.856	0.896	1.134	1.182	1.149	1.3706	0.0019942
A0A445EX31	Tryptophan synthase OS=Arachis hypogaea OX=3818 GN=Ahy_A01g004764 PE=3 SV=1	Ahy_A01g004764	21	9	60	2	44.6	1.08515e+06	990366	932109	995849	915873	812078	1.14	1.043	0.983	1.038	0.949	0.847	0.8951	0.19815
A0A444XHT9	Putative signal recognition particle, SRP14 subunit, signal recognition particle, SRP9/SRP14 subunit(predicted) OS=Arachis hypogaea OX=3818 GN=Ahy_B09g096021 PE=3 SV=1	Ahy_B09g096021	8	1	5	1	13.5	1.58812e+06	2.08903e+06	2.06962e+06	2.30481e+06	1.96503e+06	2.46599e+06
A0A445CG54	Cytochrome c oxidase subunit 6b-1(predicted) OS=Arachis hypogaea OX=3818 GN=Ahy_A07g036428 PE=4 SV=1	Ahy_A07g036428	76	9	100	2	18.6	6.62839e+06	5.56787e+06	5.24267e+06	4.07869e+06	3.78826e+06	4.2566e+06	1.35	1.137	1.072	0.824	0.761	0.86	0.687	0.00881737
A0A444YEC9	CCT-eta OS=Arachis hypogaea OX=3818 GN=Ahy_B07g088363 PE=3 SV=1	Ahy_B07g088363	47	21	276	1	62.8	647235	633209	736439	673862
A0A445DJZ2	Serine incorporator/TMS membrane protein(predicted) OS=Arachis hypogaea OX=3818 GN=Ahy_A04g021303 PE=3 SV=1	Ahy_A04g021303	10	1	11	1	16.4	172550	230578	228865	253225	230468	257534
A0A445CCF1	Diphthine methyl ester synthase OS=Arachis hypogaea OX=3818 GN=Ahy_A07g034660 PE=3 SV=1	Ahy_A07g034660	24	3	12	1	30.9	76408.2	73215.4	75229.2	73003.5	65179.9	70692.2
A0A445E856	Prolycopene isomerase OS=Arachis hypogaea OX=3818 GN=Ahy_A02g005747 PE=3 SV=1	Ahy_A02g005747	4	2	3	2	67.7	748553	870619	867597	845435	901232	840576	0.888	1.036	1.034	0.996	1.055	0.99	1.0281	0.61609
A0A445CI26	Non-specific serine/threonine protein kinase OS=Arachis hypogaea OX=3818 GN=Ahy_A07g037189 PE=4 SV=1	Ahy_A07g037189	3	2	11	1	111.9	115069	97367.8	96821.2	110324	73556.3	85663.7
A0A444YF90	Serine/threonine-protein phosphatase OS=Arachis hypogaea OX=3818 GN=Ahy_B07g088732 PE=3 SV=1	Ahy_B07g088732	30	5	23	4	34.7	3.78976e+06	3.08826e+06	3.06518e+06	3.77094e+06	3.54629e+06	3.5597e+06	1.096	0.896	0.89	1.082	1.012	1.022	1.0812	0.312876
A0A445E0M5	C3H1-type domain-containing protein(predicted) OS=Arachis hypogaea OX=3818 GN=Ahy_A03g015524 PE=4 SV=1	Ahy_A03g015524	21	7	45	2	45.6	861089	746141	727158	960443	929421	956333	1.001	0.87	0.849	1.108	1.066	1.103	1.2048	0.0231674
A0A444ZB26	AAA domain-containing protein OS=Arachis hypogaea OX=3818 GN=Ahy_B04g068931 PE=3 SV=1	Ahy_B04g068931	57	21	296	20	47.8	8.90272e+07	8.52601e+07	8.45441e+07	9.02984e+07	9.24327e+07	1.01467e+08	0.987	0.948	0.941	0.994	1.011	1.117	1.0855	0.108446
A0A444Y4H2	Sodium/calcium exchanger NCL(predicted) OS=Arachis hypogaea OX=3818 GN=Ahy_B08g092678 PE=4 SV=1	Ahy_B08g092678	2	2	10	1	81.3	2.81326e+06	2.94179e+06	2.20366e+06	3.23386e+06	3.66648e+06	3.28488e+06
A0A445C2X2	HATPase_c domain-containing protein OS=Arachis hypogaea OX=3818 GN=Ahy_A07g031110 PE=3 SV=1	Ahy_A07g031110	56	39	736	11	80.1	9.68689e+07	8.6613e+07	8.71934e+07	7.24424e+07	7.35771e+07	6.60482e+07	1.208	1.083	1.092	0.897	0.906	0.818	0.7748	0.0059728
A0A445ERI0	WD_REPEATS_REGION domain-containing protein OS=Arachis hypogaea OX=3818 GN=Ahy_A01g002730 PE=4 SV=1	Ahy_A01g002730	23	5	27	5	39.1	2.14445e+06	2.44695e+06	2.47914e+06	2.28109e+06	4.11102e+06	4.07455e+06	0.736	0.842	0.855	0.777	1.393	1.388	1.4624	0.157004
A0A445A755	Prohibitin OS=Arachis hypogaea OX=3818 GN=Ahy_B03g067571 PE=3 SV=1	Ahy_B03g067571	62	12	197	2	31.8	1.44614e+08	1.20119e+08	1.29133e+08	1.35942e+08	1.15951e+08	1.38922e+08	1.11	0.924	0.995	1.035	0.878	1.058	0.9809	0.814597
A0A445B7R8	Ribulose bisphosphate carboxylase large chain OS=Arachis hypogaea OX=3818 GN=Ahy_A10g049700 PE=3 SV=1	Ahy_A10g049700	17	5	82	1	30.3	1.60189e+06	1.13512e+06	1.62928e+06	1.14771e+06	1.23403e+06	1.30787e+06
A0A445D1U9	H15 domain-containing protein OS=Arachis hypogaea OX=3818 GN=Ahy_A05g022879 PE=4 SV=1	Ahy_A05g022879	14	5	54	1	56.2	1.76134e+06	2.64893e+06	2.72957e+06	3.2461e+06	3.39823e+06	3.25677e+06
A0A445CR90	Xyloglucan endotransglucosylase/hydrolase OS=Arachis hypogaea OX=3818 GN=Ahy_A06g028485 PE=3 SV=1	Ahy_A06g028485	23	7	35	4	34.1	3.55762e+06	3.46855e+06	2.68881e+06	8.07947e+06	6.32702e+06	7.89252e+06	0.669	0.654	0.508	1.508	1.174	1.473	2.2693	0.00231562
A0A444WTX6	Molybdate-anion transporter isoform A(predicted) OS=Arachis hypogaea OX=3818 GN=Ahy_Scaffold1g106974 PE=4 SV=1	Ahy_Scaffold1g106974	3	1	2	1	50.8	294535
A0A445EC73	AIG1-type G domain-containing protein OS=Arachis hypogaea OX=3818 GN=Ahy_A02g007260 PE=3 SV=1	Ahy_A02g007260	2	2	6	2	131.4	910475	725298	951227	388088	870270	946388	1.144	0.914	1.2	0.484	1.079	1.18	0.8419	0.467444
A0A444XWD3	Putative cyclase family protein(predicted) OS=Arachis hypogaea OX=3818 GN=Ahy_B09g099955 PE=3 SV=1	Ahy_B09g099955	31	8	87	5	31.7	2.43796e+07	2.71704e+07	2.7029e+07	2.57169e+07	2.29383e+07	2.64475e+07	0.955	1.067	1.064	1	0.887	1.028	0.9446	0.377235
A0A445DTX0	BED-type domain-containing protein OS=Arachis hypogaea OX=3818 GN=Ahy_A03g012587 PE=4 SV=1	Ahy_A03g012587	5	4	18	2	62.1	726795	575869	627700	633387	614479	836023	1.09	0.866	0.946	0.943	0.909	1.244	1.0669	0.646769
A0A445BVN3	Glyco_hydro_18 domain-containing protein OS=Arachis hypogaea OX=3818 GN=Ahy_A08g039230 PE=3 SV=1	Ahy_A08g039230	15	4	9	4	33.8	587436	262633	604087	1.90844e+06	1.57192e+06	1.9846e+06	0.511	0.229	0.528	1.648	1.35	1.714	3.7161	0.00830324
A0A445A5V2	Aconitate hydratase OS=Arachis hypogaea OX=3818 GN=Ahy_B03g067131 PE=3 SV=1	Ahy_B03g067131	50	37	843	16	107.7	2.12962e+08	2.18699e+08	2.1365e+08	2.0145e+08	1.87649e+08	2.26337e+08	1.017	1.047	1.025	0.955	0.884	1.073	0.9427	0.336889
A0A445ERM0	Elongation factor G, chloroplastic OS=Arachis hypogaea OX=3818 GN=Ahy_A01g002739 PE=3 SV=1	Ahy_A01g002739	43	23	155	1	86.1	634515	1.06229e+06	632420	569603	815600	524700
A0A445BV20	CUE domain-containing protein OS=Arachis hypogaea OX=3818 GN=Ahy_A08g038911 PE=4 SV=1	Ahy_A08g038911	1	1	5	1	94.3	593519	696669	494078	611449	734046	634967
A0A445AUZ4	Ribulose bisphosphate carboxylase small chain OS=Arachis hypogaea OX=3818 GN=Ahy_B01g055073 PE=3 SV=1	Ahy_B01g055073	25	7	77	7	25.5	1.87708e+07	1.95733e+07	2.01026e+07	3.51076e+07	3.6156e+07	2.95987e+07	0.709	0.742	0.763	1.317	1.348	1.11	1.7051	0.00121888
A0A445ATT0	Elongation factor Tu OS=Arachis hypogaea OX=3818 GN=Ahy_B01g054386 PE=3 SV=1	Ahy_B01g054386	31	12	121	2	52.9	2.2023e+06	2.95611e+06	2.09342e+06	2.49086e+06	2.30346e+06	2.92586e+06	0.886	1.192	0.845	0.994	0.914	1.168	1.0523	0.678819
A0A445D9Y2	T-complex protein 1 subunit zeta(predicted) OS=Arachis hypogaea OX=3818 GN=Ahy_A04g017088 PE=3 SV=1	Ahy_A04g017088	44	19	236	19	62.6	6.73837e+07	7.85516e+07	7.75223e+07	8.98266e+07	8.60384e+07	9.26155e+07	0.825	0.964	0.953	1.091	1.039	1.125	1.1871	0.0347654
A0A445DYJ3	Mannosyltransferase OS=Arachis hypogaea OX=3818 GN=Ahy_A03g014772 PE=3 SV=1	Ahy_A03g014772	15	7	47	7	63.9	4.0648e+06	4.30108e+06	4.19279e+06	4.10261e+06	4.3445e+06	4.19928e+06	0.971	1.03	1.006	0.973	1.024	0.996	0.9953	0.849083
A0A445CM50	Serine/threonine-protein phosphatase OS=Arachis hypogaea OX=3818 GN=Ahy_A06g026928 PE=3 SV=1	Ahy_A06g026928	18	4	27	2	41	4.10575e+06	4.149e+06	3.90292e+06	4.70529e+06	4.54655e+06	4.50038e+06	0.954	0.967	0.911	1.085	1.043	1.038	1.1179	0.00815455
A0A445EEA1	3-ketoacyl-CoA thiolase(predicted) OS=Arachis hypogaea OX=3818 GN=Ahy_A02g008367 PE=3 SV=1	Ahy_A02g008367	39	9	164	8	30.9	7.45204e+07	8.10433e+07	8.76542e+07	9.06704e+07	8.14668e+07	8.3697e+07	0.899	0.981	1.062	1.086	0.97	1.002	1.0394	0.534338
A0A445DM57	Transmembrane protein 214-A(predicted) OS=Arachis hypogaea OX=3818 GN=Ahy_A03g010258 PE=3 SV=1	Ahy_A03g010258	33	19	159	18	66.1	3.91925e+07	3.65513e+07	3.33877e+07	4.27265e+07	4.33625e+07	4.72915e+07	0.973	0.91	0.833	1.053	1.062	1.165	1.2077	0.0267372
A0A444YZP5	Malic enzyme OS=Arachis hypogaea OX=3818 GN=Ahy_B05g074743 PE=3 SV=1	Ahy_B05g074743	44	19	507	2	57.2	3.32604e+06	2.8744e+06	3.14328e+06	2.82835e+06	3.51439e+06	3.02202e+06	1.07	0.928	1.016	0.903	1.116	0.965	0.99	0.878466
A0A445C158	Elongation factor 1-gamma(predicted) OS=Arachis hypogaea OX=3818 GN=Ahy_A08g040962 PE=4 SV=1	Ahy_A08g040962	43	14	284	4	48.1	1.66901e+08	1.64778e+08	1.65374e+08	1.9496e+08	2.18115e+08	2.08519e+08	0.898	0.889	0.894	1.041	1.158	1.114	1.2357	0.00252528
A0A445BXE3	Hexosyltransferase OS=Arachis hypogaea OX=3818 GN=Ahy_A08g039737 PE=3 SV=1	Ahy_A08g039737	14	6	33	4	61.6	3.05526e+06	3.98755e+06	3.44517e+06	3.41291e+06	3.46715e+06	3.42667e+06	0.885	1.158	1.002	0.981	0.991	0.985	0.9711	0.779452
A0A445A1U7	Single-stranded DNA-binding protein, mitochondrial (Fragment)(predicted) OS=Arachis hypogaea OX=3818 GN=Ahy_B03g065518 PE=4 SV=1	Ahy_B03g065518	12	2	32	2	23.9	4.56043e+06	5.31511e+06	5.09358e+06	4.37759e+06	4.81806e+06	4234961	0.967	1.13	1.085	0.921	1.008	0.891	0.8862	0.113753
A0A445C231	Purple acid phosphatase OS=Arachis hypogaea OX=3818 GN=Ahy_A08g041228 PE=3 SV=1	Ahy_A08g041228	22	13	90	9	71.2	7.58618e+06	7.37418e+06	6.06316e+06	8.77726e+06	7.40104e+06	7.78439e+06	1.015	0.99	0.815	1.166	0.977	1.034	1.1266	0.235155
A0A445CFD8	Serine/threonine-protein phosphatase 2A 55 kDa regulatory subunit B OS=Arachis hypogaea OX=3818 GN=Ahy_A07g036173 PE=3 SV=1	Ahy_A07g036173	31	11	90	6	57.1	2.24244e+07	1.84664e+07	2.49452e+07	2.08224e+07	1.98269e+07	2.3537e+07	1.038	0.858	1.16	0.957	0.906	1.082	0.9637	0.769544
A0A445EL42	Aspartic proteinase(predicted) OS=Arachis hypogaea OX=3818 GN=Ahy_A01g000771 PE=3 SV=1	Ahy_A01g000771	19	9	98	9	60.2	1.69787e+07	1.88188e+07	1.75139e+07	1.6524e+07	1.49514e+07	1.74984e+07	0.999	1.111	1.035	0.965	0.868	1.022	0.9078	0.161341
A0A445E253	Dirigent protein OS=Arachis hypogaea OX=3818 GN=Ahy_A03g016056 PE=3 SV=1	Ahy_A03g016056	25	5	178	1	21.4	1.16813e+06	1.00372e+06	1.15708e+06	818550	748763	891539
A0A445EIS2	Malic enzyme OS=Arachis hypogaea OX=3818 GN=Ahy_A02g010012 PE=3 SV=1	Ahy_A02g010012	39	18	239	18	69.1	4.55793e+07	4.37995e+07	4.76706e+07	4.09035e+07	4.10106e+07	4.08042e+07	1.056	1.018	1.11	0.941	0.938	0.939	0.8851	0.00838983
A0A445CL94	TBCC domain-containing protein 1 OS=Arachis hypogaea OX=3818 GN=Ahy_A06g026663 PE=3 SV=1	Ahy_A06g026663	22	9	60	9	60.9	2.02026e+07	2.24029e+07	2.14129e+07	2.53665e+07	2.64269e+07	2.17947e+07	0.884	0.983	0.941	1.102	1.141	0.946	1.1357	0.128213
A0A444XUY4	Protein MAEA-like(predicted) OS=Arachis hypogaea OX=3818 GN=Ahy_B09g099525 PE=4 SV=1	Ahy_B09g099525	2	1	6	1	49.5	477663	436864	518001	717121	690092	654219
A0A445ETJ5	protein FAM136A-like(predicted) OS=Arachis hypogaea OX=3818 GN=Ahy_A01g003480 PE=3 SV=1	Ahy_A01g003480	14	2	10	1	17.2	914339	618145	996451	865107	1.01028e+06	893523
A0A445A626	Plant/T7A14-6 protein(predicted) OS=Arachis hypogaea OX=3818 GN=Ahy_B03g067181 PE=4 SV=1	Ahy_B03g067181	14	2	14	1	20.9	367106	393937	247891	305134	424762	259805
A0A445DND4	C2 NT-type domain-containing protein OS=Arachis hypogaea OX=3818 GN=Ahy_A03g010753 PE=3 SV=1	Ahy_A03g010753	12	13	528	4	130.8	4.17478e+08	4.87287e+08	4.49546e+08	4.08224e+08	3.93935e+08	3.86188e+08	0.989	1.157	1.069	0.959	0.92	0.908	0.8669	0.0429214
A0A445DK73	DnaJ-like subfamily C member 2 (Fragment)(predicted) OS=Arachis hypogaea OX=3818 GN=Ahy_A04g021407 PE=4 SV=1	Ahy_A04g021407	2	1	5	1	73.5	142625	141769	159280	297090	279788	290430
A0A444YFY1	Phenylalanine ammonia-lyase OS=Arachis hypogaea OX=3818 GN=Ahy_B07g088932 PE=3 SV=1	Ahy_B07g088932	5	3	57	1	75.7	204435	196237	289447		316172
A0A445BSF3	Probable 6-phosphogluconolactonase OS=Arachis hypogaea OX=3818 GN=Ahy_A08g037935 PE=3 SV=1	Ahy_A08g037935	35	11	179	2	35.7	8.48389e+07	7.55107e+07	7.33883e+07	8.11382e+07	7.62056e+07	7.44984e+07	1.097	0.979	0.953	1.041	0.972	0.956	0.9802	0.727894
A0A445EW59	SERPIN domain-containing protein OS=Arachis hypogaea OX=3818 GN=Ahy_A01g004462 PE=3 SV=1	Ahy_A01g004462	42	15	190	9	44.8	5.67676e+07	5.334e+07	5.53821e+07	5.20639e+07	5.15603e+07	4.88762e+07	1.075	1.013	1.053	0.978	0.963	0.918	0.9102	0.0218383
A0A445B339	Starch synthase, chloroplastic/amyloplastic OS=Arachis hypogaea OX=3818 GN=Ahy_A10g047675 PE=3 SV=1	Ahy_A10g047675	27	12	82	2	84.8	1.01504e+07	1.11175e+07	1.1272e+07	1.1374e+07	1.21234e+07	1.13288e+07	0.907	0.996	1.012	1.009	1.069	1.005	1.0576	0.224544
A0A445ECR7	U1-type domain-containing protein OS=Arachis hypogaea OX=3818 GN=Ahy_A02g007621 PE=4 SV=1	Ahy_A02g007621	4	1	3	1	23.5	480375	434606	448846	550144	430040	530041
A0A444ZF42	UBC core domain-containing protein OS=Arachis hypogaea OX=3818 GN=Ahy_B04g070134 PE=4 SV=1	Ahy_B04g070134	10	2	10	2	35.5	377840	380001	408620	343560	322057	326032	1.054	1.063	1.145	0.951	0.887	0.903	0.8403	0.00663775
A0A444Z2X9	Putative ethanolamine kinase A(predicted) OS=Arachis hypogaea OX=3818 GN=Ahy_B05g076290 PE=4 SV=1	Ahy_B05g076290	12	4	27	4	43.9	2.38133e+06	2.48396e+06	1.7096e+06	1.77813e+06	2.28249e+06	2.50715e+06	1.091	1.141	0.787	0.809	1.032	1.14	0.9874	0.953476
A0A445EW08	CS domain-containing protein OS=Arachis hypogaea OX=3818 GN=Ahy_A01g004415 PE=4 SV=1	Ahy_A01g004415	28	2	12	2	18.2	1.50776e+06	1.69362e+06	1.74749e+06	1.30397e+06	1.47058e+06	1.62518e+06	0.971	1.094	1.13	0.834	0.935	1.039	0.8789	0.170162
A0A445DAA8	Transket_pyr domain-containing protein OS=Arachis hypogaea OX=3818 GN=Ahy_A04g017206 PE=3 SV=1	Ahy_A04g017206	55	40	476	27	116.5	1.88708e+08	1.79863e+08	1.80629e+08	1.78028e+08	1.85374e+08	1.8262e+08	1.037	0.992	0.997	0.971	1.006	0.996	0.9825	0.372959
A0A445DMB1	Putative stress up-regulated Nod 19(predicted) OS=Arachis hypogaea OX=3818 GN=Ahy_A03g010451 PE=4 SV=1	Ahy_A03g010451	2	1	3	1	48.6		236743			607475	486600
A0A445BGM0	acyl-CoA-binding domain-containing protein 4(predicted) OS=Arachis hypogaea OX=3818 GN=Ahy_A09g042736 PE=4 SV=1	Ahy_A09g042736	31	13	100	1	55.6
A0A445D0E9	Protein EDS1L(predicted) OS=Arachis hypogaea OX=3818 GN=Ahy_A05g022364 PE=4 SV=1	Ahy_A05g022364	1	1	4	1	71.9	422476	363497	372125	364717	506321	629739
A0A444YJL3	Vegetative incompatibility protein HET-E-1(predicted) OS=Arachis hypogaea OX=3818 GN=Ahy_B06g080976 PE=4 SV=1	Ahy_B06g080976	8	9	37	7	124.4	4.09543e+06	4.12029e+06	4.31683e+06	5.16055e+06	5.58798e+06	5.36949e+06	0.861	0.868	0.911	1.076	1.159	1.12	1.2708	0.000994474
A0A444XYG1	Plasma membrane ATPase OS=Arachis hypogaea OX=3818 GN=Ahy_B08g089641 PE=3 SV=1	Ahy_B08g089641	27	24	278	8	104.4	1.3791e+07	1.04848e+07	1.174e+07	1.30109e+07	1.01366e+07	1.18039e+07	1.17	0.892	1	1.096	0.849	0.994	0.9598	0.728859
A0A445ASE0	Ribosomal protein L15 OS=Arachis hypogaea OX=3818 GN=Ahy_B01g053664 PE=3 SV=1	Ahy_B01g053664	41	8	124	1	24.2	7.77439e+06	7.82616e+06	8.06461e+06	9.75136e+06	8.64427e+06	8750224
A0A445AN89	Enhancer of mRNA-decapping protein 4 isoform A(predicted) OS=Arachis hypogaea OX=3818 GN=Ahy_B01g051986 PE=3 SV=1	Ahy_B01g051986	5	4	8	4	271.4	512644	428803	538966	724412	523048	715978	0.896	0.752	0.946	1.257	0.902	1.242	1.3111	0.109646
A0A444XBH9	U2 snRNP auxiliary factor large subunit OS=Arachis hypogaea OX=3818 GN=Ahy_B09g094493 PE=3 SV=1	Ahy_B09g094493	31	7	53	7	40.2	1.0007e+07	9.55798e+06	1.0002e+07	1.12636e+07	1.09949e+07	1.07644e+07	0.963	0.922	0.966	1.075	1.044	1.028	1.1038	0.00774888
A0A445BWT3	40S ribosomal protein S27 OS=Arachis hypogaea OX=3818 GN=Ahy_A08g039444 PE=3 SV=1	Ahy_A08g039444	11	2	35	1	26	1.62008e+07	1.33174e+07	1.23715e+07	1.45366e+07	1.7569e+07	1.65316e+07
A0A445CYU9	SPX domain-containing protein OS=Arachis hypogaea OX=3818 GN=Ahy_A05g021898 PE=3 SV=1	Ahy_A05g021898	15	7	26	7	78.8	2.34757e+06	2.75284e+06	3.3497e+06	2.74376e+06	2.48462e+06	3.39026e+06	0.828	0.974	1.187	0.961	0.865	1.187	1.008	0.945853
A0A445DLB4	MFS domain-containing protein OS=Arachis hypogaea OX=3818 GN=Ahy_A03g010148 PE=4 SV=1	Ahy_A03g010148	11	4	20	3	49.1	2.02322e+06	1.77936e+06	1.93826e+06	1.6925e+06	1.85577e+06	1.63955e+06	1.115	0.983	1.072	0.925	1.009	0.896	0.8927	0.0922468
A0A445CCT7	probable serine/threonine-protein kinase roco9(predicted) OS=Arachis hypogaea OX=3818 GN=Ahy_A07g034843 PE=4 SV=1	Ahy_A07g034843	25	8	39	8	38.3	6.51055e+06	7.59408e+06	6.64924e+06	6.06652e+06	6.18943e+06	5.4196e+06	1.02	1.193	1.046	0.943	0.957	0.843	0.8417	0.0527098
A0A445C3P1	Peroxisomal and mitochondrial division factor 2 isoform A(predicted) OS=Arachis hypogaea OX=3818 GN=Ahy_A07g031388 PE=4 SV=1	Ahy_A07g031388	43	15	238	15	33.7	7.59277e+07	6.18055e+07	6.81226e+07	6.21457e+07	6.651e+07	6.34828e+07	1.149	0.938	1.035	0.933	0.993	0.953	0.9222	0.272968
A0A444ZC10	Protein kinase domain-containing protein OS=Arachis hypogaea OX=3818 GN=Ahy_B04g069240 PE=3 SV=1	Ahy_B04g069240	13	4	36	2	40.5	1.46767e+06	1.29494e+06	1.16272e+06	1.19285e+06	2.53356e+06	1.32482e+06	0.984	0.871	0.783	0.794	1.677	0.882	1.271	0.485202
A0A445D7J4	Mitochondrial intermediate peptidase(predicted) OS=Arachis hypogaea OX=3818 GN=Ahy_A05g024967 PE=4 SV=1	Ahy_A05g024967	3	1	7	1	39.4	207947	260989	212000	230737	213175	216415
A0A445DNN7	Beta-glucosidase 40(predicted) OS=Arachis hypogaea OX=3818 GN=Ahy_A03g010834 PE=3 SV=1	Ahy_A03g010834	28	9	34	8	56.8	2.29954e+06	2.81417e+06	2.21867e+06	1.75603e+06	1.89979e+06	1.70013e+06	1.091	1.339	1.057	0.827	0.89	0.801	0.7221	0.0162494
A0A445AIM2	60S ribosomal protein L13a-4(predicted) OS=Arachis hypogaea OX=3818 GN=Ahy_B02g060505 PE=3 SV=1	Ahy_B02g060505	43	8	86	2	23.6	5.32636e+07	5.04895e+07	5.32234e+07	5.3447e+07	5.05449e+07	5.09578e+07	1.028	0.977	1.032	1.024	0.963	0.976	0.9756	0.390289
A0A444ZKS3	Elongation factor P isoform A(predicted) OS=Arachis hypogaea OX=3818 GN=Ahy_B04g071471 PE=3 SV=1	Ahy_B04g071471	35	7	46	7	25.9	1.20885e+07	1.06131e+07	1.17685e+07	1.0239e+07	8.98554e+06	8.93447e+06	1.162	1.023	1.136	0.977	0.852	0.852	0.8073	0.0234455
A0A444YM97	Long-chain-alcohol oxidase OS=Arachis hypogaea OX=3818 GN=Ahy_B06g081815 PE=3 SV=1	Ahy_B06g081815	3	2	6	2	81	286636	289623	350676	360194	349461	419994	0.839	0.85	1.031	1.047	1.01	1.22	1.2048	0.100985
A0A445CIF5	TMF_TATA_bd domain-containing protein OS=Arachis hypogaea OX=3818 GN=Ahy_A07g037330 PE=4 SV=1	Ahy_A07g037330	10	8	52	6	111.8	1.14733e+07	1.13337e+07	1.0688e+07	1.13189e+07	1.22272e+07	9.90078e+06	1.032	1.022	0.965	1.01	1.085	0.884	0.9868	0.80841
A0A445C8Q9	SHSP domain-containing protein(predicted) OS=Arachis hypogaea OX=3818 GN=Ahy_A07g033254 PE=3 SV=1	Ahy_A07g033254	17	4	106	4	46.1	2.94416e+07	2.82448e+07	2.83742e+07	1.23156e+07	9.80555e+06	1.24936e+07	1.469	1.413	1.422	0.61	0.483	0.619	0.3978	0.000335445
A0A445AWC4	Prefoldin subunit 3 OS=Arachis hypogaea OX=3818 GN=Ahy_B01g055507 PE=3 SV=1	Ahy_B01g055507	23	3	25	3	21.1	4.72842e+06	6.48385e+06	6.44491e+06	6.30936e+06	7.13752e+06	7.94522e+06	0.729	1.003	0.998	0.966	1.086	1.216	1.1971	0.209736
A0A445ACU6	Plasma membrane ATPase(predicted) OS=Arachis hypogaea OX=3818 GN=Ahy_B02g057682 PE=4 SV=1	Ahy_B02g057682	19	4	35	2	19.6	4.43219e+06	6.28608e+06	6.35922e+06	6.52204e+06	6.58057e+06	7.06608e+06	0.716	1.019	1.032	1.046	1.05	1.134	1.1673	0.243213
A0A445BH43	Biotin synthase OS=Arachis hypogaea OX=3818 GN=Ahy_A09g042916 PE=3 SV=1	Ahy_A09g042916	23	7	76	7	42.1	6.81899e+06	7.27009e+06	7.12628e+06	7.2137e+06	7.12977e+06	7.35094e+06	0.957	1.023	1.004	1.005	0.987	1.024	1.0107	0.652357
A0A445EDD6	WD_REPEATS_REGION domain-containing protein OS=Arachis hypogaea OX=3818 GN=Ahy_A02g007696 PE=4 SV=1	Ahy_A02g007696	1	1	6	1	111.7	5.80593e+06	3.97796e+06	4.65567e+06	5.00308e+06	4.04955e+06	4822050
A0A444X8S3	RALF(predicted) OS=Arachis hypogaea OX=3818 GN=Ahy_B10g105728 PE=4 SV=1	Ahy_B10g105728	19	2	13	2	11.2	1.60707e+06	785355	1.51611e+06	1.6236e+06	926257	1.82765e+06	1.168	0.572	1.106	1.171	0.664	1.318	1.1079	0.744457
A0A445DMS0	endoplasmic reticulum-Golgi intermediate compartment protein 3(predicted) OS=Arachis hypogaea OX=3818 GN=Ahy_A03g010553 PE=4 SV=1	Ahy_A03g010553	39	10	79	10	43.1	2.0261e+07	2.05961e+07	2.05938e+07	2.39904e+07	2.63594e+07	2.01878e+07	0.924	0.942	0.943	1.086	1.186	0.914	1.1342	0.192525
A0A444YF99	mitochondrial import inner membrane translocase subunit TIM22-2(predicted) OS=Arachis hypogaea OX=3818 GN=Ahy_B07g088745 PE=4 SV=1	Ahy_B07g088745	18	2	18	1	22.5	3.10756e+06	3.06871e+06	2.21314e+06	2.83079e+06	2.98259e+06	2.53241e+06
A0A445ATV5	PGR5-like protein 1A, chloroplastic(predicted) OS=Arachis hypogaea OX=3818 GN=Ahy_B01g054441 PE=4 SV=1	Ahy_B01g054441	12	2	11	2	35.4	1.58993e+06	1.51929e+06	2.3189e+06	1.90425e+06	1.49166e+06	1.88594e+06	0.894	0.857	1.309	1.063	0.827	1.052	0.9614	0.872278
A0A445BMQ8	CHCH domain-containing protein OS=Arachis hypogaea OX=3818 GN=Ahy_A09g045607 PE=4 SV=1	Ahy_A09g045607	12	1	6	1	16.8	207864	226077	216228	200559	183320	316692
A0A444ZTZ7	Transmembrane 9 superfamily member OS=Arachis hypogaea OX=3818 GN=Ahy_B03g062357 PE=3 SV=1	Ahy_B03g062357	17	7	70	3	67.6	3.88589e+07	3.25597e+07	3.80968e+07	3.34135e+07	3.99993e+07	3.35257e+07	1.081	0.908	1.064	0.922	1.098	0.925	0.9646	0.673695
A0A445DKI3	7,8-dihydroneopterin aldolase OS=Arachis hypogaea OX=3818 GN=Ahy_A04g021457 PE=3 SV=1	Ahy_A04g021457	12	1	5	1	15.4	3.32551e+06	3.58539e+06	3.72653e+06	4.18213e+06	4.28349e+06	3.28783e+06
A0A445B208	Protein UXT like(predicted) OS=Arachis hypogaea OX=3818 GN=Ahy_A10g047221 PE=3 SV=1	Ahy_A10g047221	4	1	5	1	21						978619
A0A445BDD7	Thioredoxin domain-containing protein OS=Arachis hypogaea OX=3818 GN=Ahy_A09g041655 PE=4 SV=1	Ahy_A09g041655	5	1	16	1	26.3	3.805e+06	4.43983e+06	3.59408e+06	4.40072e+06	4.85704e+06	4.44955e+06
A0A445DNB6	TPR repeat-containing thioredoxin TDX(predicted) OS=Arachis hypogaea OX=3818 GN=Ahy_A03g010724 PE=4 SV=1	Ahy_A03g010724	17	4	14	1	37.2	611257	592512	516390	627152	574810	647153
A0A444ZWA7	Folylpolyglutamate synthase OS=Arachis hypogaea OX=3818 GN=Ahy_B03g063080 PE=3 SV=1	Ahy_B03g063080	9	5	28	3	64.8	2.92005e+06	2.69331e+06	3.03078e+06	2.93955e+06	2.92531e+06	2.56557e+06	1.03	0.952	1.073	1.029	1.018	0.898	0.964	0.54197
A0A444ZU43	Calcium binding protein(predicted) OS=Arachis hypogaea OX=3818 GN=Ahy_B03g062393 PE=4 SV=1	Ahy_B03g062393	48	9	88	4	27.5	2.06407e+07	2.11234e+07	1.63289e+07	1.91033e+07	1.72012e+07	1.82686e+07	1.103	1.132	0.876	1.013	0.907	0.969	0.9286	0.477194
A0A444ZYM8	Calnexin isogeny(predicted) OS=Arachis hypogaea OX=3818 GN=Ahy_B03g063847 PE=3 SV=1	Ahy_B03g063847	8	4	49	1	62.1	1.18944e+07	1.05941e+07	1.21069e+07	7.44597e+06	8.75747e+06	8924833
A0A445BH24	Glutathione S-transferase TAU 8 (Fragment)(predicted) OS=Arachis hypogaea OX=3818 GN=Ahy_A09g042897 PE=4 SV=1	Ahy_A09g042897	4	1	3	1	64.3	54205	57508.2	60465.7	343800	301466	339074
A0A444ZK93	patellin-6(predicted) OS=Arachis hypogaea OX=3818 GN=Ahy_B04g071223 PE=3 SV=1	Ahy_B04g071223	13	3	21	2	48.5	523469	450963	501045		320570	295761	1.256	1.085	1.207		0.759	0.704	0.6185	0.00471124
A0A445E313	Aldo_ket_red domain-containing protein OS=Arachis hypogaea OX=3818 GN=Ahy_A03g016357 PE=4 SV=1	Ahy_A03g016357	47	19	218	5	40.2	1.26928e+07	9.8028e+06	1.07568e+07	9.88452e+06	1.02452e+07	9.17318e+06	1.222	0.946	1.04	0.944	0.973	0.876	0.8706	0.173687
A0A444YDN1	Ferritin OS=Arachis hypogaea OX=3818 GN=Ahy_B07g088053 PE=3 SV=1	Ahy_B07g088053	46	9	52	4	29.2	2.26114e+07	2.68531e+07	2.80416e+07	2.57858e+07	2.48373e+07	2.34807e+07	0.898	1.069	1.118	1.016	0.973	0.925	0.9446	0.500339
A0A444YK15	Mannosylglycoprotein endo-beta-mannosidase(predicted) OS=Arachis hypogaea OX=3818 GN=Ahy_B06g081069 PE=3 SV=1	Ahy_B06g081069	27	14	67	1	87.2	451940	410364	428270	458680	124367	453908
A0A444YNL2	NADH dehydrogenase subunit 3 OS=Arachis hypogaea OX=3818 GN=Ahy_B06g082479 PE=3 SV=1	Ahy_B06g082479	31	7	66	1	28.6	814596	954958	862146	998234	684740	758086
A0A444ZUE8	GOLD domain-containing protein OS=Arachis hypogaea OX=3818 GN=Ahy_B03g062526 PE=3 SV=1	Ahy_B03g062526	36	7	93	1	25	2.05811e+07	2.00235e+07	2.1943e+07	1.89055e+07	1.98837e+07	1.89295e+07
A0A445CXA1	Glycine cleavage system P protein OS=Arachis hypogaea OX=3818 GN=Ahy_A06g030702 PE=3 SV=1	Ahy_A06g030702	55	27	353	1	86.1	1.08868e+07	9.99805e+06	9.95855e+06	1.02374e+07	1.12712e+07	1.20693e+07
A0A445DMM1	Fn3_like domain-containing protein OS=Arachis hypogaea OX=3818 GN=Ahy_A03g010535 PE=3 SV=1	Ahy_A03g010535	35	18	157	3	84.4	1.99812e+08	1.40309e+08	2.98434e+08	2.81989e+08	2.01382e+08	1.98945e+08	0.911	0.641	1.366	1.276	0.906	0.9	1.0562	0.738166
A0A445BG04	ADF-H domain-containing protein OS=Arachis hypogaea OX=3818 GN=Ahy_A09g042484 PE=3 SV=1	Ahy_A09g042484	9	4	23	1	63.5	3.84947e+06	4.94132e+06	5.04731e+06	5.28879e+06	4.80758e+06	4.28762e+06
A0A445BCE6	CULLIN_2 domain-containing protein OS=Arachis hypogaea OX=3818 GN=Ahy_A10g051327 PE=3 SV=1	Ahy_A10g051327	5	2	9	2	93.6	301972	316269	235941	332771	330185	355015	0.971	1.02	0.762	1.062	1.048	1.133	1.178	0.140539
A0A444YRM3	Ricin B-type lectin domain-containing protein(predicted) OS=Arachis hypogaea OX=3818 GN=Ahy_B06g084328 PE=4 SV=1	Ahy_B06g084328	40	7	89	2	37.4	3.31751e+07	2.82291e+07	3.33388e+07	3.51201e+07	3.6433e+07	3.77108e+07	0.979	0.835	0.988	1.029	1.061	1.105	1.1403	0.0837954
A0A444WWT9	Pyruvate dehydrogenase E1 component subunit beta OS=Arachis hypogaea OX=3818 GN=Ahy_B10g100468 PE=4 SV=1	Ahy_B10g100468	33	9	78	3	44	2.91729e+07	3.21717e+07	3.25363e+07	2.76161e+07	2.13833e+07	2.39262e+07	1.053	1.165	1.179	0.989	0.762	0.857	0.7677	0.0323086
A0A445DFM6	Vacuolar cation/proton exchanger OS=Arachis hypogaea OX=3818 GN=Ahy_A04g019248 PE=3 SV=1	Ahy_A04g019248	8	2	13	2	49	1.63814e+06	1.66312e+06	1.59396e+06	692043	1.30861e+06	1.24131e+06	1.212	1.234	1.185	0.508	0.955	0.912	0.6541	0.0854429
A0A445AVC6	MI domain-containing protein OS=Arachis hypogaea OX=3818 GN=Ahy_B01g055169 PE=4 SV=1	Ahy_B01g055169	30	18	127	18	87.8	2.04969e+07	2.1583e+07	2.07029e+07	2.89832e+07	2.93279e+07	2.7481e+07	0.831	0.877	0.843	1.166	1.173	1.105	1.3501	0.000272003
A0A445AH65	PALP domain-containing protein OS=Arachis hypogaea OX=3818 GN=Ahy_B02g059782 PE=3 SV=1	Ahy_B02g059782	25	7	51	7	46.3	7.14872e+06	7.00976e+06	7.53269e+06	6.53498e+06	5.95539e+06	6.66319e+06	1.054	1.036	1.115	0.956	0.866	0.975	0.8727	0.0330348
A0A445CA44	Aminotran_1_2 domain-containing protein OS=Arachis hypogaea OX=3818 GN=Ahy_A07g033648 PE=4 SV=1	Ahy_A07g033648	42	14	148	2	50.1	4.72239e+06	4.67734e+06	4.29828e+06	4.64003e+06	4.58948e+06	5.09045e+06	1.015	1.008	0.928	0.99	0.973	1.086	1.0332	0.509106
A0A444ZWL3	NTP_transferase domain-containing protein OS=Arachis hypogaea OX=3818 GN=Ahy_B03g063075 PE=4 SV=1	Ahy_B03g063075	14	4	25	1	39.6
A0A445AHT1	Glycerol-3-phosphate dehydrogenase [NAD(+)] OS=Arachis hypogaea OX=3818 GN=Ahy_B02g060086 PE=3 SV=1	Ahy_B02g060086	8	3	11	2	51.9	551823	542299	599792	419859	675204	663894	0.962	0.948	1.05	0.727	1.162	1.149	1.0264	0.978517
A0A445CAP5	Hexosyltransferase OS=Arachis hypogaea OX=3818 GN=Ahy_A07g033966 PE=3 SV=1	Ahy_A07g033966	11	3	16	3	38.4	1.90935e+06	1.89905e+06	1.95858e+06	1.71884e+06	1.45883e+06	1.88905e+06	1.061	1.058	1.093	0.948	0.8	1.042	0.8686	0.133328
A0A445AM16	CTP synthase OS=Arachis hypogaea OX=3818 GN=Ahy_B01g051430 PE=3 SV=1	Ahy_B01g051430	5	2	3	2	50	384955	491411	592253	599494	742650	486257	0.703	0.9	1.086	1.087	1.338	0.881	1.2295	0.299445
A0A444ZZW2	SH3 domain-containing protein OS=Arachis hypogaea OX=3818 GN=Ahy_B03g064569 PE=4 SV=1	Ahy_B03g064569	13	10	59	10	128.3	5.82291e+06	5.78662e+06	6.20508e+06	7.1478e+06	6.42795e+06	6.99164e+06	0.913	0.91	0.978	1.113	0.995	1.088	1.141	0.0340308
A0A445BD24	Carboxypeptidase OS=Arachis hypogaea OX=3818 GN=Ahy_A09g041493 PE=3 SV=1	Ahy_A09g041493	18	10	126	9	82.1	2.33732e+07	2.46712e+07	2.42967e+07	2.4358e+07	2.51156e+07	2.24508e+07	0.975	1.033	1.018	1.009	1.034	0.93	0.9825	0.640336
A0A444YW01	Peptidylprolyl isomerase OS=Arachis hypogaea OX=3818 GN=Ahy_B06g085910 PE=4 SV=1	Ahy_B06g085910	4	2	13	1	65.3	292868	268893	415561	291780	263575	325419
A0A445BJI7	Prefoldin subunit 4 OS=Arachis hypogaea OX=3818 GN=Ahy_A09g044064 PE=3 SV=1	Ahy_A09g044064	24	2	10	1	14.5	868210	755134	899456	666058	584788	672186
A0A445E2W4	DNA helicase OS=Arachis hypogaea OX=3818 GN=Ahy_A03g016326 PE=3 SV=1	Ahy_A03g016326	14	8	48	8	93.3	4.07965e+06	2.33648e+06	5.2346e+06	3.71579e+06	3.3975e+06	4.50261e+06	1.056	0.606	1.36	0.954	0.868	1.156	0.9854	0.906289
A0A444Z7K7	VOC domain-containing protein OS=Arachis hypogaea OX=3818 GN=Ahy_B05g078628 PE=4 SV=1	Ahy_B05g078628	24	2	8	1	16.1	966033	2.6065e+06	1.99812e+06	1.89385e+06	2.36875e+06	1.91675e+06
A0A445B9T4	Urease OS=Arachis hypogaea OX=3818 GN=Ahy_A10g050566 PE=3 SV=1	Ahy_A10g050566	7	3	17	3	92.2	568046	470651	656581	875110	1.01604e+06	952196	0.754	0.626	0.875	1.152	1.33	1.254	1.6568	0.00828579
A0A444XXJ6	CLPTM1-like membrane protein cnrB isoform X1(predicted) OS=Arachis hypogaea OX=3818 GN=Ahy_B08g089096 PE=4 SV=1	Ahy_B08g089096	20	9	57	2	67.7	1.50324e+07	1.93841e+07	2.06764e+07	1.66782e+07	1.63332e+07	1.95176e+07	0.841	1.088	1.162	0.926	0.902	1.084	0.9421	0.663288
A0A444YQH3	6-hydroxymethyl-7,8-dihydropterin pyrophosphokinase OS=Arachis hypogaea OX=3818 GN=Ahy_B06g083844 PE=3 SV=1	Ahy_B06g083844	6	3	21	3	56.3	1.77321e+06	2.01236e+06	2.05521e+06	1.80653e+06	2.01063e+06	1.95968e+06	0.919	1.046	1.07	0.929	1.028	1.008	0.9769	0.716511
A0A445ARL9	Dynamin-related protein 1E (Fragment)(predicted) OS=Arachis hypogaea OX=3818 GN=Ahy_B01g053389 PE=3 SV=1	Ahy_B01g053389	5	3	14	1	68.4	1.55692e+06	1.47751e+06		1.59221e+06	1.63556e+06	2.06272e+06
A0A445BAA3	CSN8_PSD8_EIF3K domain-containing protein OS=Arachis hypogaea OX=3818 GN=Ahy_A10g050736 PE=4 SV=1	Ahy_A10g050736	15	3	24	2	22.8	3.10165e+06	5.67369e+06	3.67932e+06	2.78829e+06	3.09155e+06	3371063	0.86	1.578	1.025	0.768	0.846	0.928	0.734	0.213281
A0A444YWN3	Sec3-PIP2_bind domain-containing protein OS=Arachis hypogaea OX=3818 GN=Ahy_B06g086057 PE=3 SV=1	Ahy_B06g086057	1	1	1	1	99.5			311146	491151	501224
A0A444Z319	nicotinamide adenine dinucleotide transporter 1, chloroplastic-like(predicted) OS=Arachis hypogaea OX=3818 GN=Ahy_B05g076345 PE=3 SV=1	Ahy_B05g076345	11	2	5	2	39.6	2.47754e+06	1.43741e+06	1.87534e+06	2.3463e+06	2.13666e+06		1.21	0.704	0.92	1.137	1.03		1.147	0.491822
A0A445B886	Ferritin OS=Arachis hypogaea OX=3818 GN=Ahy_A10g049929 PE=3 SV=1	Ahy_A10g049929	39	7	92	1	30	533331	652819	557745	507244	406857	439001
A0A444ZU90	dynamin-related protein 1C(predicted) OS=Arachis hypogaea OX=3818 GN=Ahy_B03g062456 PE=3 SV=1	Ahy_B03g062456	47	22	195	18	70.2	9.18977e+07	1.03885e+08	9.64842e+07	1.05624e+08	1.01923e+08	9.47145e+07	0.931	1.055	0.981	1.062	1.019	0.952	1.0222	0.66803
A0A444Z2V8	AA_TRNA_LIGASE_II domain-containing protein OS=Arachis hypogaea OX=3818 GN=Ahy_B05g076257 PE=3 SV=1	Ahy_B05g076257	10	3	10	3	70.7	665370	1.03727e+06	1.13814e+06	608271	881467	492443	0.831	1.299	1.427	0.754	1.086	0.61	0.6888	0.188451
A0A445DJU5	EH domain-containing protein 1(predicted) OS=Arachis hypogaea OX=3818 GN=Ahy_A04g021151 PE=4 SV=1	Ahy_A04g021151	10	4	5	1	61	334484	237167	287813	293986	266002	310978
A0A445B176	Peptidase A1 domain-containing protein OS=Arachis hypogaea OX=3818 GN=Ahy_A10g047006 PE=4 SV=1	Ahy_A10g047006	22	7	190	5	43.5	1.35095e+08	1.27907e+08	1.31776e+08	1.37393e+08	1.42214e+08	131142060	1.01	0.959	0.989	1.019	1.049	0.973	1.0281	0.360366
A0A445BGH5	40S ribosomal protein S4 OS=Arachis hypogaea OX=3818 GN=Ahy_A09g042673 PE=3 SV=1	Ahy_A09g042673	50	13	333	2	30	4.70025e+07	5.22296e+07	5.18858e+07	4.50045e+07	4.57806e+07	5.35074e+07	0.958	1.068	1.062	0.91	0.921	1.082	0.9433	0.41312
A0A445A6G8	Serine/threonine-protein phosphatase OS=Arachis hypogaea OX=3818 GN=Ahy_B03g067224 PE=3 SV=1	Ahy_B03g067224	8	6	49	1	107.8	1.32825e+06	1.12169e+06	1.11762e+06	1.23357e+06	1.29016e+06	1.17313e+06
A0A445BUW1	Non-specific serine/threonine protein kinase OS=Arachis hypogaea OX=3818 GN=Ahy_A08g038987 PE=3 SV=1	Ahy_A08g038987	19	6	45	1	34.6	1.66748e+06	1.08691e+06	1.09212e+06	1.38125e+06	1.44676e+06	1.33615e+06
A0A445B1W1	Rubis-subs-bind domain-containing protein OS=Arachis hypogaea OX=3818 GN=Ahy_A10g047206 PE=4 SV=1	Ahy_A10g047206	6	2	6	2	62.5	116329	518843	119548	108426	120395	112322	0.639	2.859	0.66	0.591	0.653	0.612	0.4464	0.333936
A0A444XX41	Elongation factor 1-gamma(predicted) OS=Arachis hypogaea OX=3818 GN=Ahy_B08g089274 PE=4 SV=1	Ahy_B08g089274	44	14	299	2	51.1	2.45418e+07	2.31372e+07	2.05507e+07	2.63685e+07	2.20612e+07	23287933	1.056	0.998	0.888	1.126	0.937	0.994	1.0391	0.636789
A0A445B0K4	Armadillo repeat-containing protein 6-like(predicted) OS=Arachis hypogaea OX=3818 GN=Ahy_A10g046806 PE=4 SV=1	Ahy_A10g046806	14	6	34	6	46.3	2.90835e+06	3.2994e+06	3.176e+06	3.8734e+06	3.17202e+06	3.98958e+06	0.858	0.976	0.941	1.134	0.923	1.168	1.1622	0.153992
A0A445EWR4	Peptidase A1 domain-containing protein OS=Arachis hypogaea OX=3818 GN=Ahy_A01g004668 PE=4 SV=1	Ahy_A01g004668	44	13	91	10	49	169769			4.25705e+07	4.70847e+07	4.36512e+07	0.005			1.271	1.397	1.303	264.733
A0A444YE37	Phosphatase-like protein Mtc923(predicted) OS=Arachis hypogaea OX=3818 GN=Ahy_B07g088292 PE=4 SV=1	Ahy_B07g088292	14	5	20	4	45.7	4.06889e+06	1.07338e+06	2.16499e+06	2.03451e+06	1.11681e+06	2.64325e+06	1.87	0.495	0.999	0.928	0.506	1.206	0.7848	0.741397
A0A445DUF4	Dynamin-related protein 12A(predicted) OS=Arachis hypogaea OX=3818 GN=Ahy_A03g012897 PE=3 SV=1	Ahy_A03g012897	50	28	262	13	70.2	5.10194e+07	4.96402e+07	5.20298e+07	5.61766e+07	5.37225e+07	52901597	0.974	0.95	0.997	1.064	1.012	1.002	1.0537	0.0879159
A0A445E1M2	patellin-3-like(predicted) OS=Arachis hypogaea OX=3818 GN=Ahy_A03g015855 PE=3 SV=1	Ahy_A03g015855	33	13	111	1	55.3
A0A445E6P5	S-adenosylmethionine-dependent methyltransferase domain-containing protein(predicted) OS=Arachis hypogaea OX=3818 GN=Ahy_A02g005425 PE=4 SV=1	Ahy_A02g005425	21	7	47	7	38	4.95992e+06	4.69187e+06	4.81614e+06	4.02688e+06	4.52696e+06	4.22373e+06	1.096	1.04	1.069	0.883	0.987	0.926	0.8724	0.0182413
A0A444WY42	NADH:ubiquinone reductase (non-electrogenic) OS=Arachis hypogaea OX=3818 GN=Ahy_B10g100951 PE=3 SV=1	Ahy_B10g100951	14	8	68	3	64.9	963858	1.70902e+06	1.02682e+06	1.49585e+06	2.1628e+06	1.05999e+06	0.689	1.226	0.738	1.062	1.526	0.752	1.259	0.459688
A0A445EPU2	Pectinesterase OS=Arachis hypogaea OX=3818 GN=Ahy_A01g001767 PE=3 SV=1	Ahy_A01g001767	4	2	8	2	56.6	892421	724667	849809	775839	779746	806748	1.113	0.906	1.064	0.96	0.959	0.998	0.9462	0.463402
A0A444ZAX0	(1->3)-beta-glucan endohydrolase OS=Arachis hypogaea OX=3818 GN=Ahy_B04g068881 PE=3 SV=1	Ahy_B04g068881	4	2	13	2	54	1.67364e+06	1.67022e+06	1.79025e+06	1.32452e+06	1.54842e+06	1.47732e+06	1.062	1.063	1.141	0.835	0.97	0.931	0.8377	0.0243444
A0A445BT09	Aa_trans domain-containing protein OS=Arachis hypogaea OX=3818 GN=Ahy_A08g038270 PE=3 SV=1	Ahy_A08g038270	3	2	5	2	56	6.75972e+06	7.19196e+06	6.20257e+06	5.87359e+06	7.59333e+06	6.94416e+06	1.003	1.07	0.925	0.865	1.112	1.023	1.0007	0.974078
A0A444XXY7	D-xylulose reductase(predicted) OS=Arachis hypogaea OX=3818 GN=Ahy_B08g089464 PE=4 SV=1	Ahy_B08g089464	4	1	7	1	24.6	677704	584068	388637	540728	657246	651284
A0A445A9V2	Osmotin-like protein(predicted) OS=Arachis hypogaea OX=3818 GN=Ahy_B03g068399 PE=3 SV=1	Ahy_B03g068399	39	7	194	1	27.3	9.32249e+06	1.31617e+07	1.20851e+07	1.32826e+07	1.27667e+07	1.16446e+07
A0A445B5I3	Actin-7(predicted) OS=Arachis hypogaea OX=3818 GN=Ahy_A10g048551 PE=3 SV=1	Ahy_A10g048551	64	19	1020	5	45.6	1.30869e+09	1.3261e+09	1.27545e+09	1.19645e+09	1.18412e+09	1.22732e+09	1.048	1.065	1.026	0.951	0.936	0.975	0.9118	0.00452165
A0A445A8U4	AMP-binding domain-containing protein OS=Arachis hypogaea OX=3818 GN=Ahy_B03g068167 PE=4 SV=1	Ahy_B03g068167	9	5	17	3	78.5	1.96289e+06	2.83214e+06	3.00721e+06	2.21932e+06	2.60433e+06	2.19886e+06	0.797	1.154	1.227	0.895	1.044	0.886	0.8889	0.51526
A0A445CM17	PPR_long domain-containing protein OS=Arachis hypogaea OX=3818 GN=Ahy_A06g026902 PE=3 SV=1	Ahy_A06g026902	19	11	47	2	69.2	7.34915e+06	7.39087e+06	6.62154e+06	5.65899e+06	5.57414e+06	4.51376e+06	1.192	1.203	1.079	0.911	0.892	0.727	0.7283	0.0159324
A0A444YKB7	Thioredoxin domain-containing protein OS=Arachis hypogaea OX=3818 GN=Ahy_B06g081145 PE=4 SV=1	Ahy_B06g081145	25	6	26	2	22.2	4.64188e+06	4.35976e+06	3.56809e+06	4.66488e+06	4.82921e+06	4.08511e+06	1.069	1.007	0.825	1.066	1.097	0.933	1.0672	0.501069
A0A445E1Q3	Putative DNA repair protein Rad52/59/22(predicted) OS=Arachis hypogaea OX=3818 GN=Ahy_A03g015877 PE=4 SV=1	Ahy_A03g015877	32	4	25	1	21.9	696404	732600	653652	726831	636705	521356
A0A444WNU0	Fatty acid hydroxylase domain-containing protein OS=Arachis hypogaea OX=3818 GN=Ahy_Scaffold6g107882 PE=3 SV=1	Ahy_Scaffold6g107882	15	1	1	1	27.4
A0A444ZXQ1	PMEI domain-containing protein OS=Arachis hypogaea OX=3818 GN=Ahy_B03g063663 PE=4 SV=1	Ahy_B03g063663	13	2	15	2	20.6	1.25274e+06	1.46115e+06	1.51635e+06	1.90707e+06	1.98503e+06	821712	0.843	0.986	1.025	1.274	1.319	0.549	1.1009	0.932158
A0A444Y5D8	S4 RNA-binding domain-containing protein (Fragment)(predicted) OS=Arachis hypogaea OX=3818 GN=Ahy_B08g093146 PE=3 SV=1	Ahy_B08g093146	11	1	7	1	15.8	196355	155577	175607	156065	181103	184326
A0A444ZRH0	Probable 6-phosphogluconolactonase OS=Arachis hypogaea OX=3818 GN=Ahy_B04g073731 PE=3 SV=1	Ahy_B04g073731	37	7	65	4	27.8	2.11799e+07	2.22967e+07	1.65061e+07	2.03293e+07	2.05826e+07	2.12875e+07	1.044	1.102	0.817	0.994	1.001	1.041	1.0246	0.745858
A0A445DC25	PCI domain-containing protein OS=Arachis hypogaea OX=3818 GN=Ahy_A04g017795 PE=4 SV=1	Ahy_A04g017795	15	4	59	4	36.3	9.73772e+06	1.06647e+07	9.59951e+06	1.02952e+07	9.70283e+06	9.10874e+06	0.992	1.089	0.982	1.041	0.975	0.921	0.9589	0.432188
A0A444ZR15	Isopentenyl-diphosphate Delta-isomerase OS=Arachis hypogaea OX=3818 GN=Ahy_B04g073671 PE=3 SV=1	Ahy_B04g073671	55	15	154	15	35.1	8.69881e+07	8.45831e+07	8.6715e+07	8.63166e+07	9.31598e+07	8.86745e+07	0.995	0.97	0.996	0.98	1.051	1.007	1.026	0.316012
A0A445CC42	HIT domain-containing protein OS=Arachis hypogaea OX=3818 GN=Ahy_A07g034535 PE=4 SV=1	Ahy_A07g034535	32	6	106	5	25.6	2.28685e+07	2.24153e+07	2.66908e+07	2.44449e+07	2.51105e+07	2.16596e+07	0.962	0.945	1.127	1.02	1.042	0.904	0.9776	0.779048
A0A445EHV3	BRO1 domain-containing protein(predicted) OS=Arachis hypogaea OX=3818 GN=Ahy_A02g009725 PE=4 SV=1	Ahy_A02g009725	5	3	13	1	78.2	567688	354486	450083	497316	525109	556917
A0A445DVB4	Biotin carboxylase(predicted) OS=Arachis hypogaea OX=3818 GN=Ahy_A03g013369 PE=4 SV=1	Ahy_A03g013369	36	17	282	5	70	1.70435e+07	1.95634e+07	2.04723e+07	1.92976e+07	1.70786e+07	1.90581e+07	0.912	1.05	1.1	1.025	0.902	1.012	0.9598	0.600068
A0A445C0H5	Protein arginine N-methyltransferase OS=Arachis hypogaea OX=3818 GN=Ahy_A08g040757 PE=3 SV=1	Ahy_A08g040757	19	9	49	1	72	315345	483875	346797	514773	279887	429961
A0A444ZG73	Xyloglucan 6-xylosyltransferase(predicted) OS=Arachis hypogaea OX=3818 GN=Ahy_B04g070298 PE=3 SV=1	Ahy_B04g070298	15	3	10	1	48	818631	865781	862593	754338	703687	870946
A0A445B959	ATP synthase subunit b 1 like(predicted) OS=Arachis hypogaea OX=3818 GN=Ahy_A10g050314 PE=4 SV=1	Ahy_A10g050314	11	2	9	1	32.7	206364	315148	300809	332114	300342	330307
A0A445DQ57	Serine hydroxymethyltransferase OS=Arachis hypogaea OX=3818 GN=Ahy_A03g011220 PE=3 SV=1	Ahy_A03g011220	49	20	353	7	57.7	3.78176e+07	3.50654e+07	3.31934e+07	3.26874e+07	3.04092e+07	3.1432e+07	1.135	1.055	1.001	0.974	0.901	0.936	0.8809	0.04229
A0A445BXX2	Trafficking protein particle complex subunit OS=Arachis hypogaea OX=3818 GN=Ahy_A08g040017 PE=3 SV=1	Ahy_A08g040017	15	3	28	1	20.9	647965	552268	650252	538523	522662	470840
A0A445D3C1	Transmembrane protein, putative(predicted) OS=Arachis hypogaea OX=3818 GN=Ahy_A05g023431 PE=4 SV=1	Ahy_A05g023431	20	14	76	14	110.4	1.41855e+07	1.47228e+07	1.31212e+07	1.30778e+07	1.40877e+07	1.33716e+07	1.034	1.077	0.961	0.947	1.014	0.968	0.9535	0.294375
A0A445BG52	Tripeptidyl-peptidase II OS=Arachis hypogaea OX=3818 GN=Ahy_A09g042494 PE=3 SV=1	Ahy_A09g042494	23	26	146	6	154	1.71501e+07	2.45297e+07	2.60966e+07	2.38145e+07	2.40784e+07	2.41584e+07	0.738	1.059	1.129	1.018	1.023	1.032	1.0502	0.64556
A0A444ZSQ1	isoflavone 3'-hydroxylase(predicted) OS=Arachis hypogaea OX=3818 GN=Ahy_B03g062012 PE=3 SV=1	Ahy_B03g062012	27	11	48	1	57.2	1.4045e+07	1.01265e+07	1.17237e+07	6.10177e+06	8.78505e+06	8.47708e+06
A0A444YJW1	F-actin-capping protein subunit alpha OS=Arachis hypogaea OX=3818 GN=Ahy_B06g081015 PE=3 SV=1	Ahy_B06g081015	11	2	10	2	37.7	952352	911535	961655	1.12803e+06	943879	786499	1.009	0.968	1.023	1.186	0.987	0.827	1	0.925143
A0A445BPP0	stem 28 kDa glycoprotein-like(predicted) OS=Arachis hypogaea OX=3818 GN=Ahy_A09g046409 PE=4 SV=1	Ahy_A09g046409	37	8	224	2	30.2	1.74566e+07	1.69654e+07	1.44562e+07	1.75347e+07	1.89965e+07	1.77272e+07	1.019	0.993	0.848	1.016	1.094	1.027	1.0969	0.198936
A0A444X3J6	RSN1_7TM domain-containing protein OS=Arachis hypogaea OX=3818 GN=Ahy_B10g103475 PE=4 SV=1	Ahy_B10g103475	4	1	5	1	30.6	812855	1.33532e+06	1.05316e+06	1.24386e+06	1.07652e+06	954484
A0A445E978	Auxin binding protein 1(predicted) OS=Arachis hypogaea OX=3818 GN=Ahy_A02g006045 PE=4 SV=1	Ahy_A02g006045	4	2	15	2	57	1.38549e+06	1.14173e+06	1.23014e+06	1.05181e+06	1.23078e+06	1.0245e+06	1.181	0.976	1.053	0.89	1.035	0.867	0.8698	0.149018
A0A444YXC7	PPPDE domain-containing protein OS=Arachis hypogaea OX=3818 GN=Ahy_B05g073917 PE=3 SV=1	Ahy_B05g073917	20	4	30	4	27.7	2.23851e+06	2.28262e+06	2.15139e+06	2.5481e+06	2.02124e+06	2.15242e+06	1.006	1.029	0.971	1.137	0.897	0.96	0.996	0.909679
A0A445EVP4	28S ribosomal protein S29, mitochondrial(predicted) OS=Arachis hypogaea OX=3818 GN=Ahy_A01g004307 PE=3 SV=1	Ahy_A01g004307	17	6	46	6	49.8	4.51112e+06	5.6e+06	5.20473e+06	5.72767e+06	5.56077e+06	4.71138e+06	0.867	1.08	1.005	1.093	1.055	0.899	1.0322	0.733351
A0A445EJN5	Clp R domain-containing protein OS=Arachis hypogaea OX=3818 GN=Ahy_A01g000191 PE=3 SV=1	Ahy_A01g000191	13	7	35	6	101.4	4.30963e+06	4.39425e+06	4.84868e+06	3.20044e+06	3.76097e+06	3.38005e+06	1.086	1.11	1.227	0.8	0.935	0.845	0.7537	0.00870335
A0A445E1B4	TPR_REGION domain-containing protein OS=Arachis hypogaea OX=3818 GN=Ahy_A03g015726 PE=4 SV=1	Ahy_A03g015726	9	4	26	4	64.7	2.12408e+06	2.22666e+06	1.99382e+06	2.49538e+06	2.18186e+06	2.09522e+06	0.975	1.025	0.919	1.137	0.988	0.954	1.0548	0.45479
A0A445E869	Putative ovule protein(predicted) OS=Arachis hypogaea OX=3818 GN=Ahy_A02g005887 PE=4 SV=1	Ahy_A02g005887	12	2	33	2	18.1	6.17624e+06	6.12068e+06	4.80895e+06	5.70204e+06	4.63021e+06	5196194	1.139	1.132	0.891	1.044	0.843	0.951	0.8975	0.358404
A0A444YE63	Cysteine proteinase inhibitor OS=Arachis hypogaea OX=3818 GN=Ahy_B07g088328 PE=3 SV=1	Ahy_B07g088328	38	4	31	4	12.6	5.38655e+06	4.63849e+06	5.10818e+06	3.97614e+06	4.52055e+06	4.57111e+06	1.15	0.993	1.095	0.843	0.952	0.969	0.8536	0.0616124
A0A444YHT0	S-formylglutathione hydrolase OS=Arachis hypogaea OX=3818 GN=Ahy_B06g080291 PE=3 SV=1	Ahy_B06g080291	22	9	94	1	66.4	2.00605e+07	2.13051e+07	1.90889e+07	1.98748e+07	1.86881e+07	1.68802e+07
A0A445AK23	Sulfoquinovosyl transferase SQD2(predicted) OS=Arachis hypogaea OX=3818 GN=Ahy_B02g061112 PE=4 SV=1	Ahy_B02g061112	17	6	35	6	59.6	4.45658e+06	4.63465e+06	3.6897e+06	3.04527e+06	3.9211e+06	3.3077e+06	1.164	1.214	0.968	0.789	1.01	0.857	0.7938	0.0826082
A0A444ZMU5	AB hydrolase-1 domain-containing protein OS=Arachis hypogaea OX=3818 GN=Ahy_B04g072242 PE=4 SV=1	Ahy_B04g072242	34	9	86	9	40.8	1.45281e+07	1.72366e+07	1.59221e+07	1.65775e+07	1.62448e+07	1.71043e+07	0.896	1.066	0.986	1.015	0.989	1.047	1.0349	0.52701
A0A445EM70	Putative vacuolar protein sorting-associated protein(predicted) OS=Arachis hypogaea OX=3818 GN=Ahy_A01g001140 PE=3 SV=1	Ahy_A01g001140	0	2	7	1	623.6	1.4881e+06	2.19789e+06	2.16245e+06	1.91756e+06	2.31133e+06	2.3199e+06
A0A445A3D5	HbdA (Fragment)(predicted) OS=Arachis hypogaea OX=3818 GN=Ahy_B03g066181 PE=3 SV=1	Ahy_B03g066181	27	7	53	7	31.7	5.15065e+06	5.09412e+06	5.09096e+06	4.24003e+06	4.66e+06	4.80397e+06	1.068	1.059	1.06	0.873	0.953	0.988	0.883	0.0269088
A0A444YDT2	Bet_v_1 domain-containing protein OS=Arachis hypogaea OX=3818 GN=Ahy_B07g088128 PE=3 SV=1	Ahy_B07g088128	47	6	58	5	17.8	1.86872e+07	1.80208e+07	1.75718e+07	1.68712e+07	1.72915e+07	1.58786e+07	1.078	1.043	1.019	0.966	0.985	0.91	0.9111	0.0319203
A0A444X0N0	ATP-dependent Clp protease proteolytic subunit OS=Arachis hypogaea OX=3818 GN=Ahy_B10g101917 PE=3 SV=1	Ahy_B10g101917	7	4	53	1	69.9	171969	206320	165413	124122	192310	170538
A0A445CA14	TPT domain-containing protein OS=Arachis hypogaea OX=3818 GN=Ahy_A07g033696 PE=4 SV=1	Ahy_A07g033696	9	3	27	3	40.1	3.34588e+06	3.48939e+06	3.31296e+06	3.61324e+06	3.93087e+06	3.45109e+06	0.953	0.996	0.947	1.021	1.105	0.975	1.0708	0.16644
A0A445A9J7	mRNA cap guanine-N7 methyltransferase OS=Arachis hypogaea OX=3818 GN=Ahy_B03g068265 PE=3 SV=1	Ahy_B03g068265	4	1	1	1	46.4	89257.1	93353.2	60070.2	92502.3	89153.5	79255.1
A0A445EUG6	Fe2OG dioxygenase domain-containing protein OS=Arachis hypogaea OX=3818 GN=Ahy_A01g003995 PE=3 SV=1	Ahy_A01g003995	62	20	248	20	41.1	9.58229e+07	9.40836e+07	9.91357e+07	6.40775e+07	5.96865e+07	6.77497e+07	1.201	1.182	1.247	0.797	0.738	0.842	0.6548	0.000509395
A0A445ET37	Nicotinate phosphoribosyltransferase OS=Arachis hypogaea OX=3818 GN=Ahy_A01g003496 PE=3 SV=1	Ahy_A01g003496	15	8	29	8	62	4.88872e+06	4.3083e+06	3.56694e+06	6.09392e+06	6.29501e+06	6.47342e+06	0.931	0.823	0.682	1.151	1.183	1.223	1.4602	0.0137902
A0A445E2G8	Hydroxymethylbilane synthase OS=Arachis hypogaea OX=3818 GN=Ahy_A03g016181 PE=3 SV=1	Ahy_A03g016181	18	6	46	2	38.2	1.15618e+06	458891	1.06729e+06	323417	310946	371494	1.887	0.751	1.75	0.524	0.501	0.602	0.3708	0.0378734
A0A444X928	dual specificity protein phosphatase 12-like isoform X1(predicted) OS=Arachis hypogaea OX=3818 GN=Ahy_B10g105884 PE=4 SV=1	Ahy_B10g105884	2	1	3	1	40.1	90599.7	85653	92623.3	109878	117291	112016
A0A445CHU4	NADH kinase(predicted) OS=Arachis hypogaea OX=3818 GN=Ahy_A07g037095 PE=3 SV=1	Ahy_A07g037095	3	1	2	1	33.3	97372.6	66905.7	96063.7	83796	112459	84404.1
A0A444ZXC5	Putative cytochrome P450(predicted) OS=Arachis hypogaea OX=3818 GN=Ahy_B03g063473 PE=3 SV=1	Ahy_B03g063473	2	2	8	2	169.9	1.13915e+06	1.97727e+06	1.81854e+06	1.85798e+06	1.71874e+06	1.59767e+06	0.678	1.181	1.088	1.098	1.01	0.944	1.0356	0.74866
A0A445C9X6	Aldehyde dehydrogenase OS=Arachis hypogaea OX=3818 GN=Ahy_A07g033729 PE=3 SV=1	Ahy_A07g033729	27	12	193	10	53.5	4.40963e+07	4.27842e+07	4.05643e+07	6.19729e+07	6.9607e+07	6.81054e+07	0.812	0.79	0.75	1.132	1.264	1.244	1.5476	0.000466159
A0A445C274	TPT domain-containing protein OS=Arachis hypogaea OX=3818 GN=Ahy_A08g041270 PE=4 SV=1	Ahy_A08g041270	3	1	10	1	44.1	2.06265e+06	2.37515e+06	2.39315e+06	2.31333e+06	2.30149e+06	2637863
A0A444ZX11	GTP cyclohydrolase II OS=Arachis hypogaea OX=3818 GN=Ahy_B03g063364 PE=3 SV=1	Ahy_B03g063364	7	4	23	1	58.4	1.98198e+06	1.80458e+06	1.94089e+06	3.76158e+06	3.72303e+06	3.43741e+06
A0A445D2C3	Transket_pyr domain-containing protein OS=Arachis hypogaea OX=3818 GN=Ahy_A05g023037 PE=4 SV=1	Ahy_A05g023037	8	3	10	3	39.7	450765	547157	1.23468e+06	1.1736e+06	520245	514380	0.611	0.744	1.681	1.579	0.696	0.692	0.9773	0.997099
A0A444Y603	PMR5N domain-containing protein OS=Arachis hypogaea OX=3818 GN=Ahy_B08g093364 PE=3 SV=1	Ahy_B08g093364	11	4	23	4	41.9	1.70093e+06	1.8121e+06	1.71665e+06	1.86035e+06	1.96308e+06	1.4166e+06	0.978	1.045	0.991	1.062	1.114	0.808	0.99	0.859438
A0A444YB92	TPR_REGION domain-containing protein(predicted) OS=Arachis hypogaea OX=3818 GN=Ahy_B07g087114 PE=3 SV=1	Ahy_B07g087114	4	2	4	2	115.2	94426.1					131599	0.838					1.16	1.3842
A0A444XWM7	E2 ubiquitin-conjugating enzyme OS=Arachis hypogaea OX=3818 GN=Ahy_B08g089032 PE=3 SV=1	Ahy_B08g089032	65	8	77	8	21	1.4612e+07	1.80999e+07	1.70763e+07	1.5795e+07	1.40673e+07	1.51948e+07	0.928	1.152	1.089	0.995	0.881	0.957	0.894	0.214167
A0A444ZUV7	Nodulin-related protein 1(predicted) OS=Arachis hypogaea OX=3818 GN=Ahy_B03g062506 PE=4 SV=1	Ahy_B03g062506	76	10	103	9	12.8	4.65252e+07	4.35772e+07	4.45084e+07	3.40054e+07	3.88483e+07	3.84953e+07	1.139	1.07	1.094	0.826	0.938	0.935	0.8171	0.0112368
A0A445DXH3	Aldedh domain-containing protein OS=Arachis hypogaea OX=3818 GN=Ahy_A03g014345 PE=3 SV=1	Ahy_A03g014345	10	5	40	1	53	440924	369912	331818	473359	501324	460278
A0A445ELN5	Low-density receptor-like protein(predicted) OS=Arachis hypogaea OX=3818 GN=Ahy_A01g000903 PE=4 SV=1	Ahy_A01g000903	29	2	10	1	10.4	322800	285931	250402	278107	182496	209698
A0A445AR36	Lipase_GDSL domain-containing protein OS=Arachis hypogaea OX=3818 GN=Ahy_B01g053045 PE=3 SV=1	Ahy_B01g053045	2	1	3	1	41.6		1.1237e+06	1.1551e+06	1.17475e+06
A0A445CZ60	CAP10 domain-containing protein(predicted) OS=Arachis hypogaea OX=3818 GN=Ahy_A05g021981 PE=4 SV=1	Ahy_A05g021981	8	3	9	3	76.8	404607	828068	542158	916357	915609	987616	0.53	1.088	0.714	1.192	1.184	1.284	1.5695	0.0785569
A0A445BQN8	ACT domain-containing protein(predicted) OS=Arachis hypogaea OX=3818 GN=Ahy_A09g046708 PE=4 SV=1	Ahy_A09g046708	16	5	42	5	32.4	1.25343e+07	1.32629e+07	1.38999e+07	1.13792e+07	1.11855e+07	1.08076e+07	1.033	1.096	1.15	0.931	0.909	0.884	0.8307	0.00584112
A0A444YSZ2	Aa_trans domain-containing protein OS=Arachis hypogaea OX=3818 GN=Ahy_B06g084857 PE=3 SV=1	Ahy_B06g084857	8	3	16	3	50.2	929869	1.08284e+06	890236	1.86654e+06	1.99334e+06	2.04687e+06	0.635	0.742	0.611	1.266	1.344	1.388	2.0111	0.000423309
A0A445CHR8	Methyltransf_2 domain-containing protein(predicted) OS=Arachis hypogaea OX=3818 GN=Ahy_A07g037057 PE=3 SV=1	Ahy_A07g037057	21	4	18	1	37.7
A0A444Z8P3	MBD domain-containing protein(predicted) OS=Arachis hypogaea OX=3818 GN=Ahy_B05g078970 PE=4 SV=1	Ahy_B05g078970	3	2	5	1	131.1			55464.7	113378	91288.8	93901.3
A0A444ZW91	ATPase_AAA_core domain-containing protein OS=Arachis hypogaea OX=3818 GN=Ahy_B03g063052 PE=4 SV=1	Ahy_B03g063052	66	12	127	2	28.6	1.40244e+07	1.13703e+07	1.242e+07	8.37768e+06	9.56846e+06	9.73803e+06	1.289	1.048	1.147	0.764	0.868	0.888	0.7233	0.0132461
A0A445DNJ9	UBX domain-containing protein(predicted) OS=Arachis hypogaea OX=3818 GN=Ahy_A03g010813 PE=4 SV=1	Ahy_A03g010813	4	1	5	1	50.3	188680	188222	221645	176899	249944	203231
A0A444XR27	probable glutathione S-transferase(predicted) OS=Arachis hypogaea OX=3818 GN=Ahy_B09g098370 PE=3 SV=1	Ahy_B09g098370	5	1	8	1	26	377950	351158	299751	549157	418314	390929
A0A445DX26	Xyloglucan endotransglucosylase/hydrolase OS=Arachis hypogaea OX=3818 GN=Ahy_A03g014132 PE=3 SV=1	Ahy_A03g014132	26	6	65	5	30.7	2.03926e+07	2.25075e+07	2.13227e+07	1.41217e+07	1.16942e+07	1.398e+07	1.18	1.306	1.24	0.811	0.668	0.803	0.6125	0.00208536
A0A445BTN3	Peptidase A1 domain-containing protein OS=Arachis hypogaea OX=3818 GN=Ahy_A08g038528 PE=4 SV=1	Ahy_A08g038528	34	9	156	2	49.6	1.1995e+08	1.25058e+08	1.28031e+08	2.15217e+08	2.21832e+08	2.31527e+08	0.693	0.725	0.743	1.235	1.265	1.328	1.7714	4.19825e-05
A0A445ALX6	Sulfotransferase(predicted) OS=Arachis hypogaea OX=3818 GN=Ahy_B01g051477 PE=3 SV=1	Ahy_B01g051477	8	6	46	4	102.5	6.51449e+06	6.34197e+06	6.55341e+06	9.29002e+06	9.09446e+06	9.82532e+06	0.824	0.804	0.832	1.166	1.135	1.233	1.4366	0.000165044
A0A445A993	Calreticulin OS=Arachis hypogaea OX=3818 GN=Ahy_B03g068215 PE=3 SV=1	Ahy_B03g068215	58	19	145	15	49.7	3.48384e+07	3.32564e+07	3.58972e+07	3.38644e+07	3.27436e+07	3.18359e+07	1.036	0.992	1.072	1	0.961	0.94	0.9358	0.0833994
A0A444XTG5	Polypyrimidine tract-binding protein like 3(predicted) OS=Arachis hypogaea OX=3818 GN=Ahy_B09g099331 PE=4 SV=1	Ahy_B09g099331	29	8	86	3	52.4	9.48527e+06	1.02081e+07	1.00512e+07	1.12918e+07	9.83081e+06	8.98777e+06	0.954	1.03	1.015	1.127	0.976	0.897	1.0003	0.961845
A0A445EA68	Rubisco accumulation factor 1.2, chloroplastic (Fragment)(predicted) OS=Arachis hypogaea OX=3818 GN=Ahy_A02g006635 PE=4 SV=1	Ahy_A02g006635	20	8	43	2	46.3	421460	502595	532010	490728	348395	472331	0.917	1.097	1.162	1.06	0.748	1.02	0.8904	0.402932
A0A444YEN3	probable polygalacturonase(predicted) OS=Arachis hypogaea OX=3818 GN=Ahy_B07g088500 PE=3 SV=1	Ahy_B07g088500	36	12	113	1	48.2	2.76709e+07	2.85784e+07	2.9036e+07	2.08963e+07	2.19246e+07	1.91484e+07
A0A445D2W0	RNA 3'-terminal phosphate cyclase-like protein(predicted) OS=Arachis hypogaea OX=3818 GN=Ahy_A05g023285 PE=3 SV=1	Ahy_A05g023285	4	1	4	1	41.2	143608	133152	104049	168918	141613	142027
A0A445CPY6	Peptidylprolyl isomerase OS=Arachis hypogaea OX=3818 GN=Ahy_A06g027817 PE=4 SV=1	Ahy_A06g027817	15	4	31	2	41.6	1.94775e+07	2.00927e+07	1.7376e+07	1.6718e+07	1.55538e+07	19933077	1.074	1.111	0.963	0.915	0.847	1.091	0.9063	0.302353
A0A444Y2L7	Aldedh domain-containing protein(predicted) OS=Arachis hypogaea OX=3818 GN=Ahy_B08g091764 PE=4 SV=1	Ahy_B08g091764	15	4	86	2	35.1	6.95259e+06	7.60147e+06	7.04099e+06	8.20399e+06	7.65898e+06	9.46321e+06	0.892	0.978	0.907	1.045	0.97	1.205	1.1595	0.106292
A0A445DC87	Protein kinase domain-containing protein(predicted) OS=Arachis hypogaea OX=3818 GN=Ahy_A04g017828 PE=3 SV=1	Ahy_A04g017828	7	4	51	2	89	5.86552e+06	5.1807e+06	5.26086e+06	5.91988e+06	5.96209e+06	4682420	1.074	0.952	0.968	1.076	1.078	0.851	1.0037	0.99236
A0A445AFX8	Prefoldin subunit 4 OS=Arachis hypogaea OX=3818 GN=Ahy_B02g059028 PE=3 SV=1	Ahy_B02g059028	64	6	39	5	14.6	1.55176e+07	1.53776e+07	1.41293e+07	1.35242e+07	1.52725e+07	1.39152e+07	1.065	1.058	0.974	0.921	1.034	0.948	0.9374	0.222539
A0A445CQ94	Fructose-bisphosphate aldolase OS=Arachis hypogaea OX=3818 GN=Ahy_A06g028028 PE=3 SV=1	Ahy_A06g028028	63	21	414	2	38.4	1.1055e+07	1.24102e+07	1.13927e+07	1.49077e+07	1.60888e+07	1.40751e+07	0.833	0.937	0.862	1.115	1.196	1.052	1.2777	0.00860284
A0A445ELW5	Acetate/butyrate--CoA ligase AAE7, peroxisomal(predicted) OS=Arachis hypogaea OX=3818 GN=Ahy_A01g001052 PE=4 SV=1	Ahy_A01g001052	18	9	53	9	62	7.53637e+06	8.00464e+06	7.99366e+06	9.34942e+06	9.32423e+06	1.0018e+07	0.869	0.925	0.926	1.07	1.061	1.146	1.2048	0.00444584
A0A445CY23	NmrA domain-containing protein(predicted) OS=Arachis hypogaea OX=3818 GN=Ahy_A05g021722 PE=4 SV=1	Ahy_A05g021722	31	3	42	1	20.5	2.33399e+06	1.78446e+06	1.83249e+06	1.80859e+06	1.39094e+06	2.27223e+06
A0A445ECI5	DNA replication complex GINS protein SLD5 OS=Arachis hypogaea OX=3818 GN=Ahy_A02g007439 PE=3 SV=1	Ahy_A02g007439	7	2	2	2	31.6	613315	664432	263091	279333	322131	204495	1.573	1.709	0.678	0.711	0.815	0.521	0.5169	0.137705
A0A444ZUP3	Methyltransferase OS=Arachis hypogaea OX=3818 GN=Ahy_B03g062566 PE=3 SV=1	Ahy_B03g062566	50	24	349	4	68.9	8.36428e+07	8.34948e+07	8.58936e+07	8.88566e+07	8.43423e+07	8.06454e+07	0.994	0.995	1.025	1.048	0.989	0.951	0.9914	0.770299
A0A445DRQ1	Inorganic diphosphatase OS=Arachis hypogaea OX=3818 GN=Ahy_A03g011773 PE=3 SV=1	Ahy_A03g011773	23	4	82	1	23.8	543403	420591	524824	404779	388221	464990
A0A444ZWW5	SHSP domain-containing protein OS=Arachis hypogaea OX=3818 GN=Ahy_B03g063189 PE=3 SV=1	Ahy_B03g063189	47	5	61	1	17.2	1.06239e+07	9.64524e+06	1.06718e+07	5.97665e+06	5.90356e+06	5.71889e+06
A0A444ZW63	Pyridoxal kinase OS=Arachis hypogaea OX=3818 GN=Ahy_B03g063031 PE=3 SV=1	Ahy_B03g063031	21	5	52	1	34	373919	338345	234732	371244	313088	354605
A0A445BEY8	Protein DETOXIFICATION(predicted) OS=Arachis hypogaea OX=3818 GN=Ahy_A09g042121 PE=4 SV=1	Ahy_A09g042121	7	2	12	2	39.1	419066			462828	559001	918156	0.713			0.782	0.939	1.55	1.5292
A0A445ECP4	Fe2OG dioxygenase domain-containing protein OS=Arachis hypogaea OX=3818 GN=Ahy_A02g007594 PE=3 SV=1	Ahy_A02g007594	26	7	72	7	35.5	1.23985e+07	1.51778e+07	1.53011e+07	1.42323e+07	1.42244e+07	1.4046e+07	0.874	1.073	1.084	0.996	0.99	0.983	0.9795	0.832205
A0A445DZD2	Histone H2A OS=Arachis hypogaea OX=3818 GN=Ahy_A03g014944 PE=3 SV=1	Ahy_A03g014944	24	2	84	1	14	1.87355e+07	1.46255e+07	1.80121e+07	1.57646e+07	1.4741e+07	1.8616e+07
A0A445E194	40S ribosomal protein S7 OS=Arachis hypogaea OX=3818 GN=Ahy_A03g015705 PE=3 SV=1	Ahy_A03g015705	42	7	125	2	28.6	5.84318e+06	8.3737e+06	7.82335e+06	8.87977e+06	7.80884e+06	9.32246e+06	0.732	1.052	0.985	1.104	0.965	1.159	1.1658	0.261311
A0A445AAT3	Leucine-rich repeat-containing protein(predicted) OS=Arachis hypogaea OX=3818 GN=Ahy_B03g068720 PE=4 SV=1	Ahy_B03g068720	19	7	46	7	58	4.66218e+06	4.55512e+06	4.06278e+06	4.68425e+06	4.54334e+06	4.89862e+06	1.024	1.004	0.896	1.021	0.985	1.068	1.0513	0.34404
A0A444Y0E4	Cytochrome P450 monooxygenase(predicted) OS=Arachis hypogaea OX=3818 GN=Ahy_B08g090677 PE=3 SV=1	Ahy_B08g090677	4	2	11	1	60	2.04211e+06	3.5212e+06	2.94504e+06	2.78447e+06	2.90298e+06	2.64249e+06
A0A444ZKS5	Non-specific lipid-transfer protein OS=Arachis hypogaea OX=3818 GN=Ahy_B04g071450 PE=3 SV=1	Ahy_B04g071450	29	3	66	3	12.9	2.74955e+07	3.10193e+07	3.25073e+07	3.17224e+07	2.91586e+07	2.9006e+07	0.915	1.035	1.087	1.048	0.958	0.958	0.976	0.722205
A0A445CIR4	Heat shock protein, putative(predicted) OS=Arachis hypogaea OX=3818 GN=Ahy_A07g037424 PE=3 SV=1	Ahy_A07g037424	22	11	210	1	56.4
A0A445CV56	UPF0051 protein ABCI8(predicted) OS=Arachis hypogaea OX=3818 GN=Ahy_A06g030077 PE=3 SV=1	Ahy_A06g030077	10	5	14	5	61.7	1.5392e+06	1.44194e+06	1.10898e+06	1.68542e+06	1.90577e+06	1.84957e+06	0.972	0.913	0.704	1.057	1.188	1.16	1.3152	0.0547964
A0A444XWP2	TPR_REGION domain-containing protein OS=Arachis hypogaea OX=3818 GN=Ahy_B08g089099 PE=4 SV=1	Ahy_B08g089099	3	1	6	1	103.5	92464.8	59464.4	89447.5	109367	80029	146457
A0A445EJD6	Pentose-5-phosphate 3-epimerase OS=Arachis hypogaea OX=3818 GN=Ahy_A01g000120 PE=3 SV=1	Ahy_A01g000120	35	6	154	6	29.7	1.47362e+07	1.40659e+07	1.38479e+07	1.32775e+07	1.47557e+07	12740252	1.064	1.018	1.004	0.951	1.051	0.913	0.9446	0.266677
A0A444YYR3	SHSP domain-containing protein OS=Arachis hypogaea OX=3818 GN=Ahy_B05g074401 PE=3 SV=1	Ahy_B05g074401	18	2	10	2	18.1	1.68733e+06	1.51032e+06	1.34916e+06	1.65571e+06	1.61123e+06	1.25963e+06	1.12	1.005	0.899	1.09	1.055	0.83	0.9838	0.864116
A0A445BZH7	Bet_v_1 domain-containing protein OS=Arachis hypogaea OX=3818 GN=Ahy_A08g040423 PE=3 SV=1	Ahy_A08g040423	74	12	189	6	17.7	2.83132e+07	2.65914e+07	2.64716e+07	2.69512e+07	2.7375e+07	2.70839e+07	1.047	0.986	0.983	0.989	0.999	0.994	0.9887	0.626344
A0A445C6P3	Phytoene synthase, chloroplastic isoform A(predicted) OS=Arachis hypogaea OX=3818 GN=Ahy_A07g032289 PE=3 SV=1	Ahy_A07g032289	5	1	2	1	49.2	155752					171828
A0A445EEG9	Uricase OS=Arachis hypogaea OX=3818 GN=Ahy_A02g008499 PE=3 SV=1	Ahy_A02g008499	48	11	173	1	35.2	5.97756e+06	5.17616e+06	5.27189e+06	4.70489e+06	6.58755e+06	5.64221e+06
A0A445E775	Cell division cycle 5-related protein(predicted) OS=Arachis hypogaea OX=3818 GN=Ahy_A02g005454 PE=3 SV=1	Ahy_A02g005454	7	4	10	4	106.3	796121	788231	340985	338454	1.08275e+06	572140	1.223	1.215	0.526	0.516	1.642	0.872	1.0223	0.967765
A0A444YQ98	Non-reducing end alpha-L-arabinofuranosidase OS=Arachis hypogaea OX=3818 GN=Ahy_B06g083711 PE=3 SV=1	Ahy_B06g083711	31	15	202	1	73.7	3.64387e+07	3.58279e+07	3.76511e+07	4.06736e+07	4.11333e+07	3.84035e+07
A0A445ENC9	Sialidase domain-containing protein OS=Arachis hypogaea OX=3818 GN=Ahy_A01g001454 PE=4 SV=1	Ahy_A01g001454	28	8	78	8	38.5	1.64143e+07	1.47762e+07	1.43998e+07	1.65983e+07	1.44656e+07	1.72389e+07	1.053	0.95	0.927	1.056	0.915	1.097	1.0471	0.545974
A0A445EHK2	Glucose-6-phosphate 1-dehydrogenase OS=Arachis hypogaea OX=3818 GN=Ahy_A02g009592 PE=3 SV=1	Ahy_A02g009592	22	8	50	1	58.6	164761				207019
A0A445AA89	Cytochrome B561-related(predicted) OS=Arachis hypogaea OX=3818 GN=Ahy_B03g068490 PE=4 SV=1	Ahy_B03g068490	5	2	2	2	72.7	5.48734e+06	4.35191e+06	5.0791e+06	5.09602e+06	6.39971e+06	5.22627e+06	1.044	0.83	0.971	0.962	1.202	0.987	1.1076	0.356744
A0A445A8Q3	PKS_ER domain-containing protein OS=Arachis hypogaea OX=3818 GN=Ahy_B03g068011 PE=3 SV=1	Ahy_B03g068011	29	11	148	1	60.7	8.86802e+07	9.86381e+07	9.23737e+07	5.76216e+07	6.00684e+07	6.02757e+07
A0A445C3V7	Fiber protein Fb15 (Fragment)(predicted) OS=Arachis hypogaea OX=3818 GN=Ahy_A07g031433 PE=4 SV=1	Ahy_A07g031433	33	6	108	6	14.9	5.68266e+07	5.04e+07	5.22802e+07	6.06734e+07	5.83761e+07	5.29404e+07	1.032	0.918	0.954	1.094	1.046	0.954	1.0654	0.300741
A0A444ZP65	Mitochondrial inner membrane protease subunit 2 OS=Arachis hypogaea OX=3818 GN=Ahy_B04g072981 PE=3 SV=1	Ahy_B04g072981	22	3	18	3	18.7	482306	447984	453015	426798	569098	518332	1.002	0.934	0.945	0.88	1.167	1.069	1.0816	0.450178
A0A444YXQ1	HMA domain-containing protein(predicted) OS=Arachis hypogaea OX=3818 GN=Ahy_B05g073901 PE=4 SV=1	Ahy_B05g073901	6	1	5	1	30.6	146467	167150	125349	281271	225085	344658
A0A445C6K6	DUF775 domain-containing protein OS=Arachis hypogaea OX=3818 GN=Ahy_A07g032229 PE=3 SV=1	Ahy_A07g032229	10	2	13	2	20.8	3.24259e+06	3.51528e+06	3.51768e+06	3.46325e+06	3.5016e+06	3.43788e+06	0.944	1.026	1.029	1.001	1.006	0.993	1.0003	0.970809
A0A445DW17	Beta-ketoacyl-[acyl-carrier-protein] synthase I OS=Arachis hypogaea OX=3818 GN=Ahy_A03g013698 PE=3 SV=1	Ahy_A03g013698	14	5	30	1	54.2	515781	327769		242663		295495
A0A445AGY5	Glyco_hydro_18 domain-containing protein OS=Arachis hypogaea OX=3818 GN=Ahy_B02g059651 PE=3 SV=1	Ahy_B02g059651	3	1	9	1	31	1.29797e+07	1.50832e+07	1.57635e+07	1.44538e+07	1.37857e+07	1.44184e+07
A0A445DRL8	Epimerase domain-containing protein OS=Arachis hypogaea OX=3818 GN=Ahy_A03g011741 PE=3 SV=1	Ahy_A03g011741	12	3	16	3	35	3.03905e+06	1.7736e+06	2.85592e+06	2.16934e+06	1.40632e+06	2.44727e+06	1.336	0.782	1.261	0.947	0.61	1.068	0.7769	0.352148
A0A445BDT8	Beta-hexosaminidase OS=Arachis hypogaea OX=3818 GN=Ahy_A09g041810 PE=3 SV=1	Ahy_A09g041810	22	7	51	2	61.6	5.67137e+06	5.51896e+06	6.8553e+06	6.64336e+06	5.89261e+06	5.81327e+06	0.938	0.916	1.139	1.091	0.962	0.954	1.0047	0.930042
A0A445EQP7	probable aspartyl aminopeptidase(predicted) OS=Arachis hypogaea OX=3818 GN=Ahy_A01g002418 PE=3 SV=1	Ahy_A01g002418	41	12	137	4	53.2	2.29386e+07	2.25074e+07	2.2664e+07	2.49472e+07	2.61076e+07	2.63833e+07	0.949	0.934	0.942	1.024	1.066	1.083	1.1232	0.00258025
A0A444YTD8	PKS_ER domain-containing protein OS=Arachis hypogaea OX=3818 GN=Ahy_B06g085050 PE=4 SV=1	Ahy_B06g085050	3	1	4	1	34.5	1.73874e+06	1.49765e+06	1.53083e+06	1.23539e+06	1.32088e+06	1.12432e+06
A0A445AJN6	Tubulin beta chain OS=Arachis hypogaea OX=3818 GN=Ahy_B02g060954 PE=3 SV=1	Ahy_B02g060954	43	14	111	2	50.3	860407	748976	891502	626673	709337	740280	1.132	0.988	1.178	0.818	0.921	0.966	0.8202	0.0528373
A0A445EL40	Cytochrome b561 and DOMON domain-containing protein OS=Arachis hypogaea OX=3818 GN=Ahy_A01g000701 PE=4 SV=1	Ahy_A01g000701	21	4	33	1	45.3	1.4664e+06	3.89567e+06	5.13403e+06	3.09251e+06	3.28649e+06	3.62929e+06
A0A445DNB1	Protein kinase domain-containing protein OS=Arachis hypogaea OX=3818 GN=Ahy_A03g010720 PE=4 SV=1	Ahy_A03g010720	29	14	134	1	72	1.19707e+06	1.39317e+06	1.58679e+06	1.3032e+06	1.26523e+06	1.18204e+06
A0A445BGC9	Cytochrome P450 77A3(predicted) OS=Arachis hypogaea OX=3818 GN=Ahy_A09g042614 PE=3 SV=1	Ahy_A09g042614	21	7	16	5	58.7	3.57513e+06	3.15814e+06	3.00444e+06	1.45752e+06	1.48127e+06	1.11372e+06	1.561	1.383	1.317	0.632	0.638	0.483	0.4114	0.0010187
A0A445E047	Alpha-1,6-mannosyl-glycoprotein 2-beta-N-acetylglucosaminyltransferase OS=Arachis hypogaea OX=3818 GN=Ahy_A03g015293 PE=3 SV=1	Ahy_A03g015293	5	1	5	1	47.2	83892.6		87437.6			83264.9
A0A444WXS9	Cotton-golgi related protein(predicted) OS=Arachis hypogaea OX=3818 GN=Ahy_B10g100822 PE=4 SV=1	Ahy_B10g100822	49	7	51	6	28.5	4.89719e+06	5.14939e+06	7.00185e+06	4.56512e+06	4.56826e+06	4.424e+06	0.963	1.016	1.383	0.891	0.887	0.864	0.7858	0.114276
A0A445D4M0	T-complex protein 1 subunit gamma OS=Arachis hypogaea OX=3818 GN=Ahy_A05g023824 PE=3 SV=1	Ahy_A05g023824	36	18	136	6	60.5	2.03851e+07	1.94712e+07	1.95265e+07	2.13306e+07	2.32466e+07	2.23021e+07	0.972	0.931	0.935	1.01	1.094	1.055	1.1131	0.0164388
A0A444WUC1	Ephrin_rec_like domain-containing protein OS=Arachis hypogaea OX=3818 GN=Ahy_Scaffold1g107044 PE=4 SV=1	Ahy_Scaffold1g107044	1	1	4	1	155.3	186480	193205	256536	221534	139985	226194
A0A445EMP9	WD repeat-containing protein 11 isoform X3(predicted) OS=Arachis hypogaea OX=3818 GN=Ahy_A01g001232 PE=4 SV=1	Ahy_A01g001232	1	1	5	1	143.7		178577	160588	325671	310898	250558
A0A444ZZG6	PMR5N domain-containing protein OS=Arachis hypogaea OX=3818 GN=Ahy_B03g064381 PE=3 SV=1	Ahy_B03g064381	4	1	3	1	54.6	379843	377235	427951	151398	220008	174974
A0A445C9H5	protein CutA 1, chloroplastic isoform X2(predicted) OS=Arachis hypogaea OX=3818 GN=Ahy_A07g033416 PE=3 SV=1	Ahy_A07g033416	38	5	68	5	19	3.39873e+07	3.72106e+07	3.35674e+07	3.16417e+07	2.82118e+07	3.38048e+07	1.031	1.132	1.023	0.953	0.845	1.018	0.8839	0.119631
A0A444YJU9	AB hydrolase-1 domain-containing protein OS=Arachis hypogaea OX=3818 GN=Ahy_B06g081044 PE=4 SV=1	Ahy_B06g081044	20	8	65	3	54.2	5.73841e+06	7.02542e+06	6.8054e+06	7.21404e+06	7.72151e+06	7.14748e+06	0.829	1.018	0.988	1.035	1.101	1.025	1.115	0.173117
A0A445E6U6	Isocitrate dehydrogenase [NAD] subunit, mitochondrial OS=Arachis hypogaea OX=3818 GN=Ahy_A02g005503 PE=3 SV=1	Ahy_A02g005503	34	9	81	2	40.5	2.4047e+07	2.67283e+07	3.07874e+07	2.87019e+07	2.82445e+07	2.7861e+07	0.87	0.97	1.119	1.031	1.009	1.001	1.0277	0.680038
A0A445E3E5	Alanine--tRNA ligase OS=Arachis hypogaea OX=3818 GN=Ahy_A03g016492 PE=3 SV=1	Ahy_A03g016492	40	35	258	2	110.7	5.694e+08	5.64885e+08	5.21591e+08	4.714e+08	5.58005e+08	5.32179e+08	1.065	1.06	0.98	0.876	1.03	0.988	0.932	0.264727
A0A445EPW6	Inositol-tetrakisphosphate 1-kinase OS=Arachis hypogaea OX=3818 GN=Ahy_A01g001989 PE=3 SV=1	Ahy_A01g001989	27	7	46	1	35	3.08585e+06	2.58095e+06	2.66878e+06	2.84321e+06	2.5523e+06	2371187
A0A444WZA2	Peroxidase OS=Arachis hypogaea OX=3818 GN=Ahy_B10g101273 PE=3 SV=1	Ahy_B10g101273	32	7	35	2	34.7	1.80818e+06	1.06165e+06	1.13379e+06	1.05551e+06	1.32964e+06	1.26309e+06	1.423	0.838	0.896	0.824	1.032	0.986	0.9002	0.676908
A0A444Z235	Peptidylprolyl isomerase OS=Arachis hypogaea OX=3818 GN=Ahy_B05g075808 PE=4 SV=1	Ahy_B05g075808	21	7	39	7	59	6.78641e+06	7.25236e+06	7.40885e+06	5.81289e+06	7.20303e+06	6.33813e+06	1.001	1.073	1.098	0.851	1.049	0.928	0.8916	0.15254
A0A445D5D6	X8 domain-containing protein OS=Arachis hypogaea OX=3818 GN=Ahy_A05g024219 PE=4 SV=1	Ahy_A05g024219	10	2	8	2	22.7	754953	798754	1.08748e+06	474924	410924	424926	1.15	1.22	1.664	0.718	0.618	0.642	0.4903	0.00469425
A0A444YWH7	SCP2 domain-containing protein OS=Arachis hypogaea OX=3818 GN=Ahy_B06g086022 PE=4 SV=1	Ahy_B06g086022	57	8	127	8	13.7	2.97088e+07	3.05175e+07	2.67678e+07	3.13048e+07	3.11328e+07	3.145e+07	0.989	1.019	0.895	1.034	1.023	1.039	1.0665	0.170716
A0A445EIV5	50S ribosomal protein L13, chloroplastic(predicted) OS=Arachis hypogaea OX=3818 GN=Ahy_A02g009939 PE=3 SV=1	Ahy_A02g009939	20	4	34	4	27.8	5.1888e+06	7.12672e+06	6.48856e+06	5.82881e+06	6.06073e+06	5.82445e+06	0.855	1.178	1.074	0.954	0.986	0.953	0.9311	0.5493
A0A444ZRY2	Protein transport protein SEC23 OS=Arachis hypogaea OX=3818 GN=Ahy_B03g061792 PE=3 SV=1	Ahy_B03g061792	23	13	118	8	85.7	2.78113e+07	2.73997e+07	2.70203e+07	2.9392e+07	2.84556e+07	2.893e+07	0.991	0.979	0.967	1.039	1	1.023	1.0426	0.0342299
A0A445C2Y9	BRO1 domain-containing protein(predicted) OS=Arachis hypogaea OX=3818 GN=Ahy_A07g031122 PE=4 SV=1	Ahy_A07g031122	29	6	27	1	33.4
A0A445BUX0	Calcium-transporting ATPase OS=Arachis hypogaea OX=3818 GN=Ahy_A08g038840 PE=3 SV=1	Ahy_A08g038840	6	5	13	5	109.8	855452	1.6163e+06	1.22673e+06	1.24259e+06	2.00604e+06	1.28928e+06	0.625	1.185	0.901	0.902	1.447	0.935	1.2114	0.448312
A0A445DKY8	50S ribosomal protein L11, chloroplastic (Fragment)(predicted) OS=Arachis hypogaea OX=3818 GN=Ahy_A04g021582 PE=3 SV=1	Ahy_A04g021582	27	5	42	5	22.8	8.11554e+06	7.97663e+06	8.18927e+06	6.9502e+06	7.04691e+06	7.29562e+06	1.072	1.057	1.087	0.911	0.919	0.957	0.8666	0.00113077
A0A444ZIV6	YjbQ (Fragment)(predicted) OS=Arachis hypogaea OX=3818 GN=Ahy_B04g070768 PE=3 SV=1	Ahy_B04g070768	32	5	30	5	19.4	3.46676e+06	3.78889e+06	3.33688e+06	3.29319e+06	3.42258e+06	2.68449e+06	1.044	1.144	1.009	0.984	1.017	0.802	0.8768	0.178783
A0A444ZNW3	Putative mitochondrial brown fat uncoupling protein(predicted) OS=Arachis hypogaea OX=3818 GN=Ahy_B04g072812 PE=3 SV=1	Ahy_B04g072812	40	12	55	12	32.5	8.6452e+06	1.06627e+07	1.08481e+07	1.15136e+07	1.17909e+07	1.08915e+07	0.809	1	1.019	1.069	1.089	1.011	1.1206	0.19942
A0A445EFF6	flowering locus K homology domain(predicted) OS=Arachis hypogaea OX=3818 GN=Ahy_A02g008888 PE=4 SV=1	Ahy_A02g008888	12	5	28	4	55.4	3.78429e+06	3.50081e+06	3.40776e+06	3.04815e+06	3.12476e+06	3.21215e+06	1.135	1.053	1.026	0.907	0.925	0.956	0.8675	0.0140379
A0A445CRL7	Cytochrome P450 98A2(predicted) OS=Arachis hypogaea OX=3818 GN=Ahy_A06g028734 PE=3 SV=1	Ahy_A06g028734	34	13	91	13	58	2.19775e+07	2.4472e+07	2.48815e+07	2.85935e+07	2.76812e+07	2.81641e+07	0.849	0.949	0.966	1.097	1.056	1.08	1.1697	0.0194813
A0A444XQC2	Protein SIEVE ELEMENT OCCLUSION B (Fragment)(predicted) OS=Arachis hypogaea OX=3818 GN=Ahy_B09g098007 PE=4 SV=1	Ahy_B09g098007	10	11	70	3	156.8	2.93144e+06	2.28709e+06	3.91336e+06	4.20902e+06	4.78117e+06	3.96213e+06	0.799	0.625	1.072	1.139	1.286	1.072	1.401	0.0952246
A0A445DKX6	t-SNARE coiled-coil homology domain-containing protein OS=Arachis hypogaea OX=3818 GN=Ahy_A04g021635 PE=3 SV=1	Ahy_A04g021635	45	6	48	2	30	1.03555e+07	1.01191e+07	1.09313e+07	9.01329e+06	8.63129e+06	9.24108e+06	1.07	1.048	1.134	0.924	0.88	0.947	0.8459	0.0063818
A0A444ZS71	Mannosyl-oligosaccharide glucosidase(predicted) OS=Arachis hypogaea OX=3818 GN=Ahy_B03g061827 PE=3 SV=1	Ahy_B03g061827	19	14	97	14	97.7	1.11264e+07	1.02693e+07	1.09522e+07	1.15509e+07	1.1393e+07	1.10608e+07	1.01	0.934	0.998	1.04	1.02	0.996	1.0387	0.232553
A0A445AZT9	Fucosyltransferase OS=Arachis hypogaea OX=3818 GN=Ahy_B01g056834 PE=3 SV=1	Ahy_B01g056834	20	7	65	7	65.4	4.9619e+07	4.528e+07	4.1598e+07	5.4669e+07	5.83165e+07	4.90755e+07	1.001	0.916	0.843	1.094	1.16	0.982	1.1725	0.0840114
A0A445C985	t-SNARE coiled-coil homology domain-containing protein(predicted) OS=Arachis hypogaea OX=3818 GN=Ahy_A07g033435 PE=4 SV=1	Ahy_A07g033435	17	2	6	1	18.3	575266	576318	610291	523619	621616	502015
A0A445D0Y2	TOG domain-containing protein OS=Arachis hypogaea OX=3818 GN=Ahy_A05g022527 PE=4 SV=1	Ahy_A05g022527	14	3	30	3	36.5	1.68264e+06	2.29312e+06	2.26092e+06	2.10316e+06	2.16133e+06	2.09855e+06	0.804	1.099	1.085	0.998	1.019	0.995	1.008	0.869036
A0A445A1K6	Methyltransferase OS=Arachis hypogaea OX=3818 GN=Ahy_B03g065432 PE=3 SV=1	Ahy_B03g065432	47	14	117	1	38.4	768597	861627	801840	692806	728060	688817
A0A445BTV1	14_3_3 domain-containing protein OS=Arachis hypogaea OX=3818 GN=Ahy_A08g038522 PE=3 SV=1	Ahy_A08g038522	37	11	575	8	32.1	1.80167e+08	1.91266e+08	1.88487e+08	1.79284e+08	1.84484e+08	1.86456e+08	0.977	1.04	1.027	0.965	0.987	1.004	0.9711	0.261235
A0A445C8S4	Ephrin_rec_like domain-containing protein OS=Arachis hypogaea OX=3818 GN=Ahy_A07g033291 PE=4 SV=1	Ahy_A07g033291	5	3	6	3	157.4
A0A445E0S2	GlcNAc-1-P transferase OS=Arachis hypogaea OX=3818 GN=Ahy_A03g015517 PE=3 SV=1	Ahy_A03g015517	13	5	23	1	48.6	3.34347e+06	2.68387e+06	2.9193e+06	3.03541e+06	2.86788e+06	3.41804e+06
A0A445BZ60	Amine oxidase OS=Arachis hypogaea OX=3818 GN=Ahy_A08g040399 PE=3 SV=1	Ahy_A08g040399	27	13	95	4	83.2	733457	700154	806998	577077	1.32753e+06	717312	0.908	0.869	1.004	0.709	1.622	0.881	1.155	0.760632
A0A445BBU7	PMR5N domain-containing protein OS=Arachis hypogaea OX=3818 GN=Ahy_A10g051179 PE=3 SV=1	Ahy_A10g051179	17	6	64	6	42.2	9.588e+06	1.01588e+07	8.72903e+06	1.32866e+07	1.35286e+07	1.32763e+07	0.842	0.895	0.77	1.158	1.172	1.157	1.3909	0.00163877
A0A445D6Y7	PA domain-containing protein(predicted) OS=Arachis hypogaea OX=3818 GN=Ahy_A05g024634 PE=3 SV=1	Ahy_A05g024634	15	4	42	2	30.9	6.82009e+06	7.65167e+06	6.61086e+06	5.78828e+06	6.37533e+06	7.4747e+06	1.008	1.135	0.982	0.849	0.93	1.097	0.9203	0.376512
A0A445C479	Protein argonaute 4A(predicted) OS=Arachis hypogaea OX=3818 GN=Ahy_A07g031552 PE=3 SV=1	Ahy_A07g031552	25	22	144	16	101.8	1.80927e+07	1.91097e+07	1.84385e+07	2.30807e+07	2.40378e+07	2.32791e+07	0.864	0.915	0.885	1.094	1.133	1.104	1.2504	0.000340963
A0A444YL79	Glyco_18 domain-containing protein OS=Arachis hypogaea OX=3818 GN=Ahy_B06g081449 PE=4 SV=1	Ahy_B06g081449	1	1	4	1	58.3	154180	124764	165160	169414	113558	195019
A0A445D151	Protein argonaute 1 isoform B(predicted) OS=Arachis hypogaea OX=3818 GN=Ahy_A05g022602 PE=3 SV=1	Ahy_A05g022602	13	13	63	13	117.1	1.13068e+07	1.02198e+07	7.052e+06	9.34716e+06	1.38736e+07	1.29247e+07	1.052	0.953	0.659	0.863	1.273	1.193	1.2496	0.287591
A0A444ZWJ4	Monothiol glutaredoxin-S17(predicted) OS=Arachis hypogaea OX=3818 GN=Ahy_B03g063225 PE=3 SV=1	Ahy_B03g063225	33	9	37	1	53.7	614712	447248	574130	479025	311846
A0A444ZVW6	Glutathione S-transferase DHAR3, chloroplastic isoform A(predicted) OS=Arachis hypogaea OX=3818 GN=Ahy_B03g062985 PE=4 SV=1	Ahy_B03g062985	43	10	131	9	29.3	4.71238e+07	4.4957e+07	4.37338e+07	4.08547e+07	3.669e+07	3.8674e+07	1.126	1.077	1.049	0.969	0.865	0.917	0.8459	0.0123114
A0A445AKE3	AMP deaminase OS=Arachis hypogaea OX=3818 GN=Ahy_B02g061240 PE=3 SV=1	Ahy_B02g061240	13	9	36	1	96.5	213575	246654	316455	215595	316255	279362
A0A444YKP1	Serine/threonine-protein phosphatase OS=Arachis hypogaea OX=3818 GN=Ahy_B06g081309 PE=3 SV=1	Ahy_B06g081309	39	11	58	2	36.4	8.71643e+06	8.3095e+06	7.68062e+06	9.29252e+06	1.30318e+07	7.66815e+06	0.959	0.917	0.849	1.015	1.415	0.838	1.1993	0.368338
A0A444YVA0	Tudor domain-containing protein(predicted) OS=Arachis hypogaea OX=3818 GN=Ahy_B06g085684 PE=4 SV=1	Ahy_B06g085684	2	1	1	1	96.8	61560.4	98420.7	68502.1	140986	105265	118790
A0A445BZU6	SUMO-activating enzyme subunit OS=Arachis hypogaea OX=3818 GN=Ahy_A08g040624 PE=3 SV=1	Ahy_A08g040624	21	11	71	2	76.8	6.24975e+06	5.83195e+06	6.30803e+06	6.70786e+06	6.62622e+06	6.17976e+06	0.993	0.929	1.006	1.058	1.039	0.974	1.0488	0.247094
A0A445DTY4	HATPase_c domain-containing protein OS=Arachis hypogaea OX=3818 GN=Ahy_A03g012679 PE=3 SV=1	Ahy_A03g012679	14	10	329	2	81.4	2.39488e+06	2.66284e+06	2.35069e+06	1.3784e+06	1.48688e+06	1.36145e+06	1.239	1.382	1.222	0.708	0.759	0.699	0.5636	0.000251599
A0A444X231	Phosphoinositide phospholipase C OS=Arachis hypogaea OX=3818 GN=Ahy_B10g102637 PE=4 SV=1	Ahy_B10g102637	5	3	9	1	70.1	175964	220687	214156	195396	204705	179752
A0A445CVZ6	Sulfite oxidase isoform B(predicted) OS=Arachis hypogaea OX=3818 GN=Ahy_A06g030345 PE=4 SV=1	Ahy_A06g030345	17	6	23	2	41.7	4.10491e+06	3.44946e+06	3.60823e+06	3.5389e+06	3.19447e+06	3.18352e+06	1.172	0.988	1.035	1.003	0.9	0.902	0.8779	0.107319
A0A445EWV7	WD_REPEATS_REGION domain-containing protein OS=Arachis hypogaea OX=3818 GN=Ahy_A01g004685 PE=3 SV=1	Ahy_A01g004685	39	8	94	5	32.5	1.974e+07	1.72811e+07	1.90094e+07	1.81287e+07	2.04853e+07	1.78817e+07	1.056	0.927	1.022	0.963	1.082	0.95	0.9967	0.953315
A0A445DNE3	Tr-type G domain-containing protein OS=Arachis hypogaea OX=3818 GN=Ahy_A03g010752 PE=4 SV=1	Ahy_A03g010752	28	17	182	2	89.1	1.09221e+07	1.08985e+07	1.16873e+07	1.22506e+07	1.23523e+07	1.19784e+07	0.938	0.939	1.008	1.045	1.047	1.021	1.079	0.0382329
A0A445E5I0	Putative S-adenosyl-L-methionine-dependent methyltransferase(predicted) OS=Arachis hypogaea OX=3818 GN=Ahy_A02g005024 PE=4 SV=1	Ahy_A02g005024	7	2	9	1	40.8	190195		171220	133379
A0A445DH96	vesicle-associated membrane protein 722-like(predicted) OS=Arachis hypogaea OX=3818 GN=Ahy_A04g020244 PE=3 SV=1	Ahy_A04g020244	26	6	55	3	25.1	1.72053e+07	1.54143e+07	1.57344e+07	1.45606e+07	1.46402e+07	1.57961e+07	1.11	0.997	1.019	0.932	0.932	1.011	0.9197	0.121555
A0A444XMJ3	Beta_elim_lyase domain-containing protein OS=Arachis hypogaea OX=3818 GN=Ahy_B09g096862 PE=3 SV=1	Ahy_B09g096862	6	2	9	2	37.8	504745	500182	2.37575e+06	465640	428642	239654	0.673	0.669	3.182	0.616	0.564	0.317	0.3309	0.20085
A0A445BN05	dephospho-CoA kinase(predicted) OS=Arachis hypogaea OX=3818 GN=Ahy_A09g045708 PE=3 SV=1	Ahy_A09g045708	4	1	5	1	25.2	818472	686124	584838	648857	672939	690196
A0A445BSY5	Transcriptional corepressor SEUSS (Fragment)(predicted) OS=Arachis hypogaea OX=3818 GN=Ahy_A08g038130 PE=4 SV=1	Ahy_A08g038130	2	2	8	2	100.5	244416	355868	380972	516316	629412	492695	0.562	0.82	0.879	1.178	1.427	1.124	1.6493	0.0307896
A0A445E820	Magnesium/proton exchanger(predicted) OS=Arachis hypogaea OX=3818 GN=Ahy_A02g005900 PE=4 SV=1	Ahy_A02g005900	3	3	31	1	96.1	1.94751e+06	1.63215e+06	2.18429e+06	2.2521e+06	2.26514e+06	2.47091e+06
A0A445BYS0	Proton pump-interactor 1(predicted) OS=Arachis hypogaea OX=3818 GN=Ahy_A08g040268 PE=4 SV=1	Ahy_A08g040268	19	12	69	3	73.8	1.51014e+07	1.42154e+07	1.46813e+07	1.92614e+07	2.15153e+07	2.16048e+07	0.855	0.807	0.835	1.082	1.202	1.214	1.4009	0.00114819
A0A445EWX8	Alpha-1,3-mannosyl-glycoprotein 2-beta-N-acetylglucosaminyltransferase isoform A(predicted) OS=Arachis hypogaea OX=3818 GN=Ahy_A01g004703 PE=3 SV=1	Ahy_A01g004703	15	6	50	6	52	7.69767e+06	9.14338e+06	9.2531e+06	1.03351e+07	1.08832e+07	8.67763e+06	0.828	0.986	0.999	1.103	1.155	0.926	1.1319	0.245649
A0A445EL39	Glyoxalase I OS=Arachis hypogaea OX=3818 GN=Ahy_A01g000788 PE=3 SV=1	Ahy_A01g000788	44	10	283	8	31.5	1.67502e+08	1.90044e+08	1.83786e+08	1.58699e+08	1.57102e+08	1.52159e+08	0.999	1.137	1.101	0.94	0.925	0.901	0.8545	0.0187729
A0A444ZT53	PCI domain-containing protein(predicted) OS=Arachis hypogaea OX=3818 GN=Ahy_B03g062131 PE=4 SV=1	Ahy_B03g062131	42	12	113	12	38.5	1.93422e+07	2.08471e+07	2.00946e+07	2.32253e+07	2.29536e+07	2.20369e+07	0.906	0.98	0.946	1.08	1.061	1.025	1.1179	0.0151152
A0A445EKN9	Diphthine methyl ester synthase OS=Arachis hypogaea OX=3818 GN=Ahy_A01g000609 PE=3 SV=1	Ahy_A01g000609	24	4	21	2	42.1	1.62505e+06	1.54349e+06	1.34202e+06	1.65534e+06	1.01253e+06	1.47527e+06	1.131	1.077	0.938	1.143	0.695	1.019	0.9081	0.513671
A0A445EVJ7	PREDICTED: miraculin(predicted) OS=Arachis hypogaea OX=3818 GN=Ahy_A01g004182 PE=3 SV=1	Ahy_A01g004182	6	1	10	1	23.6	1.56766e+06	1.38785e+06	1.17617e+06	3.03866e+06	3.20377e+06	3.19558e+06
A0A444X0E4	Lipase_GDSL domain-containing protein OS=Arachis hypogaea OX=3818 GN=Ahy_B10g101759 PE=3 SV=1	Ahy_B10g101759	55	14	133	5	42.8	9.45173e+07	8.10282e+07	9.28195e+07	6.83076e+07	8.07841e+07	7.81745e+07	1.148	0.987	1.132	0.824	0.968	0.942	0.8369	0.0617973
A0A444YZ35	DUF1421 domain-containing protein OS=Arachis hypogaea OX=3818 GN=Ahy_B05g074506 PE=4 SV=1	Ahy_B05g074506	20	8	37	8	65.1	5.61768e+06	5.01203e+06	4.58858e+06	5.68108e+06	5.55653e+06	4.77613e+06	1.083	0.969	0.888	1.087	1.057	0.914	1.0401	0.639277
A0A444Y4K1	PLCXc domain-containing protein OS=Arachis hypogaea OX=3818 GN=Ahy_B08g092659 PE=4 SV=1	Ahy_B08g092659	32	7	39	5	36.2	5.42382e+06	5.79811e+06	6.00194e+06	7.4908e+06	7.16776e+06	7.54375e+06	0.828	0.888	0.921	1.135	1.08	1.143	1.2734	0.00252816
A0A445CHV3	Fe2OG dioxygenase domain-containing protein(predicted) OS=Arachis hypogaea OX=3818 GN=Ahy_A07g037110 PE=4 SV=1	Ahy_A07g037110	24	4	18	2	32.2	869057	807364	805681	887086	773558	1.11201e+06	0.996	0.928	0.927	1.009	0.875	1.264	1.1042	0.466921
A0A445D485	alcohol dehydrogenase-like 6(predicted) OS=Arachis hypogaea OX=3818 GN=Ahy_A05g023670 PE=3 SV=1	Ahy_A05g023670	14	3	22	3	43.9	7.0081e+06	6.96481e+06	3.7878e+06	6.35176e+06	7.39525e+06	7.86106e+06	1.072	1.068	0.582	0.964	1.116	1.193	1.2024	0.361968
A0A445AA73	Cyclin-dependent kinases regulatory subunit OS=Arachis hypogaea OX=3818 GN=Ahy_B03g068587 PE=3 SV=1	Ahy_B03g068587	53	4	45	1	10.6	8.62197e+06	8.67949e+06	7.92484e+06	7.11884e+06	6.37049e+06	7.14835e+06
A0A445DZX1	Aa_trans domain-containing protein(predicted) OS=Arachis hypogaea OX=3818 GN=Ahy_A03g015245 PE=3 SV=1	Ahy_A03g015245	5	3	13	3	67.8	1.23706e+06	1.18993e+06	1.06823e+06	1.08665e+06	978882	1.28761e+06	1.088	1.049	0.943	0.948	0.849	1.123	0.9481	0.561238
A0A444XP17	Ubiquitin carboxyl-terminal hydrolase OS=Arachis hypogaea OX=3818 GN=Ahy_B09g097304 PE=3 SV=1	Ahy_B09g097304	2	1	4	1	100.9	119750	121991	122626	145366	113499	128748
A0A445D0J2	NADH-ubiquinone reductase complex 1 MLRQ subunit(predicted) OS=Arachis hypogaea OX=3818 GN=Ahy_A05g022368 PE=4 SV=1	Ahy_A05g022368	48	4	63	4	10.9	2.76433e+07	3.6825e+07	3.93779e+07	3.70059e+07	3.95943e+07	4.16246e+07	0.749	1.001	1.072	0.996	1.059	1.12	1.1251	0.326786
A0A445DR05	SHSP domain-containing protein OS=Arachis hypogaea OX=3818 GN=Ahy_A03g011517 PE=3 SV=1	Ahy_A03g011517	64	4	48	1	10.7	1.6991e+06	1.67477e+06	1.20533e+06	1.22792e+06	920806	1.02024e+06
A0A445E0T7	Riboflavin synthase(predicted) OS=Arachis hypogaea OX=3818 GN=Ahy_A03g015634 PE=4 SV=1	Ahy_A03g015634	16	5	79	1	31.1	1.63715e+07	1.49677e+07	1.43162e+07	1.43974e+07	1.54482e+07	1.52081e+07
A0A444Z7K0	Abhydrolase_3 domain-containing protein OS=Arachis hypogaea OX=3818 GN=Ahy_B05g078600 PE=4 SV=1	Ahy_B05g078600	40	9	91	1	35.3	781602	524495	669215	322730	1.21683e+06	318866
A0A445DJ07	Vps53_N domain-containing protein OS=Arachis hypogaea OX=3818 GN=Ahy_A04g020981 PE=3 SV=1	Ahy_A04g020981	13	8	34	8	91.2	2.43603e+07	2.53052e+07	2.20745e+07	1.87072e+07	2.2193e+07	1.85149e+07	1.118	1.165	1.018	0.852	1.005	0.844	0.8182	0.0433333
A0A445DEQ9	Peroxidase OS=Arachis hypogaea OX=3818 GN=Ahy_A04g018866 PE=3 SV=1	Ahy_A04g018866	29	6	47	1	33.4	694570	960854	923705	3.45198e+06	3.65071e+06	4.03734e+06
A0A445D174	Putative phosphotransferase with an alcohol group as acceptor, FAD-AMP lyase (Cyclizing)(predicted) OS=Arachis hypogaea OX=3818 GN=Ahy_A05g022695 PE=4 SV=1	Ahy_A05g022695	33	11	83	8	61.4	1.20539e+07	1.02106e+07	1.09182e+07	9.32978e+06	9.21563e+06	1.21183e+07	1.137	0.966	1.034	0.873	0.858	1.134	0.9133	0.395628
A0A445D296	Syntaxin-18_N domain-containing protein OS=Arachis hypogaea OX=3818 GN=Ahy_A05g023043 PE=3 SV=1	Ahy_A05g023043	14	5	22	5	37.1	7.64026e+06	8.00474e+06	7.24698e+06	6.5187e+06	7.09283e+06	6.12308e+06	1.079	1.134	1.028	0.914	0.989	0.858	0.8519	0.0320106
A0A444ZV87	PKS_ER domain-containing protein OS=Arachis hypogaea OX=3818 GN=Ahy_B03g062760 PE=4 SV=1	Ahy_B03g062760	40	12	83	12	40.9	2.03338e+07	1.68489e+07	1.87527e+07	1.45989e+07	1.13043e+07	1.24563e+07	1.298	1.079	1.203	0.925	0.712	0.789	0.6777	0.0135789
A0A445A1T5	Lycopene epsilon cyclase, chloroplastic(predicted) OS=Arachis hypogaea OX=3818 GN=Ahy_B03g065505 PE=3 SV=1	Ahy_B03g065505	4	1	2	1	61.3	268654	361800	306592	155829	194690	193155
A0A445A7S7	Thioredoxin-like protein 4A(predicted) OS=Arachis hypogaea OX=3818 GN=Ahy_B03g067779 PE=3 SV=1	Ahy_B03g067779	5	1	2	1	28.6	934282	955989	682368	693970	865594	910233
A0A444WXV5	SCP domain-containing protein OS=Arachis hypogaea OX=3818 GN=Ahy_B10g100823 PE=4 SV=1	Ahy_B10g100823	31	2	4	2	18.2	513363	394549		2.03245e+06	1.86659e+06	1895083	0.384	0.296		1.51	1.379	1.408	4.2127	0.000789157
A0A444YTM1	Abhydrolase_3 domain-containing protein OS=Arachis hypogaea OX=3818 GN=Ahy_B06g085136 PE=4 SV=1	Ahy_B06g085136	50	12	149	1	37.7	2.25793e+07	2.87886e+07	2.40679e+07	2.1258e+07	2.37411e+07	2.45675e+07
A0A444Z1D2	Glutamine synthetase OS=Arachis hypogaea OX=3818 GN=Ahy_B05g075516 PE=3 SV=1	Ahy_B05g075516	62	15	476	1	39.2	8.23099e+08	8.34819e+08	9.20697e+08	9.11522e+08	8.42243e+08	8.91851e+08
A0A444XAM4	Peroxisomal nicotinamide adenine dinucleotide carrier(predicted) OS=Arachis hypogaea OX=3818 GN=Ahy_B10g106370 PE=3 SV=1	Ahy_B10g106370	2	1	5	1	39.7	268568	251369	238995	234141	218606	243623
A0A445BEJ6	NtCtMGAM_N domain-containing protein(predicted) OS=Arachis hypogaea OX=3818 GN=Ahy_A09g042023 PE=3 SV=1	Ahy_A09g042023	24	15	103	12	102.9	2.77496e+07	3.49529e+07	3.67e+07	5.92824e+07	4.27892e+07	3.7398e+07	0.699	0.884	0.929	1.483	1.064	0.936	1.3865	0.12508
A0A445CQL8	Fe-S_biosyn domain-containing protein OS=Arachis hypogaea OX=3818 GN=Ahy_A06g028205 PE=4 SV=1	Ahy_A06g028205	20	2	8	2	17.8	1.3484e+06	307852	1.10074e+06	1.05856e+06	1.17529e+06	1.32444e+06	1.286	0.294	1.054	1.002	1.106	1.253	1.276	0.42311
A0A444WU62	BSD domain-containing protein OS=Arachis hypogaea OX=3818 GN=Ahy_Scaffold1g107009 PE=4 SV=1	Ahy_Scaffold1g107009	4	2	9	1	50.9
A0A444Y6G6	NADH:ubiquinone reductase (non-electrogenic) OS=Arachis hypogaea OX=3818 GN=Ahy_B08g093586 PE=3 SV=1	Ahy_B08g093586	20	9	44	1	66.2	847938	678697	661254	787276	360350	639403
A0A445D454	Kunitz trypsin inhibitor 2(predicted) OS=Arachis hypogaea OX=3818 GN=Ahy_A05g023646 PE=3 SV=1	Ahy_A05g023646	78	13	539	4	22.9	1.46097e+08	1.2563e+08	1.28395e+08	1.26527e+08	1.37877e+08	1.07999e+08	1.139	0.982	1.005	0.979	1.06	0.835	0.9194	0.359647
A0A445EIE0	Transmembrane protein, putative(predicted) OS=Arachis hypogaea OX=3818 GN=Ahy_A02g009804 PE=4 SV=1	Ahy_A02g009804	57	2	23	2	8.3	2.16707e+06	2.20964e+06	1.94795e+06	1.87615e+06	1.81793e+06	1.74363e+06	1.109	1.134	1.001	0.953	0.918	0.886	0.8499	0.0210065
A0A445ES73	Ras-related protein Rab-6A(predicted) OS=Arachis hypogaea OX=3818 GN=Ahy_A01g003108 PE=4 SV=1	Ahy_A01g003108	31	6	98	2	22.9	3.43618e+06	4.44675e+06	4.17082e+06	3.47585e+06	3.98788e+06	4.35457e+06	0.867	1.125	1.056	0.87	0.992	1.09	0.9685	0.781966
A0A444YRR4	WD_REPEATS_REGION domain-containing protein OS=Arachis hypogaea OX=3818 GN=Ahy_B06g084383 PE=4 SV=1	Ahy_B06g084383	8	2	18	2	40.5	862006	1.06201e+06	1.03788e+06	1.09647e+06	768876	1161197	0.867	1.071	1.048	1.094	0.763	1.159	1.01	0.990037
A0A445BPH2	DUF223 domain-containing protein(predicted) OS=Arachis hypogaea OX=3818 GN=Ahy_A09g046323 PE=4 SV=1	Ahy_A09g046323	5	1	2	1	35.1	3.81063e+06	3.70639e+06	3.83417e+06	4.69243e+06	3.0604e+06	3942241
A0A444ZQS8	60S ribosomal protein L7-4 isoform A(predicted) OS=Arachis hypogaea OX=3818 GN=Ahy_B04g073624 PE=3 SV=1	Ahy_B04g073624	34	7	196	1	29.8	1.00327e+07	9.69817e+06	8.9867e+06	9.95469e+06	8.47417e+06	7.76063e+06
A0A444WSL6	V-type proton ATPase subunit H OS=Arachis hypogaea OX=3818 GN=Ahy_Scaffold1g106846 PE=3 SV=1	Ahy_Scaffold1g106846	45	19	179	3	51.4	5.12658e+07	5.66024e+07	5.96958e+07	5.3253e+07	5.06925e+07	5.37715e+07	0.949	1.051	1.11	0.978	0.926	0.988	0.9299	0.229779
A0A445DN92	Guanosine nucleotide diphosphate dissociation inhibitor OS=Arachis hypogaea OX=3818 GN=Ahy_A03g010704 PE=3 SV=1	Ahy_A03g010704	60	25	538	3	52.2	3.42106e+08	3.54716e+08	3.31485e+08	3.21467e+08	3.25185e+08	3.1696e+08	1.034	1.075	1.006	0.964	0.97	0.951	0.9262	0.0191508
A0A444WXR1	Amidase domain-containing protein OS=Arachis hypogaea OX=3818 GN=Ahy_B10g100801 PE=3 SV=1	Ahy_B10g100801	34	15	87	15	66.9	2.18726e+07	2.07775e+07	1.99036e+07	2.67446e+07	2.79914e+07	2.80681e+07	0.906	0.863	0.828	1.1	1.144	1.154	1.3084	0.000841701
A0A445CP44	Lipase_GDSL domain-containing protein OS=Arachis hypogaea OX=3818 GN=Ahy_A06g027594 PE=3 SV=1	Ahy_A06g027594	11	1	5	1	17.4	352147	343635	453653	243233	232720	246853
A0A444YKZ4	Glycosyltransferase(predicted) OS=Arachis hypogaea OX=3818 GN=Ahy_B06g081433 PE=4 SV=1	Ahy_B06g081433	29	10	63	9	54.8	1.91431e+07	1.89492e+07	1.85995e+07	2.04447e+07	2.01871e+07	1.84768e+07	0.995	0.988	0.971	1.055	1.036	0.953	1.0305	0.416501
A0A445BE09	Putative serine protease EDA2(predicted) OS=Arachis hypogaea OX=3818 GN=Ahy_A09g041871 PE=4 SV=1	Ahy_A09g041871	31	13	209	1	54.7	3.78357e+06	4.53927e+06	3.7806e+06	4.79494e+06	5.17869e+06	4.45093e+06
A0A444ZQJ4	Glycosyltransferase OS=Arachis hypogaea OX=3818 GN=Ahy_B04g073381 PE=3 SV=1	Ahy_B04g073381	28	11	67	4	55.3	5.72036e+06	6.622e+06	6.43512e+06	5.58043e+06	6.25184e+06	5.51685e+06	0.953	1.107	1.077	0.923	1.028	0.912	0.9127	0.20328
A0A445CS98	Ribosomal_L7Ae domain-containing protein OS=Arachis hypogaea OX=3818 GN=Ahy_A06g029059 PE=3 SV=1	Ahy_A06g029059	71	6	165	1	9.1	3.9065e+06	2.43749e+06	2.66463e+06	3.11826e+06	3.97789e+06	3.86372e+06
A0A445B0H8	Aldedh domain-containing protein OS=Arachis hypogaea OX=3818 GN=Ahy_B01g057143 PE=3 SV=1	Ahy_B01g057143	57	20	337	2	56.5	3.80293e+07	4.438e+07	4.54365e+07	3.70794e+07	3.85449e+07	3.68631e+07	0.953	1.115	1.143	0.922	0.953	0.917	0.8695	0.078401
A0A445BX00	Arogenate dehydratase OS=Arachis hypogaea OX=3818 GN=Ahy_A08g039606 PE=4 SV=1	Ahy_A08g039606	8	3	16	2	44	1.43997e+06	1.35324e+06	1.39576e+06	1.77458e+06	1.67747e+06	1.60472e+06	0.938	0.884	0.913	1.147	1.078	1.037	1.1927	0.00666917
A0A445AR79	Thioredoxin domain-containing protein OS=Arachis hypogaea OX=3818 GN=Ahy_B01g053169 PE=4 SV=1	Ahy_B01g053169	8	2	8	2	28	872210	619429	716760	796386	709813	658152	1.201	0.855	0.991	1.088	0.964	0.899	0.9685	0.833149
A0A445BAP2	Pentatricopeptide repeat-containing protein, mitochondrial isoform A(predicted) OS=Arachis hypogaea OX=3818 GN=Ahy_A10g050843 PE=4 SV=1	Ahy_A10g050843	21	7	40	2	46.6	6.75284e+06	6.47899e+06	6.58491e+06	6.35621e+06	6.24047e+06	6.48815e+06	1.045	1.006	1.024	0.976	0.953	0.997	0.9515	0.0434142
A0A444Y2X2	Methyltransf_2 domain-containing protein OS=Arachis hypogaea OX=3818 GN=Ahy_B08g091987 PE=3 SV=1	Ahy_B08g091987	17	4	17	1	42.7	1.62872e+06	1.77092e+06	1.95113e+06	1.73324e+06	1.71719e+06	1.79203e+06
A0A445C465	CIA30 domain-containing protein OS=Arachis hypogaea OX=3818 GN=Ahy_A07g031526 PE=3 SV=1	Ahy_A07g031526	7	2	15	2	25.3	2.41469e+06	3.11879e+06	3.2868e+06	2.67367e+06	2.75401e+06	2.59134e+06	0.863	1.118	1.18	0.949	0.972	0.92	0.8988	0.373507
A0A445ARR4	XendoU domain-containing protein OS=Arachis hypogaea OX=3818 GN=Ahy_B01g053441 PE=3 SV=1	Ahy_B01g053441	30	9	54	1	51.7	5.46981e+06	6.81855e+06	6.77642e+06	8.86577e+06	9.35313e+06	9.37621e+06
A0A444ZTS3	Alpha-galactosidase OS=Arachis hypogaea OX=3818 GN=Ahy_B03g062306 PE=3 SV=1	Ahy_B03g062306	42	17	99	5	66.5	4.06307e+06	5.15809e+06	4.59715e+06	3.86932e+06	2.75398e+06	4.27929e+06	0.99	1.26	1.124	0.935	0.662	1.034	0.7798	0.160454
A0A444X6Z6	Beta-adaptin-like protein OS=Arachis hypogaea OX=3818 GN=Ahy_B10g105006 PE=3 SV=1	Ahy_B10g105006	13	7	41	7	92.7	2.71347e+06	2.7468e+06	3.62131e+06	8.91526e+06	4.02855e+06	3.80433e+06	0.632	0.642	0.848	2.063	0.927	0.88	1.8238	0.143982
A0A445C8X3	Phosphoenolpyruvate carboxykinase (ATP) OS=Arachis hypogaea OX=3818 GN=Ahy_A07g033333 PE=3 SV=1	Ahy_A07g033333	51	24	188	2	73.8	2.24482e+07	2.42465e+07	2.55537e+07	3.85216e+07	3.94186e+07	3.80897e+07	0.718	0.778	0.821	1.223	1.244	1.209	1.5865	0.000312732
A0A445A9E1	Amidohydro-rel domain-containing protein OS=Arachis hypogaea OX=3818 GN=Ahy_B03g068334 PE=3 SV=1	Ahy_B03g068334	19	10	85	1	58.3	1.93141e+07	1.77531e+07	1.8614e+07	2.16106e+07	2.09046e+07	2.03155e+07
A0A444XA21	HpcH_HpaI domain-containing protein OS=Arachis hypogaea OX=3818 GN=Ahy_B10g106173 PE=4 SV=1	Ahy_B10g106173	11	4	32	4	38.3	3.75869e+06	3.79728e+06	3.78905e+06	2.72343e+06	2.75945e+06	2.87384e+06	1.149	1.164	1.163	0.826	0.832	0.872	0.7278	5.39316e-05
A0A445EGW3	RmlD_sub_bind domain-containing protein OS=Arachis hypogaea OX=3818 GN=Ahy_A02g009404 PE=4 SV=1	Ahy_A02g009404	21	5	24	5	35.9	2.03884e+06	1.97344e+06	2.20964e+06	2.37072e+06	2.1688e+06	2.16494e+06	0.95	0.922	1.034	1.096	0.997	1.001	1.0647	0.244927
A0A445CJN1	Alba domain-containing protein OS=Arachis hypogaea OX=3818 GN=Ahy_A06g026196 PE=4 SV=1	Ahy_A06g026196	18	6	74	5	36.7	1.86802e+07	1.99024e+07	1.90039e+07	1.68575e+07	1.88913e+07	1.87484e+07	1.003	1.072	1.025	0.899	1.001	1	0.9355	0.172126
A0A445CT26	Aquaporin SIP1-2(predicted) OS=Arachis hypogaea OX=3818 GN=Ahy_A06g029306 PE=3 SV=1	Ahy_A06g029306	4	1	6	1	27.1	875808	904686	752491	966789	1.12427e+06	1.04092e+06
A0A445EU47	Chitinase OS=Arachis hypogaea OX=3818 GN=Ahy_A01g003889 PE=4 SV=1	Ahy_A01g003889	45	10	170	10	35.1	5.30987e+07	4.28083e+07	4.75257e+07	5.96751e+07	5.44035e+07	6.13803e+07	1.003	0.811	0.901	1.118	1.014	1.15	1.2088	0.0565006
A0A445BG00	Cytochrome b561 domain-containing protein OS=Arachis hypogaea OX=3818 GN=Ahy_A09g042481 PE=4 SV=1	Ahy_A09g042481	5	1	7	1	24.9	1.97296e+06	2.22236e+06	2.18028e+06	2.65204e+06	2.3979e+06	2.20832e+06
A0A445ACP5	Pyruvate dehydrogenase E1 component subunit alpha OS=Arachis hypogaea OX=3818 GN=Ahy_B02g057704 PE=4 SV=1	Ahy_B02g057704	49	16	140	3	41.9	3.31066e+06	2.95681e+06	1.87358e+06	2.19958e+06	1.85795e+06	2.24777e+06	1.38	1.236	0.784	0.91	0.764	0.93	0.7659	0.258183
A0A444YG49	L-ascorbate oxidase-like protein(predicted) OS=Arachis hypogaea OX=3818 GN=Ahy_B06g079788 PE=3 SV=1	Ahy_B06g079788	36	11	121	2	54.5	6.51737e+06	5.80687e+06	6.4676e+06	6.86662e+06	6.39781e+06	5.43657e+06	1.047	0.935	1.043	1.094	1.014	0.866	0.9831	0.807819
A0A445AVB5	Carboxypeptidase OS=Arachis hypogaea OX=3818 GN=Ahy_B01g055160 PE=3 SV=1	Ahy_B01g055160	47	12	218	3	51.9	4.33708e+06	4.67138e+06	3.96593e+06	4.45842e+06	4.45532e+06	3.8515e+06	1.014	1.096	0.932	1.035	1.028	0.894	0.9721	0.692864
A0A444YCA1	Expansin OS=Arachis hypogaea OX=3818 GN=Ahy_B07g087484 PE=3 SV=1	Ahy_B07g087484	12	3	7	3	29.2	1.10916e+06	1.10871e+06	1.16879e+06	1.11588e+06	1.19109e+06	963020	1.003	1.006	1.062	1.002	1.063	0.864	0.9538	0.474748
A0A444XXR9	ENTH domain-containing protein OS=Arachis hypogaea OX=3818 GN=Ahy_B08g089378 PE=4 SV=1	Ahy_B08g089378	34	17	103	1	72.6	505200	460035	368161	444370	536636	626445
A0A444Z604	keratin, type I cytoskeletal 10(predicted) OS=Arachis hypogaea OX=3818 GN=Ahy_B05g077971 PE=4 SV=1	Ahy_B05g077971	16	5	26	5	50.5	3.93781e+06	3.54329e+06	3.21437e+06	3.15365e+06	3.12034e+06	3.59605e+06	1.153	1.04	0.945	0.916	0.901	1.045	0.912	0.287117
A0A444WXQ5	PB1 domain-containing protein OS=Arachis hypogaea OX=3818 GN=Ahy_B10g100800 PE=4 SV=1	Ahy_B10g100800	24	6	55	2	56.5	2.76106e+06	2.78547e+06	2.83101e+06	5.14221e+06	4.19026e+06	5.21698e+06	0.725	0.734	0.747	1.34	1.086	1.36	1.7162	0.00186004
A0A445DC77	HABP4_PAI-RBP1 domain-containing protein OS=Arachis hypogaea OX=3818 GN=Ahy_A04g017818 PE=4 SV=1	Ahy_A04g017818	46	12	101	3	39.4	3.48547e+07	3.53404e+07	3.27583e+07	3.38065e+07	4.25494e+07	3.86267e+07	0.963	0.979	0.909	0.927	1.16	1.059	1.1035	0.24092
A0A444YEJ9	vesicle-associated membrane protein 711-like(predicted) OS=Arachis hypogaea OX=3818 GN=Ahy_B07g088469 PE=3 SV=1	Ahy_B07g088469	58	10	138	1	24.9	2.11853e+07	1.90235e+07	2.15129e+07	1.7537e+07	1.97402e+07	1.92522e+07
A0A444YMB1	S-(hydroxymethyl)glutathione dehydrogenase OS=Arachis hypogaea OX=3818 GN=Ahy_B06g081885 PE=3 SV=1	Ahy_B06g081885	54	12	225	1	40.4	1.39773e+08	1.27458e+08	1.21341e+08	1.29778e+08	1.33097e+08	1.29291e+08
A0A444Z814	Cytochrome c domain-containing protein OS=Arachis hypogaea OX=3818 GN=Ahy_B05g078804 PE=3 SV=1	Ahy_B05g078804	50	5	80	2	12.4	5.69932e+07	5.171e+07	5.1424e+07	5.45885e+07	6.14376e+07	5.42488e+07	1.039	0.945	0.941	0.987	1.105	0.981	1.0506	0.387152
A0A445CHB0	Tr-type G domain-containing protein OS=Arachis hypogaea OX=3818 GN=Ahy_A07g036905 PE=3 SV=1	Ahy_A07g036905	2	2	4	2	108.5	116748	155355	162377	378240		179210	0.591	0.788	0.825	1.899		0.9	1.9049	0.153934
A0A444Z990	3-hydroxy-3-methylglutaryl coenzyme A synthase OS=Arachis hypogaea OX=3818 GN=Ahy_B05g079165 PE=3 SV=1	Ahy_B05g079165	38	12	187	12	51.4	5.82035e+07	4.68315e+07	4.84166e+07	4.70566e+07	4.60484e+07	4.53659e+07	1.2	0.969	1.003	0.963	0.937	0.929	0.8919	0.176512
A0A444YQ05	Complex1_30kDa domain-containing protein OS=Arachis hypogaea OX=3818 GN=Ahy_B06g083547 PE=3 SV=1	Ahy_B06g083547	27	5	81	5	20	4.65277e+07	4.99029e+07	5.26694e+07	4.66644e+07	4.90795e+07	3.79395e+07	0.991	1.066	1.126	0.986	1.031	0.802	0.8856	0.215927
A0A445DLR3	protein NRT1/ PTR FAMILY 8.3(predicted) OS=Arachis hypogaea OX=3818 GN=Ahy_A03g010314 PE=3 SV=1	Ahy_A03g010314	17	8	51	7	59.1	1.34006e+07	1.0985e+07	1.25385e+07	1.19409e+07	1.30001e+07	1.19768e+07	1.093	0.898	1.027	0.966	1.046	0.969	0.9877	0.886112
A0A445C182	Peptidase A1 domain-containing protein OS=Arachis hypogaea OX=3818 GN=Ahy_A08g040980 PE=4 SV=1	Ahy_A08g040980	11	3	9	3	50.7	459881	304923	301464	376002	214353	380699	1.359	0.904	0.895	1.103	0.625	1.117	0.9009	0.641026
A0A444ZYQ5	Glutamate--cysteine ligase OS=Arachis hypogaea OX=3818 GN=Ahy_B03g064103 PE=3 SV=1	Ahy_B03g064103	26	11	123	2	57.3	5.00567e+07	4.32225e+07	4.58263e+07	4.96903e+07	4.79456e+07	5.75482e+07	1.024	0.887	0.942	1.009	0.968	1.168	1.1023	0.245739
A0A444XUP6	Vesicle-associated membrane protein 72(predicted) OS=Arachis hypogaea OX=3818 GN=Ahy_B09g099785 PE=3 SV=1	Ahy_B09g099785	12	2	25	2	28.5	1.93342e+06	2.23905e+06	2.10888e+06	2.36746e+06	2.41128e+06	2.3512e+06	0.868	1.008	0.951	1.055	1.068	1.048	1.1217	0.056399
A0A444WWX7	(S)-2-hydroxy-acid oxidase OS=Arachis hypogaea OX=3818 GN=Ahy_B10g100472 PE=3 SV=1	Ahy_B10g100472	10	5	17	5	61.1	1.68765e+06	2.72142e+06	3.06754e+06	2.01151e+06	3.19301e+06	2.08018e+06	0.688	1.113	1.257	0.814	1.285	0.842	0.9617	0.905981
A0A445CI75	Phosphoenolpyruvate carboxylase OS=Arachis hypogaea OX=3818 GN=Ahy_A07g037253 PE=3 SV=1	Ahy_A07g037253	52	43	450	17	110.8	4.77708e+07	4.79024e+07	4.80385e+07	5.98698e+07	5.84083e+07	5.80923e+07	0.899	0.904	0.908	1.118	1.084	1.084	1.2121	5.61936e-05
A0A445DZI7	Phosphoenolpyruvate carboxylase OS=Arachis hypogaea OX=3818 GN=Ahy_A03g015094 PE=3 SV=1	Ahy_A03g015094	34	29	259	10	110.2	1.39322e+07	1.27984e+07	1.30265e+07	1.20619e+07	1.35174e+07	1.39889e+07	1.057	0.974	0.993	0.909	1.012	1.054	0.9838	0.744674
A0A445B1R6	Superoxide dismutase [Cu-Zn] OS=Arachis hypogaea OX=3818 GN=Ahy_A10g047122 PE=3 SV=1	Ahy_A10g047122	54	5	43	5	22.5	1.00416e+07	8.74145e+06	8.78374e+06	7.62567e+06	8.71717e+06	9.58258e+06	1.13	0.987	0.993	0.852	0.968	1.07	0.9293	0.393928
A0A445AGN3	Tol-Pal system protein TolB(predicted) OS=Arachis hypogaea OX=3818 GN=Ahy_B02g059414 PE=4 SV=1	Ahy_B02g059414	13	5	35	1	72.3	360574	277960	360034	443620	541366
A0A444Z3G4	RING-type domain-containing protein OS=Arachis hypogaea OX=3818 GN=Ahy_B05g076333 PE=4 SV=1	Ahy_B05g076333	3	1	6	1	40.2	633815	583492	549824	566335	497660	583147
A0A444X5H6	Methyltransf_2 domain-containing protein(predicted) OS=Arachis hypogaea OX=3818 GN=Ahy_B10g104423 PE=3 SV=1	Ahy_B10g104423	45	11	109	5	40.4	4.0622e+07	4.01491e+07	3.60208e+07	3.75356e+07	3.10874e+07	3.22617e+07	1.124	1.114	1.001	1.03	0.848	0.886	0.8533	0.0822789
A0A445D8C9	ABC transmembrane type-1 domain-containing protein OS=Arachis hypogaea OX=3818 GN=Ahy_A05g025158 PE=4 SV=1	Ahy_A05g025158	6	2	4	2	53.1	174441	205700	241528	192316		234194	0.835	0.987	1.161	0.914		1.113	1.0193	0.881132
A0A444Y8T1	Peptidase A1 domain-containing protein OS=Arachis hypogaea OX=3818 GN=Ahy_B08g094418 PE=3 SV=1	Ahy_B08g094418	7	2	7	2	49.3	1.10515e+06	1.0775e+06	1.22914e+06	1.05389e+06	1.00548e+06	771307	1.066	1.042	1.191	1.009	0.957	0.738	0.8196	0.121261
A0A444X7K4	ATP synthase subunit gamma OS=Arachis hypogaea OX=3818 GN=Ahy_B10g105266 PE=3 SV=1	Ahy_B10g105266	53	13	303	2	35.1	1.77485e+08	1.7664e+08	1.86085e+08	1.69554e+08	1.6267e+08	1.79901e+08	1.015	1.014	1.069	0.963	0.918	1.022	0.9371	0.138899
A0A445C409	Peptidyl-prolyl cis-trans isomerase(predicted) OS=Arachis hypogaea OX=3818 GN=Ahy_A07g031492 PE=4 SV=1	Ahy_A07g031492	28	6	22	6	33.8	3.15322e+06	2.31122e+06	1.96935e+06	3.2737e+06	2.65759e+06	2.62026e+06	1.188	0.873	0.745	1.224	0.988	0.979	1.1372	0.411283
A0A444Y1E4	Integrase catalytic domain-containing protein(predicted) OS=Arachis hypogaea OX=3818 GN=Ahy_B08g091074 PE=4 SV=1	Ahy_B08g091074	42	10	340	6	39.8	3.53123e+08	3.36356e+08	3.32681e+08	2.77192e+08	2.67597e+08	2.77431e+08	1.153	1.101	1.091	0.898	0.862	0.899	0.7949	0.000477495
A0A444Y9V3	Serine hydroxymethyltransferase OS=Arachis hypogaea OX=3818 GN=Ahy_B07g086518 PE=3 SV=1	Ahy_B07g086518	65	24	324	1	56.3	407847	528199	573189	762697	643824	581791
A0A445D9Z7	Ribosomal_L2 domain-containing protein OS=Arachis hypogaea OX=3818 GN=Ahy_A04g017099 PE=3 SV=1	Ahy_A04g017099	9	2	5	2	23	695711	749004	657927	1.02121e+06	905490	503909	0.924	0.998	0.878	1.346	1.187	0.664	1.1418	0.704173
A0A444YIA4	U1 small nuclear ribonucleoprotein A isoform X2(predicted) OS=Arachis hypogaea OX=3818 GN=Ahy_B06g080555 PE=4 SV=1	Ahy_B06g080555	36	6	48	6	26.8	1.34028e+07	1.24025e+07	1.14844e+07	1.12548e+07	1.12879e+07	1.1681e+07	1.128	1.047	0.971	0.94	0.938	0.976	0.9072	0.101354
A0A444WVP0	Secretory carrier-associated membrane protein OS=Arachis hypogaea OX=3818 GN=Ahy_Scaffold1g107369 PE=3 SV=1	Ahy_Scaffold1g107369	32	5	58	5	31.4	1.33103e+07	1.24671e+07	1.19691e+07	1.25287e+07	1.16733e+07	1.2446e+07	1.077	1.012	0.973	1.006	0.932	1	0.9595	0.345375
A0A444X9S3	Putative nucleotide-binding alpha-beta plait domain-containing protein(predicted) OS=Arachis hypogaea OX=3818 GN=Ahy_B10g106080 PE=4 SV=1	Ahy_B10g106080	44	8	99	2	24.7	1.63197e+07	1.93555e+07	1.90611e+07	1.76891e+07	1.8762e+07	1.63386e+07	0.914	1.087	1.072	0.983	1.037	0.908	0.9528	0.527494
A0A445ACD0	Glycosyltransferase OS=Arachis hypogaea OX=3818 GN=Ahy_B02g057526 PE=3 SV=1	Ahy_B02g057526	46	16	196	4	52.5	6.41073e+07	6.05927e+07	5.718e+07	7.90019e+07	7.989e+07	7.95846e+07	0.918	0.87	0.823	1.123	1.129	1.131	1.2957	0.00119053
A0A444ZWN6	Lipoxygenase OS=Arachis hypogaea OX=3818 GN=Ahy_B03g063213 PE=3 SV=1	Ahy_B03g063213	7	4	13	4	101.7	410391	462424	466132	366404	411610	569789	0.92	1.039	1.049	0.815	0.91	1.267	0.9947	0.883902
A0A445DMP4	Double-stranded DNA-binding protein(predicted) OS=Arachis hypogaea OX=3818 GN=Ahy_A03g010457 PE=3 SV=1	Ahy_A03g010457	55	7	106	7	14.8	2.58947e+07	3.01671e+07	2.5643e+07	2.43182e+07	2.59835e+07	2.75321e+07	0.977	1.142	0.972	0.911	0.968	1.031	0.9414	0.409248
A0A445DTT0	Putative aquaporin PIP1-2(predicted) OS=Arachis hypogaea OX=3818 GN=Ahy_A03g012603 PE=3 SV=1	Ahy_A03g012603	20	5	60	1	30.8	1.76225e+07	1.85056e+07	1.83299e+07	1.65396e+07	1.78434e+07	1.68027e+07
A0A445CB67	Glucosamine_iso domain-containing protein OS=Arachis hypogaea OX=3818 GN=Ahy_A07g034189 PE=3 SV=1	Ahy_A07g034189	37	15	192	3	46.7	8.53429e+07	8.31789e+07	8.44381e+07	8.84858e+07	8.58098e+07	8.62743e+07	1.001	0.978	0.994	1.03	0.993	1.004	1.0182	0.235007
A0A445A6M2	Autophagy_act_C domain-containing protein OS=Arachis hypogaea OX=3818 GN=Ahy_B03g067387 PE=4 SV=1	Ahy_B03g067387	12	3	21	3	35.1	2.89124e+06	4.01143e+06	3.18961e+06	4.00557e+06	1.22457e+06	1.18575e+06	1.054	1.467	1.168	1.45	0.441	0.429	0.6289	0.203032
A0A445BQB5	Plant/F18G18-200 protein(predicted) OS=Arachis hypogaea OX=3818 GN=Ahy_A09g046624 PE=4 SV=1	Ahy_A09g046624	22	6	37	1	40.8	220745	168850	150773	168988	210296	146872
A0A445EGC9	40S ribosomal protein SA OS=Arachis hypogaea OX=3818 GN=Ahy_A02g009213 PE=3 SV=1	Ahy_A02g009213	26	15	697	2	74.1	4.96113e+08	4.55472e+08	4.65621e+08	4.42523e+08	4.63655e+08	4.53329e+08	1.076	0.99	1.014	0.952	0.992	0.976	0.9481	0.126892
A0A445AZD5	Presenilin OS=Arachis hypogaea OX=3818 GN=Ahy_B01g056652 PE=3 SV=1	Ahy_B01g056652	4	1	3	1	51.1	411901	426785	323693	496856	569137	471428
A0A445BZ81	NADPH-protochlorophyllide oxidoreductase OS=Arachis hypogaea OX=3818 GN=Ahy_A08g040226 PE=3 SV=1	Ahy_A08g040226	60	19	417	14	43	1.19676e+08	1.24954e+08	1.24607e+08	1.25083e+08	1.17328e+08	1.14665e+08	0.992	1.039	1.037	1.029	0.96	0.943	0.9557	0.208741
A0A445A708	Carboxypeptidase OS=Arachis hypogaea OX=3818 GN=Ahy_B03g067482 PE=3 SV=1	Ahy_B03g067482	42	14	135	2	57	3.4457e+06	4.10005e+06	3.74638e+06	2.56481e+06	2.95648e+06	4.17542e+06	0.988	1.179	1.079	0.73	0.837	1.189	0.849	0.301025
A0A444ZBX0	7,8-dihydroneopterin aldolase OS=Arachis hypogaea OX=3818 GN=Ahy_B04g069182 PE=3 SV=1	Ahy_B04g069182	29	2	26	2	12.4	4.44928e+06	5.44984e+06	5.62795e+06	6.16506e+06	6.34817e+06	4.97374e+06	0.811	0.997	1.031	1.116	1.142	0.9	1.1124	0.375151
A0A445AZ83	Ras GTPase-activating protein-binding protein 1(predicted) OS=Arachis hypogaea OX=3818 GN=Ahy_B01g056636 PE=4 SV=1	Ahy_B01g056636	33	9	84	8	50.4	9.80738e+06	1.06307e+07	9.79091e+06	1.04589e+07	1.23997e+07	1.03066e+07	0.931	1.013	0.934	0.986	1.162	0.971	1.0837	0.289299
A0A444Y6R9	Plastoquinol--plastocyanin reductase OS=Arachis hypogaea OX=3818 GN=Ahy_B08g093619 PE=3 SV=1	Ahy_B08g093619	30	5	54	1	29.2	4.28051e+06	4.48073e+06	4.28312e+06	3.94523e+06	4.7618e+06	3.50036e+06
A0A444WVE5	Putative polyamine transporter isoform A(predicted) OS=Arachis hypogaea OX=3818 GN=Ahy_Scaffold1g107331 PE=4 SV=1	Ahy_Scaffold1g107331	5	2	11	2	60.3	881568	857582	758183	721842	697084	702581	1.149	1.121	0.993	0.934	0.897	0.909	0.8397	0.0207283
A0A444X1N4	MFS domain-containing protein OS=Arachis hypogaea OX=3818 GN=Ahy_B10g102284 PE=3 SV=1	Ahy_B10g102284	8	3	27	3	54.2	7.51162e+06	7.24459e+06	6.19478e+06	6.26362e+06	6.3277e+06	6.03503e+06	1.143	1.105	0.946	0.946	0.95	0.911	0.8788	0.102625
A0A444ZDN9	Peroxidase OS=Arachis hypogaea OX=3818 GN=Ahy_B04g069825 PE=3 SV=1	Ahy_B04g069825	39	9	227	4	36.4	5.96544e+07	7.18254e+07	7.52713e+07	1.2293e+08	1.35012e+08	1.20206e+08	0.614	0.741	0.778	1.256	1.371	1.228	1.8073	0.00170457
A0A445EM30	Galactokinase(predicted) OS=Arachis hypogaea OX=3818 GN=Ahy_A01g001101 PE=3 SV=1	Ahy_A01g001101	25	9	89	1	54.4	2.8376e+06	1.9633e+06	2.21905e+06	2.77271e+06	2.5541e+06	2.79032e+06
A0A445EK46	Protein kinase domain-containing protein OS=Arachis hypogaea OX=3818 GN=Ahy_A01g000383 PE=4 SV=1	Ahy_A01g000383	18	10	58	10	70.8	1.4811e+07	1.14921e+07	1.22711e+07	1.09973e+07	1.1484e+07	1.0263e+07	1.25	0.973	1.04	0.921	0.957	0.86	0.8391	0.103335
A0A444ZPF2	Protein kinase domain-containing protein OS=Arachis hypogaea OX=3818 GN=Ahy_B04g073053 PE=3 SV=1	Ahy_B04g073053	6	2	22	1	41.9	570287	412375	428654	478175	543150	510330
A0A445BIN6	PHB domain-containing protein OS=Arachis hypogaea OX=3818 GN=Ahy_A09g043599 PE=4 SV=1	Ahy_A09g043599	16	5	28	1	32.7
A0A445DRS1	Glycosyltransferase OS=Arachis hypogaea OX=3818 GN=Ahy_A03g011814 PE=3 SV=1	Ahy_A03g011814	30	9	111	3	49.8	6.16582e+07	5.94882e+07	5.64436e+07	3.88953e+07	3.06373e+07	3.25905e+07	1.327	1.284	1.22	0.831	0.651	0.696	0.5685	0.00176759
A0A445EHA2	Glycosyltransferase OS=Arachis hypogaea OX=3818 GN=Ahy_A02g009525 PE=3 SV=1	Ahy_A02g009525	20	7	81	2	57.8	1.45566e+07	1.52122e+07	1.39279e+07	1.78543e+07	1.80077e+07	1.80367e+07	0.898	0.941	0.863	1.093	1.096	1.104	1.2187	0.00140284
A0A445EDH1	RNA helicase aquarius(predicted) OS=Arachis hypogaea OX=3818 GN=Ahy_A02g007961 PE=4 SV=1	Ahy_A02g007961	1	1	1	1	179.9	111551	86515.8	123428	121304	110356	160050
A0A444ZGC2	mTERF2(predicted) OS=Arachis hypogaea OX=3818 GN=Ahy_B04g070352 PE=3 SV=1	Ahy_B04g070352	5	1	4	1	43.3	143529	146308	134662	210922	183295	166866
A0A445CGJ7	Ribosome biogenesis regulatory protein OS=Arachis hypogaea OX=3818 GN=Ahy_A07g036607 PE=3 SV=1	Ahy_A07g036607	8	1	1	1	36.9		278605		241012		376182
A0A445AD99	Malate dehydrogenase OS=Arachis hypogaea OX=3818 GN=Ahy_B02g057965 PE=3 SV=1	Ahy_B02g057965	48	11	120	10	35.4	1.46588e+07	1.36311e+07	1.38948e+07	1.12554e+07	1.36555e+07	1.24705e+07	1.109	1.034	1.056	0.845	1.02	0.937	0.8759	0.0812833
A0A445DY89	PPM-type phosphatase domain-containing protein OS=Arachis hypogaea OX=3818 GN=Ahy_A03g014612 PE=4 SV=1	Ahy_A03g014612	54	11	110	1	30.8	2.12058e+06	1.90331e+06	1.76811e+06	2.49339e+06	1.91708e+06	2.054e+06
A0A445BEK1	Hydrolase_4 domain-containing protein OS=Arachis hypogaea OX=3818 GN=Ahy_A09g042043 PE=4 SV=1	Ahy_A09g042043	4	1	1	1	45.5
A0A445EJ09	4-coumarate--CoA ligase-like 5 (Fragment)(predicted) OS=Arachis hypogaea OX=3818 GN=Ahy_A02g010053 PE=4 SV=1	Ahy_A02g010053	20	9	46	9	59.3	6.55834e+06	7.63673e+06	7.27732e+06	8.54662e+06	7.86216e+06	7.58136e+06	0.869	1.014	0.968	1.123	1.027	0.996	1.1035	0.163329
A0A444YH48	Mic1 domain-containing protein OS=Arachis hypogaea OX=3818 GN=Ahy_B06g080119 PE=4 SV=1	Ahy_B06g080119	1	1	3	1	81.9	378515	517959	516858	481505	539396	498037
A0A445A9M2	Plant/mmn10-180 protein(predicted) OS=Arachis hypogaea OX=3818 GN=Ahy_B03g068406 PE=4 SV=1	Ahy_B03g068406	7	2	9	2	42	918414	767105	738256	833937	738534	880238	1.134	0.95	0.915	1.022	0.9	1.079	1.0007	0.980035
A0A445ES93	Expansin-like B1(predicted) OS=Arachis hypogaea OX=3818 GN=Ahy_A01g002967 PE=3 SV=1	Ahy_A01g002967	6	1	2	1	25.8	179281	196553	229444	242644	253641	220965
A0A445D4H0	LigB domain-containing protein OS=Arachis hypogaea OX=3818 GN=Ahy_A05g023807 PE=3 SV=1	Ahy_A05g023807	25	4	18	4	30.4	1.22673e+06	1.03835e+06	1.08053e+06	1.33239e+06	1.79572e+06	1.82044e+06	0.89	0.756	0.788	0.96	1.286	1.311	1.4614	0.0294025
A0A445BBI0	1,3-beta-glucan synthase OS=Arachis hypogaea OX=3818 GN=Ahy_A10g051078 PE=3 SV=1	Ahy_A10g051078	3	4	20	2	206.2	279492	304125	360199	339738	260032	283460	0.921	1.005	1.192	1.111	0.846	0.927	0.925	0.514651
A0A445D9Y3	30S ribosomal protein 3, chloroplastic(predicted) OS=Arachis hypogaea OX=3818 GN=Ahy_A04g017090 PE=3 SV=1	Ahy_A04g017090	21	4	31	4	19.7	4.31775e+06	4.16918e+06	4.13231e+06	3.57378e+06	3.34857e+06	3.6039e+06	1.123	1.088	1.08	0.923	0.86	0.93	0.8244	0.00218918
A0A445E5K0	Hydroxyisourate hydrolase isoform A(predicted) OS=Arachis hypogaea OX=3818 GN=Ahy_A02g005035 PE=3 SV=1	Ahy_A02g005035	5	3	65	1	63	34083.7	41796.2	29683.3	136928	132825	113462
A0A445EW06	CAP10 domain-containing protein OS=Arachis hypogaea OX=3818 GN=Ahy_A01g004412 PE=4 SV=1	Ahy_A01g004412	7	2	12	2	54.1	643481	595613	562857	502019	442994	429731	1.22	1.132	1.071	0.944	0.828	0.808	0.7537	0.00982337
A0A445BS63	Shikimate O-hydroxycinnamoyltransferase(predicted) OS=Arachis hypogaea OX=3818 GN=Ahy_A08g037925 PE=3 SV=1	Ahy_A08g037925	16	5	24	4	51.4	3.1058e+06	2.86622e+06	2.90333e+06	3.67391e+06	3.29537e+06	3.57991e+06	0.963	0.891	0.904	1.13	1.008	1.101	1.1744	0.0189013
A0A445DHA9	C2 domain-containing protein OS=Arachis hypogaea OX=3818 GN=Ahy_A04g020162 PE=4 SV=1	Ahy_A04g020162	66	8	50	2	19.3	474482	452409	471094	541158	421985	487532	1.003	0.959	1	1.135	0.88	1.023	1.0257	0.802312
A0A445EF68	RING-type domain-containing protein(predicted) OS=Arachis hypogaea OX=3818 GN=Ahy_A02g008483 PE=4 SV=1	Ahy_A02g008483	2	1	15	1	87.4	1.18278e+07	1.19982e+07	1.09528e+07	1.30335e+07	1.31318e+07	1.32932e+07
A0A445CH45	Subtilisin inhibitor 1(predicted) OS=Arachis hypogaea OX=3818 GN=Ahy_A07g036839 PE=3 SV=1	Ahy_A07g036839	24	1	1	1	11.1	517314	821830	514873	872499		474381
A0A445DJV6	Peroxisomal membrane protein PMP22(predicted) OS=Arachis hypogaea OX=3818 GN=Ahy_A04g021196 PE=3 SV=1	Ahy_A04g021196	30	4	22	4	21.1	3.98804e+07	3.22023e+07	4.18659e+07	3.0752e+07	4.30186e+07	3.81058e+07	1.063	0.861	1.121	0.814	1.132	1.008	0.9701	0.805059
A0A445APQ7	Beta-galactosidase OS=Arachis hypogaea OX=3818 GN=Ahy_B01g052469 PE=3 SV=1	Ahy_B01g052469	9	7	102	1	92.8	1.29388e+07	1.29252e+07	1.36207e+07	1.14989e+07	1.3437e+07	12332813
A0A445CXN1	A-kinase anchor protein 17B(predicted) OS=Arachis hypogaea OX=3818 GN=Ahy_A06g030848 PE=4 SV=1	Ahy_A06g030848	5	2	12	2	43.5	864704	964965	714350	888843	1.08073e+06	1.05847e+06	0.934	1.046	0.775	0.953	1.152	1.135	1.176	0.194061
A0A445B8I9	Armadillo/beta-catenin-like repeat protein(predicted) OS=Arachis hypogaea OX=3818 GN=Ahy_A10g050053 PE=4 SV=1	Ahy_A10g050053	8	1	6	1	21.6	209651	261198	185521	223923	182895	165857
A0A445DW92	Epimerase domain-containing protein OS=Arachis hypogaea OX=3818 GN=Ahy_A03g013818 PE=3 SV=1	Ahy_A03g013818	34	7	54	5	36	833918	1.02296e+06	969394	3.33876e+06	3.14578e+06	3.56425e+06	0.39	0.48	0.455	1.55	1.452	1.654	3.514	6.52929e-05
A0A445ELK3	Transcription termination factor like(predicted) OS=Arachis hypogaea OX=3818 GN=Ahy_A01g000935 PE=3 SV=1	Ahy_A01g000935	7	2	13	1	44.7	310748	328639	298398	373421	410315	237049
A0A444YBL7	Peroxidase OS=Arachis hypogaea OX=3818 GN=Ahy_B07g087267 PE=3 SV=1	Ahy_B07g087267	65	16	226	3	34.9	5.80759e+06	5.72193e+06	5.56207e+06	9.32209e+06	9.73838e+06	9.86073e+06	0.76	0.751	0.731	1.211	1.257	1.281	1.6722	1.3957e-05
A0A444XMA1	NADPH-dependent pterin aldehyde reductase (Fragment)(predicted) OS=Arachis hypogaea OX=3818 GN=Ahy_B09g096776 PE=3 SV=1	Ahy_B09g096776	7	2	28	2	24.6	1.76092e+06	1.78477e+06	1.60535e+06	1.92037e+06	1.64369e+06	1.4173e+06	1.046	1.064	0.958	1.133	0.964	0.836	0.956	0.610434
A0A445D2B8	Nudix hydrolase domain-containing protein OS=Arachis hypogaea OX=3818 GN=Ahy_A05g023092 PE=4 SV=1	Ahy_A05g023092	4	1	2	1	41.8	136495	117713	113680	139089	175260	140553
A0A444X9I3	Lipase_GDSL domain-containing protein OS=Arachis hypogaea OX=3818 GN=Ahy_B10g105994 PE=3 SV=1	Ahy_B10g105994	14	3	16	2	42	475209	445060	480048	52077.1	69120.5	48001	1.823	1.712	1.849	0.198	0.262	0.183	0.1194	4.35914e-05
A0A444YGX7	Phenazine biosynthesis PhzF protein(predicted) OS=Arachis hypogaea OX=3818 GN=Ahy_B06g079995 PE=4 SV=1	Ahy_B06g079995	31	9	85	8	39.7	3.85263e+07	3.62006e+07	3.19651e+07	3.79639e+07	3.91678e+07	3.94665e+07	1.039	0.979	0.866	1.016	1.042	1.056	1.0798	0.220744
A0A445CA43	TolB protein(predicted) OS=Arachis hypogaea OX=3818 GN=Ahy_A07g033768 PE=4 SV=1	Ahy_A07g033768	48	22	327	4	77.7	1.40551e+07	1.63359e+07	1.52221e+07	1.24427e+07	1.44115e+07	1.38802e+07	0.98	1.142	1.066	0.861	0.992	0.961	0.8827	0.113146
A0A445AZH3	X8 domain-containing protein OS=Arachis hypogaea OX=3818 GN=Ahy_B01g056679 PE=4 SV=1	Ahy_B01g056679	42	3	39	3	12.4	6.29232e+06	7.65513e+06	7.80701e+06	5.64995e+06	5.24871e+06	5.52711e+06	0.992	1.211	1.236	0.884	0.817	0.865	0.7461	0.0175301
A0A445DBF2	UDP-glucose 6-dehydrogenase OS=Arachis hypogaea OX=3818 GN=Ahy_A04g017558 PE=3 SV=1	Ahy_A04g017558	59	22	599	11	54.4	6.62599e+08	6.60087e+08	6.74827e+08	5.516e+08	5.40976e+08	5.62234e+08	1.092	1.091	1.117	0.903	0.88	0.92	0.8191	0.000184792
A0A444YWM5	60S ribosomal protein L7-2(predicted) OS=Arachis hypogaea OX=3818 GN=Ahy_B06g086064 PE=3 SV=1	Ahy_B06g086064	51	12	204	2	28.4	1.19916e+07	1.16589e+07	1.2615e+07	1.37298e+07	1.16038e+07	1.33864e+07	0.963	0.939	1.017	1.094	0.919	1.067	1.0552	0.435457
A0A445C184	Gal_mutarotas_2 domain-containing protein OS=Arachis hypogaea OX=3818 GN=Ahy_A08g040975 PE=3 SV=1	Ahy_A08g040975	42	29	318	3	105	8.99004e+07	8.11437e+07	8.47458e+07	8.14249e+07	8.20905e+07	7.51467e+07	1.095	0.991	1.036	0.984	0.986	0.908	0.9218	0.109528
A0A445E8B0	Aminotran_1_2 domain-containing protein OS=Arachis hypogaea OX=3818 GN=Ahy_A02g005786 PE=3 SV=1	Ahy_A02g005786	32	17	297	17	71.9	2.12816e+08	2.08546e+08	2.03991e+08	1.95212e+08	1.9593e+08	2.01555e+08	1.052	1.034	1.013	0.958	0.956	0.989	0.9368	0.013485
A0A445E164	Str_synth domain-containing protein OS=Arachis hypogaea OX=3818 GN=Ahy_A03g015733 PE=3 SV=1	Ahy_A03g015733	48	14	111	4	44.3	8.56942e+06	9.01927e+06	9.65542e+06	9.84269e+06	8.61132e+06	8.22493e+06	0.957	1.01	1.083	1.091	0.949	0.911	0.9675	0.622849
A0A445E9J8	DUF641 domain-containing protein OS=Arachis hypogaea OX=3818 GN=Ahy_A02g006360 PE=4 SV=1	Ahy_A02g006360	4	1	3	1	47.6	110245	165015	158685	169298	180265	181077
A0A445E6A7	Cytochrome P450 704C1(predicted) OS=Arachis hypogaea OX=3818 GN=Ahy_A02g005300 PE=3 SV=1	Ahy_A02g005300	13	6	19	6	58.8	2.04843e+06	1.79878e+06	2.38832e+06	2.44809e+06	2.31546e+06	2.14602e+06	0.938	0.826	1.099	1.113	1.046	0.976	1.095	0.349707
A0A445DDW6	BEACH domain-containing protein C2 isoform X1(predicted) OS=Arachis hypogaea OX=3818 GN=Ahy_A04g018534 PE=4 SV=1	Ahy_A04g018534	5	9	37	9	322.6	1.8365e+06	1.7826e+06	1.77508e+06	2.64137e+06	2.1522e+06	2.01629e+06	0.906	0.882	0.88	1.293	1.048	0.987	1.2474	0.0600189
A0A444X8C6	KH domain-containing protein(predicted) OS=Arachis hypogaea OX=3818 GN=Ahy_B10g105540 PE=4 SV=1	Ahy_B10g105540	13	5	34	4	58.3	1.99493e+06	2.50874e+06	1.96502e+06	2.5266e+06	3.02393e+06	2.71265e+06	0.815	1.028	0.807	1.025	1.219	1.1	1.2619	0.0651774
A0A445CFL6	Squalene synthase OS=Arachis hypogaea OX=3818 GN=Ahy_A07g036233 PE=3 SV=1	Ahy_A07g036233	13	4	16	4	47.7	1.59791e+06	1.6405e+06	1.87874e+06	2.04472e+06	993102	1.21309e+06	1.027	1.057	1.213	1.304	0.63	0.774	0.8214	0.336767
A0A445D3B2	Methyltransf_11 domain-containing protein OS=Arachis hypogaea OX=3818 GN=Ahy_A05g023365 PE=4 SV=1	Ahy_A05g023365	9	2	18	2	38	3.0476e+06	3.77449e+06	3.78751e+06	2.44617e+06	2.8698e+06	2.69581e+06	0.985	1.224	1.23	0.785	0.916	0.865	0.7461	0.0280867
A0A445DC59	Peptidase_S8 domain-containing protein OS=Arachis hypogaea OX=3818 GN=Ahy_A04g017830 PE=3 SV=1	Ahy_A04g017830	22	9	119	4	52.4	1.69789e+07	1.76847e+07	1.74644e+07	1.5356e+07	1.15619e+07	1.79758e+07	1.054	1.101	1.088	0.946	0.708	1.107	0.8514	0.2487
A0A445ENG2	SCP domain-containing protein OS=Arachis hypogaea OX=3818 GN=Ahy_A01g001483 PE=4 SV=1	Ahy_A01g001483	34	4	55	4	23.5	1.15153e+07	1.20798e+07	1.04767e+07	1.05719e+07	1.23912e+07	1.27214e+07	0.994	1.046	0.908	0.906	1.055	1.09	1.0349	0.665078
A0A445C0E0	Cysteine proteinase inhibitor OS=Arachis hypogaea OX=3818 GN=Ahy_A08g040602 PE=3 SV=1	Ahy_A08g040602	56	10	248	1	27.2	1.12224e+08	1.26467e+08	1.06617e+08	1.18145e+08	1.24464e+08	1.13066e+08
A0A445C002	Dihydroorotase OS=Arachis hypogaea OX=3818 GN=Ahy_A08g040461 PE=3 SV=1	Ahy_A08g040461	45	10	65	2	38.3	6.99178e+06	6.92804e+06	7.43603e+06	8.75724e+06	8.49012e+06	8.67517e+06	0.89	0.885	0.951	1.107	1.067	1.096	1.1996	0.00204488
A0A445DLX6	HECT-type E3 ubiquitin transferase OS=Arachis hypogaea OX=3818 GN=Ahy_A03g010371 PE=4 SV=1	Ahy_A03g010371	1	3	6	3	413.8	888707	719578	827951	813026	953501	848147	1.059	0.86	0.991	0.962	1.122	1.003	1.0608	0.473287
A0A445ESJ1	Cytochrome c oxidase subunit 6a, mitochondrial-like protein(predicted) OS=Arachis hypogaea OX=3818 GN=Ahy_A01g003272 PE=3 SV=1	Ahy_A01g003272	29	2	55	2	11.1	1.68523e+07	1.72067e+07	1.74377e+07	2.1327e+07	1.95884e+07	2.00385e+07	0.902	0.924	0.938	1.133	1.035	1.065	1.1697	0.00577402
A0A445AT18	Fatty acid hydroxylase domain-containing protein OS=Arachis hypogaea OX=3818 GN=Ahy_B01g053992 PE=3 SV=1	Ahy_B01g053992	9	2	7	1	34	375431		511670	450636	183830	329132
A0A444ZRY3	Peptidylprolyl isomerase OS=Arachis hypogaea OX=3818 GN=Ahy_B03g061793 PE=4 SV=1	Ahy_B03g061793	20	10	85	1	64.4	1.68589e+07	1.60488e+07	1.69582e+07	9.02836e+06	7.94664e+06	1.15878e+07
A0A445CCI8	Tubulin-folding cofactor A OS=Arachis hypogaea OX=3818 GN=Ahy_A07g034718 PE=3 SV=1	Ahy_A07g034718	20	8	73	5	38.8	1.39384e+07	1.38988e+07	1.49708e+07	1.41933e+07	1.51198e+07	1.48249e+07	0.965	0.965	1.041	0.976	1.033	1.019	1.0192	0.560334
A0A445BUD3	Xylulose kinase OS=Arachis hypogaea OX=3818 GN=Ahy_A08g038662 PE=3 SV=1	Ahy_A08g038662	35	14	140	1	61.4	3.63731e+07	3.64368e+07	3.5364e+07	3.26517e+07	3.4843e+07	3.43903e+07
A0A445AU23	Gp_dh_C domain-containing protein OS=Arachis hypogaea OX=3818 GN=Ahy_B01g054621 PE=4 SV=1	Ahy_B01g054621	51	9	88	1	20.5		195590	116261
A0A444ZSN4	Eukaryotic translation initiation factor 3 subunit I OS=Arachis hypogaea OX=3818 GN=Ahy_B03g061977 PE=3 SV=1	Ahy_B03g061977	45	13	307	13	48.2	1.27836e+08	1.16201e+08	1.18005e+08	1.13435e+08	1.06779e+08	1.0348e+08	1.122	1.023	1.041	0.989	0.925	0.902	0.8839	0.0353043
A0A445BIA5	Uridine/cytidine kinase OS=Arachis hypogaea OX=3818 GN=Ahy_A09g043453 PE=4 SV=1	Ahy_A09g043453	20	3	17	2	22.3	3.41921e+06	3.11355e+06	2.95771e+06	3.00405e+06	3.41229e+06	3.78913e+06	1.045	0.954	0.908	0.911	1.029	1.15	1.063	0.501218
A0A445AI51	Putative glycosyltransferase STELLO1 (Fragment)(predicted) OS=Arachis hypogaea OX=3818 GN=Ahy_B02g060287 PE=4 SV=1	Ahy_B02g060287	23	15	97	15	87	2.69121e+07	2.98675e+07	2.75365e+07	2.31072e+07	2.4257e+07	2.33104e+07	1.045	1.164	1.074	0.891	0.93	0.899	0.8285	0.00582461
A0A445A612	fasciclin-like arabinogalactan protein 15(predicted) OS=Arachis hypogaea OX=3818 GN=Ahy_B03g067191 PE=3 SV=1	Ahy_B03g067191	2	1	1	1	51.7
A0A445AZP6	Eukaryotic translation initiation factor 5A OS=Arachis hypogaea OX=3818 GN=Ahy_B01g056772 PE=3 SV=1	Ahy_B01g056772	62	10	153	1	17.5	2.24506e+08	2.25022e+08	2.14176e+08	2.54849e+08	2.81757e+08	2.86683e+08
A0A445AMR3	Asparagine synthetase [glutamine-hydrolyzing] OS=Arachis hypogaea OX=3818 GN=Ahy_B01g051779 PE=4 SV=1	Ahy_B01g051779	8	4	22	1	65.8				281892	340490	316903
A0A445DWA1	Tubulin--tyrosine ligase-like protein 12(predicted) OS=Arachis hypogaea OX=3818 GN=Ahy_A03g013834 PE=4 SV=1	Ahy_A03g013834	17	11	47	11	99.3	8.41577e+06	7.98845e+06	6.34496e+06	1.06044e+07	7.65686e+06	9.79529e+06	0.997	0.949	0.755	1.247	0.895	1.152	1.2195	0.211006
A0A445EN51	Carboxypeptidase OS=Arachis hypogaea OX=3818 GN=Ahy_A01g001402 PE=3 SV=1	Ahy_A01g001402	47	13	225	4	52	1.00975e+08	1.02346e+08	9.9179e+07	8.57856e+07	8.63561e+07	8.57298e+07	1.085	1.103	1.07	0.915	0.916	0.914	0.8425	4.11297e-05
A0A444ZC22	ATP phosphoribosyltransferase OS=Arachis hypogaea OX=3818 GN=Ahy_B04g069254 PE=3 SV=1	Ahy_B04g069254	31	8	53	8	43.4	2.41028e+07	2.14353e+07	2.24236e+07	2.10852e+07	2.71792e+07	22912057	1.043	0.93	0.975	0.906	1.161	0.984	1.0349	0.726517
A0A445EN27	MFS domain-containing protein OS=Arachis hypogaea OX=3818 GN=Ahy_A01g001328 PE=3 SV=1	Ahy_A01g001328	19	17	211	15	135.3	6.2754e+07	6.32498e+07	6.20796e+07	5.8441e+07	5.66337e+07	5.6214e+07	1.051	1.063	1.045	0.972	0.936	0.935	0.9	0.00153382
A0A445DPP7	Signal recognition particle receptor subunit beta OS=Arachis hypogaea OX=3818 GN=Ahy_A03g011118 PE=3 SV=1	Ahy_A03g011118	38	8	63	3	34.2	1.73387e+07	1.57084e+07	1.24259e+07	1.46958e+07	1.97879e+07	1.70315e+07	1.076	0.978	0.775	0.905	1.212	1.049	1.1191	0.42362
A0A445C422	Hydroxyproline O-arabinosyltransferase PLENTY(predicted) OS=Arachis hypogaea OX=3818 GN=Ahy_A07g031480 PE=4 SV=1	Ahy_A07g031480	7	2	6	1	41	108978		131437		166182	148975
A0A445C1V2	UVR domain-containing protein(predicted) OS=Arachis hypogaea OX=3818 GN=Ahy_A08g041178 PE=3 SV=1	Ahy_A08g041178	40	32	417	9	106.4	1.33435e+08	1.29651e+08	1.28386e+08	1.30504e+08	1.32895e+08	1.16776e+08	1.041	1.014	1.006	1.011	1.023	0.904	0.9598	0.356336
A0A444YH70	Dirigent protein OS=Arachis hypogaea OX=3818 GN=Ahy_B06g080116 PE=3 SV=1	Ahy_B06g080116	39	5	12	1	21.1	92002.8	114896	92477.8	83188.9	34155.1	78773.2
A0A445BE74	Anthranilate synthase OS=Arachis hypogaea OX=3818 GN=Ahy_A09g041869 PE=3 SV=1	Ahy_A09g041869	18	8	57	8	64.7	9.81948e+06	1.09448e+07	1.11331e+07	1.11298e+07	1.10796e+07	1.25338e+07	0.887	0.992	1.01	0.998	0.988	1.124	1.0765	0.273321
A0A444XE77	V-type H+-transporting ATPase subunit E(predicted) OS=Arachis hypogaea OX=3818 GN=Ahy_B09g095480 PE=3 SV=1	Ahy_B09g095480	64	14	296	7	27.3	3.32754e+07	3.33044e+07	3.55471e+07	3.18457e+07	3.44156e+07	3.48106e+07	0.986	0.99	1.058	0.937	1.006	1.024	0.9779	0.559723
A0A444YG18	Endoplasmic reticulum-Golgi intermediate compartment protein 3(predicted) OS=Arachis hypogaea OX=3818 GN=Ahy_B07g088942 PE=4 SV=1	Ahy_B07g088942	31	10	72	10	40.4	1.60381e+07	1.39204e+07	1.58737e+07	1.39274e+07	1.36155e+07	1.41535e+07	1.103	0.96	1.097	0.951	0.924	0.966	0.8991	0.0912576
A0A445ET74	Protein kinase domain-containing protein OS=Arachis hypogaea OX=3818 GN=Ahy_A01g003542 PE=4 SV=1	Ahy_A01g003542	3	3	13	3	79.3	1.00658e+06	902729	1.05503e+06	1.03264e+06	1.1225e+06	1.04623e+06	0.983	0.884	1.035	1.001	1.082	1.014	1.0672	0.271899
A0A445DCJ6	Leucine zipper-EF-hand-containing transmembrane protein 1 OS=Arachis hypogaea OX=3818 GN=Ahy_A04g017948 PE=3 SV=1	Ahy_A04g017948	5	3	9	2	84.5	1.16355e+06	990868	1.01488e+06	1.05165e+06	1.04595e+06	1.09839e+06	1.101	0.94	0.964	0.987	0.976	1.031	0.9963	0.978155
A0A444Z9R2	Succinate dehydrogenase [ubiquinone] flavoprotein subunit, mitochondrial OS=Arachis hypogaea OX=3818 GN=Ahy_B05g079371 PE=3 SV=1	Ahy_B05g079371	57	24	544	1	66.8	4.58508e+06	4.137e+06	4.04178e+06	3.87658e+06	3.74169e+06	3.51058e+06
A0A444ZBG5	Nitrile-specifier protein 5-like(predicted) OS=Arachis hypogaea OX=3818 GN=Ahy_B04g068970 PE=4 SV=1	Ahy_B04g068970	36	9	79	9	35.3	6.81137e+06	7.44551e+06	8.03489e+06	1.04255e+07	1.06348e+07	1.09214e+07	0.756	0.828	0.895	1.148	1.164	1.202	1.4175	0.00227208
A0A444YVZ3	ENTH domain-containing protein OS=Arachis hypogaea OX=3818 GN=Ahy_B06g085865 PE=4 SV=1	Ahy_B06g085865	18	9	57	1	65.7	1.12768e+07	1.06196e+07	1.11805e+07	1.13577e+07	9.97252e+06	1.14109e+07
A0A444XTQ2	ABC transporter C family member 10 (Fragment)(predicted) OS=Arachis hypogaea OX=3818 GN=Ahy_B09g099402 PE=4 SV=1	Ahy_B09g099402	1	1	4	1	170.1	105549	133398	134933	160928	160271	159681
A0A445D1B7	DHO_dh domain-containing protein OS=Arachis hypogaea OX=3818 GN=Ahy_A05g022739 PE=4 SV=1	Ahy_A05g022739	36	13	155	13	46.5	2.17793e+07	2.27387e+07	2.23275e+07	2.86554e+07	3.04471e+07	3.06515e+07	0.837	0.877	0.862	1.094	1.155	1.17	1.3273	0.000330742
A0A444YUB8	TOM1-like protein 2(predicted) OS=Arachis hypogaea OX=3818 GN=Ahy_B06g085383 PE=3 SV=1	Ahy_B06g085383	14	6	24	6	72.5	1.54961e+06	2.32987e+06	2.73534e+06	2.26447e+06	2.42942e+06	2.43449e+06	0.679	1.024	1.204	0.985	1.05	1.058	1.064	0.631078
A0A444YVA2	Aldedh domain-containing protein OS=Arachis hypogaea OX=3818 GN=Ahy_B06g085678 PE=3 SV=1	Ahy_B06g085678	56	19	147	3	53.2	1.57838e+06	1.24013e+06	1.52848e+06	1.10962e+06	1.26666e+06	1.61704e+06	1.139	0.898	1.108	0.795	0.902	1.159	0.9081	0.48294
A0A445D2D1	Fe-S cluster assembly factor HCF101, chloroplastic(predicted) OS=Arachis hypogaea OX=3818 GN=Ahy_A05g023096 PE=3 SV=1	Ahy_A05g023096	5	2	10	2	58.7	683576	659888	719894	380347	628710	637530	1.109	1.074	1.173	0.613	1.007	1.027	0.7887	0.19787
A0A445AMH7	UBC core domain-containing protein OS=Arachis hypogaea OX=3818 GN=Ahy_B01g051582 PE=3 SV=1	Ahy_B01g051582	10	3	139	2	29.9	6.99767e+07	6.40464e+07	6.12456e+07	7.23181e+07	6.40516e+07	7.04919e+07	1.048	0.962	0.921	1.075	0.946	1.047	1.0467	0.448696
A0A445BXR4	expansin-B3(predicted) OS=Arachis hypogaea OX=3818 GN=Ahy_A08g039774 PE=3 SV=1	Ahy_A08g039774	12	3	10	3	28.8	4.08093e+06	4.60386e+06	3.69646e+06	4.19427e+06	4.10674e+06	4.26015e+06	0.985	1.114	0.896	1.005	0.978	1.021	1.003	0.920478
A0A444XVP4	Proteasome subunit alpha type OS=Arachis hypogaea OX=3818 GN=Ahy_B09g099764 PE=3 SV=1	Ahy_B09g099764	66	12	218	12	31.6	1.62672e+08	1.51736e+08	1.43257e+08	1.32e+08	1.37716e+08	1.34706e+08	1.136	1.063	1.005	0.915	0.949	0.934	0.8733	0.0220478
A0A445D7C3	Cysteine synthase OS=Arachis hypogaea OX=3818 GN=Ahy_A05g024973 PE=3 SV=1	Ahy_A05g024973	20	6	107	2	38.2	1.68755e+06	1.16369e+06	1.58975e+06	645071	744259	2.19275e+06	1.266	0.876	1.198	0.48	0.551	1.633	0.7976	0.406131
A0A444ZR97	ABC transporter domain-containing protein OS=Arachis hypogaea OX=3818 GN=Ahy_B04g073721 PE=4 SV=1	Ahy_B04g073721	13	3	17	3	38.4	4.34522e+06	3.5537e+06	4.00071e+06	5.73263e+06	3.82701e+06	5.85239e+06	0.958	0.786	0.886	1.254	0.832	1.28	1.2798	0.201813
A0A445BZH4	Peptidase A1 domain-containing protein OS=Arachis hypogaea OX=3818 GN=Ahy_A08g040544 PE=4 SV=1	Ahy_A08g040544	17	7	109	5	47.5	8.05716e+07	6.56237e+07	7.06561e+07	7.21097e+07	6.68998e+07	7.50006e+07	1.126	0.92	0.992	1	0.922	1.04	0.975	0.754095
A0A445DGC4	Putative glutathione transferase(predicted) OS=Arachis hypogaea OX=3818 GN=Ahy_A04g019679 PE=3 SV=1	Ahy_A04g019679	43	8	54	7	25.9	6.83279e+06	6.04036e+06	6.42243e+06	6.733e+06	6.94074e+06	6.67446e+06	1.038	0.92	0.98	1.015	1.04	1.006	1.0419	0.309657
A0A445EAT1	Chlorophyll a-b binding protein, chloroplastic OS=Arachis hypogaea OX=3818 GN=Ahy_A02g006766 PE=3 SV=1	Ahy_A02g006766	18	4	117	2	21.7	9.46791e+07	8.45426e+07	9.44463e+07	7.20787e+07	6.82855e+07	73212972	1.17	1.048	1.172	0.884	0.833	0.898	0.7714	0.00400805
A0A445AV85	Cytochrome c oxidase subunit(predicted) OS=Arachis hypogaea OX=3818 GN=Ahy_B01g055138 PE=4 SV=1	Ahy_B01g055138	18	2	27	1	10.8	69226.4	82617.3	70436.1	49414.3	65007.7	74182.9
A0A444ZZR3	AAA domain-containing protein OS=Arachis hypogaea OX=3818 GN=Ahy_B03g064520 PE=3 SV=1	Ahy_B03g064520	4	3	15	3	113.5	518579	605812	573075	837750	802601	746751	0.764	0.896	0.848	1.226	1.167	1.092	1.3896	0.00457123
A0A445DP07	UDP-galactose/UDP-glucose transporter 3(predicted) OS=Arachis hypogaea OX=3818 GN=Ahy_A03g010929 PE=3 SV=1	Ahy_A03g010929	4	1	4	1	38.5	340386	514712	537794	533257	656052	557031
A0A444ZCQ0	Aminomethyltransferase OS=Arachis hypogaea OX=3818 GN=Ahy_B04g069470 PE=3 SV=1	Ahy_B04g069470	60	19	218	19	44.3	6.99471e+07	7.12874e+07	6.93539e+07	7.44601e+07	7.75042e+07	7.63492e+07	0.96	0.981	0.956	1.014	1.049	1.039	1.0708	0.00607398
A0A445C212	Acetolactate synthase OS=Arachis hypogaea OX=3818 GN=Ahy_A08g041222 PE=3 SV=1	Ahy_A08g041222	24	12	113	8	70.7	2.28044e+07	2.27405e+07	2.45079e+07	2.18823e+07	1.89246e+07	2.09158e+07	1.042	1.042	1.125	0.992	0.853	0.948	0.8704	0.0529055
A0A444WZB8	CSN8_PSD8_EIF3K domain-containing protein OS=Arachis hypogaea OX=3818 GN=Ahy_B10g101335 PE=4 SV=1	Ahy_B10g101335	10	2	11	1	22.7	894582	747974	726422	423834	589661	592466
A0A445AVQ6	Tr-type G domain-containing protein OS=Arachis hypogaea OX=3818 GN=Ahy_B01g055260 PE=3 SV=1	Ahy_B01g055260	1	1	5	1	111.5	349899	284837	288613	390369	335304	244842
A0A445AVD1	UPF0133 protein(predicted) OS=Arachis hypogaea OX=3818 GN=Ahy_B01g055178 PE=4 SV=1	Ahy_B01g055178	32	5	59	5	21.3	3.82965e+07	4.15007e+07	4.04097e+07	4.04357e+07	3.9624e+07	3.88474e+07	0.964	1.048	1.022	1.011	0.984	0.971	0.9776	0.46404
A0A444Y7V7	Kiwellin(predicted) OS=Arachis hypogaea OX=3818 GN=Ahy_B08g094049 PE=3 SV=1	Ahy_B08g094049	18	2	28	2	22.4	2.16189e+06	2.1355e+06	2.67384e+06	3.69929e+06	5.41668e+06	5.54719e+06	0.602	0.596	0.747	1.022	1.487	1.532	2.0776	0.00855057
A0A445ANE9	Protein-serine/threonine phosphatase OS=Arachis hypogaea OX=3818 GN=Ahy_B01g052026 PE=3 SV=1	Ahy_B01g052026	14	5	25	1	44	629417		417018	463858	428160	266930
A0A444YV35	Inosine-5'-monophosphate dehydrogenase OS=Arachis hypogaea OX=3818 GN=Ahy_B06g085595 PE=3 SV=1	Ahy_B06g085595	22	9	170	2	53.9	3.44801e+06	3.49466e+06	3.1003e+06	3.10995e+06	3.47675e+06	3.36526e+06	1.038	1.055	0.938	0.929	1.033	1.006	0.9792	0.692845
A0A444WWH8	Ubiquitin domain-containing protein DSK2b(predicted) OS=Arachis hypogaea OX=3818 GN=Ahy_B10g100375 PE=4 SV=1	Ahy_B10g100375	36	12	126	1	57.3	829085	1.24208e+06	1.07557e+06	1.19306e+06	1.06995e+06	1.14296e+06
A0A444YKH1	DYW_deaminase domain-containing protein OS=Arachis hypogaea OX=3818 GN=Ahy_B06g081195 PE=3 SV=1	Ahy_B06g081195	1	1	6	1	73.8	205809	258580	273570	329937	341888	313490
A0A445DRF1	Shikimate_dh_N domain-containing protein(predicted) OS=Arachis hypogaea OX=3818 GN=Ahy_A03g011677 PE=3 SV=1	Ahy_A03g011677	22	14	121	3	100.9	4.31775e+07	3.76497e+07	4.08884e+07	4.05363e+07	3.82447e+07	3.99391e+07	1.081	0.945	1.028	1.008	0.945	0.993	0.9646	0.47078
A0A444YFQ5	Glucose-1-phosphate adenylyltransferase OS=Arachis hypogaea OX=3818 GN=Ahy_B07g088868 PE=3 SV=1	Ahy_B07g088868	46	18	248	1	56.7	7.95745e+07	8.01153e+07	7.4164e+07	6.05793e+07	6.14768e+07	5.58436e+07
A0A445C227	Proteasome endopeptidase complex OS=Arachis hypogaea OX=3818 GN=Ahy_A08g041240 PE=4 SV=1	Ahy_A08g041240	11	9	165	2	120.3	1.20851e+08	1.18754e+08	1.36446e+08	1.17497e+08	1.14658e+08	1.11546e+08	1.011	0.996	1.146	0.976	0.946	0.926	0.9033	0.1007
A0A445AXP3	SAICAR synthetase OS=Arachis hypogaea OX=3818 GN=Ahy_B01g055939 PE=4 SV=1	Ahy_B01g055939	12	7	54	3	103.4	4.77791e+06	4.73851e+06	4.89992e+06	5.7209e+06	6.14816e+06	5.86465e+06	0.895	0.89	0.922	1.063	1.136	1.09	1.215	0.000944025
A0A445BDJ1	HABP4_PAI-RBP1 domain-containing protein OS=Arachis hypogaea OX=3818 GN=Ahy_A09g041712 PE=4 SV=1	Ahy_A09g041712	48	11	82	7	39.6	1.02173e+07	9.27641e+06	9.43212e+06	9.52575e+06	1.00374e+07	1.04427e+07	1.044	0.95	0.968	0.966	1.012	1.059	1.0253	0.556091
A0A445ERM6	Asparagine--tRNA ligase OS=Arachis hypogaea OX=3818 GN=Ahy_A01g002875 PE=3 SV=1	Ahy_A01g002875	2	1	7	1	77.7	326420	280626	348046	332825	351197	275015
A0A445BD35	Protein kinase domain-containing protein OS=Arachis hypogaea OX=3818 GN=Ahy_A09g041546 PE=3 SV=1	Ahy_A09g041546	10	2	6	1	40.4	235098	205413	260636	212738	253410	295367
A0A444WVF7	NmrA domain-containing protein OS=Arachis hypogaea OX=3818 GN=Ahy_Scaffold1g107357 PE=4 SV=1	Ahy_Scaffold1g107357	16	7	65	7	69.3	1.04079e+07	1.1858e+07	1.07708e+07	1.26951e+07	1.33756e+07	1.15101e+07	0.887	1.014	0.922	1.074	1.125	0.974	1.124	0.115382
A0A444ZJ15	Calcyclin-binding protein OS=Arachis hypogaea OX=3818 GN=Ahy_B04g070777 PE=4 SV=1	Ahy_B04g070777	40	8	67	1	24.5	680207	681884	1.10299e+06	834759	833087	659179
A0A445CN60	Lipase_GDSL domain-containing protein OS=Arachis hypogaea OX=3818 GN=Ahy_A06g027294 PE=3 SV=1	Ahy_A06g027294	40	11	131	11	41	3.72496e+07	3.43741e+07	3.28977e+07	3.10877e+07	3.1581e+07	3.30782e+07	1.12	1.036	0.993	0.928	0.937	0.987	0.9057	0.0705957
A0A444ZEG7	Saposin B-type domain-containing protein OS=Arachis hypogaea OX=3818 GN=Ahy_B04g070055 PE=4 SV=1	Ahy_B04g070055	29	7	33	2	34.4	3.4227e+06	3.1374e+06	3.44276e+06	3.76479e+06	3.41602e+06	3.46019e+06	0.998	0.918	1.008	1.09	0.983	1.002	1.0516	0.312044
A0A444YMW9	protein GPR107-like(predicted) OS=Arachis hypogaea OX=3818 GN=Ahy_B06g082111 PE=4 SV=1	Ahy_B06g082111	18	6	54	6	50.7	1.68184e+07	1.45067e+07	1.4506e+07	1.23557e+07	1.40716e+07	1.3225e+07	1.185	1.025	1.026	0.864	0.978	0.924	0.8548	0.0603148
A0A444XAW5	BAT2 domain-containing protein 1(predicted) OS=Arachis hypogaea OX=3818 GN=Ahy_B10g106454 PE=4 SV=1	Ahy_B10g106454	14	5	26	1	54.9	233968		268243
A0A445DAG0	STAS domain-containing protein OS=Arachis hypogaea OX=3818 GN=Ahy_A04g017226 PE=3 SV=1	Ahy_A04g017226	2	1	1	1	80.7				381993
A0A445BEV0	BRO1 domain-containing protein OS=Arachis hypogaea OX=3818 GN=Ahy_A09g042126 PE=4 SV=1	Ahy_A09g042126	14	12	66	11	101.3	9.05858e+06	9.35082e+06	9.21905e+06	1.21356e+07	1.27491e+07	1.21373e+07	0.844	0.873	0.862	1.122	1.172	1.122	1.3245	8.9186e-05
A0A445E2T4	HD domain-containing protein OS=Arachis hypogaea OX=3818 GN=Ahy_A03g016281 PE=4 SV=1	Ahy_A03g016281	16	3	15	3	25.4	727547	1.05939e+06	1.50519e+06	1.49829e+06	1.69784e+06	1.52136e+06	0.547	0.799	1.136	1.118	1.259	1.135	1.415	0.143231
A0A445ETX1	Arabinosyltransferase isoform A(predicted) OS=Arachis hypogaea OX=3818 GN=Ahy_A01g003796 PE=4 SV=1	Ahy_A01g003796	28	12	64	11	72.7	7.78794e+06	6.92362e+06	8.58015e+06	7.84306e+06	7.64048e+06	8.58388e+06	0.99	0.883	1.096	0.99	0.958	1.083	1.0209	0.764656
A0A445C3S2	4-hydroxyphenylpyruvate dioxygenase OS=Arachis hypogaea OX=3818 GN=Ahy_A07g031416 PE=3 SV=1	Ahy_A07g031416	27	9	53	9	48.2	3.4807e+07	2.88072e+07	2.92394e+07	2.80557e+07	2.84977e+07	3.61432e+07	1.129	0.937	0.953	0.904	0.912	1.164	0.9871	0.879814
A0A444WQX5	RanBD1 domain-containing protein OS=Arachis hypogaea OX=3818 GN=Ahy_Scaffold1g106630 PE=4 SV=1	Ahy_Scaffold1g106630	18	4	10	4	43.2	2.49258e+06	2.19809e+06	2.47671e+06	3.62869e+06	1.55229e+06	1.32608e+06	1.097	0.971	1.095	1.586	0.674	0.579	0.8976	0.540745
A0A445CNI2	Aminopeptidase P2 isoform A(predicted) OS=Arachis hypogaea OX=3818 GN=Ahy_A06g027400 PE=3 SV=1	Ahy_A06g027400	12	7	23	1	78	312652	305482	96728.1	365717	359841	420749
A0A444ZBS6	Adenosylhomocysteinase OS=Arachis hypogaea OX=3818 GN=Ahy_B04g069126 PE=3 SV=1	Ahy_B04g069126	25	12	861	1	53.3	1.47105e+06	2.37231e+06	1.89963e+06	1.88245e+06	1.60985e+06	1.06188e+06
A0A445EPC0	Eukaryotic translation initiation factor 3 subunit K OS=Arachis hypogaea OX=3818 GN=Ahy_A01g001759 PE=3 SV=1	Ahy_A01g001759	51	11	144	1	26.5
A0A444YEA2	Glycosyltransferase OS=Arachis hypogaea OX=3818 GN=Ahy_B07g088368 PE=3 SV=1	Ahy_B07g088368	9	4	21	2	57.5	1.76678e+06	1.69899e+06	1.66851e+06	2.00755e+06	1.72865e+06	1.59941e+06	1.016	0.98	0.964	1.146	0.981	0.913	1.027	0.761672
A0A445DR11	Malectin_like domain-containing protein OS=Arachis hypogaea OX=3818 GN=Ahy_A03g011536 PE=4 SV=1	Ahy_A03g011536	2	1	6	1	69.2	484953	517824	424708		365304	368331
A0A445BUJ9	H(+)-transporting two-sector ATPase OS=Arachis hypogaea OX=3818 GN=Ahy_A08g038872 PE=3 SV=1	Ahy_A08g038872	56	25	525	1	64.3	9.29045e+07	8.66369e+07	8.19281e+07	8.92662e+07	7.56832e+07	8.18626e+07
A0A445DRP0	MFS domain-containing protein OS=Arachis hypogaea OX=3818 GN=Ahy_A03g011713 PE=3 SV=1	Ahy_A03g011713	11	4	35	1	57.2	1.19664e+06	1.68692e+06	1.97112e+06	6.1815e+06	5.48503e+06	5.78295e+06
A0A445AUD4	Iron-sulfur cluster assembly protein OS=Arachis hypogaea OX=3818 GN=Ahy_B01g054800 PE=3 SV=1	Ahy_B01g054800	5	1	1	1	18.4	574337	565130	571819	702129	777335	626563
A0A445A266	Beta-galactosidase OS=Arachis hypogaea OX=3818 GN=Ahy_B03g065704 PE=3 SV=1	Ahy_B03g065704	34	16	129	2	80	1.52643e+07	1.43793e+07	1.35675e+07	1.74619e+07	1.89894e+07	1.66475e+07	0.954	0.901	0.852	1.083	1.171	1.033	1.2143	0.0167445
A0A445A5G0	(R,S)-reticuline 7-O-methyltransferase isoform A(predicted) OS=Arachis hypogaea OX=3818 GN=Ahy_B03g066892 PE=3 SV=1	Ahy_B03g066892	13	2	44	1	40.1
A0A444YLX6	ADF-H domain-containing protein OS=Arachis hypogaea OX=3818 GN=Ahy_B06g081728 PE=3 SV=1	Ahy_B06g081728	9	1	12	1	20.7	7.32973e+06	6.79819e+06	9.32946e+06	9.13436e+06	7.91329e+06	7.0605e+06
A0A445CT25	Ricin B-type lectin domain-containing protein(predicted) OS=Arachis hypogaea OX=3818 GN=Ahy_A06g029291 PE=4 SV=1	Ahy_A06g029291	44	7	87	2	32.9	2.8902e+06	2.77988e+06	2.23231e+06	2.14493e+06	2.81463e+06	3.43751e+06	1.068	1.03	0.828	0.786	1.026	1.26	1.0499	0.828887
A0A444ZDX1	Tubulin beta chain OS=Arachis hypogaea OX=3818 GN=Ahy_B04g069891 PE=3 SV=1	Ahy_B04g069891	37	13	100	1	49.8	4.74347e+06	4.31283e+06	4.56429e+06	1.92407e+06	3.83488e+06	4.78536e+06
A0A444Y5Y5	Transmembrane protein, putative(predicted) OS=Arachis hypogaea OX=3818 GN=Ahy_B08g093348 PE=4 SV=1	Ahy_B08g093348	8	2	11	2	30.1	2.08884e+06	1.80945e+06	1.90705e+06	894364	2.30099e+06	985698	1.259	1.094	1.155	0.535	1.369	0.59	0.7109	0.222434
A0A445EAX0	TPT domain-containing protein OS=Arachis hypogaea OX=3818 GN=Ahy_A02g006911 PE=4 SV=1	Ahy_A02g006911	9	2	8	1	43.1	304705	254508	226587	237921	58711.5	220218
A0A445BQH4	30S ribosomal protein S15, chloroplastic OS=Arachis hypogaea OX=3818 GN=Ahy_A09g046672 PE=3 SV=1	Ahy_A09g046672	6	2	14	2	35.2	1.07291e+06	880155	1.02737e+06	927026	808684	859512	1.159	0.953	1.114	0.994	0.862	0.921	0.8608	0.110827
A0A445E1Z9	WD_REPEATS_REGION domain-containing protein OS=Arachis hypogaea OX=3818 GN=Ahy_A03g016018 PE=3 SV=1	Ahy_A03g016018	39	29	301	29	121.4	1.39252e+08	1.24761e+08	1.23468e+08	1.43865e+08	1.34098e+08	1.17827e+08	1.07	0.962	0.953	1.098	1.017	0.899	1.0097	0.91662
A0A445BG82	ABC transporter domain-containing protein OS=Arachis hypogaea OX=3818 GN=Ahy_A09g042531 PE=4 SV=1	Ahy_A09g042531	7	3	11	3	67.7	486704	437637	481160	1.35713e+06	918758	1.10504e+06	0.612	0.552	0.608	1.694	1.14	1.38	2.3781	0.00200133
A0A445D6X5	TOM1-like protein 2-like(predicted) OS=Arachis hypogaea OX=3818 GN=Ahy_A05g024876 PE=3 SV=1	Ahy_A05g024876	27	11	122	2	59.6	2.18243e+07	2.63912e+07	2.5607e+07	2.86942e+07	2.83505e+07	2.59035e+07	0.838	1.016	0.988	1.094	1.074	0.987	1.1101	0.19026
A0A445E2E2	MFS domain-containing protein OS=Arachis hypogaea OX=3818 GN=Ahy_A03g016135 PE=3 SV=1	Ahy_A03g016135	10	5	49	5	53.3	6.15837e+06	7.10526e+06	6.73627e+06	6.71818e+06	7.55648e+06	6.37421e+06	0.912	1.055	1.002	0.988	1.104	0.937	1.0202	0.777767
A0A444XZI9	Bet_v_1 domain-containing protein OS=Arachis hypogaea OX=3818 GN=Ahy_B08g090121 PE=3 SV=1	Ahy_B08g090121	76	11	120	3	17.4	6.3321e+07	5.22518e+07	4.85344e+07	5.16474e+07	5.67022e+07	5.81095e+07	1.153	0.954	0.888	0.934	1.019	1.05	1.0027	0.933283
A0A445C1A1	Amidase domain-containing protein OS=Arachis hypogaea OX=3818 GN=Ahy_A08g040986 PE=3 SV=1	Ahy_A08g040986	4	2	5	2	65.5	1.13003e+07	1.309e+07	1.11306e+07	1.0969e+07	7.68046e+06	1.01545e+07	1.058	1.229	1.046	1.019	0.709	0.943	0.8014	0.131698
A0A445E3G1	Protein kinase domain-containing protein OS=Arachis hypogaea OX=3818 GN=Ahy_A03g016495 PE=4 SV=1	Ahy_A03g016495	3	3	8	3	151	164831	127263	143847	167949	136515	162591	1.099	0.851	0.963	1.111	0.898	1.076	1.059	0.586978
A0A445CWK8	Aldedh domain-containing protein OS=Arachis hypogaea OX=3818 GN=Ahy_A06g030536 PE=3 SV=1	Ahy_A06g030536	50	19	152	1	53.2	2.56738e+07	2.64792e+07	2.3316e+07	2.56381e+07	2.66474e+07	2.62939e+07
A0A445AEA0	Altered inheritance of mitochondria protein 24, mitochondrial OS=Arachis hypogaea OX=3818 GN=Ahy_B02g058257 PE=3 SV=1	Ahy_B02g058257	7	2	16	2	30.6	2.0063e+07	1.62541e+07	1.82772e+07	1.7473e+07	1.23329e+07	4.02607e+06	1.366	1.11	1.25	1.181	0.829	0.272	0.6125	0.216737
A0A445C3H7	Lipase_GDSL domain-containing protein OS=Arachis hypogaea OX=3818 GN=Ahy_A07g031277 PE=3 SV=1	Ahy_A07g031277	18	4	17	4	38.5	1.79624e+06	1.56984e+06	1.87137e+06	1.66005e+06	1.64891e+06	1.88753e+06	1.036	0.908	1.085	0.951	0.939	1.081	0.9809	0.803237
A0A445E3J7	RRM domain-containing protein OS=Arachis hypogaea OX=3818 GN=Ahy_A03g016531 PE=4 SV=1	Ahy_A03g016531	65	9	231	2	17.1	1.63764e+08	1.45826e+08	1.5953e+08	1.79191e+08	1.80824e+08	1.63732e+08	0.993	0.887	0.972	1.079	1.082	0.985	1.1031	0.101243
A0A445BZX3	Cellulose synthase OS=Arachis hypogaea OX=3818 GN=Ahy_A08g040641 PE=3 SV=1	Ahy_A08g040641	2	3	14	1	121.6
A0A444YML9	Diaminopimelate epimerase OS=Arachis hypogaea OX=3818 GN=Ahy_B06g082033 PE=3 SV=1	Ahy_B06g082033	30	8	58	8	38.9	2.14374e+07	2.22343e+07	2.22032e+07	2.25737e+07	2.33206e+07	2.41433e+07	0.95	0.988	0.988	0.993	1.019	1.061	1.0502	0.104117
A0A445E5R9	Plastid developmental protein DAG(predicted) OS=Arachis hypogaea OX=3818 GN=Ahy_A02g005107 PE=4 SV=1	Ahy_A02g005107	10	1	3	1	12.9
A0A445EE96	Putative tetraspanin/Peripherin(predicted) OS=Arachis hypogaea OX=3818 GN=Ahy_A02g008231 PE=3 SV=1	Ahy_A02g008231	7	1	7	1	27.6	616641	500812	700668	535176	636514	551412
A0A445ACV5	Glycosyltransferase OS=Arachis hypogaea OX=3818 GN=Ahy_B02g057758 PE=3 SV=1	Ahy_B02g057758	41	12	117	3	53.8	3.17746e+07	3.2175e+07	3.30921e+07	3.26389e+07	3.09397e+07	3.38799e+07	0.984	0.999	1.029	1.003	0.945	1.041	0.9924	0.803058
A0A445EK21	Protein kinase domain-containing protein OS=Arachis hypogaea OX=3818 GN=Ahy_A01g000270 PE=4 SV=1	Ahy_A01g000270	28	6	51	6	39.5	1.12455e+07	7.91959e+06	1.07847e+07	1.06473e+07	1.00105e+07	1.032e+07	1.111	0.785	1.07	1.044	0.976	1.012	1.0223	0.78067
A0A445CQ67	Phosphopyruvate hydratase OS=Arachis hypogaea OX=3818 GN=Ahy_A06g027922 PE=3 SV=1	Ahy_A06g027922	70	27	1124	1	47.7	7.38349e+06	4.62255e+06	4.94115e+06	5.07227e+06	7.31344e+06	4.64476e+06
A0A445BF60	RING-type domain-containing protein(predicted) OS=Arachis hypogaea OX=3818 GN=Ahy_A09g042224 PE=3 SV=1	Ahy_A09g042224	8	2	12	2	51.4			1.2984e+06	330496	489189	405596			2.074	0.522	0.768	0.64	0.3102
A0A444ZAW5	SEC7 domain-containing protein OS=Arachis hypogaea OX=3818 GN=Ahy_B04g068880 PE=4 SV=1	Ahy_B04g068880	20	24	144	2	194.9	1.83189e+07	1.797e+07	1.72509e+07	2.14863e+07	2.14836e+07	2.17524e+07	0.933	0.917	0.882	1.086	1.079	1.099	1.1947	0.000520938
A0A444YWV5	50S ribosomal protein L31 OS=Arachis hypogaea OX=3818 GN=Ahy_B06g086144 PE=3 SV=1	Ahy_B06g086144	29	3	13	2	14.8	711086	541983	476704	499174	793152	504831	1.214	0.928	0.817	0.846	1.336	0.855	1.0264	0.936179
A0A445BYE3	Peroxidase OS=Arachis hypogaea OX=3818 GN=Ahy_A08g039956 PE=3 SV=1	Ahy_A08g039956	50	10	83	3	34.4	1.71538e+06	2.04416e+06	2.21845e+06	1.60308e+07	1.35817e+07	1.41296e+07	0.208	0.248	0.27	1.927	1.623	1.698	7.2287	2.80046e-05
A0A445ANX6	mitochondrial import inner membrane translocase subunit TIM22-3(predicted) OS=Arachis hypogaea OX=3818 GN=Ahy_B01g052192 PE=4 SV=1	Ahy_B01g052192	5	1	4	1	22.6	702683	629960	661999	604319	634020	534268
A0A445BJ77	SWIM-type domain-containing protein(predicted) OS=Arachis hypogaea OX=3818 GN=Ahy_A09g043882 PE=4 SV=1	Ahy_A09g043882	32	10	63	10	57.6	7.65668e+06	6.79851e+06	6.86539e+06	7.45751e+06	8.22898e+06	7.77415e+06	1.029	0.917	0.927	0.995	1.092	1.037	1.0874	0.137459
A0A445C2J9	Cytochrome b561 and DOMON domain-containing protein (Fragment)(predicted) OS=Arachis hypogaea OX=3818 GN=Ahy_A07g031011 PE=4 SV=1	Ahy_A07g031011	5	2	14	1	44.8	792401	965440	939413	946631	1.02423e+06	910850
A0A445EIN6	PKS_ER domain-containing protein OS=Arachis hypogaea OX=3818 GN=Ahy_A02g009979 PE=4 SV=1	Ahy_A02g009979	11	6	47	2	76.6	1.7238e+06	1.60361e+06	1.89616e+06	1.78018e+06	1.70741e+06	1.73675e+06	0.993	0.927	1.097	1.018	0.971	0.993	0.9884	0.861262
A0A445EL60	Polyadenylate-binding protein RBP45B (Fragment)(predicted) OS=Arachis hypogaea OX=3818 GN=Ahy_A01g000809 PE=4 SV=1	Ahy_A01g000809	29	5	24	4	32.3	1.79855e+06	2.04214e+06	2.0485e+06	2.58235e+06	1.99742e+06	4.39915e+06	0.728	0.829	0.833	1.038	0.798	1.768	1.5079	0.208803
A0A445BAT5	Inorganic diphosphatase OS=Arachis hypogaea OX=3818 GN=Ahy_A10g050902 PE=3 SV=1	Ahy_A10g050902	23	11	150	9	60.5	7.16855e+07	7.32593e+07	6.96792e+07	7.29189e+07	7.09505e+07	6.73357e+07	1.014	1.039	0.989	1.023	0.99	0.945	0.9724	0.354226
A0A444X619	Eukaryotic translation initiation factor 3 subunit B OS=Arachis hypogaea OX=3818 GN=Ahy_B10g104643 PE=3 SV=1	Ahy_B10g104643	39	22	200	22	82.5	6.50418e+07	6.67361e+07	6.53526e+07	4.95613e+07	4.95631e+07	4.88833e+07	1.135	1.168	1.145	0.858	0.853	0.846	0.7416	5.85833e-06
A0A445DAU2	Trehalase OS=Arachis hypogaea OX=3818 GN=Ahy_A04g017367 PE=3 SV=1	Ahy_A04g017367	15	7	48	7	66.1	3.245e+06	2.88416e+06	3.02633e+06	3.73258e+06	4.13584e+06	3.97471e+06	0.93	0.829	0.871	1.062	1.17	1.131	1.2787	0.00490585
A0A445AF96	HATPase_c domain-containing protein OS=Arachis hypogaea OX=3818 GN=Ahy_B02g058722 PE=3 SV=1	Ahy_B02g058722	34	25	226	1	88.2
A0A444YTK0	Glycosyltransferase OS=Arachis hypogaea OX=3818 GN=Ahy_B06g085115 PE=3 SV=1	Ahy_B06g085115	16	5	19	3	50.6	1.15738e+06	1.05495e+06	956594	3.04646e+06	3.0971e+06	3.18856e+06	0.557	0.51	0.463	1.456	1.472	1.524	2.9098	4.14085e-05
A0A444YUT7	(1->3)-beta-glucan endohydrolase OS=Arachis hypogaea OX=3818 GN=Ahy_B06g085489 PE=3 SV=1	Ahy_B06g085489	32	11	95	10	52.4	2.81141e+07	2.8137e+07	2.3433e+07	2.45247e+07	2.5177e+07	2.3549e+07	1.107	1.111	0.927	0.958	0.978	0.92	0.9081	0.209524
A0A444ZH09	AAA domain-containing protein OS=Arachis hypogaea OX=3818 GN=Ahy_B04g070459 PE=3 SV=1	Ahy_B04g070459	33	17	124	7	74.5	8.81012e+06	8.89153e+06	8.11911e+06	9.85414e+06	9.18799e+06	9.12108e+06	0.983	0.994	0.909	1.091	1.011	1.01	1.0783	0.117804
A0A445C2E8	Cell division cycle protein 48-like isoform A(predicted) OS=Arachis hypogaea OX=3818 GN=Ahy_A07g030972 PE=4 SV=1	Ahy_A07g030972	26	17	125	1	90.3	9.33893e+06	1.05789e+07	1.06427e+07	1.15256e+07	1.23644e+07	1.27486e+07
A0A445A9Y5	Serine/threonine-protein phosphatase 6 regulatory subunit 3(predicted) OS=Arachis hypogaea OX=3818 GN=Ahy_B03g068523 PE=3 SV=1	Ahy_B03g068523	7	6	37	1	99.2	232099	199608	199010	229909	261286	240361
A0A444ZYV1	Puromycin-sensitive aminopeptidase isoform A(predicted) OS=Arachis hypogaea OX=3818 GN=Ahy_B03g064170 PE=4 SV=1	Ahy_B03g064170	47	37	516	8	112.6	4.22554e+07	4.04694e+07	4.13412e+07	3.64336e+07	3.94773e+07	3.8658e+07	1.066	1.024	1.048	0.912	0.983	0.968	0.9124	0.0229738
A0A445ELR9	3-hydroxyacyl-CoA dehydrogenase OS=Arachis hypogaea OX=3818 GN=Ahy_A01g000988 PE=3 SV=1	Ahy_A01g000988	33	21	189	16	78.5	4.88983e+07	4.19196e+07	4.42516e+07	4.26721e+07	4.5227e+07	4.7622e+07	1.088	0.935	0.989	0.942	0.993	1.052	0.9917	0.89883
A0A444YLL2	BED-type domain-containing protein OS=Arachis hypogaea OX=3818 GN=Ahy_B06g081678 PE=4 SV=1	Ahy_B06g081678	3	1	5	1	28.1	443026	560770	603402	403998	340371	259536
A0A445BQK3	3-oxoacyl-[acyl-carrier-protein] synthase 3 B, chloroplastic(predicted) OS=Arachis hypogaea OX=3818 GN=Ahy_A09g046709 PE=3 SV=1	Ahy_A09g046709	13	4	13	3	42.7	4.01057e+06	2.17297e+06	2.50264e+06	3.06327e+06	3.21731e+06	2.93757e+06	1.349	0.733	0.845	1.022	1.068	0.98	1.0489	0.680762
A0A444ZQW5	UPF0510 protein INM02(predicted) OS=Arachis hypogaea OX=3818 GN=Ahy_B04g073637 PE=4 SV=1	Ahy_B04g073637	26	6	73	6	32.9	1.37624e+07	1.43224e+07	1.44167e+07	1.46841e+07	3.737e+07	1.07728e+07	0.787	0.821	0.828	0.833	2.108	0.611	1.4581	0.56712
A0A445DU41	probable polygalacturonase(predicted) OS=Arachis hypogaea OX=3818 GN=Ahy_A03g012677 PE=3 SV=1	Ahy_A03g012677	27	8	35	7	53.9	5.0596e+06	4.28561e+06	5.57084e+06	6.63396e+06	7.29947e+06	6.88749e+06	0.852	0.724	0.943	1.109	1.213	1.152	1.3791	0.015855
A0A444WWC4	Serine/threonine-protein phosphatase OS=Arachis hypogaea OX=3818 GN=Ahy_B10g100341 PE=3 SV=1	Ahy_B10g100341	11	3	12	3	52.3	603770	647580	608897	1.18108e+06	884653	955751	0.745	0.801	0.754	1.446	1.077	1.17	1.6057	0.00674993
A0A444YPQ5	Heme-binding-like protein, chloroplastic isoform A(predicted) OS=Arachis hypogaea OX=3818 GN=Ahy_B06g083288 PE=3 SV=1	Ahy_B06g083288	6	1	1	1	33.6
A0A445CNV4	Rubredoxin-like domain-containing protein OS=Arachis hypogaea OX=3818 GN=Ahy_A06g027481 PE=4 SV=1	Ahy_A06g027481	9	1	4	1	23.2	239005	268817	275297	261740	262346	237731
A0A445DY80	probable 3-hydroxyisobutyrate dehydrogenase-like 1, mitochondrial(predicted) OS=Arachis hypogaea OX=3818 GN=Ahy_A03g014502 PE=4 SV=1	Ahy_A03g014502	42	9	61	9	34.7	1.01362e+07	1.67897e+07	1.92535e+07	1.72936e+07	1.69007e+07	1.65541e+07	0.63	1.046	1.201	1.066	1.036	1.021	1.0855	0.580639
A0A445DLN8	(S)-2-hydroxy-acid oxidase OS=Arachis hypogaea OX=3818 GN=Ahy_A03g010245 PE=3 SV=1	Ahy_A03g010245	46	14	198	1	40.7	2.95262e+07	3.06212e+07	3.19369e+07	3.42657e+07	3.40509e+07	2.8656e+07
A0A445BJH2	H15 domain-containing protein OS=Arachis hypogaea OX=3818 GN=Ahy_A09g044056 PE=3 SV=1	Ahy_A09g044056	10	1	3	1	20.6	430481				570963	842168
A0A445AAW1	DYW_deaminase domain-containing protein OS=Arachis hypogaea OX=3818 GN=Ahy_B03g068807 PE=3 SV=1	Ahy_B03g068807	7	4	10	4	115.6	2.02705e+06	3.4494e+06	790529	3.86682e+06	1.0367e+06	3.68751e+06	0.821	1.402	0.322	1.555	0.415	1.483	1.3568	0.631506
A0A444ZE15	4-nitrophenyl phosphatase(predicted) OS=Arachis hypogaea OX=3818 GN=Ahy_B04g069946 PE=3 SV=1	Ahy_B04g069946	9	5	15	5	63.9	1.80834e+06	2.30972e+06	2.31955e+06	2.56492e+06	2.75179e+06	1.87298e+06	0.799	1.023	1.029	1.125	1.2	0.821	1.1035	0.557385
A0A445C9U1	Fn3_like domain-containing protein OS=Arachis hypogaea OX=3818 GN=Ahy_A07g033557 PE=3 SV=1	Ahy_A07g033557	37	25	273	3	86.1	7.30889e+07	7.0426e+07	7.25445e+07	6.47243e+07	6.75069e+07	6.55417e+07	1.063	1.028	1.06	0.935	0.969	0.946	0.9045	0.00260165
A0A444Y3V7	Bulb-type lectin domain-containing protein(predicted) OS=Arachis hypogaea OX=3818 GN=Ahy_B08g092334 PE=4 SV=1	Ahy_B08g092334	19	9	38	2	48.9	1.62237e+06	1.5705e+06	1.70567e+06	7.01127e+06	7.88975e+06	7.91313e+06	0.352	0.342	0.372	1.512	1.691	1.706	4.6051	4.92995e-06
A0A445CHD3	Phosphoenolpyruvate carboxylase 2-like protein (Fragment)(predicted) OS=Arachis hypogaea OX=3818 GN=Ahy_A07g036931 PE=4 SV=1	Ahy_A07g036931	7	2	19	2	19.1	4.72795e+06	4.77632e+06	5.23901e+06	6.64522e+06	6.41157e+06	5.9248e+06	0.844	0.855	0.939	1.178	1.129	1.05	1.2726	0.00711142
A0A444ZQA6	SKP1-like protein OS=Arachis hypogaea OX=3818 GN=Ahy_B04g073341 PE=3 SV=1	Ahy_B04g073341	42	4	70	1	16.9	4.91965e+06	4.07583e+06	5.12496e+06	4.64213e+06	4.90535e+06	3961396
A0A445CMK2	Pectinesterase OS=Arachis hypogaea OX=3818 GN=Ahy_A06g027064 PE=4 SV=1	Ahy_A06g027064	23	5	75	1	26.7	4.04035e+06	3.78734e+06	3.83479e+06	3.57653e+06	4.41878e+06	5020520
A0A444Y8T2	Lipoxygenase OS=Arachis hypogaea OX=3818 GN=Ahy_B08g094357 PE=3 SV=1	Ahy_B08g094357	6	4	1091	1	97.5	2.00899e+06	1.74557e+06	1.85657e+06	1.6624e+06	1.20125e+06	1563676
A0A445BIZ9	BOWMAN_BIRK domain-containing protein OS=Arachis hypogaea OX=3818 GN=Ahy_A09g043747 PE=3 SV=1	Ahy_A09g043747	39	4	49	4	11.5	3.42399e+07	2.69201e+07	3.15729e+07	2.73218e+07	2.87276e+07	2.22806e+07	1.205	0.95	1.116	0.954	0.998	0.778	0.8346	0.154999
A0A445AQV5	Metal transporter Nramp3 isoform A(predicted) OS=Arachis hypogaea OX=3818 GN=Ahy_B01g052953 PE=3 SV=1	Ahy_B01g052953	9	2	3	2	57.3	400470	928706	978677	567752		690322	0.563	1.31	1.383	0.793		0.964	0.8094	0.737131
A0A445CQN5	Cytochrome b-c1 complex subunit(predicted) OS=Arachis hypogaea OX=3818 GN=Ahy_A06g028204 PE=3 SV=1	Ahy_A06g028204	54	5	67	5	8.2	3.30158e+07	4.18394e+07	4.26907e+07	4.9807e+07	4.91088e+07	4.60865e+07	0.757	0.962	0.983	1.134	1.111	1.049	1.2191	0.078362
A0A445AJB7	Expansin OS=Arachis hypogaea OX=3818 GN=Ahy_B02g060721 PE=3 SV=1	Ahy_B02g060721	15	3	29	2	28.2	6.84322e+06	6.80047e+06	6.74498e+06	6.2594e+06	6.54388e+06	6.84002e+06	1.029	1.026	1.019	0.934	0.971	1.021	0.9519	0.126185
A0A444YJW9	AB hydrolase-1 domain-containing protein(predicted) OS=Arachis hypogaea OX=3818 GN=Ahy_B06g080999 PE=4 SV=1	Ahy_B06g080999	26	15	141	6	72.8	2.40003e+07	2.26068e+07	2.48309e+07	2.77808e+07	2.43932e+07	2.77253e+07	0.955	0.902	0.992	1.097	0.958	1.095	1.1057	0.132834
A0A445AHU6	Inhibitor I9 domain-containing protein OS=Arachis hypogaea OX=3818 GN=Ahy_B02g060016 PE=4 SV=1	Ahy_B02g060016	45	4	25	1	15.3	6.87867e+06	7.79854e+06	7.74675e+06	5.8429e+06	6.05934e+06	3.92386e+06
A0A445BNK4	Ypt homolog4(predicted) OS=Arachis hypogaea OX=3818 GN=Ahy_A09g045975 PE=4 SV=1	Ahy_A09g045975	63	10	238	1	44	8.98955e+06	7.85928e+06	7.14677e+06	6.42923e+06	6.72299e+06	6.82841e+06
A0A445BRX5	Dolichyl-diphosphooligosaccharide--protein glycosyltransferase subunit 1 OS=Arachis hypogaea OX=3818 GN=Ahy_A08g037775 PE=3 SV=1	Ahy_A08g037775	41	20	252	2	70.6	5.62407e+07	5.91041e+07	5.78722e+07	6.68432e+07	6.68617e+07	6.48334e+07	0.911	0.96	0.941	1.074	1.069	1.042	1.1326	0.00224485
A0A444Y833	Protein disulfide-isomerase OS=Arachis hypogaea OX=3818 GN=Ahy_B08g094091 PE=3 SV=1	Ahy_B08g094091	38	19	182	5	65.5	6.31041e+07	6.13245e+07	6.46393e+07	3.90796e+07	4.11963e+07	4.16347e+07	1.222	1.191	1.257	0.751	0.787	0.8	0.6371	5.14045e-05
A0A444YKS3	Single-stranded DNA-binding protein WHY2, mitochondrial isoform A(predicted) OS=Arachis hypogaea OX=3818 GN=Ahy_B06g081343 PE=3 SV=1	Ahy_B06g081343	16	4	24	4	26.1	9.22678e+06	8.05618e+06	7.89194e+06	7.15304e+06	7.30896e+06	7.51549e+06	1.178	1.032	1.012	0.907	0.921	0.952	0.8628	0.0432108
A0A445DPK7	Aldedh domain-containing protein OS=Arachis hypogaea OX=3818 GN=Ahy_A03g011066 PE=3 SV=1	Ahy_A03g011066	56	24	544	1	60.7	4.97467e+08	5.21092e+08	4.86915e+08	4.63144e+08	4.78807e+08	4.98756e+08
A0A445BRL2	Putative ovule protein(predicted) OS=Arachis hypogaea OX=3818 GN=Ahy_A08g037719 PE=4 SV=1	Ahy_A08g037719	28	2	15	2	15.2	2.19388e+06	1.82507e+06	2.1193e+06	1.90339e+06	2.10226e+06	1.71787e+06	1.114	0.929	1.08	0.959	1.053	0.865	0.9212	0.361443
A0A444XA28	Protein argonaute 4A-like(predicted) OS=Arachis hypogaea OX=3818 GN=Ahy_B10g106202 PE=3 SV=1	Ahy_B10g106202	4	4	31	1	101	1.10557e+06	599218	809812	1.32624e+06	1.41966e+06	1.2213e+06
A0A444YJV0	ThiF domain-containing protein OS=Arachis hypogaea OX=3818 GN=Ahy_B06g081048 PE=4 SV=1	Ahy_B06g081048	32	8	39	2	36	6.83775e+06	7.51906e+06	7.10914e+06	8.17771e+06	7.26711e+06	6.26495e+06	0.953	1.052	0.996	1.132	1	0.867	0.9993	0.947504
A0A444YT49	Sieve element occlusion m(predicted) OS=Arachis hypogaea OX=3818 GN=Ahy_B06g084955 PE=4 SV=1	Ahy_B06g084955	39	22	284	3	84.8	1.12149e+07	1.01475e+07	8.1628e+06	9.16569e+06	9.08265e+06	10425349	1.16	1.053	0.848	0.941	0.927	1.07	0.9598	0.753493
A0A445A668	BnaA06g38910D protein(predicted) OS=Arachis hypogaea OX=3818 GN=Ahy_B03g067222 PE=4 SV=1	Ahy_B03g067222	23	6	28	4	27.1	5.32437e+06	3.69172e+06	5.63086e+06	4.46948e+06	4.63884e+06	5.41248e+06	1.099	0.764	1.167	0.916	0.945	1.109	0.9802	0.964669
A0A445BQA0	D-glycerate 3-kinase, chloroplastic(predicted) OS=Arachis hypogaea OX=3818 GN=Ahy_A09g046604 PE=4 SV=1	Ahy_A09g046604	17	7	34	7	51.3	7.07867e+06	6.2765e+06	6.84998e+06	5.67108e+06	6.34168e+06	6.23185e+06	1.108	0.986	1.077	0.881	0.98	0.968	0.8921	0.078978
A0A445CIN5	MPN domain-containing protein OS=Arachis hypogaea OX=3818 GN=Ahy_A07g037399 PE=4 SV=1	Ahy_A07g037399	4	7	19	7	274.1	1.20845e+07	9.60176e+06	1.04311e+07	9.87173e+06	1.19566e+07	1.16197e+07	1.11	0.884	0.962	0.9	1.083	1.059	1.0291	0.75306
A0A445CJY0	Beta-galactosidase(predicted) OS=Arachis hypogaea OX=3818 GN=Ahy_A06g026257 PE=4 SV=1	Ahy_A06g026257	14	7	32	1	93.8	548718	486140	764506	824058	747358	729801
A0A445AD67	Protein kinase domain-containing protein OS=Arachis hypogaea OX=3818 GN=Ahy_B02g057875 PE=4 SV=1	Ahy_B02g057875	4	2	2	2	56.2	101964	104930	119884	148605	152829	103950	0.838	0.865	0.99	1.213	1.24	0.848	1.2258	0.223867
A0A445DN78	Glutelin type-A 2 isoform A(predicted) OS=Arachis hypogaea OX=3818 GN=Ahy_A03g010686 PE=3 SV=1	Ahy_A03g010686	48	13	482	6	38.4	6.46012e+08	6.20873e+08	5.63419e+08	5.09358e+08	5.51363e+08	5.35947e+08	1.135	1.094	0.994	0.888	0.956	0.934	0.8619	0.0308537
A0A445B8X2	Phosphoenolpyruvate carboxylase (Fragment)(predicted) OS=Arachis hypogaea OX=3818 GN=Ahy_A10g050249 PE=4 SV=1	Ahy_A10g050249	24	2	10	1	7.7	676206	747841	671279	725871	774451	789831
A0A445E3I8	DBD_Tnp_Mut domain-containing protein OS=Arachis hypogaea OX=3818 GN=Ahy_A03g016518 PE=3 SV=1	Ahy_A03g016518	3	2	28	2	56.6	8.86152e+06	8.76326e+06	9.33454e+06	8.82679e+06	8.54883e+06	8.31569e+06	1.013	1.005	1.072	1.002	0.965	0.944	0.9421	0.0900127
A0A445A9Y4	C3H1-type domain-containing protein OS=Arachis hypogaea OX=3818 GN=Ahy_B03g068504 PE=3 SV=1	Ahy_B03g068504	1	1	3	1	95.1	4.58782e+06	4.59949e+06	4.59855e+06	2.64679e+06	2.34188e+06	2.89855e+06
A0A444ZRL1	GBF-interacting protein 1-like isoform A(predicted) OS=Arachis hypogaea OX=3818 GN=Ahy_B03g061645 PE=4 SV=1	Ahy_B03g061645	13	5	20	5	92	1.999e+06	2.15998e+06	1.89643e+06	2.73357e+06	2.62222e+06	2.59614e+06	0.859	0.931	0.819	1.166	1.112	1.107	1.2974	0.00307835
A0A445DB75	Protein kinase domain-containing protein OS=Arachis hypogaea OX=3818 GN=Ahy_A04g017503 PE=4 SV=1	Ahy_A04g017503	4	3	19	2	99.5	336208	358980	335605	532322	507391	464341	0.799	0.855	0.801	1.255	1.189	1.095	1.4415	0.00130746
A0A444YPV2	Myb_DNA-bind_3 domain-containing protein OS=Arachis hypogaea OX=3818 GN=Ahy_B06g083305 PE=4 SV=1	Ahy_B06g083305	14	10	155	3	68.6	4.89218e+06	3.65744e+06	4.54281e+06	4.45979e+06	5.32322e+06	3.38138e+06	1.122	0.841	1.046	1.015	1.204	0.77	0.9934	0.923891
A0A444YAP7	Glycosyltransferase(predicted) OS=Arachis hypogaea OX=3818 GN=Ahy_B07g086875 PE=3 SV=1	Ahy_B07g086875	2	2	7	2	124.9	887961	796585	1.08954e+06	1.14499e+06	1.10051e+06	997256	0.889	0.799	1.095	1.137	1.087	0.99	1.1549	0.209627
A0A444WUZ7	Transmembrane protein, putative(predicted) OS=Arachis hypogaea OX=3818 GN=Ahy_Scaffold1g107231 PE=4 SV=1	Ahy_Scaffold1g107231	17	2	9	2	17.8	3.41704e+06	2.97619e+06	3.78295e+06	3.04274e+06	3.95716e+06	3.2867e+06	1.005	0.878	1.118	0.889	1.149	0.96	0.999	0.985458
A0A445C382	AAI domain-containing protein OS=Arachis hypogaea OX=3818 GN=Ahy_A07g031231 PE=4 SV=1	Ahy_A07g031231	28	4	43	2	11.6	6.02457e+06	2.29007e+06	2.80626e+06	5.16332e+06	3.2796e+06	4.88373e+06	1.484	0.566	0.694	1.262	0.797	1.194	1.1855	0.502251
A0A445D2B2	Plant/T32G24-2 protein(predicted) OS=Arachis hypogaea OX=3818 GN=Ahy_A05g023020 PE=4 SV=1	Ahy_A05g023020	5	3	17	3	77.4	758361	288889	799572	371160	376116	390278	1.53	0.584	1.62	0.743	0.749	0.781	0.6087	0.292778
A0A445A6E7	Peptide transporter PTR5(predicted) OS=Arachis hypogaea OX=3818 GN=Ahy_B03g067304 PE=3 SV=1	Ahy_B03g067304	2	1	3	1	63.2	808355	1.5599e+06		1.91934e+06	1.66386e+06	1.4237e+06
A0A444Z5W7	Ribosomal_L16 domain-containing protein OS=Arachis hypogaea OX=3818 GN=Ahy_B05g077921 PE=3 SV=1	Ahy_B05g077921	7	3	14	2	49.5	3.9077e+06	4.51228e+06	3.34371e+06	2.90737e+06	3.93086e+06	3.6457e+06	1.058	1.225	0.909	0.781	1.05	0.979	0.8803	0.361055
A0A445BV27	Electron transfer flavoprotein-ubiquinone oxidoreductase OS=Arachis hypogaea OX=3818 GN=Ahy_A08g039039 PE=4 SV=1	Ahy_A08g039039	13	7	28	7	75.1	4.71599e+07	3.96609e+07	4.20922e+07	3.42909e+07	3.71506e+07	4.35776e+07	1.164	0.982	1.043	0.84	0.905	1.067	0.8818	0.211668
A0A445B4C1	Aspartate aminotransferase OS=Arachis hypogaea OX=3818 GN=Ahy_A10g048140 PE=3 SV=1	Ahy_A10g048140	42	17	224	11	56.9	8.48928e+07	8.9901e+07	8.71771e+07	8.64236e+07	8.90809e+07	8.43079e+07	0.98	1.04	1.01	0.99	1.014	0.965	0.9799	0.415895
A0A445C6I5	Usp domain-containing protein OS=Arachis hypogaea OX=3818 GN=Ahy_A07g032222 PE=4 SV=1	Ahy_A07g032222	35	4	23	4	18.6	2.13652e+06	2.21616e+06	1.51603e+06	1.77662e+06	1.72189e+06	2.267e+06	1.106	1.15	0.788	0.913	0.879	1.164	0.9711	0.882373
A0A445EWG6	Fasciclin-like arabinogalactan protein(predicted) OS=Arachis hypogaea OX=3818 GN=Ahy_A01g004575 PE=3 SV=1	Ahy_A01g004575	13	4	17	1	44.6	69584.4	56029	79697.9	89175.9	77386.1	47132.5
A0A444YG70	HTH La-type RNA-binding domain-containing protein OS=Arachis hypogaea OX=3818 GN=Ahy_B06g079803 PE=4 SV=1	Ahy_B06g079803	2	1	7	1	51	349165	226067	281833	404680	419712	459911
A0A445DKS0	N2227 domain-containing protein OS=Arachis hypogaea OX=3818 GN=Ahy_A04g021572 PE=4 SV=1	Ahy_A04g021572	4	2	18	2	77.4	1.26234e+06	1.49588e+06	1.62112e+06	1.49599e+06	1.40402e+06	1.36257e+06	0.879	1.045	1.134	1.034	0.965	0.942	0.9617	0.691034
A0A445AAQ5	Putative glycosyltransferase At1g55740 family(predicted) OS=Arachis hypogaea OX=3818 GN=Ahy_B03g068695 PE=3 SV=1	Ahy_B03g068695	6	4	14	2	122.3	68139.9					104908	0.79					1.207	1.5278
A0A445CCK9	Pept_C1 domain-containing protein OS=Arachis hypogaea OX=3818 GN=Ahy_A07g034575 PE=3 SV=1	Ahy_A07g034575	9	1	1	1	26.7	208610	193301	277412	351523	365785	226929
A0A444YPY6	NADH-ubiquinone oxidoreductase chain 5 OS=Arachis hypogaea OX=3818 GN=Ahy_B06g083543 PE=4 SV=1	Ahy_B06g083543	9	3	32	3	43.8	8.51536e+06	9.9739e+06	9.8509e+06	9.0589e+06	8.30597e+06	9.14978e+06	0.935	1.098	1.086	0.987	0.9	0.997	0.9247	0.278231
A0A445CE54	Adenylyl cyclase-associated protein OS=Arachis hypogaea OX=3818 GN=Ahy_A07g035569 PE=3 SV=1	Ahy_A07g035569	36	16	114	14	50.8	2.0851e+07	2.08791e+07	1.78017e+07	2.23059e+07	2.42572e+07	2.22894e+07	0.978	0.982	0.838	1.038	1.123	1.037	1.143	0.0812848
A0A445E7N6	Pyr_redox_2 domain-containing protein OS=Arachis hypogaea OX=3818 GN=Ahy_A02g005596 PE=4 SV=1	Ahy_A02g005596	66	19	490	16	46.9	4.97544e+08	4.93262e+08	4.95201e+08	5.24856e+08	5.21251e+08	5.02574e+08	0.987	0.981	0.987	1.034	1.02	0.99	1.0301	0.0857149
A0A445CK87	HR-like lesion-inducer(predicted) OS=Arachis hypogaea OX=3818 GN=Ahy_A06g026353 PE=4 SV=1	Ahy_A06g026353	26	4	86	4	17.5	2.47126e+07	2.78964e+07	2.62602e+07	3.10651e+07	3.0248e+07	2.93384e+07	0.878	0.994	0.937	1.095	1.06	1.034	1.1353	0.0317261
A0A445E7Q2	PHY domain-containing protein(predicted) OS=Arachis hypogaea OX=3818 GN=Ahy_A02g005734 PE=4 SV=1	Ahy_A02g005734	34	8	50	6	27.1	6.65717e+06	6.95344e+06	7.29355e+06	7.22898e+06	7.66716e+06	7.06114e+06	0.935	0.98	1.029	1.008	1.063	0.984	1.0377	0.357428
A0A445EE22	WPP domain-containing protein OS=Arachis hypogaea OX=3818 GN=Ahy_A02g008116 PE=4 SV=1	Ahy_A02g008116	33	11	75	2	58.3	1.79011e+07	1.82314e+07	1.66755e+07	1.70483e+07	1.44532e+07	1.48438e+07	1.087	1.11	1.017	1.027	0.866	0.895	0.8675	0.0692538
A0A445EPI1	FKBP12-interacting protein of 37 kDa isoform A(predicted) OS=Arachis hypogaea OX=3818 GN=Ahy_A01g001811 PE=3 SV=1	Ahy_A01g001811	10	2	6	2	37.5	608972	475864	522490	481387	635243	612468	1.099	0.861	0.947	0.862	1.131	1.097	1.063	0.62477
A0A445A862	Subtilisin-like protease SBT1.6(predicted) OS=Arachis hypogaea OX=3818 GN=Ahy_B03g067950 PE=3 SV=1	Ahy_B03g067950	27	16	162	16	82.7	4.11811e+07	3.77906e+07	3.69824e+07	3.32608e+07	3.4804e+07	3.34281e+07	1.14	1.049	1.028	0.914	0.951	0.919	0.8654	0.0133975
A0A444WNL3	SASA domain-containing protein OS=Arachis hypogaea OX=3818 GN=Ahy_Scaffold7g108295 PE=4 SV=1	Ahy_Scaffold7g108295	6	1	3	1	35.3
A0A445BV90	Xanthine dehydrogenase OS=Arachis hypogaea OX=3818 GN=Ahy_A08g039110 PE=3 SV=1	Ahy_A08g039110	3	4	16	2	149.4	965184	814201	1.15806e+06	1.54521e+06	1.40158e+06	1.21607e+06	0.818	0.692	0.986	1.301	1.173	1.023	1.401	0.0502524
A0A445DMI3	Beta-ketoacyl-[acyl-carrier-protein] synthase I OS=Arachis hypogaea OX=3818 GN=Ahy_A03g010415 PE=3 SV=1	Ahy_A03g010415	32	10	114	10	50	5.36181e+07	4.45176e+07	5.90882e+07	6.41038e+07	6.7077e+07	6.66361e+07	0.909	0.757	1.006	1.079	1.122	1.121	1.2433	0.0560974
A0A445AW07	ACT domain-containing protein OS=Arachis hypogaea OX=3818 GN=Ahy_B01g055319 PE=4 SV=1	Ahy_B01g055319	8	1	3	1	36.4	72064.9	89842.4	58649.1	78627.9	44219.2	104593
A0A445EC58	MFS domain-containing protein OS=Arachis hypogaea OX=3818 GN=Ahy_A02g007265 PE=3 SV=1	Ahy_A02g007265	4	1	1	1	58.5				466276	419029	461667
A0A445AUU0	Beta-galactosidase OS=Arachis hypogaea OX=3818 GN=Ahy_B01g054991 PE=3 SV=1	Ahy_B01g054991	2	2	14	1	93.3	190425	165532	181220	185001	165643	151489
A0A445D189	Protein kinase domain-containing protein OS=Arachis hypogaea OX=3818 GN=Ahy_A05g022547 PE=4 SV=1	Ahy_A05g022547	9	4	20	1	42.5	282210	268662	249534	312452	306729	316365
A0A445BGZ8	Chaperonin CPN60-2, mitochondrial(predicted) OS=Arachis hypogaea OX=3818 GN=Ahy_A09g042889 PE=3 SV=1	Ahy_A09g042889	62	30	539	2	61.4	4.75277e+06	6.32699e+06	3.99383e+06	4.80031e+06	3.33819e+06	3.71483e+06	1.063	1.419	0.897	1.065	0.737	0.824	0.7772	0.227218
A0A444WWK0	DUF642 family protein(predicted) OS=Arachis hypogaea OX=3818 GN=Ahy_B10g100449 PE=4 SV=1	Ahy_B10g100449	22	6	42	6	43.4	3.99888e+06	4.41476e+06	3.51807e+06	2.98725e+06	3.24441e+06	2.80077e+06	1.148	1.272	1.015	0.852	0.919	0.798	0.7479	0.0200869
A0A444ZTW3	Protein kinase domain-containing protein OS=Arachis hypogaea OX=3818 GN=Ahy_B03g062378 PE=4 SV=1	Ahy_B03g062378	29	14	125	1	71.8	3.1178e+07	2.78623e+07	2.61875e+07	2.23417e+07	2.22753e+07	2.31836e+07
A0A445CCR6	Tubulin beta chain OS=Arachis hypogaea OX=3818 GN=Ahy_A07g034694 PE=3 SV=1	Ahy_A07g034694	37	13	106	1	50.6	1.57418e+06	1.54117e+06	1.5606e+06	389348	459782	448418
A0A445C5P3	17.6 kDa class I heat shock protein(predicted) OS=Arachis hypogaea OX=3818 GN=Ahy_A07g032009 PE=3 SV=1	Ahy_A07g032009	19	6	93	6	29.7	6.55455e+07	6.36098e+07	6.81416e+07	5.20432e+07	4.88099e+07	4.66314e+07	1.145	1.114	1.195	0.902	0.841	0.808	0.7386	0.00134225
A0A445ETL8	Polysacc_synt_4 domain-containing protein OS=Arachis hypogaea OX=3818 GN=Ahy_A01g003606 PE=4 SV=1	Ahy_A01g003606	9	2	8	2	35.6	910550	939552	910830	622047	696891	616391	1.167	1.208	1.173	0.792	0.882	0.784	0.6928	0.000713892
A0A445DIK1	probable histone-arginine methyltransferase 1.3 isoform X1(predicted) OS=Arachis hypogaea OX=3818 GN=Ahy_A04g020799 PE=4 SV=1	Ahy_A04g020799	32	12	117	12	61.2	2.09692e+07	1.4526e+07	1.59674e+07	2.19886e+07	2.22113e+07	1.81687e+07	1.109	0.771	0.848	1.154	1.159	0.954	1.1976	0.210204
A0A444YXE1	heat shock protein 83(predicted) OS=Arachis hypogaea OX=3818 GN=Ahy_B05g073905 PE=3 SV=1	Ahy_B05g073905	24	10	145	2	40.8	2.36193e+06	3.25906e+06	1.45741e+06	1.51645e+06	1.50156e+06	1.61971e+06	1.214	1.68	0.752	0.773	0.761	0.826	0.6473	0.178061
A0A445BSB1	Protein TIC 22, chloroplastic(predicted) OS=Arachis hypogaea OX=3818 GN=Ahy_A08g037900 PE=4 SV=1	Ahy_A08g037900	8	2	8	2	30.4	675934	573488	714143	717054	860598	696911	0.96	0.817	1.019	1.011	1.206	0.983	1.1445	0.215639
A0A444ZYX5	BTB domain-containing protein OS=Arachis hypogaea OX=3818 GN=Ahy_B03g064200 PE=4 SV=1	Ahy_B03g064200	2	1	2	1	65.7	549909	458487	505274	549508	583975	396715
A0A445ER51	Lipase_GDSL domain-containing protein OS=Arachis hypogaea OX=3818 GN=Ahy_A01g002499 PE=3 SV=1	Ahy_A01g002499	2	1	1	1	42.2	369617	393151	456192	139110		182119
A0A445BAL3	Phospho-2-dehydro-3-deoxyheptonate aldolase OS=Arachis hypogaea OX=3818 GN=Ahy_A10g050833 PE=3 SV=1	Ahy_A10g050833	37	17	267	4	58	5.08374e+07	4.69754e+07	4.40251e+07	4.88914e+07	5.11962e+07	4.75752e+07	1.057	0.98	0.92	1.009	1.051	0.982	1.0287	0.544682
A0A445B4J1	UBC core domain-containing protein OS=Arachis hypogaea OX=3818 GN=Ahy_A10g048148 PE=3 SV=1	Ahy_A10g048148	15	1	3	1	17.7
A0A445B512	GDP-mannose transporter, putative(predicted) OS=Arachis hypogaea OX=3818 GN=Ahy_A10g048410 PE=3 SV=1	Ahy_A10g048410	14	1	1	1	19.5	614236	726683	623042	487104		439048
A0A444X5J9	ras-related protein RABC1-like(predicted) OS=Arachis hypogaea OX=3818 GN=Ahy_B10g104479 PE=4 SV=1	Ahy_B10g104479	26	6	63	2	27	1.62656e+06	1.60121e+06	1.56764e+06	1.29848e+06	1.50546e+06	1.74436e+06	1.048	1.035	1.015	0.83	0.957	1.116	0.9371	0.448201
A0A444ZTW0	HMA domain-containing protein(predicted) OS=Arachis hypogaea OX=3818 GN=Ahy_B03g062221 PE=3 SV=1	Ahy_B03g062221	3	2	4	2	84.1	218145	278513	236353	360830	196693	281245	0.836	1.07	0.909	1.372	0.743	1.069	1.1311	0.638384
A0A444Z7N9	Cytochrome P450 84A1 (Fragment)(predicted) OS=Arachis hypogaea OX=3818 GN=Ahy_B05g078656 PE=4 SV=1	Ahy_B05g078656	8	1	6	1	18.3	1.93853e+06	1.61363e+06	1.10572e+06	1.73409e+06	1.81193e+06	1.7526e+06
A0A445A3T7	DNA-directed RNA polymerases I, II, and III subunit RPABC3(predicted) OS=Arachis hypogaea OX=3818 GN=Ahy_B03g066365 PE=3 SV=1	Ahy_B03g066365	17	3	32	3	35.1	5.87621e+06	4.41836e+06	4.41653e+06	3.59755e+06	3.17762e+06	3.71398e+06	1.404	1.059	1.06	0.853	0.749	0.881	0.7048	0.0318754
A0A445BPR9	Peroxin-14 OS=Arachis hypogaea OX=3818 GN=Ahy_A09g046426 PE=3 SV=1	Ahy_A09g046426	21	7	32	1	54.2
A0A444YCZ7	WD_REPEATS_REGION domain-containing protein OS=Arachis hypogaea OX=3818 GN=Ahy_B07g087796 PE=4 SV=1	Ahy_B07g087796	1	1	2	1	85	471441	464740	455238	707771	716719	739703
A0A445ENJ2	Putative chlorophyll a/b binding protein(predicted) OS=Arachis hypogaea OX=3818 GN=Ahy_A01g001447 PE=4 SV=1	Ahy_A01g001447	8	1	1	1	16
A0A445BSZ5	AAA domain-containing protein OS=Arachis hypogaea OX=3818 GN=Ahy_A08g038266 PE=3 SV=1	Ahy_A08g038266	20	5	24	5	36	4.22438e+06	4.5431e+06	4.29007e+06	6.46498e+06	5.56813e+06	4.61582e+06	0.856	0.923	0.873	1.301	1.114	0.928	1.2606	0.0904847
A0A444XPN0	ABC transporter domain-containing protein OS=Arachis hypogaea OX=3818 GN=Ahy_B09g097409 PE=4 SV=1	Ahy_B09g097409	4	2	15	1	78.7	148253	169945	164366	115094	87687.5	101950
A0A445BS51	nucleobase-ascorbate transporter 3(predicted) OS=Arachis hypogaea OX=3818 GN=Ahy_A08g037863 PE=4 SV=1	Ahy_A08g037863	6	3	21	3	58.9	1.79013e+06	1.72546e+06	1.69704e+06	2.13864e+06	2.54687e+06	2.45264e+06	0.873	0.844	0.831	1.035	1.225	1.187	1.3528	0.0050639
A0A444WV33	ABC transporter E family member 2(predicted) OS=Arachis hypogaea OX=3818 GN=Ahy_Scaffold1g107279 PE=4 SV=1	Ahy_Scaffold1g107279	18	8	55	8	68.2	1.26448e+07	1.06711e+07	1.14572e+07	1.44334e+07	1.42525e+07	1.36328e+07	0.988	0.836	0.899	1.119	1.098	1.057	1.2024	0.0219493
A0A445E4U6	Serine/threonine-protein phosphatase 6 regulatory subunit 3(predicted) OS=Arachis hypogaea OX=3818 GN=Ahy_A03g016889 PE=3 SV=1	Ahy_A03g016889	6	6	34	1	98.1	1.20104e+06	1.88266e+06	1.69289e+06	1.79046e+06	1.75649e+06	1.78262e+06
A0A445CBX6	NmrA domain-containing protein OS=Arachis hypogaea OX=3818 GN=Ahy_A07g034479 PE=4 SV=1	Ahy_A07g034479	61	16	229	4	34.3	1.74732e+08	1.65067e+08	1.46799e+08	1.59793e+08	1.47919e+08	1.50743e+08	1.113	1.055	0.939	1.01	0.93	0.953	0.9311	0.28132
A0A444WRY4	Glucose-6-phosphate 1-epimerase OS=Arachis hypogaea OX=3818 GN=Ahy_Scaffold1g106747 PE=3 SV=1	Ahy_Scaffold1g106747	26	6	49	6	34.6	1.23199e+07	1.21148e+07	1.10667e+07	1.14753e+07	1.14996e+07	1.33679e+07	1.032	1.018	0.931	0.955	0.951	1.112	1.0124	0.869011
A0A445DLX2	Putative NAD(P)-binding rossmann-fold protein (Fragment)(predicted) OS=Arachis hypogaea OX=3818 GN=Ahy_A03g010360 PE=4 SV=1	Ahy_A03g010360	11	1	6	1	10.1	349335	358956	367524	359487	347734	383014
A0A445CL31	Aha1_N domain-containing protein OS=Arachis hypogaea OX=3818 GN=Ahy_A06g026620 PE=3 SV=1	Ahy_A06g026620	40	11	82	1	40	1.77354e+06		1.43082e+06
A0A444Z9H5	Inorganic diphosphatase OS=Arachis hypogaea OX=3818 GN=Ahy_B05g079303 PE=3 SV=1	Ahy_B05g079303	37	5	65	2	21.2	1.31568e+06	1.70908e+06	5.32321e+06	1.65965e+06	1.50636e+06	1.56513e+06	0.606	0.789	2.461	0.758	0.684	0.715	0.5594	0.422178
A0A444XDK3	Tryptophanyl-tRNA synthetase OS=Arachis hypogaea OX=3818 GN=Ahy_B09g095196 PE=3 SV=1	Ahy_B09g095196	39	13	93	13	48.4	1.38932e+07	1.55289e+07	1.56121e+07	1.9539e+07	1.79196e+07	1.84574e+07	0.829	0.929	0.935	1.157	1.055	1.093	1.2273	0.0123134
A0A445EIB7	Putative polygalacturonase(predicted) OS=Arachis hypogaea OX=3818 GN=Ahy_A02g009877 PE=3 SV=1	Ahy_A02g009877	17	5	22	4	52.5	1.21794e+06	1.77647e+06	842107	1.73527e+06	1.95403e+06	2.10356e+06	0.762	1.114	0.529	1.077	1.206	1.305	1.4919	0.116976
A0A444WNH7	Eukaryotic translation initiation factor 3 subunit H OS=Arachis hypogaea OX=3818 GN=Ahy_Scaffold8g108563 PE=3 SV=1	Ahy_Scaffold8g108563	42	11	159	11	38.7	3.73285e+07	4.24192e+07	4.32563e+07	3.79922e+07	4.08661e+07	4.1424e+07	0.924	1.053	1.075	0.933	0.998	1.017	0.9659	0.573492
A0A444Y359	Non-specific serine/threonine protein kinase OS=Arachis hypogaea OX=3818 GN=Ahy_B08g092147 PE=4 SV=1	Ahy_B08g092147	5	4	17	1	111	1.81374e+06	1.55452e+06	1.87162e+06	1.55164e+06	1.66821e+06	1.77066e+06
A0A445D1R4	Microsomal prostaglandin E synthase 2 OS=Arachis hypogaea OX=3818 GN=Ahy_A05g022856 PE=3 SV=1	Ahy_A05g022856	40	9	78	9	35.8	3.43293e+07	3.41594e+07	3.15402e+07	2.94295e+07	2.86672e+07	2.86555e+07	1.107	1.104	1.021	0.942	0.912	0.917	0.8574	0.00565763
A0A445EV51	UBX domain-containing protein OS=Arachis hypogaea OX=3818 GN=Ahy_A01g004027 PE=4 SV=1	Ahy_A01g004027	25	9	69	9	51.4	5.80123e+06	5.92894e+06	6.00301e+06	6.55334e+06	6.48902e+06	6.71232e+06	0.932	0.955	0.968	1.045	1.028	1.07	1.1009	0.00392568
A0A445DRC4	Clathrin light chain OS=Arachis hypogaea OX=3818 GN=Ahy_A03g011609 PE=3 SV=1	Ahy_A03g011609	29	9	88	1	34	1.81007e+06	1.66412e+06	1.66197e+06	1.48358e+06	1.62014e+06	2.05596e+06
A0A445A9F2	Beta-glucosidase 12(predicted) OS=Arachis hypogaea OX=3818 GN=Ahy_B03g068256 PE=3 SV=1	Ahy_B03g068256	9	10	119	8	156.1	1.53309e+07	1.3578e+07	1.46813e+07	1.65535e+07	1.83063e+07	1.89309e+07	0.948	0.842	0.912	1.016	1.117	1.162	1.2195	0.0201408
A0A445C4F8	Beta-glucosidase BoGH3B isoform A(predicted) OS=Arachis hypogaea OX=3818 GN=Ahy_A07g031592 PE=3 SV=1	Ahy_A07g031592	38	16	196	1	68.5	1.38985e+06	1.85175e+06	2.61339e+06	1.09665e+06	936115	2037554
A0A445BKU9	Calreticulin OS=Arachis hypogaea OX=3818 GN=Ahy_A09g044816 PE=3 SV=1	Ahy_A09g044816	21	7	45	7	48	1.43915e+07	1.45162e+07	1.49309e+07	9.7893e+06	5.49682e+06	8.3208e+06	1.285	1.3	1.339	0.867	0.484	0.737	0.5321	0.0193071
A0A445E5K6	Glutathione transferase OS=Arachis hypogaea OX=3818 GN=Ahy_A02g005074 PE=3 SV=1	Ahy_A02g005074	38	12	117	1	54.3			2.94524e+06	3.9891e+06	4.77579e+06	3.89931e+06
A0A444YLT3	Pectinesterase OS=Arachis hypogaea OX=3818 GN=Ahy_B06g081714 PE=3 SV=1	Ahy_B06g081714	12	6	17	5	63.8	7.10777e+06	7.05273e+06	7.91433e+06	6.02043e+06	4.05465e+06	6.15061e+06	1.117	1.112	1.25	0.939	0.629	0.96	0.7266	0.078151
A0A445BVU6	Elongation factor 1-alpha OS=Arachis hypogaea OX=3818 GN=Ahy_A08g039284 PE=3 SV=1	Ahy_A08g039284	64	25	755	6	49.4	3.68281e+07	3.46149e+07	3.28312e+07	4.56571e+07	3.09971e+07	3.79139e+07	1.013	0.955	0.907	1.247	0.841	1.035	1.0863	0.580793
A0A444ZQR1	Cytochrome c domain-containing protein OS=Arachis hypogaea OX=3818 GN=Ahy_B04g073586 PE=3 SV=1	Ahy_B04g073586	42	4	80	1	12.3	1.05769e+07	1.07848e+07	9.45642e+06	9.49734e+06	1.03258e+07	10366244
A0A444Z0V8	H15 domain-containing protein OS=Arachis hypogaea OX=3818 GN=Ahy_B05g075290 PE=4 SV=1	Ahy_B05g075290	21	7	80	3	56.7	7.46284e+06	1.03563e+07	1.01017e+07	1.21917e+07	1.19002e+07	1.09824e+07	0.713	0.993	0.97	1.157	1.122	1.042	1.241	0.111867
A0A445DZV0	Tr-type G domain-containing protein OS=Arachis hypogaea OX=3818 GN=Ahy_A03g015151 PE=4 SV=1	Ahy_A03g015151	4	2	22	2	73.6	6.61564e+06	9.82305e+06	9.8775e+06	1.0125e+07	8.97384e+06	8.76374e+06	0.735	1.095	1.102	1.117	0.984	0.967	1.0464	0.691734
A0A445ALZ2	Abscisic acid receptor PYR1 (Fragment)(predicted) OS=Arachis hypogaea OX=3818 GN=Ahy_B01g051485 PE=3 SV=1	Ahy_B01g051485	5	2	8	2	44.6	988127	608506	1.07083e+06	783558	1.48838e+06	921994	1.015	0.627	1.105	0.799	1.509	0.94	1.1824	0.57344
A0A445DM94	cobW domain-containing protein OS=Arachis hypogaea OX=3818 GN=Ahy_A03g010423 PE=3 SV=1	Ahy_A03g010423	23	4	37	4	30.2	3.48449e+06	3.4942e+06	3.04625e+06	4.09761e+06	4.52338e+06	4.35522e+06	0.912	0.917	0.801	1.065	1.168	1.131	1.2791	0.00882081
A0A445AKK3	Rubisco accumulation factor 1.2, chloroplastic (Fragment)(predicted) OS=Arachis hypogaea OX=3818 GN=Ahy_B02g061305 PE=4 SV=1	Ahy_B02g061305	17	8	51	2	54.1	4.50005e+06	4.43117e+06	4.46517e+06	3.8932e+06	4.44817e+06	4.21012e+06	1.044	1.031	1.041	0.897	1.018	0.97	0.9259	0.101988
A0A445A504	Phosphomannomutase OS=Arachis hypogaea OX=3818 GN=Ahy_B03g066808 PE=3 SV=1	Ahy_B03g066808	54	10	138	3	28.1	5.19564e+07	4.90964e+07	4.48097e+07	3.83612e+07	4.03968e+07	4.11478e+07	1.177	1.115	1.02	0.863	0.903	0.925	0.8125	0.0113004
A0A445C7Y3	AAA domain-containing protein OS=Arachis hypogaea OX=3818 GN=Ahy_A07g032903 PE=3 SV=1	Ahy_A07g032903	8	5	26	5	90	1.81262e+06	1.48903e+06	1.5184e+06	1.96191e+06	1.81093e+06	1.85772e+06	1.044	0.86	0.879	1.122	1.029	1.062	1.1545	0.0911666
A0A445D7T3	Methyltransf_11 domain-containing protein OS=Arachis hypogaea OX=3818 GN=Ahy_A05g024906 PE=3 SV=1	Ahy_A05g024906	22	7	43	7	39.1	2.57711e+07	2.52616e+07	2.18467e+07	2.47481e+07	2.50707e+07	2.45593e+07	1.054	1.036	0.897	1.004	1.011	0.997	1.0084	0.84226
A0A445E7F3	Alpha-amylase(predicted) OS=Arachis hypogaea OX=3818 GN=Ahy_A02g005641 PE=4 SV=1	Ahy_A02g005641	9	2	12	2	21.5	1.80861e+06	1.68269e+06	1.84837e+06	1.41174e+06	1.40302e+06	1.29188e+06	1.153	1.076	1.183	0.893	0.882	0.817	0.7597	0.00228202
A0A445E0T1	Peroxisome biogenesis protein 22(predicted) OS=Arachis hypogaea OX=3818 GN=Ahy_A03g015527 PE=4 SV=1	Ahy_A03g015527	26	4	21	3	29.9		1.30615e+06	1.33522e+06	1.57653e+06		1.64922e+06		0.896	0.917	1.071		1.12	1.2085	0.0172689
A0A445E4U2	Superoxide dismutase [Cu-Zn] OS=Arachis hypogaea OX=3818 GN=Ahy_A03g016970 PE=3 SV=1	Ahy_A03g016970	64	5	230	5	21.1	1.50436e+08	1.50093e+08	1.57598e+08	1.4625e+08	1.55123e+08	1.38556e+08	1.009	1.009	1.061	0.973	1.026	0.922	0.9487	0.203243
A0A445CD04	EH domain-containing protein 2 isoform D(predicted) OS=Arachis hypogaea OX=3818 GN=Ahy_A07g034886 PE=4 SV=1	Ahy_A07g034886	17	16	97	14	127.2	3.35112e+07	2.68247e+07	2.77894e+07	2.78064e+07	2.72614e+07	2.92027e+07	1.17	0.94	0.975	0.964	0.939	1.012	0.9449	0.501618
A0A445BN30	Putative prefoldin subunit 6(predicted) OS=Arachis hypogaea OX=3818 GN=Ahy_A09g045728 PE=3 SV=1	Ahy_A09g045728	20	6	50	1	34.6		1.3613e+06		1.5673e+06	1.66591e+06	1370802
A0A445BNJ1	HABP4_PAI-RBP1 domain-containing protein OS=Arachis hypogaea OX=3818 GN=Ahy_A09g045974 PE=4 SV=1	Ahy_A09g045974	49	14	158	7	38.5	2.02907e+07	2.4211e+07	2.10353e+07	2.33231e+07	2.15335e+07	2.25905e+07	0.919	1.099	0.956	1.048	0.962	1.015	1.0171	0.762012
A0A445BXK1	diacylglycerol kinase OS=Arachis hypogaea OX=3818 GN=Ahy_A08g039720 PE=3 SV=1	Ahy_A08g039720	11	3	9	3	54.5	153802	719277	816817	1.09478e+06	979754	335480	0.226	1.059	1.205	1.596	1.42	0.489	1.4076	0.531698
A0A445E319	Amidophosphoribosyltransferase OS=Arachis hypogaea OX=3818 GN=Ahy_A03g016364 PE=3 SV=1	Ahy_A03g016364	14	7	68	7	63	1.25475e+07	1.15441e+07	1.23781e+07	1.27754e+07	1.47224e+07	1.20436e+07	0.994	0.917	0.985	1.004	1.151	0.947	1.0711	0.355266
A0A445BW01	Outer envelope pore protein 16, chloroplastic(predicted) OS=Arachis hypogaea OX=3818 GN=Ahy_A08g039182 PE=4 SV=1	Ahy_A08g039182	28	3	27	3	15.7	1.65342e+07	1.2484e+07	1.36275e+07	1.41783e+07	1.50746e+07	1.29541e+07	1.173	0.888	0.971	0.999	1.055	0.912	0.9782	0.863167
A0A445DTE2	Mg-por_mtran_C domain-containing protein OS=Arachis hypogaea OX=3818 GN=Ahy_A03g012370 PE=4 SV=1	Ahy_A03g012370	37	12	82	12	35.4	2.13349e+07	2.03541e+07	2.32738e+07	1.89955e+07	1.99119e+07	2.02288e+07	1.035	0.99	1.134	0.915	0.953	0.974	0.8997	0.0763146
A0A444YF39	Perchloric acid soluble translation inhibitor protein(predicted) OS=Arachis hypogaea OX=3818 GN=Ahy_B07g088669 PE=3 SV=1	Ahy_B07g088669	45	8	110	8	20	8.67673e+07	8.82521e+07	8.91423e+07	1.14476e+08	1.11236e+08	1.02113e+08	0.882	0.9	0.911	1.156	1.116	1.031	1.2265	0.00444429
A0A444ZAI1	Glycosyltransferase OS=Arachis hypogaea OX=3818 GN=Ahy_B05g079613 PE=3 SV=1	Ahy_B05g079613	47	14	268	6	55.6	6.09314e+07	6.49699e+07	5.55068e+07	5.42105e+07	5.13702e+07	5.20408e+07	1.082	1.157	0.99	0.956	0.9	0.917	0.8588	0.0361854
A0A445E9T2	Transcription factor SCREAM2(predicted) OS=Arachis hypogaea OX=3818 GN=Ahy_A02g006472 PE=4 SV=1	Ahy_A02g006472	12	2	9	2	16.6	334527	346727	628769	879473	1.03455e+06	911796	0.487	0.506	0.919	1.271	1.486	1.317	2.1308	0.0193271
A0A445E0X3	Inhibitor I9 domain-containing protein OS=Arachis hypogaea OX=3818 GN=Ahy_A03g015574 PE=4 SV=1	Ahy_A03g015574	45	4	27	1	15.3	362954	1.1079e+06	1.08564e+06	902000	919674	1.22745e+06
A0A445D6G7	Nucleoside diphosphate kinase OS=Arachis hypogaea OX=3818 GN=Ahy_A05g024711 PE=3 SV=1	Ahy_A05g024711	32	8	129	2	25.1	3.44664e+07	3.03886e+07	3.39135e+07	2.80847e+07	2.69099e+07	25324491	1.159	1.025	1.145	0.937	0.893	0.845	0.8035	0.0113843
A0A445CM03	Beta-amyrin 11-oxidase(predicted) OS=Arachis hypogaea OX=3818 GN=Ahy_A06g026907 PE=3 SV=1	Ahy_A06g026907	5	3	22	1	58	3.12157e+06	2.49462e+06	2.32141e+06	2.94314e+06	3.06143e+06	3.05283e+06
A0A445C3R5	NAD(P)-bd_dom domain-containing protein OS=Arachis hypogaea OX=3818 GN=Ahy_A07g031382 PE=4 SV=1	Ahy_A07g031382	10	8	106	2	106	837803	862727	880849	725383	621875	659465	1.099	1.135	1.161	0.945	0.805	0.859	0.7685	0.00572969
A0A445C550	PRA1 family protein OS=Arachis hypogaea OX=3818 GN=Ahy_A07g031793 PE=3 SV=1	Ahy_A07g031793	6	1	13	1	26.1	7.06506e+06	6.90398e+06	7.59306e+06	5.75265e+06	6.14092e+06	5567811
A0A445CPB9	PORR domain-containing protein OS=Arachis hypogaea OX=3818 GN=Ahy_A06g027657 PE=4 SV=1	Ahy_A06g027657	4	2	9	1	74.7	366862	442877	423875	286954	320504	295441
A0A444YV53	Aspartate aminotransferase OS=Arachis hypogaea OX=3818 GN=Ahy_B06g085641 PE=3 SV=1	Ahy_B06g085641	61	22	357	1	50.8	1.72969e+08	1.77674e+08	1.81537e+08	1.49395e+08	1.67351e+08	1.55052e+08
A0A445E755	Methionine aminopeptidase OS=Arachis hypogaea OX=3818 GN=Ahy_A02g005431 PE=3 SV=1	Ahy_A02g005431	23	6	39	6	44.2	3.78676e+06	4.53368e+06	3.54543e+06	5.60983e+06	6.89028e+06	5.812e+06	0.755	0.907	0.71	1.111	1.356	1.151	1.5253	0.0114738
A0A445E4P9	ArsA_ATPase domain-containing protein OS=Arachis hypogaea OX=3818 GN=Ahy_A03g016915 PE=4 SV=1	Ahy_A03g016915	20	4	16	1	42.9	204330	195951	154034	176296	171006	122634
A0A445C4T9	STE24 endopeptidase(predicted) OS=Arachis hypogaea OX=3818 GN=Ahy_A07g031734 PE=4 SV=1	Ahy_A07g031734	12	2	5	2	38.4		418166		362310		374702		1.093		0.937		0.969	0.8719
A0A444ZN44	MEKHLA domain-containing protein(predicted) OS=Arachis hypogaea OX=3818 GN=Ahy_B04g072310 PE=4 SV=1	Ahy_B04g072310	4	1	6	1	28	2.35852e+06	2.35198e+06	2.02336e+06	2.33094e+06	2.53859e+06	2674830
A0A445BNG1	Carboxypeptidase OS=Arachis hypogaea OX=3818 GN=Ahy_A09g045940 PE=3 SV=1	Ahy_A09g045940	26	8	73	1	57.1	540134	513883	561190	516423	419164	411560
A0A444Z364	Alpha-xylosidase 1(predicted) OS=Arachis hypogaea OX=3818 GN=Ahy_B05g076405 PE=3 SV=1	Ahy_B05g076405	37	21	283	2	102	8.88587e+07	9.90172e+07	9.67643e+07	8.36325e+07	8.12162e+07	8.29569e+07	1.005	1.123	1.099	0.939	0.906	0.931	0.8602	0.0137661
A0A445BDS8	3-ketoacyl-CoA synthase OS=Arachis hypogaea OX=3818 GN=Ahy_A09g041797 PE=3 SV=1	Ahy_A09g041797	8	4	9	2	55.1	1.93104e+06	1.75289e+06	1.69066e+06	1.38056e+06	1.02486e+06	1.10862e+06	1.308	1.191	1.15	0.928	0.685	0.745	0.6462	0.0107398
A0A445CQG8	Lipase_GDSL domain-containing protein OS=Arachis hypogaea OX=3818 GN=Ahy_A06g028133 PE=3 SV=1	Ahy_A06g028133	6	1	6	1	39.3	749063	779966	779775	520690	564631	601318
A0A445E7Q5	Cell division protein FtsZ-like 2-1, chloroplastic (Fragment)(predicted) OS=Arachis hypogaea OX=3818 GN=Ahy_A02g005620 PE=3 SV=1	Ahy_A02g005620	27	8	49	6	51	2.99753e+07	2.87787e+07	2.55522e+07	2.54145e+07	2.56718e+07	2.58088e+07	1.12	1.078	0.959	0.942	0.946	0.957	0.9012	0.0955608
A0A445C9R5	Clusterin alpha chain like(predicted) OS=Arachis hypogaea OX=3818 GN=Ahy_A07g033632 PE=4 SV=1	Ahy_A07g033632	2	1	7	1	45.2	164339	177458	174339	158124	150644	157883
A0A444ZCJ6	TPT domain-containing protein OS=Arachis hypogaea OX=3818 GN=Ahy_B04g069413 PE=4 SV=1	Ahy_B04g069413	11	3	15	2	42.2	318321	305331	286592	905753	1.0606e+06	1.0316e+06	0.49	0.472	0.443	1.385	1.612	1.577	3.2555	2.95714e-05
A0A445EWP5	Beta-(1,2)-xylosyltransferase isoform A(predicted) OS=Arachis hypogaea OX=3818 GN=Ahy_A01g004646 PE=4 SV=1	Ahy_A01g004646	17	5	34	1	58	672172	641812	594306	497901	376124	520297
A0A445AMM7	E1 ubiquitin-activating enzyme OS=Arachis hypogaea OX=3818 GN=Ahy_B01g051731 PE=3 SV=1	Ahy_B01g051731	19	18	146	7	121.3	4.08469e+06	4.28244e+06	4.33227e+06	5.08803e+06	5.07242e+06	4.636e+06	0.894	0.94	0.953	1.106	1.096	1.007	1.1514	0.016904
A0A445BJ34	Mitochondrial import inner membrane translocase subunit TIM21(predicted) OS=Arachis hypogaea OX=3818 GN=Ahy_A09g043820 PE=3 SV=1	Ahy_A09g043820	25	5	37	5	30.1	6.19275e+06	5.77066e+06	5.30913e+06	5.86148e+06	6.01797e+06	6.63271e+06	1.042	0.974	0.897	0.979	0.999	1.108	1.0594	0.372229
A0A445EQM1	30S ribosomal protein S8, chloroplastic(predicted) OS=Arachis hypogaea OX=3818 GN=Ahy_A01g002246 PE=3 SV=1	Ahy_A01g002246	26	2	11	1	9.7	2.24848e+06	2.50809e+06	1.82006e+06	1.66091e+06	1.67557e+06	1.92073e+06
A0A445D1Z9	Aldose 1-epimerase OS=Arachis hypogaea OX=3818 GN=Ahy_A05g022821 PE=3 SV=1	Ahy_A05g022821	73	14	160	2	36.9	1.52693e+07	1.48204e+07	1.55322e+07	1.41245e+07	1.33847e+07	1.32025e+07	1.065	1.037	1.088	0.978	0.921	0.914	0.8818	0.00781534
A0A445B279	Intu_longin_1 domain-containing protein OS=Arachis hypogaea OX=3818 GN=Ahy_A10g047281 PE=3 SV=1	Ahy_A10g047281	4	2	5	2	57.8	418374	434633	301147	528700	691763	664510	0.829	0.864	0.599	1.04	1.352	1.307	1.6139	0.0269917
A0A444XF69	UMP-CMP kinase OS=Arachis hypogaea OX=3818 GN=Ahy_B09g095530 PE=3 SV=1	Ahy_B09g095530	65	12	169	4	27	6.83217e+07	6.19869e+07	6.48944e+07	5.78405e+07	6.07223e+07	6.33338e+07	1.091	0.993	1.041	0.917	0.957	1.004	0.921	0.09465
A0A444WZ71	PPM-type phosphatase domain-containing protein OS=Arachis hypogaea OX=3818 GN=Ahy_B10g101250 PE=4 SV=1	Ahy_B10g101250	17	4	14	2	30.6	312061	470650	360431	515705	563051	594702	0.667	1.009	0.774	1.094	1.188	1.262	1.4465	0.0404008
A0A444ZYI2	Ribosomal_S17_N domain-containing protein OS=Arachis hypogaea OX=3818 GN=Ahy_B03g064043 PE=3 SV=1	Ahy_B03g064043	39	6	47	3	17.9	1.52922e+07	1.43742e+07	1.48637e+07	1.65125e+07	1.27776e+07	14568316	1.042	0.982	1.017	1.116	0.859	0.985	0.9734	0.697482
A0A445AFK9	UTP--glucose-1-phosphate uridylyltransferase isoform A(predicted) OS=Arachis hypogaea OX=3818 GN=Ahy_B02g058868 PE=3 SV=1	Ahy_B02g058868	19	10	66	1	67.5	1.13052e+06	1.11274e+06	1.12345e+06	1.1954e+06	1.0542e+06	1096539
A0A444YDQ4	TNase-like domain-containing protein OS=Arachis hypogaea OX=3818 GN=Ahy_B07g088096 PE=4 SV=1	Ahy_B07g088096	12	3	20	3	37.3	1.33629e+06	1.39187e+06	1.48418e+06	1.61383e+06	1.76366e+06	1.54767e+06	0.88	0.92	0.982	1.055	1.147	1.012	1.1553	0.041639
A0A445C415	Aminotran_5 domain-containing protein OS=Arachis hypogaea OX=3818 GN=Ahy_A07g031456 PE=3 SV=1	Ahy_A07g031456	13	5	70	5	52.9	1.20108e+07	1.16597e+07	1.10297e+07	1.41e+07	1.35942e+07	1.26347e+07	0.964	0.938	0.889	1.123	1.076	1.006	1.1483	0.0259182
A0A445E4F9	Arogenate dehydratase OS=Arachis hypogaea OX=3818 GN=Ahy_A03g016827 PE=4 SV=1	Ahy_A03g016827	21	5	11	3	40.9	799841	595357	558111	725112	762984	557208	1.204	0.899	0.844	1.084	1.134	0.833	1.0353	0.806922
A0A445E9T9	topless-related protein 1 isoform X1(predicted) OS=Arachis hypogaea OX=3818 GN=Ahy_A02g006296 PE=4 SV=1	Ahy_A02g006296	6	8	60	1	136.5		360749	398769	524909	569115	542270
A0A445B3M7	Pantothenate kinase 2 OS=Arachis hypogaea OX=3818 GN=Ahy_A10g047812 PE=3 SV=1	Ahy_A10g047812	7	5	12	4	103.6	1.42095e+06	918300	1.12266e+06	1.87968e+06	2.04413e+06	1.74545e+06	0.937	0.607	0.743	1.23	1.33	1.142	1.6187	0.0203438
A0A445C920	NADPH--cytochrome P450 reductase(predicted) OS=Arachis hypogaea OX=3818 GN=Ahy_A07g033371 PE=4 SV=1	Ahy_A07g033371	32	21	228	9	91.7	4.2798e+07	4.32859e+07	3.86081e+07	4.54972e+07	4.68175e+07	4.61292e+07	0.979	0.993	0.887	1.033	1.057	1.048	1.0976	0.0593779
A0A445E890	PMR5N domain-containing protein OS=Arachis hypogaea OX=3818 GN=Ahy_A02g005789 PE=3 SV=1	Ahy_A02g005789	4	1	5	1	46.7	109547	131942	103136	88610.5	67504.4	84029.4
A0A445AAM6	Amine oxidase OS=Arachis hypogaea OX=3818 GN=Ahy_B03g068718 PE=3 SV=1	Ahy_B03g068718	15	9	41	5	87.5	858907	988704	878282	1.69855e+06	1.7112e+06	1.94174e+06	0.64	0.739	0.658	1.257	1.259	1.436	1.9401	0.000443414
A0A445A2N2	PMEI domain-containing protein OS=Arachis hypogaea OX=3818 GN=Ahy_B03g065801 PE=4 SV=1	Ahy_B03g065801	13	2	16	2	23.4	651046	1.07216e+06	971370	1.08397e+06	1.08323e+06	1.15899e+06	0.651	1.075	0.976	1.076	1.069	1.15	1.2195	0.229243
A0A445DUP4	Adenyl cyclase(predicted) OS=Arachis hypogaea OX=3818 GN=Ahy_A03g012922 PE=4 SV=1	Ahy_A03g012922	11	3	30	3	46.7	2.37851e+06	2.61664e+06	2.52946e+06	2.85296e+06	2.83782e+06	2.53592e+06	0.909	1.003	0.971	1.082	1.07	0.962	1.0801	0.181352
A0A445B3G3	VDAC1.2(predicted) OS=Arachis hypogaea OX=3818 GN=Ahy_A10g047731 PE=3 SV=1	Ahy_A10g047731	62	14	317	7	29.8	2.31434e+08	2.16237e+08	2.08035e+08	2.20547e+08	2.14647e+08	1.94252e+08	1.084	1.016	0.979	1.026	0.992	0.903	0.9487	0.333458
A0A444XTF6	Light-harvesting complex-like protein OHP2, chloroplastic(predicted) OS=Arachis hypogaea OX=3818 GN=Ahy_B09g099306 PE=4 SV=1	Ahy_B09g099306	30	3	18	3	23.6	2.09964e+06	1.59715e+06	2.79878e+06	2.5911e+06	1.62268e+06	2.39551e+06	0.965	0.736	1.291	1.182	0.736	1.092	1.006	0.959509
A0A445DHR0	HP domain-containing protein OS=Arachis hypogaea OX=3818 GN=Ahy_A04g020442 PE=3 SV=1	Ahy_A04g020442	34	26	206	26	107.8	4.1302e+07	3.84449e+07	3.70149e+07	4.72744e+07	4.84532e+07	4.69027e+07	0.959	0.895	0.863	1.089	1.11	1.08	1.2068	0.00410964
A0A444ZVP0	Ras-related protein RHN1(predicted) OS=Arachis hypogaea OX=3818 GN=Ahy_B03g062908 PE=4 SV=1	Ahy_B03g062908	60	10	100	4	22	8.12876e+07	7.24474e+07	7.64175e+07	5.49916e+07	6.59344e+07	6.53134e+07	1.175	1.051	1.11	0.789	0.941	0.937	0.7995	0.027108
A0A445CVU3	Plasma membrane ATPase OS=Arachis hypogaea OX=3818 GN=Ahy_A06g030314 PE=3 SV=1	Ahy_A06g030314	29	27	292	8	104.7	1.90522e+07	2.12814e+07	2.16194e+07	2.20371e+07	2.21501e+07	2.25679e+07	0.891	0.998	1.016	1.023	1.022	1.048	1.0647	0.1998
A0A444YH56	MFS domain-containing protein OS=Arachis hypogaea OX=3818 GN=Ahy_B06g080090 PE=4 SV=1	Ahy_B06g080090	12	3	25	3	41.1	1.96581e+06	3.70546e+06	3.66127e+06	2.87507e+06	2.73367e+06	2768128	0.668	1.263	1.25	0.97	0.917	0.934	0.8868	0.725742
A0A445AU60	Pantothenate kinase 2 OS=Arachis hypogaea OX=3818 GN=Ahy_B01g054689 PE=3 SV=1	Ahy_B01g054689	3	2	10	1	96.5	113872		75632.7	105075	148705	90900.6
A0A445C515	Bet_v_1 domain-containing protein OS=Arachis hypogaea OX=3818 GN=Ahy_A07g031762 PE=3 SV=1	Ahy_A07g031762	40	6	80	3	17.9	2.48916e+07	2.41722e+07	2.71631e+07	1.89879e+07	1.72153e+07	1.89006e+07	1.141	1.111	1.251	0.864	0.779	0.86	0.7145	0.00242904
A0A445C9W0	BPL/LPL catalytic domain-containing protein OS=Arachis hypogaea OX=3818 GN=Ahy_A07g033633 PE=3 SV=1	Ahy_A07g033633	4	2	2	2	41.5	569735	585571	435572	617664	672486	664083	0.968	0.997	0.743	1.041	1.127	1.119	1.2138	0.105889
A0A445CLP7	TMEM14 family(predicted) OS=Arachis hypogaea OX=3818 GN=Ahy_A06g026820 PE=3 SV=1	Ahy_A06g026820	4	1	4	1	24.5	472831	538191	450196	504590	622154	518562
A0A444ZVQ8	UDP-glycosyltransferase 91A1 (Fragment)(predicted) OS=Arachis hypogaea OX=3818 GN=Ahy_B03g062857 PE=4 SV=1	Ahy_B03g062857	44	16	175	1	53.3	6.6417e+07	6.78967e+07	7.30634e+07	6.33368e+07	5.81737e+07	5.34315e+07
A0A445D4P6	DUF89 domain-containing protein OS=Arachis hypogaea OX=3818 GN=Ahy_A05g023873 PE=4 SV=1	Ahy_A05g023873	32	9	53	9	43.3	2.9325e+07	2.33926e+07	2.82266e+07	1.41728e+07	1.44874e+07	1.51219e+07	1.416	1.132	1.368	0.679	0.69	0.724	0.5345	0.000997561
A0A445A8R7	Dolichyl-diphosphooligosaccharide--protein glycosyltransferase 48 kDa subunit OS=Arachis hypogaea OX=3818 GN=Ahy_B03g068147 PE=3 SV=1	Ahy_B03g068147	44	15	232	15	48.4	1.86587e+08	2.05519e+08	2.03983e+08	1.87139e+08	1.82541e+08	1.88233e+08	0.973	1.075	1.069	0.969	0.94	0.975	0.9252	0.0884665
A0A444ZZY8	TPR_REGION domain-containing protein OS=Arachis hypogaea OX=3818 GN=Ahy_B03g064616 PE=4 SV=1	Ahy_B03g064616	17	7	37	7	64.3	2.82251e+06	3.18916e+06	2.72389e+06	5.72325e+06	3.86468e+06	4.10332e+06	0.758	0.859	0.734	1.525	1.024	1.093	1.5491	0.0327017
A0A444WQL2	SNARE-interacting protein KEULE isoform A(predicted) OS=Arachis hypogaea OX=3818 GN=Ahy_Scaffold1g106588 PE=3 SV=1	Ahy_Scaffold1g106588	2	1	6	1	76.7	240896	221235	250654	203103	184456	212521
A0A444YQX9	Nodulin MtN21/EamA-like transporter family protein(predicted) OS=Arachis hypogaea OX=3818 GN=Ahy_B06g083992 PE=4 SV=1	Ahy_B06g083992	6	1	6	1	29.7	238142	210005	225433	210497	146167	218086
A0A444ZV18	Purple acid phosphatase OS=Arachis hypogaea OX=3818 GN=Ahy_B03g062693 PE=3 SV=1	Ahy_B03g062693	26	15	139	1	69.2	907122	780968	692844	868460	786636	881210
A0A445EX68	Peroxidase OS=Arachis hypogaea OX=3818 GN=Ahy_A01g004807 PE=3 SV=1	Ahy_A01g004807	17	4	36	3	36.6	749350	719247	797725	1.316e+06	630458	1037013	0.859	0.827	0.919	1.498	0.713	1.18	1.3017	0.37727
A0A445E1Y8	DYW_deaminase domain-containing protein(predicted) OS=Arachis hypogaea OX=3818 GN=Ahy_A03g015998 PE=3 SV=1	Ahy_A03g015998	25	8	81	1	41	3.60277e+06	3.63447e+06	2.95787e+06	4.02476e+06	3.81904e+06	4793995
A0A444Z9A4	Peptidyl-prolyl cis-trans isomerase OS=Arachis hypogaea OX=3818 GN=Ahy_B05g079223 PE=4 SV=1	Ahy_B05g079223	52	6	93	1	13.7	3.843e+06	3.28899e+06	3.0721e+06	3.17599e+06	3.82636e+06	3.98582e+06
A0A444ZAW8	M20_dimer domain-containing protein OS=Arachis hypogaea OX=3818 GN=Ahy_B05g079769 PE=4 SV=1	Ahy_B05g079769	21	7	75	7	47.9	2.63522e+07	2.55246e+07	2.80113e+07	2.65405e+07	2.31208e+07	2.462e+07	1.029	1	1.099	1.029	0.891	0.954	0.9188	0.162617
A0A445AUM5	Protein kinase domain-containing protein OS=Arachis hypogaea OX=3818 GN=Ahy_B01g054965 PE=3 SV=1	Ahy_B01g054965	15	7	52	2	50.9	8.74972e+06	7.90036e+06	8.5531e+06	9.33133e+06	8.79833e+06	9.15612e+06	1.004	0.909	0.985	1.062	0.996	1.042	1.0697	0.131446
A0A445CWP4	Aldo_ket_red domain-containing protein OS=Arachis hypogaea OX=3818 GN=Ahy_A06g030594 PE=4 SV=1	Ahy_A06g030594	15	4	16	3	35.4	2.1118e+06	3.78132e+06	3.59449e+06	5.20781e+06	5.55119e+06	4.50549e+06	0.514	0.922	0.878	1.257	1.332	1.088	1.589	0.0665028
A0A445CVG4	Levodione reductase(predicted) OS=Arachis hypogaea OX=3818 GN=Ahy_A06g030169 PE=4 SV=1	Ahy_A06g030169	27	5	58	5	29.5	1.32592e+07	1.36287e+07	1.40539e+07	1.72449e+07	1.28416e+07	1.47458e+07	0.931	0.959	0.991	1.201	0.889	1.027	1.0819	0.465374
A0A444XZR6	C2H2-type domain-containing protein OS=Arachis hypogaea OX=3818 GN=Ahy_B08g090203 PE=3 SV=1	Ahy_B08g090203	2	1	4	1	62.6	204004	182841	158717	187498	206996	262347
A0A444ZGJ8	Photosystem II CP43 chlorophyll apoprotein(predicted) OS=Arachis hypogaea OX=3818 GN=Ahy_B04g070372 PE=4 SV=1	Ahy_B04g070372	38	1	2	1	8
A0A445E7C4	Metallophos domain-containing protein OS=Arachis hypogaea OX=3818 GN=Ahy_A02g005594 PE=4 SV=1	Ahy_A02g005594	24	5	43	5	35.9	6.47766e+07	5.12271e+06	4.28321e+06	5.48392e+06	5.42941e+06	4.88121e+06	4.334	0.344	0.288	0.364	0.358	0.324	0.2106	0.427509
A0A445CTM4	DBD_Tnp_Mut domain-containing protein(predicted) OS=Arachis hypogaea OX=3818 GN=Ahy_A06g029542 PE=4 SV=1	Ahy_A06g029542	3	1	1	1	24.1	168117	181079	98950.6	244552	184168	165408
A0A445AJK8	Small nuclear ribonucleoprotein Sm D3 OS=Arachis hypogaea OX=3818 GN=Ahy_B02g060913 PE=3 SV=1	Ahy_B02g060913	24	3	56	3	15.2	2.61182e+07	3.57685e+07	2.5516e+07	3.28484e+07	3.09229e+07	2.8327e+07	0.876	1.203	0.86	1.094	1.023	0.943	1.0412	0.687005
A0A445D3H7	Nuclear pore complex protein GP210 isoform A(predicted) OS=Arachis hypogaea OX=3818 GN=Ahy_A05g023487 PE=3 SV=1	Ahy_A05g023487	6	11	65	2	213.1	682533	845111	790501	189230	397903	187333	1.329	1.65	1.546	0.366	0.764	0.362	0.3297	0.0101536
A0A445CZM2	Putative transferase for other substituted phosphate groups(predicted) OS=Arachis hypogaea OX=3818 GN=Ahy_A05g022131 PE=3 SV=1	Ahy_A05g022131	8	3	24	3	43.6	4.39052e+06	2.92359e+06	3.72319e+06	2.89107e+06	3.11003e+06	5.53625e+06	1.171	0.782	0.997	0.765	0.818	1.465	1.0332	0.99565
A0A444ZU74	microtubule-associated protein 70-2(predicted) OS=Arachis hypogaea OX=3818 GN=Ahy_B03g062457 PE=3 SV=1	Ahy_B03g062457	17	10	61	9	72.6	8.20726e+06	9.04625e+06	7.40418e+06	8.78532e+06	9.0928e+06	9.08331e+06	0.957	1.058	0.867	1.017	1.047	1.051	1.0808	0.238062
A0A445C6N1	anthranilate N-methyltransferase-like(predicted) OS=Arachis hypogaea OX=3818 GN=Ahy_A07g032363 PE=3 SV=1	Ahy_A07g032363	22	5	32	5	40.4	1.73489e+06	2.31898e+06	2.0029e+06	3.02018e+06	3.0552e+06	2.7505e+06	0.702	0.941	0.814	1.213	1.22	1.104	1.4396	0.0149766
A0A445DJX5	Pyridoxal phosphate homeostasis protein OS=Arachis hypogaea OX=3818 GN=Ahy_A04g021182 PE=3 SV=1	Ahy_A04g021182	17	3	12	3	27.1	2.07457e+06	1.69738e+06	2.28186e+06	2.39596e+06	2.03728e+06	2.06274e+06	0.995	0.817	1.099	1.141	0.964	0.982	1.0605	0.569318
A0A444YFC5	Aspartate carbamoyltransferase OS=Arachis hypogaea OX=3818 GN=Ahy_B07g088711 PE=3 SV=1	Ahy_B07g088711	23	9	60	4	42.6	1.93985e+06	2.31748e+06	1.69811e+06	2.23284e+06	2.32998e+06	2.16358e+06	0.921	1.103	0.81	1.052	1.092	1.019	1.1161	0.269537
A0A445BFM8	Amine oxidase OS=Arachis hypogaea OX=3818 GN=Ahy_A09g042351 PE=3 SV=1	Ahy_A09g042351	13	6	17	1	66.3	202276	200566	238659	174205	147108	196221
A0A445DJV5	PAP_fibrillin domain-containing protein OS=Arachis hypogaea OX=3818 GN=Ahy_A04g021162 PE=3 SV=1	Ahy_A04g021162	33	8	102	8	33	2.49266e+07	2.57585e+07	2.84206e+07	2.30987e+07	2.35193e+07	2.24988e+07	1.013	1.049	1.159	0.931	0.943	0.907	0.8634	0.0256633
A0A444XBG4	Monocopper oxidase-like protein SKS1(predicted) OS=Arachis hypogaea OX=3818 GN=Ahy_B09g094531 PE=3 SV=1	Ahy_B09g094531	23	8	46	8	62.2	1.44802e+07	1.64827e+07	1.6195e+07	1.01836e+07	1.0995e+07	1.09238e+07	1.1	1.256	1.236	0.768	0.824	0.824	0.6726	0.001177
A0A445DMV6	Annexin OS=Arachis hypogaea OX=3818 GN=Ahy_A03g010600 PE=3 SV=1	Ahy_A03g010600	71	23	373	2	36	1.15195e+07	1.07204e+07	9.21563e+06	1.05514e+07	1.14887e+07	1.21208e+07	1.057	0.986	0.849	0.961	1.04	1.104	1.0737	0.38844
A0A445DQW9	SGNH_hydro domain-containing protein OS=Arachis hypogaea OX=3818 GN=Ahy_A03g011465 PE=4 SV=1	Ahy_A03g011465	14	3	22	3	26.6	596272	1.36606e+06	1.13501e+06	1.7649e+06	1.65813e+06	1.73474e+06	0.435	0.999	0.831	1.278	1.193	1.256	1.6455	0.0928307
A0A444YTT6	Peroxidase OS=Arachis hypogaea OX=3818 GN=Ahy_B06g085187 PE=3 SV=1	Ahy_B06g085187	50	12	100	12	35.9	2.54103e+07	2.78388e+07	2.68757e+07	2.44973e+07	2.38996e+07	2.01567e+07	1.029	1.131	1.093	0.985	0.955	0.81	0.8454	0.0625583
A0A444ZHZ3	Transport and Golgi organization 2-like protein (Fragment)(predicted) OS=Arachis hypogaea OX=3818 GN=Ahy_B04g070541 PE=4 SV=1	Ahy_B04g070541	6	1	2	1	17.5		149186	145617	103983	102377
A0A445CK89	Inositol-pentakisphosphate 2-kinase OS=Arachis hypogaea OX=3818 GN=Ahy_A06g026340 PE=4 SV=1	Ahy_A06g026340	4	1	1	1	52.4	173891	155208	134543	211510	193457	197675
A0A444X6V8	Putative prefoldin subunit 6(predicted) OS=Arachis hypogaea OX=3818 GN=Ahy_B10g104940 PE=3 SV=1	Ahy_B10g104940	54	7	59	2	15	3.1105e+07	2.80751e+07	2.66529e+07	2.86765e+07	2.96429e+07	2.93274e+07	1.08	0.977	0.929	0.988	1.015	1.01	1.009	0.820537
A0A444ZGC5	Fe2OG dioxygenase domain-containing protein OS=Arachis hypogaea OX=3818 GN=Ahy_B04g070343 PE=3 SV=1	Ahy_B04g070343	7	2	8	2	41.5	750781	798189	748388	814444	872451	804968	0.944	1.006	0.945	1.016	1.082	1.004	1.0715	0.092476
A0A444Y4Z0	Ubiquitin carboxyl-terminal hydrolase OS=Arachis hypogaea OX=3818 GN=Ahy_B08g092859 PE=3 SV=1	Ahy_B08g092859	26	18	141	3	90.3	6.62141e+07	6.92101e+07	5.14629e+07	6.29297e+07	5.84742e+07	5.47394e+07	1.098	1.151	0.857	1.036	0.957	0.901	0.9317	0.555789
A0A445A747	Nesprin-1(predicted) OS=Arachis hypogaea OX=3818 GN=Ahy_B03g067561 PE=4 SV=1	Ahy_B03g067561	22	3	34	3	18.5	2.15029e+07	2.06512e+07	2.20617e+07	2.1328e+07	2.05924e+07	1.8883e+07	1.036	0.997	1.067	1.019	0.979	0.903	0.9358	0.173237
A0A444WQU1	PGR5-like protein 1A, chloroplastic(predicted) OS=Arachis hypogaea OX=3818 GN=Ahy_Scaffold1g106621 PE=4 SV=1	Ahy_Scaffold1g106621	4	1	2	1	36.2	2.8924e+06	2.20878e+06	2.35111e+06	1.43017e+06	1.69671e+06	1.62527e+06
A0A445BZE0	S-adenosyl-L-methionine-dependent methyltransferase(predicted) OS=Arachis hypogaea OX=3818 GN=Ahy_A08g040509 PE=3 SV=1	Ahy_A08g040509	2	1	6	1	68.8	368775	345802	332837	300799	314776	271519
A0A445DYP3	Peptidylprolyl isomerase OS=Arachis hypogaea OX=3818 GN=Ahy_A03g014831 PE=4 SV=1	Ahy_A03g014831	8	3	10	3	49.6	1.56093e+06	1.54453e+06	1.79612e+06	1.54062e+06	1.45728e+06	1.21108e+06	1.032	1.024	1.192	1.011	0.95	0.794	0.8482	0.129006
A0A445EAK0	acyl-coenzyme A oxidase 4, peroxisomal isoform X1(predicted) OS=Arachis hypogaea OX=3818 GN=Ahy_A02g006716 PE=3 SV=1	Ahy_A02g006716	32	13	84	13	50.2	1.52526e+07	1.29667e+07	1.36347e+07	1.7374e+07	1.72605e+07	1.46016e+07	1.008	0.86	0.905	1.14	1.126	0.958	1.1626	0.109432
A0A445ACE0	serine/arginine-rich splicing factor RS31(predicted) OS=Arachis hypogaea OX=3818 GN=Ahy_B02g057609 PE=4 SV=1	Ahy_B02g057609	13	3	37	1	29.4	2.09472e+06	1.85914e+06	1.65043e+06	1.37653e+06	1.55845e+06	1.59385e+06
A0A444ZBG8	Protein kinase domain-containing protein OS=Arachis hypogaea OX=3818 GN=Ahy_B04g069039 PE=4 SV=1	Ahy_B04g069039	7	3	9	3	68.1	8.94813e+06	7.66826e+06	7.47304e+06	5.44088e+06	7.47466e+06	8.27962e+06	1.19	1.022	0.998	0.718	0.981	1.093	0.8698	0.331703
A0A444XZW3	Glycosyltransferase family 92 protein(predicted) OS=Arachis hypogaea OX=3818 GN=Ahy_B08g090272 PE=4 SV=1	Ahy_B08g090272	14	6	21	6	59.8	2.04118e+06	1.16591e+06	2.71567e+06	1.37155e+06	1.80876e+06	1.87429e+06	1.12	0.641	1.496	0.747	0.979	1.02	0.8431	0.67292
A0A444XXK4	4HBT domain-containing protein OS=Arachis hypogaea OX=3818 GN=Ahy_B08g089097 PE=3 SV=1	Ahy_B08g089097	31	4	29	1	16.7	6.42385e+06	6.00873e+06	5.91968e+06	5.33609e+06	5.04042e+06	5.68203e+06
A0A445EVC7	Arf-GAP domain-containing protein OS=Arachis hypogaea OX=3818 GN=Ahy_A01g004093 PE=4 SV=1	Ahy_A01g004093	42	9	60	9	38	1.26051e+07	1.12329e+07	1.32393e+07	1.42981e+07	1.3168e+07	1.48271e+07	0.956	0.855	1.009	1.077	0.986	1.116	1.1273	0.119119
A0A445E165	DnaJ protein like(predicted) OS=Arachis hypogaea OX=3818 GN=Ahy_A03g015758 PE=4 SV=1	Ahy_A03g015758	15	3	18	1	27	1.51206e+06	1.72278e+06	1.6169e+06	2.10881e+06	2.28398e+06	1.8974e+06
A0A445DR64	S4 RNA-binding domain-containing protein OS=Arachis hypogaea OX=3818 GN=Ahy_A03g011545 PE=3 SV=1	Ahy_A03g011545	10	3	25	1	33.2	583294	619061	603331	485254	479945	514912
A0A444YG35	SSD domain-containing protein OS=Arachis hypogaea OX=3818 GN=Ahy_B07g088955 PE=3 SV=1	Ahy_B07g088955	16	14	108	1	140.1				440898	213028
A0A445EX98	Imidazoleglycerol-phosphate dehydratase OS=Arachis hypogaea OX=3818 GN=Ahy_A01g004813 PE=3 SV=1	Ahy_A01g004813	19	3	11	1	30.1		35644.7		20207.6		16798.1
A0A445CAS1	Glutamine amidotransferase type-2 domain-containing protein OS=Arachis hypogaea OX=3818 GN=Ahy_A07g034061 PE=3 SV=1	Ahy_A07g034061	21	37	198	37	250.2	3.33055e+07	3.31473e+07	1.31397e+08	3.93239e+07	4.11925e+07	3.81839e+07	0.633	0.632	2.51	0.742	0.773	0.721	0.5923	0.555235
A0A445ERB8	Transaldolase OS=Arachis hypogaea OX=3818 GN=Ahy_A01g002764 PE=3 SV=1	Ahy_A01g002764	46	14	133	1	43.4	4.49328e+06	4.13646e+06	3.42859e+06	3.68551e+06	3.56297e+06	4221782
A0A445BVS7	myosin-14 isoform X2(predicted) OS=Arachis hypogaea OX=3818 GN=Ahy_A08g039135 PE=4 SV=1	Ahy_A08g039135	19	8	31	8	49	8.68121e+06	8.31204e+06	7.59702e+06	5.78546e+06	6.19647e+06	7.27757e+06	1.192	1.145	1.048	0.788	0.84	0.992	0.774	0.0297075
A0A445EW22	PH domain-containing protein OS=Arachis hypogaea OX=3818 GN=Ahy_A01g004426 PE=4 SV=1	Ahy_A01g004426	22	2	32	2	18.4	6.55884e+06	6.76413e+06	7.50689e+06	9.04241e+06	7.00513e+06	6.25596e+06	0.916	0.947	1.052	1.253	0.965	0.867	1.0583	0.713014
A0A445DQR8	Peptide transporter PTR2(predicted) OS=Arachis hypogaea OX=3818 GN=Ahy_A03g011411 PE=3 SV=1	Ahy_A03g011411	2	1	3	1	130.2
A0A444Y3L2	Plug_translocon domain-containing protein OS=Arachis hypogaea OX=3818 GN=Ahy_B08g092270 PE=3 SV=1	Ahy_B08g092270	21	8	165	8	52.2	7.87176e+07	8.15115e+07	7.94541e+07	8.1031e+07	8.05575e+07	8.20372e+07	0.981	1.018	0.994	1.002	0.99	1.014	1.0043	0.749133
A0A444XSH2	Lectin_legB domain-containing protein OS=Arachis hypogaea OX=3818 GN=Ahy_B09g098937 PE=3 SV=1	Ahy_B09g098937	16	3	140	1	30
A0A445A8P9	BURP domain-containing protein(predicted) OS=Arachis hypogaea OX=3818 GN=Ahy_B03g068124 PE=4 SV=1	Ahy_B03g068124	16	2	8	1	15.2		1.11012e+06		576548	702937	930925
A0A445BCT0	Lectin_legB domain-containing protein OS=Arachis hypogaea OX=3818 GN=Ahy_A09g041451 PE=3 SV=1	Ahy_A09g041451	44	11	656	7	30.6	7.28521e+08	6.68776e+08	7.21898e+08	8.30338e+08	8.29116e+08	8.01027e+08	0.958	0.882	0.953	1.083	1.076	1.045	1.1472	0.00882809
A0A445ELV4	Bet_v_1 domain-containing protein OS=Arachis hypogaea OX=3818 GN=Ahy_A01g001024 PE=3 SV=1	Ahy_A01g001024	67	9	78	1	18	1.21559e+06	1.17326e+06	1.03091e+06	1.219e+06	1.45611e+06	1.11398e+06
A0A445CUA8	protein TPLATE isoform X1(predicted) OS=Arachis hypogaea OX=3818 GN=Ahy_A06g029800 PE=4 SV=1	Ahy_A06g029800	15	13	64	13	128.4	6.50964e+06	7.60983e+06	7.011e+06	6.41483e+06	7.65745e+06	6.80562e+06	0.933	1.094	1.009	0.913	1.083	0.968	0.9763	0.737615
A0A444XZJ1	Bet_v_1 domain-containing protein OS=Arachis hypogaea OX=3818 GN=Ahy_B08g090134 PE=3 SV=1	Ahy_B08g090134	27	4	79	1	17.6	2.49814e+07	2.3176e+07	2.52146e+07	2.65114e+07	2.41742e+07	25116094
A0A444ZM03	Malic enzyme OS=Arachis hypogaea OX=3818 GN=Ahy_B04g071946 PE=3 SV=1	Ahy_B04g071946	16	13	90	7	102.4	1.04626e+07	9.29026e+06	1.1471e+07	1.17167e+07	1.13228e+07	9.953e+06	0.981	0.874	1.08	1.09	1.048	0.926	1.044	0.602049
A0A444YF28	Plant/F10M23-360 protein(predicted) OS=Arachis hypogaea OX=3818 GN=Ahy_B07g088630 PE=4 SV=1	Ahy_B07g088630	22	10	80	10	64.2	1.9161e+07	2.2741e+07	1.99282e+07	1.75834e+07	1.77635e+07	1.73386e+07	1.007	1.199	1.052	0.918	0.922	0.905	0.8425	0.0329863
A0A445A903	RRM domain-containing protein OS=Arachis hypogaea OX=3818 GN=Ahy_B03g068103 PE=4 SV=1	Ahy_B03g068103	65	9	216	2	17.1	5.38826e+06	5.1173e+06	4.02879e+06	5.51757e+06	6.44085e+06	5.84184e+06	1.003	0.956	0.753	1.02	1.183	1.08	1.2105	0.116617
A0A445DG91	Aldo_ket_red domain-containing protein OS=Arachis hypogaea OX=3818 GN=Ahy_A04g019606 PE=4 SV=1	Ahy_A04g019606	24	6	29	6	35.3	2.98679e+06	3.12624e+06	3.08422e+06	3.02902e+06	3.3318e+06	3.0915e+06	0.964	1.012	1	0.971	1.061	0.991	1.0158	0.64558
A0A445BHU1	MFS domain-containing protein OS=Arachis hypogaea OX=3818 GN=Ahy_A09g043228 PE=3 SV=1	Ahy_A09g043228	8	2	2	2	62.8				466276	419029	461667				1.034	0.924	1.024
A0A444Y6D7	O-methyltransferase(predicted) OS=Arachis hypogaea OX=3818 GN=Ahy_B08g093550 PE=3 SV=1	Ahy_B08g093550	53	15	367	14	49	5.43282e+08	5.35507e+08	5.3992e+08	3.2668e+08	3.36566e+08	3.46918e+08	1.244	1.23	1.242	0.743	0.761	0.789	0.6171	1.09945e-05
A0A445EPH2	stress-response A/B barrel domain-containing protein UP3(predicted) OS=Arachis hypogaea OX=3818 GN=Ahy_A01g001696 PE=4 SV=1	Ahy_A01g001696	54	9	71	9	28.8	1.4772e+07	1.45731e+07	1.54169e+07	1.63706e+07	1.60936e+07	1.71947e+07	0.942	0.932	0.987	1.036	1.013	1.088	1.0965	0.0286314
A0A445E7A3	Phenylalanine ammonia-lyase OS=Arachis hypogaea OX=3818 GN=Ahy_A02g005502 PE=3 SV=1	Ahy_A02g005502	35	18	165	12	77.9	3.28429e+07	3.40196e+07	3.58666e+07	3.33593e+07	3.53978e+07	3.36063e+07	0.964	1.002	1.057	0.972	1.025	0.979	0.9845	0.65352
A0A445B0J4	PREDICTED: unnamed product(predicted) OS=Arachis hypogaea OX=3818 GN=Ahy_A10g046798 PE=4 SV=1	Ahy_A10g046798	11	3	15	3	49.7	940979	1.68114e+06	1.57042e+06	1.45089e+06	1.4404e+06	865539	0.713	1.277	1.195	1.091	1.076	0.651	0.8848	0.662836
A0A445E2D5	Methionyl-tRNA synthetase OS=Arachis hypogaea OX=3818 GN=Ahy_A03g016141 PE=3 SV=1	Ahy_A03g016141	30	45	358	21	223.6	6.49886e+07	6.30297e+07	6.1655e+07	6.67622e+07	6.7302e+07	6.79015e+07	0.999	0.972	0.952	1.019	1.021	1.036	1.0523	0.0263982
A0A445EL22	CRAL-TRIO domain-containing protein OS=Arachis hypogaea OX=3818 GN=Ahy_A01g000654 PE=4 SV=1	Ahy_A01g000654	7	2	8	1	37.8	433156	744925	722648	805525	877208	833324
A0A444ZM82	Cleavage stimulating factor 64(predicted) OS=Arachis hypogaea OX=3818 GN=Ahy_B04g072003 PE=4 SV=1	Ahy_B04g072003	3	1	6	1	40.3	654983	505612	606254	543173	613662	561565
A0A445CKF5	Tryptophan synthase OS=Arachis hypogaea OX=3818 GN=Ahy_A06g026427 PE=3 SV=1	Ahy_A06g026427	26	5	58	5	33.2	1.03957e+07	1.07608e+07	1.02191e+07	1.07141e+07	1.08912e+07	1.16315e+07	0.969	1.006	0.956	0.991	1.001	1.076	1.0467	0.206943
A0A444XWI3	Alpha-mannosidase OS=Arachis hypogaea OX=3818 GN=Ahy_B08g089041 PE=3 SV=1	Ahy_B08g089041	37	31	403	2	119.4	5.19374e+06	5.10621e+06	4.99656e+06	4.80555e+06	4.89783e+06	4.5035e+06	1.06	1.045	1.024	0.973	0.986	0.912	0.9175	0.0295147
A0A445CUJ8	CTP_transf_like domain-containing protein OS=Arachis hypogaea OX=3818 GN=Ahy_A06g029910 PE=4 SV=1	Ahy_A06g029910	19	6	25	3	39.1	5.37755e+06	4.53378e+06	5.15253e+06	4.71329e+06	4.74845e+06	4.82015e+06	1.103	0.933	1.062	0.96	0.961	0.981	0.9367	0.286458
A0A445A727	Component of oligomeric Golgi complex 7 OS=Arachis hypogaea OX=3818 GN=Ahy_B03g067537 PE=3 SV=1	Ahy_B03g067537	7	6	29	1	92.4	1.92789e+06	2.05467e+06	1.93995e+06	2.14755e+06	2.14598e+06	2.11142e+06
A0A445A520	Alpha-1,6-mannosyl-glycoprotein 2-beta-N-acetylglucosaminyltransferase OS=Arachis hypogaea OX=3818 GN=Ahy_B03g066858 PE=3 SV=1	Ahy_B03g066858	5	1	6	1	47.1	176235	156836	142415	159020	123073	157846
A0A444YFP3	HATPase_c domain-containing protein OS=Arachis hypogaea OX=3818 GN=Ahy_B07g088881 PE=3 SV=1	Ahy_B07g088881	42	29	266	3	89.9	8.3544e+07	7.76741e+07	7.79546e+07	7.25013e+07	7.54694e+07	7.17167e+07	1.096	1.022	1.027	0.944	0.977	0.934	0.9078	0.0214902
A0A445BMM9	AMP-binding domain-containing protein OS=Arachis hypogaea OX=3818 GN=Ahy_A09g045562 PE=4 SV=1	Ahy_A09g045562	34	21	157	1	80.6	5.12019e+07	4.98359e+07	4.82716e+07	5.36467e+07	5.1889e+07	5.57069e+07
A0A444Z9Z5	Glycosyltransferase OS=Arachis hypogaea OX=3818 GN=Ahy_B05g079423 PE=3 SV=1	Ahy_B05g079423	17	5	14	5	53.2	953328	1.43757e+06	1.192e+06	1.83637e+06	1.77696e+06	1.71828e+06	0.644	0.974	0.809	1.231	1.184	1.152	1.4697	0.0301707
A0A445DAG4	Aldo_ket_red domain-containing protein OS=Arachis hypogaea OX=3818 GN=Ahy_A04g017253 PE=4 SV=1	Ahy_A04g017253	46	14	113	6	37.9	9.85875e+06	9.41787e+06	9.86556e+06	8.46392e+06	8.10779e+06	8.63337e+06	1.092	1.046	1.098	0.931	0.886	0.949	0.8548	0.00356124
A0A445B8E4	Lipoyl-binding domain-containing protein OS=Arachis hypogaea OX=3818 GN=Ahy_A10g050001 PE=4 SV=1	Ahy_A10g050001	12	3	32	1	30.7	309495	182711	194532	258257	257665	189129
A0A445D4C8	2-hydroxyacyl-CoA lyase (Fragment)(predicted) OS=Arachis hypogaea OX=3818 GN=Ahy_A05g023571 PE=3 SV=1	Ahy_A05g023571	38	16	131	6	60.6	1.93384e+07	2.30331e+07	2.21895e+07	2.91787e+07	2.90027e+07	2.72673e+07	0.776	0.927	0.894	1.162	1.149	1.086	1.308	0.00958211
A0A444YXB7	ABC transporter C family member 10 isoform A(predicted) OS=Arachis hypogaea OX=3818 GN=Ahy_B05g073872 PE=4 SV=1	Ahy_B05g073872	1	1	2	1	166.4		111197	92914.2	143531	97083.1	106397
A0A444XIB6	10 kDa chaperonin 1, chloroplastic-like(predicted) OS=Arachis hypogaea OX=3818 GN=Ahy_B09g095967 PE=4 SV=1	Ahy_B09g095967	25	2	35	2	12	7.83421e+06	5.80709e+06	7.58159e+06	6.18883e+06	4.11047e+06	6.77168e+06	1.232	0.916	1.197	0.966	0.638	1.057	0.7955	0.252276
A0A445ETA9	subtilisin-like protease SBT1.7(predicted) OS=Arachis hypogaea OX=3818 GN=Ahy_A01g003473 PE=3 SV=1	Ahy_A01g003473	46	16	175	2	58.2	3.75972e+06	4.48049e+06	3.85794e+06	2.91082e+06	4.38016e+06	2.35822e+06	1.041	1.244	1.073	0.8	1.197	0.648	0.7877	0.226628
A0A444YHP7	Glycerol-3-phosphate dehydrogenase [NAD(+)] OS=Arachis hypogaea OX=3818 GN=Ahy_B06g080292 PE=3 SV=1	Ahy_B06g080292	6	2	11	1	52.1	145661	159830	251504	137868	118134	162316
A0A445BT74	GrpE protein homolog OS=Arachis hypogaea OX=3818 GN=Ahy_A08g038343 PE=3 SV=1	Ahy_A08g038343	27	7	47	1	35.2	5.48717e+06	6.17918e+06	5.73585e+06	4.95801e+06	4.92645e+06	4.9326e+06
A0A444YVR4	Cytochrome b5 heme-binding domain-containing protein OS=Arachis hypogaea OX=3818 GN=Ahy_B06g085817 PE=4 SV=1	Ahy_B06g085817	4	1	6	1	51.4
A0A445A9N8	Octanoyltransferase(predicted) OS=Arachis hypogaea OX=3818 GN=Ahy_B03g068339 PE=4 SV=1	Ahy_B03g068339	33	3	18	3	13.4	2.1859e+06	2.11868e+06	2.01945e+06	2.7352e+06	2.52429e+06	2.36067e+06	0.944	0.917	0.876	1.172	1.075	1.012	1.1907	0.022331
A0A445DCP8	Pyr_redox_2 domain-containing protein OS=Arachis hypogaea OX=3818 GN=Ahy_A04g018034 PE=4 SV=1	Ahy_A04g018034	8	4	142	1	48.7	6.23086e+07	7.33188e+07	5.50272e+07	5.72208e+07	4.49669e+07	69521720
A0A444Y324	Protein REPRESSOR OF LRX1 1 isoform A(predicted) OS=Arachis hypogaea OX=3818 GN=Ahy_B08g092026 PE=4 SV=1	Ahy_B08g092026	59	30	406	15	75.7	1.98881e+08	1.94701e+08	1.95752e+08	1.92809e+08	1.96324e+08	1.98341e+08	1.017	0.999	1.006	0.979	0.991	1.007	0.9851	0.195095
A0A445BKW2	Usp domain-containing protein OS=Arachis hypogaea OX=3818 GN=Ahy_A09g044815 PE=4 SV=1	Ahy_A09g044815	43	6	34	6	17.7	4.17627e+06	3.80778e+06	3.76138e+06	4.46523e+06	4.99206e+06	4.62933e+06	0.973	0.89	0.88	1.033	1.148	1.071	1.1856	0.0184985
A0A444Z6P2	bHLH-MYC_N domain-containing protein OS=Arachis hypogaea OX=3818 GN=Ahy_B05g078267 PE=4 SV=1	Ahy_B05g078267	6	1	6	1	25.3	498281	393594	357201	296039	313298	265381
A0A445DZ76	60S ribosomal protein L17(predicted) OS=Arachis hypogaea OX=3818 GN=Ahy_A03g015020 PE=3 SV=1	Ahy_A03g015020	34	10	203	1	53.4	1.91587e+08	1.67097e+08	1.75615e+08	1.85069e+08	1.64015e+08	1.77653e+08
A0A445CSR8	Protein CLP1 homolog OS=Arachis hypogaea OX=3818 GN=Ahy_A06g029272 PE=3 SV=1	Ahy_A06g029272	9	6	29	6	72.8	1.63701e+07	1.43633e+07	1.34229e+07	1.76777e+07	2.1509e+07	2.10458e+07	0.944	0.831	0.778	1.012	1.224	1.205	1.3478	0.0231915
A0A445ATM4	SNF1-related protein kinase regulatory subunit gamma-1(predicted) OS=Arachis hypogaea OX=3818 GN=Ahy_B01g054285 PE=4 SV=1	Ahy_B01g054285	8	1	1	1	29.9
A0A445C052	Eukaryotic translation initiation factor 2D isoform A(predicted) OS=Arachis hypogaea OX=3818 GN=Ahy_A08g040719 PE=3 SV=1	Ahy_A08g040719	4	1	6	1	66.8	129001	144413	164488	323368	396840	344226
A0A444X852	Multiple inositol polyphosphate phosphatase 1 isoform A(predicted) OS=Arachis hypogaea OX=3818 GN=Ahy_B10g105475 PE=4 SV=1	Ahy_B10g105475	24	10	86	10	60.4	1.25225e+07	1.22852e+07	1.27281e+07	1.1913e+07	1.14817e+07	1.23069e+07	1.029	1.013	1.051	0.972	0.931	1.004	0.9399	0.0623639
A0A444YZ99	Protein kinase domain-containing protein OS=Arachis hypogaea OX=3818 GN=Ahy_B05g074540 PE=4 SV=1	Ahy_B05g074540	10	4	13	3	78	1.73213e+06	2.27926e+06	2.16795e+06	2.30531e+06	2.52408e+06	2.1166e+06	0.795	1.049	0.999	1.05	1.142	0.964	1.1101	0.329729
A0A445BD44	Putative ureidoglycolate hydrolase(predicted) OS=Arachis hypogaea OX=3818 GN=Ahy_A09g041516 PE=4 SV=1	Ahy_A09g041516	36	3	30	2	20.5	3.68348e+06	3.5638e+06	3.57796e+06	3.23615e+06	3.10592e+06	3.4682e+06	1.075	1.043	1.048	0.937	0.894	1.004	0.8955	0.0333158
A0A445AA30	ArsA_ATPase domain-containing protein OS=Arachis hypogaea OX=3818 GN=Ahy_B03g068549 PE=4 SV=1	Ahy_B03g068549	19	4	21	1	42.9	4.04145e+06	4.02249e+06	3.57419e+06	3.46673e+06	3.05072e+06	3.75987e+06
A0A445DXN2	Protein kish(predicted) OS=Arachis hypogaea OX=3818 GN=Ahy_A03g014427 PE=4 SV=1	Ahy_A03g014427	24	1	1	1	4.6	1.06614e+06	1.11759e+06	1.44379e+06	1.19748e+06	1.95545e+06	1.60849e+06
A0A445DAE7	Small subunit ribosomal protein S19e(predicted) OS=Arachis hypogaea OX=3818 GN=Ahy_A04g017240 PE=3 SV=1	Ahy_A04g017240	46	10	136	5	20.5	2.25544e+08	2.11871e+08	2.17845e+08	1.97977e+08	2.18757e+08	2.24325e+08	1.048	0.987	1.016	0.913	1.003	1.034	0.9669	0.447085
A0A445AV19	Plasma membrane ATPase OS=Arachis hypogaea OX=3818 GN=Ahy_B01g055062 PE=3 SV=1	Ahy_B01g055062	27	24	274	2	104.4	3.11369e+06	2.5198e+06	2.98533e+06	3.68819e+06	2.81653e+06	3.8751e+06	0.987	0.801	0.95	1.16	0.881	1.219	1.1907	0.231477
A0A444Y8Y6	TauD domain-containing protein OS=Arachis hypogaea OX=3818 GN=Ahy_B08g094427 PE=4 SV=1	Ahy_B08g094427	36	8	62	3	35.6	1.70019e+07	1.47701e+07	1.58597e+07	1.70987e+07	1.80083e+07	1.94767e+07	1.001	0.872	0.938	1	1.047	1.139	1.1334	0.0854102
A0A445CKW5	S1 domain-containing protein OS=Arachis hypogaea OX=3818 GN=Ahy_A06g026567 PE=4 SV=1	Ahy_A06g026567	19	4	21	4	36.1	468019	523206	581686	499686	443424	484590	0.939	1.053	1.172	0.995	0.878	0.965	0.897	0.226386
A0A445CW64	Isopentenyl-diphosphate delta-isomerase(predicted) OS=Arachis hypogaea OX=3818 GN=Ahy_A06g030356 PE=4 SV=1	Ahy_A06g030356	19	5	21	5	36.9	4.49609e+06	4.16121e+06	4.37539e+06	4.2429e+06	3.55787e+06	4.42788e+06	1.072	0.995	1.047	1.004	0.837	1.047	0.9274	0.332387
A0A444ZQE9	HABP4_PAI-RBP1 domain-containing protein OS=Arachis hypogaea OX=3818 GN=Ahy_B04g073447 PE=4 SV=1	Ahy_B04g073447	42	11	108	2	39.3	7.00484e+06	5.50854e+06	6.67056e+06	6.25707e+06	6.97572e+06	6.78151e+06	1.076	0.849	1.029	0.954	1.057	1.034	1.0308	0.684808
A0A444YUC6	L-gulonolactone oxidase OS=Arachis hypogaea OX=3818 GN=Ahy_B06g085374 PE=3 SV=1	Ahy_B06g085374	9	3	5	3	65.6	3.41095e+06	3.00148e+06	2.55179e+06	2.0323e+06	2.17662e+06	2.25483e+06	1.331	1.175	1	0.787	0.838	0.873	0.7125	0.0194139
A0A445D060	Alpha-xylosidase 1(predicted) OS=Arachis hypogaea OX=3818 GN=Ahy_A05g022241 PE=3 SV=1	Ahy_A05g022241	36	20	254	1	102.1	2.40884e+06	2.54972e+06	1.82957e+06	2.00304e+06	2.2846e+06	2061271
A0A444YPB5	RAB6-interacting golgin OS=Arachis hypogaea OX=3818 GN=Ahy_B06g083147 PE=3 SV=1	Ahy_B06g083147	26	5	29	5	19.5	2.70187e+07	2.59885e+07	2.54842e+07	2.98351e+07	3.08447e+07	2.57676e+07	0.986	0.951	0.934	1.081	1.111	0.933	1.0885	0.219755
A0A445C4P6	Protein NRT1/ PTR FAMILY 6.4 isoform B(predicted) OS=Arachis hypogaea OX=3818 GN=Ahy_A07g031642 PE=3 SV=1	Ahy_A07g031642	4	1	6	1	64.9	914424	513834		1.21642e+06	626793	572572
A0A445CEU3	Succinate-semialdehyde dehydrogenase OS=Arachis hypogaea OX=3818 GN=Ahy_A07g035935 PE=3 SV=1	Ahy_A07g035935	46	23	227	23	57.8	7.95248e+07	7.0538e+07	7.16327e+07	6.59556e+07	7.0271e+07	7.74318e+07	1.1	0.978	0.995	0.905	0.959	1.063	0.9525	0.452846
A0A445BYX6	PsbP domain-containing protein OS=Arachis hypogaea OX=3818 GN=Ahy_A08g040338 PE=4 SV=1	Ahy_A08g040338	27	5	22	5	26.9	1.78718e+06	2.25307e+06	2.0145e+06	2.58813e+06	2.39895e+06	2.45762e+06	0.797	1.008	0.902	1.146	1.056	1.088	1.2154	0.0504434
A0A445D9V9	Transaldolase OS=Arachis hypogaea OX=3818 GN=Ahy_A04g017076 PE=3 SV=1	Ahy_A04g017076	47	15	277	15	47.5	2.47827e+08	2.31424e+08	2.36106e+08	2.58645e+08	2.67838e+08	2.63396e+08	0.991	0.928	0.948	1.027	1.057	1.046	1.0917	0.0139782
A0A445BYL8	Formylglycinamide ribonucleotide amidotransferase OS=Arachis hypogaea OX=3818 GN=Ahy_A08g040231 PE=3 SV=1	Ahy_A08g040231	28	35	253	1	158.7	1.66705e+06	1.89629e+06	2.33002e+06	1.94251e+06	1.37303e+06	2.76543e+06
A0A444X8F6	DUF4336 domain protein(predicted) OS=Arachis hypogaea OX=3818 GN=Ahy_B10g105628 PE=4 SV=1	Ahy_B10g105628	2	1	11	1	51.3	261860	281335	274693	244421	243877	222612
A0A444YYM1	beta-glucosidase 12-like(predicted) OS=Arachis hypogaea OX=3818 GN=Ahy_B05g074352 PE=3 SV=1	Ahy_B05g074352	22	11	125	1	58.9	348689	478233	494527	313620	489412	434579
A0A445B0P0	BAT2 domain-containing protein 1(predicted) OS=Arachis hypogaea OX=3818 GN=Ahy_A10g046818 PE=4 SV=1	Ahy_A10g046818	15	6	32	2	60.9	7.73624e+06	6.94956e+06	6.15358e+06	6.59117e+06	6.36419e+06	6.26704e+06	1.163	1.047	0.929	0.983	0.944	0.935	0.9118	0.255494
A0A445CNK0	AB hydrolase-1 domain-containing protein OS=Arachis hypogaea OX=3818 GN=Ahy_A06g027397 PE=4 SV=1	Ahy_A06g027397	14	6	58	1	60.8	849203	801452	692720	979676	873755	549435
A0A445B6C7	Aldo_ket_red domain-containing protein(predicted) OS=Arachis hypogaea OX=3818 GN=Ahy_A10g048970 PE=3 SV=1	Ahy_A10g048970	4	2	12	1	63.7	1.23221e+06	2.12983e+06	2.45875e+06	1.9078e+06	2.04626e+06	2035372
A0A445DA77	Acetyltransferase(predicted) OS=Arachis hypogaea OX=3818 GN=Ahy_A04g017178 PE=3 SV=1	Ahy_A04g017178	23	8	38	6	49.9	2.6475e+07	2.59489e+07	2.30189e+07	2.22472e+07	1.91387e+07	2.14747e+07	1.153	1.133	1.006	0.961	0.822	0.928	0.8235	0.0381235
A0A445DT48	Copine-3(predicted) OS=Arachis hypogaea OX=3818 GN=Ahy_A03g012358 PE=3 SV=1	Ahy_A03g012358	8	3	10	2	69.7	502287	452152	477409	593596	464816	617043	0.973	0.879	0.929	1.142	0.889	1.187	1.1571	0.218665
A0A445AJQ4	Glutathione S-transferase, amino-terminal domain protein(predicted) OS=Arachis hypogaea OX=3818 GN=Ahy_B02g060883 PE=3 SV=1	Ahy_B02g060883	21	5	58	5	25.9	1.08605e+07	1.06026e+07	1.27303e+07	8.34212e+06	6.78538e+06	6.91359e+06	1.163	1.138	1.369	0.887	0.717	0.735	0.6373	0.00709698
A0A444ZCE6	Elongation factor Tu OS=Arachis hypogaea OX=3818 GN=Ahy_B04g069348 PE=3 SV=1	Ahy_B04g069348	26	10	123	1	48.7	5.81961e+06	5.0656e+06	6.61435e+06	4.51371e+06	5.15757e+06	4710368
A0A445C0Y5	ATP synthase subunit b', chloroplastic(predicted) OS=Arachis hypogaea OX=3818 GN=Ahy_A08g040898 PE=3 SV=1	Ahy_A08g040898	30	9	51	9	24.7	1.32693e+07	1.37379e+07	1.33254e+07	1.4017e+07	9.91971e+06	1.19857e+07	1.048	1.088	1.057	1.098	0.773	0.939	0.8801	0.248448
A0A445BM10	Vacuolar protein sorting-associated protein 51 homolog OS=Arachis hypogaea OX=3818 GN=Ahy_A09g045282 PE=3 SV=1	Ahy_A09g045282	9	6	26	5	93.7	1.05496e+06	2.19274e+06	2.44615e+06	1.86873e+06	2.14258e+06	1.99275e+06	0.543	1.132	1.264	0.955	1.088	1.018	1.0415	0.720545
A0A445D822	MAT1 domain-containing protein OS=Arachis hypogaea OX=3818 GN=Ahy_A05g025307 PE=4 SV=1	Ahy_A05g025307	10	4	11	4	40.7	971109	2.27741e+06	662727	1.75976e+06	2.11899e+06	2.13576e+06	0.589	1.385	0.404	1.059	1.268	1.286	1.5193	0.209738
A0A444ZSH3	Purple acid phosphatase OS=Arachis hypogaea OX=3818 GN=Ahy_B03g061944 PE=3 SV=1	Ahy_B03g061944	45	9	112	2	39	2.82887e+07	2.74477e+07	2.49327e+07	2.19774e+07	2.23675e+07	2.49554e+07	1.136	1.105	1.005	0.876	0.886	0.994	0.849	0.0403355
A0A444ZSD1	Ornithine aminotransferase OS=Arachis hypogaea OX=3818 GN=Ahy_B03g061880 PE=3 SV=1	Ahy_B03g061880	30	10	88	1	51.8	3.05426e+06	3.44337e+06	2.47864e+06	3.50287e+06	2.42189e+06	3677702
A0A445D3C0	Elongation factor Ts, mitochondrial OS=Arachis hypogaea OX=3818 GN=EFTS PE=3 SV=1	EFTS	2	2	4	2	123.5	607686	503366	544382	285294	306557	287967	1.443	1.199	1.298	0.672	0.718	0.679	0.5251	0.000366084
A0A444X4B9	WD_REPEATS_REGION domain-containing protein OS=Arachis hypogaea OX=3818 GN=Ahy_B10g103885 PE=4 SV=1	Ahy_B10g103885	17	4	14	4	38.2	764319	683768	760242	792107	768999	761262	1.016	0.911	1.015	1.045	1.008	1.004	1.0391	0.361731
A0A444XM67	Serine/threonine-protein phosphatase OS=Arachis hypogaea OX=3818 GN=Ahy_B09g096769 PE=3 SV=1	Ahy_B09g096769	43	11	53	3	36.2	1.875e+06	1.8455e+06	2.01862e+06	1.29298e+06	1.51619e+06	1.33073e+06	1.143	1.128	1.236	0.782	0.912	0.805	0.7126	0.00349932
A0A445BAJ4	Calmodulin-binding transcription activator 2 (Fragment)(predicted) OS=Arachis hypogaea OX=3818 GN=Ahy_A10g050816 PE=3 SV=1	Ahy_A10g050816	5	3	12	3	105.6	1.12738e+06	489340	1.22791e+06	931848	1.49493e+06	1.3811e+06	1.02	0.444	1.116	0.837	1.335	1.241	1.3229	0.362036
A0A444Z619	Glutathione S-transferase GST 5(predicted) OS=Arachis hypogaea OX=3818 GN=Ahy_B05g077981 PE=3 SV=1	Ahy_B05g077981	13	3	12	2	26.8	4.29108e+06	4.4864e+06	4.15785e+06	4.09634e+06	5.84412e+06	4.42478e+06	0.946	0.992	0.921	0.897	1.272	0.968	1.0972	0.492191
A0A445C4F5	S5A_REDUCTASE domain-containing protein OS=Arachis hypogaea OX=3818 GN=Ahy_A07g031575 PE=3 SV=1	Ahy_A07g031575	25	7	67	2	36.2	5.69546e+06	5.92706e+06	5.47827e+06	4.49352e+06	4.97431e+06	4.76873e+06	1.094	1.142	1.057	0.857	0.943	0.909	0.8227	0.00542693
A0A445DA00	Ribulose bisphosphate carboxylase small chain OS=Arachis hypogaea OX=3818 GN=Ahy_A04g017100 PE=3 SV=1	Ahy_A04g017100	57	12	486	6	20.5	1.93772e+07	2.02198e+07	2.22526e+07	1.78506e+07	1.89168e+07	1.66619e+07	1.012	1.059	1.167	0.925	0.975	0.864	0.8536	0.0448344
A0A444WXE9	NAD(+) diphosphatase OS=Arachis hypogaea OX=3818 GN=Ahy_B10g100660 PE=4 SV=1	Ahy_B10g100660	15	6	32	6	49.6	2.88594e+06	3.57902e+06	3.22365e+06	3.54886e+06	4.02046e+06	3.72692e+06	0.828	1.03	0.929	1.011	1.138	1.061	1.1518	0.115226
A0A445AN04	Beta-glucosidase OS=Arachis hypogaea OX=3818 GN=Ahy_B01g051872 PE=3 SV=1	Ahy_B01g051872	6	3	16	2	66	812952	951464	740813	1.54058e+06	1.55924e+06	1.4978e+06	0.689	0.809	0.631	1.296	1.304	1.26	1.8131	0.00122465
A0A444ZU45	Tr-type G domain-containing protein OS=Arachis hypogaea OX=3818 GN=Ahy_B03g062404 PE=4 SV=1	Ahy_B03g062404	43	17	189	2	57.3	3.97212e+06	3.60228e+06	3.69184e+06	3.10567e+06	3.86903e+06	3.23412e+06	1.114	1.013	1.04	0.864	1.07	0.9	0.8949	0.183605
A0A445ELC5	Arogenate dehydratase OS=Arachis hypogaea OX=3818 GN=Ahy_A01g000789 PE=4 SV=1	Ahy_A01g000789	13	4	15	3	46.5	732443	783898	916577	1.04841e+06	969232	853114	0.831	0.892	1.045	1.181	1.086	0.961	1.1662	0.161894
A0A445DN22	RING-type domain-containing protein OS=Arachis hypogaea OX=3818 GN=Ahy_A03g010646 PE=4 SV=1	Ahy_A03g010646	3	2	6	2	53.3	1.67571e+07	1.47605e+07	1.49385e+07	1.62898e+07	2.01248e+07	2.07546e+07	0.974	0.86	0.872	0.939	1.154	1.197	1.2158	0.0880032
A0A445EUL2	Chitinase OS=Arachis hypogaea OX=3818 GN=Ahy_A01g003887 PE=4 SV=1	Ahy_A01g003887	52	10	382	7	35.9	2.85567e+08	2.59862e+08	2.58956e+08	2.96972e+08	2.84307e+08	3.11801e+08	1.013	0.924	0.922	1.045	0.995	1.098	1.0976	0.0909569
A0A445BBP6	Isoflavone-7-O-methyltransferase 6(predicted) OS=Arachis hypogaea OX=3818 GN=Ahy_A10g051143 PE=3 SV=1	Ahy_A10g051143	3	1	1	1	40.8	92888.5		116503	548907	532327	573437
A0A444YSE6	AB hydrolase-1 domain-containing protein OS=Arachis hypogaea OX=3818 GN=Ahy_B06g084624 PE=4 SV=1	Ahy_B06g084624	23	14	93	14	79.5	1.72228e+07	1.71362e+07	1.5979e+07	1.4966e+07	1.58653e+07	1.54608e+07	1.073	1.071	1	0.926	0.975	0.956	0.9087	0.0259571
A0A445DXX9	Phosphotransferase OS=Arachis hypogaea OX=3818 GN=Ahy_A03g014503 PE=3 SV=1	Ahy_A03g014503	48	16	173	2	55.2	5.57428e+07	4.50475e+07	5.21556e+07	4.13635e+07	4.7668e+07	4.9092e+07	1.153	0.934	1.084	0.849	0.973	1.008	0.8925	0.239366
A0A445BGF2	Conserved oligomeric Golgi complex subunit 1 OS=Arachis hypogaea OX=3818 GN=Ahy_A09g042628 PE=3 SV=1	Ahy_A09g042628	10	6	27	6	119.2	1.05807e+06	852349	1.40897e+06	1.92496e+06	1.84599e+06	2.07109e+06	0.695	0.562	0.93	1.256	1.197	1.351	1.7394	0.0187681
A0A444ZTV6	60S acidic ribosomal protein P3(predicted) OS=Arachis hypogaea OX=3818 GN=Ahy_B03g062305 PE=4 SV=1	Ahy_B03g062305	46	5	90	4	12.1	2.92846e+07	2.5237e+07	2.96328e+07	2.39204e+07	2.65855e+07	2.55658e+07	1.1	0.951	1.118	0.892	0.986	0.953	0.8933	0.134189
A0A445DP65	TIR domain-containing protein OS=Arachis hypogaea OX=3818 GN=Ahy_A03g010986 PE=4 SV=1	Ahy_A03g010986	6	1	4	1	28.8		78118.5		463749	351517	316478
A0A445BA21	Protein VACUOLELESS1 OS=Arachis hypogaea OX=3818 GN=Ahy_A10g050670 PE=3 SV=1	Ahy_A10g050670	8	4	6	4	85.4	542311	452741	487232	1.06038e+06	609014	783763	0.83	0.695	0.749	1.61	0.919	1.19	1.6354	0.0511258
A0A445BTQ1	Glucose-6-phosphate isomerase OS=Arachis hypogaea OX=3818 GN=Ahy_A08g038524 PE=3 SV=1	Ahy_A08g038524	25	25	257	2	128.9	7.75945e+07	7.39399e+07	7.25438e+07	7.78444e+07	8.17667e+07	7.65198e+07	1.015	0.97	0.953	1.011	1.056	0.994	1.0419	0.18987
A0A444YBK8	Protein TIC110, chloroplastic isoform A(predicted) OS=Arachis hypogaea OX=3818 GN=Ahy_B07g087254 PE=4 SV=1	Ahy_B07g087254	24	20	147	2	110.4	2.95317e+06	3.20392e+06	2.85505e+06	3.63019e+06	3.7591e+06	3.31976e+06	0.902	0.981	0.875	1.1	1.132	1.006	1.174	0.0313126
A0A445CLI7	insulin-degrading enzyme-like 1, peroxisomal isoform X2(predicted) OS=Arachis hypogaea OX=3818 GN=Ahy_A06g026778 PE=3 SV=1	Ahy_A06g026778	23	18	150	1	110.8
A0A445DG33	FAD_binding_3 domain-containing protein OS=Arachis hypogaea OX=3818 GN=Ahy_A04g019507 PE=3 SV=1	Ahy_A04g019507	4	1	5	1	40.7	349692	450526	493789	350574	357072	350202
A0A445DCB6	Vacuolar proton pump subunit B OS=Arachis hypogaea OX=3818 GN=Ahy_A04g017892 PE=3 SV=1	Ahy_A04g017892	59	23	609	1	54.3	8.37977e+06	7.02449e+06	6.81474e+06	7.71291e+06	7.05763e+06	7.70692e+06
A0A445A4A4	Phytocyanin domain-containing protein OS=Arachis hypogaea OX=3818 GN=Ahy_B03g066574 PE=4 SV=1	Ahy_B03g066574	9	1	4	1	23.4	419715	570905	526638	555623	466618	567303
A0A445AM86	ZT_dimer domain-containing protein OS=Arachis hypogaea OX=3818 GN=Ahy_B01g051573 PE=4 SV=1	Ahy_B01g051573	6	2	17	2	51.9	714588	802669	817535	906436	704374	896407	0.889	1.001	1.021	1.119	0.864	1.106	1.0611	0.597349
A0A445AZU7	Microtubule-associated protein RP/EB family member 3(predicted) OS=Arachis hypogaea OX=3818 GN=Ahy_B01g056930 PE=3 SV=1	Ahy_B01g056930	10	2	6	2	31.7	182569	142818	65317.5	90665.1	192928	161674	1.315	1.032	0.472	0.648	1.371	1.156	1.1263	0.702538
A0A445ADS6	PCI domain-containing protein OS=Arachis hypogaea OX=3818 GN=Ahy_B02g058067 PE=4 SV=1	Ahy_B02g058067	13	6	33	6	50.9	5.60831e+06	5.09493e+06	4.59496e+06	6.5251e+06	4.25243e+06	6.86066e+06	1.025	0.934	0.844	1.184	0.767	1.245	1.1402	0.531486
A0A445CEI5	Phosphoglycerate kinase OS=Arachis hypogaea OX=3818 GN=Ahy_A07g035836 PE=3 SV=1	Ahy_A07g035836	73	28	546	1	50.8	1.12615e+07	1.1421e+07	1.30225e+07	8.9311e+06	7.60564e+06	10044700
A0A444Z6A6	Pyruvate dehydrogenase E1 component subunit alpha OS=Arachis hypogaea OX=3818 GN=Ahy_B05g078082 PE=4 SV=1	Ahy_B05g078082	43	17	137	10	43.4	1.91161e+07	1.71483e+07	1.80383e+07	1.79834e+07	1.75052e+07	1.72298e+07	1.075	0.967	1.019	1.004	0.972	0.962	0.9598	0.291697
A0A444XYA8	t-SNARE coiled-coil homology domain-containing protein OS=Arachis hypogaea OX=3818 GN=Ahy_B08g089572 PE=3 SV=1	Ahy_B08g089572	21	5	29	5	37.7	1.21948e+07	1.33474e+07	9.56073e+06	1.2657e+07	1.18586e+07	1.29494e+07	1.012	1.111	0.797	1.042	0.971	1.066	1.0545	0.580326
A0A445DRT1	FBPase domain-containing protein(predicted) OS=Arachis hypogaea OX=3818 GN=Ahy_A03g011820 PE=4 SV=1	Ahy_A03g011820	8	1	2	1	15.3	475833	305112	434377		365960	418336
A0A445A8C4	WD-40 repeat-containing protein MSI2(predicted) OS=Arachis hypogaea OX=3818 GN=Ahy_B03g067967 PE=3 SV=1	Ahy_B03g067967	34	14	76	1	65.4	1.37386e+07	1.21535e+07	1.22232e+07	1.03592e+07	1.16079e+07	1.15062e+07
A0A444WUZ2	Auxin efflux carrier family protein(predicted) OS=Arachis hypogaea OX=3818 GN=Ahy_Scaffold1g107245 PE=4 SV=1	Ahy_Scaffold1g107245	10	3	24	3	40.1	9.22109e+06	7.12955e+06	6.64614e+06	5.23382e+06	7.76753e+06	4.47784e+06	1.372	1.064	0.993	0.773	1.14	0.661	0.7507	0.184044
A0A445BF66	TMV resistance protein N-like(predicted) OS=Arachis hypogaea OX=3818 GN=Ahy_A09g042186 PE=4 SV=1	Ahy_A09g042186	34	7	61	1	26.1	355005	419385	426003	437947	369131	419519
A0A445EMX8	Reticulon-like protein OS=Arachis hypogaea OX=3818 GN=Ahy_A01g001360 PE=4 SV=1	Ahy_A01g001360	2	1	1	1	70.3	1.22519e+06	933533	1.06164e+06	841697	837638	978298
A0A445EJ35	NB-ARC domain-containing protein(predicted) OS=Arachis hypogaea OX=3818 GN=Ahy_A02g010021 PE=4 SV=1	Ahy_A02g010021	0	1	1	1	242.7	127766	116919	139116	145763	126679	107558
A0A445CRY0	Magnesium-protoporphyrin IX monomethyl ester (oxidative) cyclase OS=Arachis hypogaea OX=3818 GN=Ahy_A06g028816 PE=3 SV=1	Ahy_A06g028816	22	7	49	7	47.7	9.79846e+06	1.24496e+07	1.13835e+07	9.26241e+06	1.09319e+07	1.09655e+07	0.911	1.16	1.062	0.854	1.002	1.011	0.9151	0.386731
A0A445ENE8	FGGY carbohydrate kinase domain-containing protein(predicted) OS=Arachis hypogaea OX=3818 GN=Ahy_A01g001488 PE=3 SV=1	Ahy_A01g001488	9	3	23	3	62.7	1.78958e+06	1.93859e+06	1.94048e+06	2.18431e+06	1.87017e+06	2038183	0.916	0.995	0.998	1.11	0.945	1.035	1.0622	0.339263
A0A445BZK0	Protein unc-13-like(predicted) OS=Arachis hypogaea OX=3818 GN=Ahy_A08g040567 PE=4 SV=1	Ahy_A08g040567	12	12	57	1	121.6	269415	241851	216755	285653	353357	304479
A0A445ETG9	probable cadmium/zinc-transporting ATPase HMA1, chloroplastic(predicted) OS=Arachis hypogaea OX=3818 GN=Ahy_A01g003562 PE=3 SV=1	Ahy_A01g003562	1	1	6	1	90.7	119402	117226	135212	152094	170348	172777
A0A445CYG4	GFO_IDH_MocA domain-containing protein OS=Arachis hypogaea OX=3818 GN=Ahy_A05g021779 PE=4 SV=1	Ahy_A05g021779	55	16	465	3	39.8	1.36709e+07	1.37918e+07	1.41983e+07	9.67184e+06	1.20314e+07	1.29389e+07	1.079	1.091	1.125	0.757	0.937	1.013	0.8215	0.0813796
A0A445AL31	Non-specific lipid-transfer protein OS=Arachis hypogaea OX=3818 GN=Ahy_B02g061484 PE=3 SV=1	Ahy_B02g061484	45	6	142	3	11.8	2.74348e+08	2.28005e+08	2.43301e+08	2.2214e+08	2.37523e+08	2.23627e+08	1.156	0.963	1.03	0.929	0.988	0.935	0.9057	0.164305
A0A445A2G3	Oligosaccharyltransferase complex subunit OSTC-like protein(predicted) OS=Arachis hypogaea OX=3818 GN=Ahy_B03g065768 PE=3 SV=1	Ahy_B03g065768	18	1	3	1	19.7
A0A445B853	PMR5N domain-containing protein OS=Arachis hypogaea OX=3818 GN=Ahy_A10g049897 PE=3 SV=1	Ahy_A10g049897	2	1	3	1	60.2	558665	628372	627394	599753	684971	466842
A0A444ZQM6	Trafficking protein particle complex subunit(predicted) OS=Arachis hypogaea OX=3818 GN=Ahy_B04g073551 PE=4 SV=1	Ahy_B04g073551	20	4	32	4	21.5	5.899e+06	5.16919e+06	5.99077e+06	6.482e+06	6.09913e+06	4.79905e+06	1.031	0.906	1.052	1.125	1.052	0.833	1.007	0.99207
A0A445A8H3	V-type proton ATPase subunit a OS=Arachis hypogaea OX=3818 GN=Ahy_B03g068060 PE=3 SV=1	Ahy_B03g068060	39	25	281	6	92.7	8.34875e+07	8.2029e+07	8.80756e+07	8.17913e+07	8.13387e+07	8.4855e+07	1.002	0.987	1.062	0.974	0.963	1.011	0.9662	0.271576
A0A445E4L0	Aquaporin PIP2-7(predicted) OS=Arachis hypogaea OX=3818 GN=Ahy_A03g016878 PE=3 SV=1	Ahy_A03g016878	29	7	132	7	31.2	3.35412e+07	4.45518e+07	4.42785e+07	5.4263e+07	5.376e+07	5.509e+07	0.707	0.942	0.938	1.136	1.119	1.153	1.3174	0.0406863
A0A445A8B3	Amidase domain-containing protein OS=Arachis hypogaea OX=3818 GN=Ahy_B03g067915 PE=4 SV=1	Ahy_B03g067915	13	5	29	1	56.1	243862	82932.9	72914.5	66537	96593.6	91509.1
A0A444YVF5	Oxidored_FMN domain-containing protein OS=Arachis hypogaea OX=3818 GN=Ahy_B06g085741 PE=3 SV=1	Ahy_B06g085741	51	13	182	2	40.9	2.7134e+07	3.30293e+07	3.26961e+07	4.81539e+07	4.72978e+07	4.32841e+07	0.705	0.861	0.854	1.243	1.213	1.117	1.4764	0.00573285
A0A444ZR95	RF_PROK_I domain-containing protein OS=Arachis hypogaea OX=3818 GN=Ahy_B04g073639 PE=3 SV=1	Ahy_B04g073639	2	1	2	1	53
A0A445D908	Phospholipid-transporting ATPase OS=Arachis hypogaea OX=3818 GN=Ahy_A05g025567 PE=3 SV=1	Ahy_A05g025567	12	10	46	8	93.4	2.92585e+06	3.01314e+06	2.90334e+06	3.55681e+06	3.07538e+06	3.05986e+06	0.95	0.982	0.947	1.147	0.986	0.986	1.0834	0.207908
A0A444YWZ2	IPPc domain-containing protein OS=Arachis hypogaea OX=3818 GN=Ahy_B05g073776 PE=3 SV=1	Ahy_B05g073776	2	2	7	2	165.2	3.08665e+06	3.13932e+06	2.75019e+06	2.21507e+06	2.62282e+06	3.27916e+06	1.087	1.109	0.973	0.774	0.912	1.146	0.8937	0.363411
A0A444WNS1	Membrane protein type I, putative(predicted) OS=Arachis hypogaea OX=3818 GN=Ahy_Scaffold6g107861 PE=4 SV=1	Ahy_Scaffold6g107861	14	4	20	4	41.2	3.86686e+06	3.53465e+06	4.9961e+06	3.252e+06	4.3263e+06	3687670	0.984	0.902	1.277	0.821	1.086	0.931	0.8972	0.475869
A0A445A5H6	30S ribosomal protein S3, chloroplastic OS=Arachis hypogaea OX=3818 GN=Ahy_B03g067008 PE=3 SV=1	Ahy_B03g067008	47	9	68	4	23.7	1.21499e+07	1.18267e+07	1.16517e+07	1.00427e+07	8.39162e+06	1.0057e+07	1.141	1.114	1.099	0.936	0.778	0.937	0.7904	0.0190264
A0A445BW45	Superoxide dismutase [Cu-Zn] OS=Arachis hypogaea OX=3818 GN=Ahy_A08g039384 PE=3 SV=1	Ahy_A08g039384	41	4	38	4	19.4	4.87175e+06	5.42112e+06	5.54293e+06	4.60008e+06	4.74401e+06	4.57318e+06	0.986	1.1	1.127	0.924	0.947	0.918	0.868	0.0294581
A0A444Z8F8	Dynamin-type G domain-containing protein(predicted) OS=Arachis hypogaea OX=3818 GN=Ahy_B05g078854 PE=3 SV=1	Ahy_B05g078854	25	21	150	5	109.2	4.44663e+06	3.95593e+06	2.83792e+06	4.73554e+06	5.02124e+06	5.05562e+06	1.028	0.917	0.659	1.086	1.145	1.16	1.3022	0.105715
A0A444YK12	Mannosylglycoprotein endo-beta-mannosidase isoform A(predicted) OS=Arachis hypogaea OX=3818 GN=Ahy_B06g081053 PE=3 SV=1	Ahy_B06g081053	22	14	64	1	110.5	1.06502e+07	1.06675e+07	1.04997e+07	9.84016e+06	9.00615e+06	1.05875e+07
A0A445DUK2	Proteasome subunit beta OS=Arachis hypogaea OX=3818 GN=Ahy_A03g012940 PE=3 SV=1	Ahy_A03g012940	65	15	316	1	22.6	4.82462e+06	9.21258e+06	8.84469e+06	7.83636e+06	8.4597e+06	8.13901e+06
A0A444XBW7	Protein RAE1(predicted) OS=Arachis hypogaea OX=3818 GN=Ahy_B09g094649 PE=4 SV=1	Ahy_B09g094649	11	3	25	2	39.9	2.22547e+06	2.11016e+06	1.9554e+06	2.0223e+06	1.92736e+06	1.80999e+06	1.112	1.057	0.981	1.003	0.95	0.897	0.9048	0.109412
A0A445EE69	Lambda class glutathione S-transferase(predicted) OS=Arachis hypogaea OX=3818 GN=Ahy_A02g008025 PE=4 SV=1	Ahy_A02g008025	61	12	132	4	26.9	7.81252e+07	7.35739e+07	6.95883e+07	5.72992e+07	6.15486e+07	6.63561e+07	1.157	1.093	1.035	0.842	0.9	0.975	0.8271	0.0231363
A0A444YEQ7	Glutathione transferase OS=Arachis hypogaea OX=3818 GN=Ahy_B07g088526 PE=3 SV=1	Ahy_B07g088526	12	7	74	5	93.7	1.22822e+07	1.03223e+07	1.10958e+07	9.11611e+06	9.3274e+06	1.06338e+07	1.178	0.993	1.069	0.868	0.883	1.012	0.8528	0.0832651
A0A445EF60	Elongation factor 1-gamma(predicted) OS=Arachis hypogaea OX=3818 GN=Ahy_A02g008663 PE=4 SV=1	Ahy_A02g008663	35	12	271	1	48	1.93403e+07	1.91324e+07	1.83792e+07	2.12627e+07	2.20929e+07	2.0789e+07
A0A445DNF7	snRNP core protein D2 OS=Arachis hypogaea OX=3818 GN=Ahy_A03g010777 PE=3 SV=1	Ahy_A03g010777	11	15	269	4	222.3	1.04733e+08	1.16309e+08	1.10382e+08	1.16541e+08	1.15579e+08	1.10178e+08	0.936	1.042	0.991	1.034	1.019	0.977	1.0205	0.58425
A0A445CVC4	Carboxypeptidase OS=Arachis hypogaea OX=3818 GN=Ahy_A06g030148 PE=3 SV=1	Ahy_A06g030148	10	3	26	3	59.8	1.80093e+06	1.91621e+06	1.76098e+06	1.82121e+06	1.51965e+06	1.49365e+06	1.051	1.122	1.033	1.055	0.875	0.865	0.8718	0.111299
A0A445CZ06	Putative acetyltransferase At3g50280 family(predicted) OS=Arachis hypogaea OX=3818 GN=Ahy_A05g021942 PE=3 SV=1	Ahy_A05g021942	35	12	75	1	49	2.10206e+06	1.4464e+06	1.51499e+06	1.03581e+06	1.01224e+06	829370
A0A445CH21	PROTEASOME_ALPHA_1 domain-containing protein OS=Arachis hypogaea OX=3818 GN=Ahy_A07g036828 PE=3 SV=1	Ahy_A07g036828	34	12	282	12	34.3	1.85964e+08	1.77764e+08	1.73434e+08	1.64987e+08	1.69383e+08	1.59913e+08	1.085	1.041	1.017	0.956	0.976	0.926	0.9093	0.0175223
A0A444ZM28	Methenyltetrahydrofolate cyclohydrolase OS=Arachis hypogaea OX=3818 GN=Ahy_B04g071954 PE=3 SV=1	Ahy_B04g071954	25	6	18	2	40.4	2.74451e+06		592948	564082	322342	5428415	1.427		0.31	0.291	0.165	2.8	1.2497	0.848318
A0A444Z417	BSD domain-containing protein OS=Arachis hypogaea OX=3818 GN=Ahy_B05g076862 PE=4 SV=1	Ahy_B05g076862	20	7	64	1	35	1.06338e+07	8.48994e+06	8.61298e+06	7.99572e+06	7.47475e+06	7.57901e+06
A0A445BJK2	Ribulose-1,5-bisphosphate carboxylase/oxygenase large subunit (Fragment)(predicted) OS=Arachis hypogaea OX=3818 GN=Ahy_A09g044116 PE=4 SV=1	Ahy_A09g044116	37	7	229	1	24.7	6.19457e+06	4.94588e+06	6.4502e+06	5.10326e+06	4.1324e+06	4.19652e+06
A0A444XFG4	Cytochrome P450 71A1 (Fragment)(predicted) OS=Arachis hypogaea OX=3818 GN=Ahy_B09g095653 PE=3 SV=1	Ahy_B09g095653	3	1	3	1	61.6	42517.1	41161		130392	145909	122724
A0A444Z8S7	J domain-containing protein OS=Arachis hypogaea OX=3818 GN=Ahy_B05g079014 PE=4 SV=1	Ahy_B05g079014	2	1	3	1	59.5	451757	372324	418751	422612	442392	435032
A0A445CLR4	(1->3)-beta-glucan endohydrolase OS=Arachis hypogaea OX=3818 GN=Ahy_A06g026829 PE=3 SV=1	Ahy_A06g026829	45	9	165	5	36.1	1.21755e+07	1.43827e+07	1.2396e+07	1.99462e+07	1.54919e+07	2.08424e+07	0.77	0.912	0.787	1.252	0.966	1.308	1.4281	0.0319448
A0A445EU34	Lgl_C domain-containing protein OS=Arachis hypogaea OX=3818 GN=Ahy_A01g003858 PE=4 SV=1	Ahy_A01g003858	2	2	3	1	88.2	514538		694687	670305	777342	730312
A0A445D521	Putative ribosomal protein S11, mitochondrial(predicted) OS=Arachis hypogaea OX=3818 GN=Ahy_A05g023887 PE=3 SV=1	Ahy_A05g023887	14	3	20	1	35.2	212107	296687	283942	215790	195015	216525
A0A445E966	geraniol 8-hydroxylase(predicted) OS=Arachis hypogaea OX=3818 GN=Ahy_A02g006176 PE=3 SV=1	Ahy_A02g006176	5	3	16	3	60.2	1.82168e+06	1.74457e+06	1.87478e+06	1.68705e+06	1.89223e+06	1.84937e+06	1.009	0.969	1.043	0.928	1.034	1.017	0.9861	0.731147
A0A445A040	Cytidine deaminase OS=Arachis hypogaea OX=3818 GN=Ahy_B03g064669 PE=3 SV=1	Ahy_B03g064669	10	3	15	1	30.5	2.13432e+06	2.39218e+06	2.33211e+06	2.44152e+06	2.78318e+06	2.93644e+06
A0A445DTN4	Tubulin beta chain OS=Arachis hypogaea OX=3818 GN=Ahy_A03g012573 PE=3 SV=1	Ahy_A03g012573	39	14	126	6	50	2.53991e+07	2.09598e+07	2.43814e+07	2.24196e+07	2.48873e+07	2.47393e+07	1.071	0.886	1.033	0.938	1.036	1.035	1.0064	0.904032
A0A445C961	Ribosomal_S10 domain-containing protein OS=Arachis hypogaea OX=3818 GN=Ahy_A07g033397 PE=3 SV=1	Ahy_A07g033397	15	1	3	1	12.8	489741	539191	577202	522392	546851	495556
A0A445AMF3	Cystatin domain-containing protein OS=Arachis hypogaea OX=3818 GN=Ahy_B01g051627 PE=4 SV=1	Ahy_B01g051627	44	2	90	2	9.8	5.36487e+07	5.24239e+07	4.59886e+07	4.8859e+07	4.34636e+07	4.66595e+07	1.11	1.088	0.955	1.003	0.887	0.958	0.9033	0.16396
A0A445BRN5	1,4-alpha-glucan branching enzyme OS=Arachis hypogaea OX=3818 GN=Ahy_A08g037742 PE=3 SV=1	Ahy_A08g037742	24	17	139	3	96	2.49684e+07	2.40985e+07	2.49379e+07	2.36648e+07	2.32841e+07	2.1011e+07	1.059	1.025	1.062	0.996	0.974	0.884	0.9072	0.0618545
A0A444XVN1	Protein transport protein Sec24-like At4g32640 family(predicted) OS=Arachis hypogaea OX=3818 GN=Ahy_B09g099750 PE=3 SV=1	Ahy_B09g099750	19	16	104	16	119.6	9.8734e+06	1.00322e+07	9.41086e+06	1.16471e+07	1.19794e+07	1.10797e+07	0.928	0.946	0.889	1.087	1.112	1.034	1.1701	0.0051442
A0A445A219	Methyltransf_21 domain-containing protein OS=Arachis hypogaea OX=3818 GN=Ahy_B03g065635 PE=4 SV=1	Ahy_B03g065635	33	7	37	2	36.3	3.67297e+07	2.98664e+07	3.63946e+07	2.73073e+07	2.14035e+07	2.7665e+07	1.233	1.005	1.227	0.91	0.709	0.922	0.7333	0.0452547
A0A445ES57	Fe2OG dioxygenase domain-containing protein OS=Arachis hypogaea OX=3818 GN=Ahy_A01g002921 PE=3 SV=1	Ahy_A01g002921	4	1	3	1	33	319176	272644	481575	415862	500535	549837
A0A445DKP5	30S ribosomal protein S1, chloroplastic (Fragment)(predicted) OS=Arachis hypogaea OX=3818 GN=Ahy_A04g021519 PE=4 SV=1	Ahy_A04g021519	4	1	4	1	45.5	86494	139251	190519	274870	133170	114756
A0A445BCV3	Phenylalanine ammonia-lyase OS=Arachis hypogaea OX=3818 GN=Ahy_A09g041467 PE=3 SV=1	Ahy_A09g041467	31	17	145	2	77.5	6.36424e+06	6.67723e+06	7.46032e+06	9.03492e+06	7.98128e+06	8.41072e+06	0.834	0.878	0.982	1.176	1.032	1.094	1.2257	0.0289196
A0A444ZRH1	ER lumen protein-retaining receptor OS=Arachis hypogaea OX=3818 GN=Ahy_B03g061675 PE=3 SV=1	Ahy_B03g061675	6	1	5	1	25.3	640704	669125	840775	590022	392244	625060
A0A444X8P6	protein SPIRAL1-like 2(predicted) OS=Arachis hypogaea OX=3818 GN=Ahy_B10g105725 PE=3 SV=1	Ahy_B10g105725	54	4	36	4	12.8	1.48685e+07	1.85905e+07	1.8561e+07	1.78682e+07	1.52815e+07	17242769	0.874	1.096	1.096	1.043	0.886	1.006	0.9573	0.676468
A0A445AUW9	Hydrolase_4 domain-containing protein OS=Arachis hypogaea OX=3818 GN=Ahy_B01g055019 PE=4 SV=1	Ahy_B01g055019	30	5	52	5	36.5	9.9688e+06	9.57174e+06	8.84639e+06	1.06819e+07	1.11288e+07	1.08165e+07	0.984	0.947	0.877	1.046	1.084	1.059	1.1357	0.0223432
A0A445BDS2	CN hydrolase domain-containing protein OS=Arachis hypogaea OX=3818 GN=Ahy_A09g041775 PE=4 SV=1	Ahy_A09g041775	13	3	21	3	33.8	2.14406e+06	2.50814e+06	2.56937e+06	2.7686e+06	2.42881e+06	2.94661e+06	0.84	0.986	1.011	1.077	0.939	1.146	1.1146	0.260143
A0A445BUW8	5'-nucleotidase OS=Arachis hypogaea OX=3818 GN=Ahy_A08g038973 PE=3 SV=1	Ahy_A08g038973	15	4	21	4	40.4	2.47775e+06	1.95688e+06	2.43647e+06	1.92247e+06	2.18584e+06	1.5559e+06	1.19	0.943	1.175	0.916	1.036	0.742	0.8144	0.16512
A0A444YEA9	SHSP domain-containing protein OS=Arachis hypogaea OX=3818 GN=Ahy_B07g088352 PE=3 SV=1	Ahy_B07g088352	6	2	8	2	59.2	795329	554792	541428	541072	991237	1.22832e+06	1.029	0.72	0.704	0.695	1.266	1.578	1.4427	0.299668
A0A444Y4R2	Fiber protein Fb34(predicted) OS=Arachis hypogaea OX=3818 GN=Ahy_B08g092741 PE=4 SV=1	Ahy_B08g092741	17	2	29	1	22	2.56702e+06	2.58199e+06	2.7124e+06	2.51269e+06	2.2819e+06	2.2832e+06
A0A445DT28	Ferrochelatase OS=Arachis hypogaea OX=3818 GN=Ahy_A03g012284 PE=3 SV=1	Ahy_A03g012284	20	5	36	5	39.1	3.33925e+06	3.27507e+06	3.45102e+06	3.14617e+06	2.63848e+06	2.86423e+06	1.074	1.057	1.115	1.005	0.838	0.915	0.8497	0.0392279
A0A445BZ77	SHSP domain-containing protein OS=Arachis hypogaea OX=3818 GN=Ahy_A08g040424 PE=3 SV=1	Ahy_A08g040424	12	3	19	3	41.7	1.61323e+06	1.61145e+06	1.59004e+06	1.47543e+06	1.29123e+06	1.91238e+06	1.023	1.025	1.013	0.929	0.808	1.204	0.9608	0.669027
A0A444Y5C5	KOW domain-containing protein OS=Arachis hypogaea OX=3818 GN=Ahy_B08g093122 PE=3 SV=1	Ahy_B08g093122	18	3	14	3	21.4	1.94189e+06	2.62237e+06	2.53221e+06	1.85843e+06	1.65163e+06	1.80461e+06	0.942	1.276	1.234	0.895	0.791	0.869	0.7402	0.0465361
A0A445BF37	S-methyl-5-thioribose kinase OS=Arachis hypogaea OX=3818 GN=Ahy_A09g042184 PE=3 SV=1	Ahy_A09g042184	45	15	158	7	47.9	5.34098e+07	5.1751e+07	5.16508e+07	5.27341e+07	5.47934e+07	5.33591e+07	1.012	0.984	0.983	0.992	1.025	1.004	1.0141	0.358111
A0A445DG89	Aldo_ket_red domain-containing protein OS=Arachis hypogaea OX=3818 GN=Ahy_A04g019604 PE=4 SV=1	Ahy_A04g019604	45	10	119	2	34.9	1.4399e+06	1.32774e+06	1.4147e+06	1.09494e+06	1.20108e+06	1.05942e+06	1.15	1.064	1.135	0.868	0.947	0.84	0.7928	0.00567143
A0A445DNI6	Nucleoporin_N domain-containing protein OS=Arachis hypogaea OX=3818 GN=Ahy_A03g010798 PE=4 SV=1	Ahy_A03g010798	5	6	21	6	143.3	1.99267e+06	1.9103e+06	6.14345e+06	2.32396e+06	2.08567e+06	2.50679e+06	0.707	0.68	2.19	0.819	0.73	0.883	0.6799	0.58458
A0A445C4U8	Bet_v_1 domain-containing protein OS=Arachis hypogaea OX=3818 GN=Ahy_A07g031744 PE=3 SV=1	Ahy_A07g031744	42	6	44	3	17.5	3.68252e+06	3.94932e+06	3.02107e+06	2.81911e+06	3.51539e+06	3.27184e+06	1.094	1.177	0.902	0.832	1.031	0.965	0.8913	0.328725
A0A445E4W4	Cyclin-dependent kinases regulatory subunit OS=Arachis hypogaea OX=3818 GN=Ahy_A03g016976 PE=3 SV=1	Ahy_A03g016976	53	4	44	1	10.7	370653	281103	258613	234333	297368	357072
A0A444XP16	Protein kinase domain-containing protein OS=Arachis hypogaea OX=3818 GN=Ahy_B09g097246 PE=4 SV=1	Ahy_B09g097246	19	11	53	2	86.1	1.55273e+07	1.19535e+07	1.38125e+07	1.28108e+07	1.22652e+07	1.50535e+07	1.148	0.886	1.026	0.94	0.895	1.105	0.9608	0.715261
A0A445B0I7	Aa_trans domain-containing protein OS=Arachis hypogaea OX=3818 GN=Ahy_A10g046792 PE=3 SV=1	Ahy_A10g046792	5	2	8	2	50.2	2.31589e+06	1.85602e+06	2.09648e+06	2.12596e+06	1.58991e+06	2.07548e+06	1.156	0.929	1.051	1.053	0.783	1.028	0.9133	0.449988
A0A444YF74	Imidazole glycerol phosphate synthase hisHF OS=Arachis hypogaea OX=3818 GN=Ahy_B07g088687 PE=3 SV=1	Ahy_B07g088687	33	16	82	16	64.7	1.83548e+07	1.89982e+07	2.13355e+07	1.94011e+07	2.04247e+07	2.05021e+07	0.929	0.964	1.084	0.974	1.02	1.029	1.0155	0.745454
A0A444XIL3	PREDICTED: unnamed product(predicted) OS=Arachis hypogaea OX=3818 GN=Ahy_B09g096110 PE=4 SV=1	Ahy_B09g096110	27	8	48	1	56	400629	528726	1.35037e+06	2.01218e+06	352687	1.59902e+06
A0A444YG97	Glutamate-1-semialdehyde 2,1-aminomutase OS=Arachis hypogaea OX=3818 GN=Ahy_B06g079795 PE=3 SV=1	Ahy_B06g079795	21	6	39	5	50.3	685130	1.24569e+06	805258	2.23783e+06	1.88108e+06	1.64885e+06	0.485	0.884	0.573	1.573	1.314	1.159	2.0834	0.0190693
A0A444XDA0	M20_dimer domain-containing protein OS=Arachis hypogaea OX=3818 GN=Ahy_B09g095086 PE=3 SV=1	Ahy_B09g095086	42	13	87	3	52.5	1.53009e+07	1.47057e+07	1.3658e+07	1.41418e+07	1.17088e+07	1.32096e+07	1.114	1.073	0.998	1.022	0.841	0.954	0.8845	0.129337
A0A444XAY5	Isoliquiritigenin 2'-O-methyltransferase isoform A(predicted) OS=Arachis hypogaea OX=3818 GN=Ahy_B10g106467 PE=3 SV=1	Ahy_B10g106467	10	4	14	1	41.3	447064	801665	1.03208e+06	2.95699e+06	2.43557e+06	3.14707e+06
A0A444ZX22	Putative cytochrome P450(predicted) OS=Arachis hypogaea OX=3818 GN=Ahy_B03g063397 PE=3 SV=1	Ahy_B03g063397	4	1	12	1	62.6	511652	425825	466500	364273	266531	374495
A0A444WMW5	Peptidase_S9 domain-containing protein OS=Arachis hypogaea OX=3818 GN=Ahy_Scaffold9g108577 PE=4 SV=1	Ahy_Scaffold9g108577	39	9	66	9	36	1.03763e+07	7.95688e+06	1.10347e+07	9.80223e+06	1.04568e+07	1.01007e+07	1.046	0.804	1.117	0.981	1.04	1.011	1.0219	0.774867
A0A445AIZ7	3-ketoacyl-CoA thiolase 2, peroxisomal(predicted) OS=Arachis hypogaea OX=3818 GN=Ahy_B02g060606 PE=3 SV=1	Ahy_B02g060606	23	7	71	1	47	1.21528e+07	1.26816e+07	1.23595e+07	1.02048e+07	1.05192e+07	1.00679e+07
A0A445BIS6	Cupin_3 domain-containing protein OS=Arachis hypogaea OX=3818 GN=Ahy_A09g043626 PE=4 SV=1	Ahy_A09g043626	26	3	17	3	16.7	6.70024e+06	6.84872e+06	6.88527e+06	6.55037e+06	5.89776e+06	6.35405e+06	1.028	1.054	1.061	0.998	0.893	0.968	0.9096	0.0502387
A0A445BLI9	Pectin acetylesterase OS=Arachis hypogaea OX=3818 GN=Ahy_A09g045094 PE=3 SV=1	Ahy_A09g045094	8	2	4	2	46.7	297167	297095	325770	228964	244124	214053	1.113	1.116	1.226	0.851	0.902	0.796	0.7378	0.00319506
A0A445DDE6	ATP-dependent RNA helicase DDX6/DHH1(predicted) OS=Arachis hypogaea OX=3818 GN=Ahy_A04g018312 PE=3 SV=1	Ahy_A04g018312	36	11	77	1	46.9	567097	492703	398070	567445	399777	584131
A0A445EEW0	Ribosomal RNA-processing protein 40 OS=Arachis hypogaea OX=3818 GN=Ahy_A02g008297 PE=3 SV=1	Ahy_A02g008297	3	1	1	1	34.7				1.04206e+06
A0A445AV48	(DL)-glycerol-3-phosphatase 2 isoform X1(predicted) OS=Arachis hypogaea OX=3818 GN=Ahy_B01g055084 PE=4 SV=1	Ahy_B01g055084	38	7	79	3	34.4	4.741e+06	4.481e+06	4.22619e+06	5.32809e+06	3.19992e+06	4.56198e+06	1.076	1.02	0.963	1.2	0.716	1.027	0.9621	0.719853
A0A445CFB0	Vicianin hydrolase (Fragment)(predicted) OS=Arachis hypogaea OX=3818 GN=Ahy_A07g036140 PE=3 SV=1	Ahy_A07g036140	48	24	1160	1	58.2	4.16928e+06	3.10475e+06	3.62419e+06	3.49482e+06	4.12023e+06	2.51544e+06
A0A445BCP2	Protein MOR1 isoform A(predicted) OS=Arachis hypogaea OX=3818 GN=Ahy_A09g041405 PE=4 SV=1	Ahy_A09g041405	3	3	5	3	219.4		194672	44849.9	368675	593350	702471		0.514	0.119	0.964	1.543	1.837	4.575	0.062989
A0A444XVD8	Putative serine protease EDA2(predicted) OS=Arachis hypogaea OX=3818 GN=Ahy_B09g099666 PE=3 SV=1	Ahy_B09g099666	36	15	235	3	60.2	6.65977e+07	8.20036e+07	7.88102e+07	8.27614e+07	9.05121e+07	7.56189e+07	0.842	1.04	1.001	1.038	1.129	0.949	1.0808	0.388405
A0A445CT80	eRF1_1 domain-containing protein OS=Arachis hypogaea OX=3818 GN=Ahy_A06g029360 PE=3 SV=1	Ahy_A06g029360	23	9	58	4	49	4.97392e+06	4.50708e+06	4.55878e+06	4.86271e+06	5.35473e+06	5.03796e+06	1.022	0.929	0.941	0.992	1.086	1.028	1.074	0.146719
A0A445A5E2	Aldedh domain-containing protein OS=Arachis hypogaea OX=3818 GN=Ahy_B03g066992 PE=4 SV=1	Ahy_B03g066992	47	3	22	1	6.6	8.67197e+06	1.00428e+07	8.92554e+06	9.10413e+06	9.75949e+06	9366526
A0A445C4T8	Lipase_GDSL domain-containing protein OS=Arachis hypogaea OX=3818 GN=Ahy_A07g031695 PE=3 SV=1	Ahy_A07g031695	3	1	3	1	41.4	180917	166704	163184	43323.1	62295.5	57929.8
A0A445EKB0	SPX domain-containing protein OS=Arachis hypogaea OX=3818 GN=Ahy_A01g000493 PE=4 SV=1	Ahy_A01g000493	5	1	5	1	32.8	126111	123967	131694	115123	131052	142444
A0A444ZAV9	Malate dehydrogenase OS=Arachis hypogaea OX=3818 GN=Ahy_B05g079758 PE=3 SV=1	Ahy_B05g079758	52	11	183	8	40.5	1.35659e+07	1.32492e+07	1.1702e+07	1.25435e+07	1.08046e+07	1.31455e+07	1.089	1.066	0.943	0.999	0.856	1.047	0.9367	0.4254
A0A445DNB5	Methyltransf_25 domain-containing protein(predicted) OS=Arachis hypogaea OX=3818 GN=Ahy_A03g010730 PE=4 SV=1	Ahy_A03g010730	2	1	3	1	49.7	184196	146247	183377	200177	181817	150772
A0A445AN54	RRM domain-containing protein OS=Arachis hypogaea OX=3818 GN=Ahy_B01g051950 PE=4 SV=1	Ahy_B01g051950	11	2	9	2	29.2	4.12602e+06	3.27105e+06	3.67072e+06	3.1983e+06	3.33376e+06	3.10093e+06	1.2	0.954	1.072	0.923	0.957	0.895	0.8602	0.100831
A0A444WYW5	GTP cyclohydrolase II OS=Arachis hypogaea OX=3818 GN=Ahy_B10g101226 PE=3 SV=1	Ahy_B10g101226	7	4	14	1	60.2	168945	170467	171919	264798	232762	297666
A0A444ZTX7	Phytocyanin domain-containing protein OS=Arachis hypogaea OX=3818 GN=Ahy_B03g062341 PE=4 SV=1	Ahy_B03g062341	38	4	98	4	13.2	4.29616e+07	6.33117e+07	5.0757e+07	3.77236e+07	4.22205e+07	3.8773e+07	0.938	1.386	1.113	0.818	0.91	0.84	0.7472	0.0758808
A0A444YMD5	CLIP-associated protein(predicted) OS=Arachis hypogaea OX=3818 GN=Ahy_B06g081942 PE=4 SV=1	Ahy_B06g081942	7	7	26	1	158.8	304517	330207	313442	413412	449058	477923
A0A445EJJ5	Furry(predicted) OS=Arachis hypogaea OX=3818 GN=Ahy_A01g000220 PE=4 SV=1	Ahy_A01g000220	39	4	28	1	14.7	1.24503e+06	908127	1.17369e+06	983769	1.2101e+06	1.11743e+06
A0A445AJC3	Aldo_ket_red domain-containing protein OS=Arachis hypogaea OX=3818 GN=Ahy_B02g060791 PE=4 SV=1	Ahy_B02g060791	56	16	237	4	36.6	1.22888e+07	1.22966e+07	1.24676e+07	1.09785e+07	1.07114e+07	1.00006e+07	1.076	1.08	1.097	0.954	0.926	0.869	0.8451	0.00386922
A0A445DKE3	DLH domain-containing protein(predicted) OS=Arachis hypogaea OX=3818 GN=Ahy_A04g021311 PE=4 SV=1	Ahy_A04g021311	15	6	47	6	52.7	1.67329e+07	1.34139e+07	1.38433e+07	1.71376e+07	1.41928e+07	1.47203e+07	1.119	0.9	0.93	1.137	0.936	0.977	1.0342	0.718142
A0A445EP73	Cupin_5 domain-containing protein OS=Arachis hypogaea OX=3818 GN=Ahy_A01g001727 PE=4 SV=1	Ahy_A01g001727	51	6	51	2	21.2	3.42548e+07	3.10443e+07	3.29722e+07	3.00183e+07	2.89245e+07	3.1762e+07	1.091	0.992	1.055	0.949	0.909	1.004	0.912	0.0829343
A0A445D078	Hydrolase_4 domain-containing protein OS=Arachis hypogaea OX=3818 GN=Ahy_A05g022244 PE=4 SV=1	Ahy_A05g022244	13	4	20	4	47	1.54428e+06	1.62133e+06	1.55951e+06	1.9823e+06	1.86557e+06	2.10794e+06	0.87	0.917	0.883	1.109	1.038	1.179	1.2457	0.00544078
A0A445B9H0	Very-long-chain 3-oxoacyl-CoA reductase 1(predicted) OS=Arachis hypogaea OX=3818 GN=Ahy_A10g050484 PE=3 SV=1	Ahy_A10g050484	13	4	19	4	36	6.75578e+07	6.33988e+07	5.79304e+07	5.73521e+07	7.40468e+07	7.28546e+07	1.035	0.974	0.891	0.872	1.119	1.107	1.0683	0.541696
A0A445C4P8	Vacuolar protein sorting-associated protein 29 OS=Arachis hypogaea OX=3818 GN=Ahy_A07g031656 PE=3 SV=1	Ahy_A07g031656	52	6	18	1	16.5	1.36381e+06	1.012e+06	1.25045e+06	1.03636e+06		1.1098e+06
A0A445ATN6	ATPase, F1 complex, OSCP/delta subunit(predicted) OS=Arachis hypogaea OX=3818 GN=Ahy_B01g054294 PE=3 SV=1	Ahy_B01g054294	40	8	45	2	26.8	319434	278449	371400	259119	9.23321e+06	183731	0.181	0.158	0.211	0.145	5.153	0.103	9.82	0.53566
A0A445DVD3	heparanase-like protein 3(predicted) OS=Arachis hypogaea OX=3818 GN=Ahy_A03g013414 PE=3 SV=1	Ahy_A03g013414	19	7	40	7	58.7	6.11159e+06	6.47155e+06	5.10053e+06	5.97417e+06	6.29635e+06	5.70505e+06	1.032	1.096	0.865	1.001	1.049	0.956	1.0043	0.91559
A0A445BFQ9	1,2-dihydroxy-3-keto-5-methylthiopentene dioxygenase(predicted) OS=Arachis hypogaea OX=3818 GN=Ahy_A09g042392 PE=4 SV=1	Ahy_A09g042392	8	3	8	1	53.8	4.68415e+06	4.55111e+06	4.77246e+06	5.15256e+06	5.71577e+06	5040323
A0A445BI27	GLTP domain-containing protein OS=Arachis hypogaea OX=3818 GN=Ahy_A09g043365 PE=4 SV=1	Ahy_A09g043365	50	8	99	7	23.2	5.48783e+07	5.59269e+07	5.66966e+07	4.97979e+07	4.35399e+07	5.49428e+07	1.046	1.069	1.086	0.942	0.819	1.04	0.875	0.120284
A0A445DZW2	RNA polymerase II subunit 5-mediating protein-like isoform A(predicted) OS=Arachis hypogaea OX=3818 GN=Ahy_A03g015233 PE=4 SV=1	Ahy_A03g015233	4	1	5	1	41.5	201202	109160	158983	122400	215056	148472
A0A445C318	Transcription initiation factor TFIID subunit 9(predicted) OS=Arachis hypogaea OX=3818 GN=Ahy_A07g031160 PE=3 SV=1	Ahy_A07g031160	5	1	2	1	21	279625	376681	351992	476829	357976	353615
A0A445C296	Heparanase-like protein 1(predicted) OS=Arachis hypogaea OX=3818 GN=Ahy_A08g041280 PE=3 SV=1	Ahy_A08g041280	7	2	15	2	61.3	1.28296e+06	1.16937e+06	1.30735e+06	1.3707e+06	693035	1.01313e+06	1.13	1.033	1.156	1.198	0.602	0.886	0.8093	0.285089
A0A444ZWP4	40S ribosomal protein S6 OS=Arachis hypogaea OX=3818 GN=Ahy_B03g063204 PE=3 SV=1	Ahy_B03g063204	26	8	97	3	28.2	7.02192e+06	8.44663e+06	9.27911e+06	9.98445e+06	9.51634e+06	9.26063e+06	0.79	0.953	1.049	1.115	1.057	1.034	1.1483	0.168892
A0A445C5R5	Peroxisomal nicotinamide adenine dinucleotide carrier isoform A(predicted) OS=Arachis hypogaea OX=3818 GN=Ahy_A07g031983 PE=3 SV=1	Ahy_A07g031983	3	1	4	1	37.7	882409	797342	932874	1.01509e+06	733529	1.18996e+06
A0A445CXE7	PiRNA biogenesis protein EXD1(predicted) OS=Arachis hypogaea OX=3818 GN=Ahy_A06g030773 PE=4 SV=1	Ahy_A06g030773	2	1	6	1	40.1	654457	693881	616173	754789	807560	728787
A0A445E6I8	Epimerase domain-containing protein OS=Arachis hypogaea OX=3818 GN=Ahy_A02g005398 PE=3 SV=1	Ahy_A02g005398	15	5	24	2	44.5	988845	372114	911394	786421	1.01991e+06	771557	1.227	0.463	1.136	0.969	1.249	0.951	1.1214	0.584772
A0A445AB19	Chitinase OS=Arachis hypogaea OX=3818 GN=Ahy_B03g068844 PE=4 SV=1	Ahy_B03g068844	33	6	103	2	35.2	1.51036e+06	1.60728e+06	1.79099e+06	1.17078e+06	960900	670799	1.179	1.259	1.404	0.907	0.74	0.52	0.564	0.0249519
A0A445DY32	Transmembrane 9 superfamily member OS=Arachis hypogaea OX=3818 GN=Ahy_A03g014552 PE=3 SV=1	Ahy_A03g014552	4	2	12	1	74	1.09541e+06	1.2914e+06	1.3542e+06	1.08988e+06	1.02116e+06	995494
A0A445BZM8	LRRNT_2 domain-containing protein OS=Arachis hypogaea OX=3818 GN=Ahy_A08g040331 PE=4 SV=1	Ahy_A08g040331	43	13	161	1	38.8	548736	695779	617811	485871	360603	451443
A0A444ZDN0	PSI-F OS=Arachis hypogaea OX=3818 GN=Ahy_B04g069805 PE=3 SV=1	Ahy_B04g069805	33	7	134	1	25.6	1.41858e+08	1.31663e+08	1.3819e+08	1.27044e+08	1.33691e+08	1.28942e+08
A0A444WVD5	50S ribosomal protein L22, chloroplastic OS=Arachis hypogaea OX=3818 GN=Ahy_Scaffold1g107329 PE=3 SV=1	Ahy_Scaffold1g107329	12	4	35	4	54	1.77689e+06	1.22275e+06	1.75387e+06	1.63815e+06	1.69558e+06	1.46185e+06	1.12	0.773	1.111	1.025	1.055	0.915	0.997	0.945562
A0A445BHL7	Cyclopropane-fatty-acyl-phospholipid synthase(predicted) OS=Arachis hypogaea OX=3818 GN=Ahy_A09g043063 PE=4 SV=1	Ahy_A09g043063	2	1	8	1	94.6	242491	192214	202613	110117	131001	141040
A0A444WY74	KOW domain-containing protein OS=Arachis hypogaea OX=3818 GN=Ahy_B10g100989 PE=3 SV=1	Ahy_B10g100989	45	9	96	3	16.7	6.55477e+07	6.24465e+07	5.66225e+07	6.65614e+07	5.57009e+07	5.71843e+07	1.084	1.036	0.94	1.093	0.909	0.939	0.9611	0.59131
A0A445CVU0	signal peptide peptidase-like(predicted) OS=Arachis hypogaea OX=3818 GN=Ahy_A06g030262 PE=3 SV=1	Ahy_A06g030262	2	1	5	1	43.9	3.37669e+06	3.25491e+06	4.72533e+06	4.47509e+06	3.9204e+06	3.51398e+06
A0A445A8U5	1-acylglycerol-3-phosphate O-acyltransferase OS=Arachis hypogaea OX=3818 GN=Ahy_B03g068148 PE=3 SV=1	Ahy_B03g068148	14	10	98	10	98.5	1.37544e+07	1.30586e+07	1.3988e+07	1.44405e+07	1.21101e+07	1.54513e+07	1	0.952	1.022	1.042	0.869	1.115	1.0175	0.880954
A0A445CAT4	RRM domain-containing protein OS=Arachis hypogaea OX=3818 GN=Ahy_A07g034016 PE=4 SV=1	Ahy_A07g034016	13	3	12	3	50	3.0091e+08	2.88167e+08	2.27647e+08	2.3687e+08	2.89247e+08	2.63781e+08	1.128	1.083	0.857	0.881	1.07	0.981	0.9557	0.706978
A0A445B372	Pectinesterase OS=Arachis hypogaea OX=3818 GN=Ahy_A10g047705 PE=4 SV=1	Ahy_A10g047705	9	1	7	1	35.7	318825			128459	423407	274625
A0A445AK98	Putative envelope ADP,ATP carrier protein, chloroplastic (Fragment)(predicted) OS=Arachis hypogaea OX=3818 GN=Ahy_B02g061181 PE=3 SV=1	Ahy_B02g061181	4	2	8	2	42	813998	609643	628992	647108	517488	648769	1.268	0.952	0.984	1	0.795	1.003	0.8733	0.326221
A0A444WUB1	ADP-ribosylation factor-like protein 8a(predicted) OS=Arachis hypogaea OX=3818 GN=Ahy_Scaffold1g107023 PE=3 SV=1	Ahy_Scaffold1g107023	58	6	65	4	20.5	1.68601e+07	2.14493e+07	1.99124e+07	1.87853e+07	8.93138e+06	2.10073e+07	0.949	1.211	1.126	1.05	0.496	1.174	0.8278	0.422547
A0A445E4T5	Lactoylglutathione lyase OS=Arachis hypogaea OX=3818 GN=Ahy_A03g016950 PE=3 SV=1	Ahy_A03g016950	47	10	146	1	27.5	2.27e+07	3.08961e+07	2.94877e+07	2.39687e+07	2.40272e+07	2.28224e+07
A0A445DQF1	H15 domain-containing protein OS=Arachis hypogaea OX=3818 GN=Ahy_A03g011320 PE=4 SV=1	Ahy_A03g011320	7	2	9	1	32.9	1.38176e+06	1.667e+06	1.8436e+06	1.60441e+06	1.6907e+06	1.44866e+06
A0A445DT01	Patellin-3 (Fragment)(predicted) OS=Arachis hypogaea OX=3818 GN=Ahy_A03g012295 PE=3 SV=1	Ahy_A03g012295	15	7	74	5	60.1	4.2581e+06	2.82766e+06	3.90229e+06	4.59567e+06	3.50274e+06	4.18364e+06	1.102	0.734	1.014	1.18	0.894	1.074	1.1046	0.508035
A0A444Y419	Protein-serine/threonine phosphatase OS=Arachis hypogaea OX=3818 GN=Ahy_B08g092542 PE=3 SV=1	Ahy_B08g092542	27	7	48	7	31.4	9.54379e+06	9.75039e+06	9.7251e+06	1.02022e+07	1.29396e+07	1.10894e+07	0.908	0.931	0.93	0.964	1.215	1.048	1.1654	0.0948177
A0A445BIM1	ADP-ribosylation factor-like protein 5(predicted) OS=Arachis hypogaea OX=3818 GN=Ahy_A09g043547 PE=3 SV=1	Ahy_A09g043547	32	4	59	4	20.6	1.0345e+07	1.34696e+07	1.34943e+07	1.14554e+07	1.20221e+07	1.24086e+07	0.851	1.111	1.115	0.935	0.976	1.013	0.9503	0.660363
A0A445DMT4	Protein EXORDIUM-like 2(predicted) OS=Arachis hypogaea OX=3818 GN=Ahy_A03g010579 PE=3 SV=1	Ahy_A03g010579	13	4	20	1	35.9	395537	288686	352237	288322	374090	339451
A0A445ENI5	NADPH--cytochrome P450 reductase OS=Arachis hypogaea OX=3818 GN=Ahy_A01g001516 PE=3 SV=1	Ahy_A01g001516	34	18	145	1	78.3	1.31845e+06	1.35642e+06	1.48254e+06	1.16287e+06	1.19057e+06	1.16085e+06
A0A445AXL4	L-ascorbate oxidase-like isoform A(predicted) OS=Arachis hypogaea OX=3818 GN=Ahy_B01g055976 PE=3 SV=1	Ahy_B01g055976	30	13	185	9	61.1	5.42809e+07	5.28277e+07	5.34178e+07	5.19608e+07	4.82793e+07	5.25017e+07	1.043	1.018	1.031	0.991	0.916	1.001	0.9405	0.0983232
A0A445E767	IU_nuc_hydro domain-containing protein OS=Arachis hypogaea OX=3818 GN=Ahy_A02g005604 PE=3 SV=1	Ahy_A02g005604	8	2	10	2	35.3				412036		455050				0.947		1.045
A0A445CDQ9	Methyltransferase OS=Arachis hypogaea OX=3818 GN=Ahy_A07g035347 PE=3 SV=1	Ahy_A07g035347	12	6	25	4	78.1	5.15626e+06	5.29746e+06	3.77467e+06	4.64978e+06	3.38572e+06	3.70888e+06	1.195	1.232	0.879	1.07	0.774	0.853	0.8158	0.234625
A0A444Y479	Phytocyanin domain-containing protein OS=Arachis hypogaea OX=3818 GN=Ahy_B08g092573 PE=4 SV=1	Ahy_B08g092573	2	1	9	1	57.7	604401	680998	620059	640974	589379	676238
A0A445DFK0	Alcohol dehydrogenase-like 3(predicted) OS=Arachis hypogaea OX=3818 GN=Ahy_A04g019251 PE=3 SV=1	Ahy_A04g019251	6	2	9	2	43.2	644675	680672	1.03105e+06	1.3436e+06	1.24185e+06	1.08787e+06	0.644	0.682	1.034	1.332	1.224	1.078	1.5398	0.049042
A0A444YD57	Adenylosuccinate lyase OS=Arachis hypogaea OX=3818 GN=Ahy_B07g087856 PE=3 SV=1	Ahy_B07g087856	29	10	54	1	58.8	646136	448592	486269	657291	669614	536803
A0A445EX55	Aldehyde dehydrogenase OS=Arachis hypogaea OX=3818 GN=Ahy_A01g004784 PE=3 SV=1	Ahy_A01g004784	12	4	25	4	52.3	2.04414e+06	2.13918e+06	1.86704e+06	1.37325e+06	1.45622e+06	1.43276e+06	1.193	1.252	1.095	0.796	0.839	0.83	0.6963	0.0010417
A0A445EXG5	AB hydrolase-1 domain-containing protein OS=Arachis hypogaea OX=3818 GN=Ahy_A01g004878 PE=4 SV=1	Ahy_A01g004878	31	6	19	5	35.9	4.84592e+06	4.56585e+06	4.81973e+06	3.66421e+06	5.25237e+06	5.02735e+06	1.036	0.978	1.034	0.777	1.108	1.066	0.9682	0.718326
A0A445CAJ5	SnoaL-like domain-containing protein(predicted) OS=Arachis hypogaea OX=3818 GN=Ahy_A07g033962 PE=4 SV=1	Ahy_A07g033962	12	2	11	2	30.5			990825		2.43579e+06				0.583		1.408		2.4151
A0A444Y0P4	Ribosomal_L12 domain-containing protein OS=Arachis hypogaea OX=3818 GN=Ahy_B08g090817 PE=4 SV=1	Ahy_B08g090817	35	3	18	3	11.8	1.64537e+06	1.93713e+06	1.761e+06	1.9666e+06	1.9425e+06	1.94813e+06	0.884	1.044	0.951	1.049	1.03	1.039	1.083	0.165498
A0A445CMY6	Serine/threonine protein kinase(predicted) OS=Arachis hypogaea OX=3818 GN=Ahy_A06g027194 PE=4 SV=1	Ahy_A06g027194	23	8	40	7	55.7	5.22225e+06	5.05162e+06	6.58279e+06	4.85697e+06	5.63455e+06	5.29388e+06	0.963	0.934	1.219	0.889	1.026	0.969	0.9255	0.486791
A0A445AVY8	TPR_REGION domain-containing protein OS=Arachis hypogaea OX=3818 GN=Ahy_B01g055337 PE=3 SV=1	Ahy_B01g055337	2	2	6	2	92.8	665168	621970	610631	415114	756535	750563	1.048	0.983	0.967	0.649	1.177	1.174	1.0007	0.869127
A0A444YRV3	t-SNARE coiled-coil homology domain-containing protein OS=Arachis hypogaea OX=3818 GN=Ahy_B06g084421 PE=3 SV=1	Ahy_B06g084421	20	4	31	4	35.8	6.82938e+06	6.71683e+06	6.82445e+06	5.27058e+06	5.00363e+06	5.87233e+06	1.126	1.111	1.13	0.863	0.814	0.961	0.7835	0.00728807
A0A444XPQ9	BOWMAN_BIRK domain-containing protein OS=Arachis hypogaea OX=3818 GN=Ahy_B09g097453 PE=3 SV=1	Ahy_B09g097453	44	2	12	2	9.1	2.16007e+06	1.7517e+06	1.66321e+06	1.30909e+06	1.44062e+06	1.5768e+06	1.313	1.068	1.016	0.79	0.864	0.952	0.7671	0.0514314
A0A444ZG90	C2 domain-containing protein OS=Arachis hypogaea OX=3818 GN=Ahy_B04g070317 PE=4 SV=1	Ahy_B04g070317	5	1	7	1	31	626460		622350	550685	650698	596804
A0A445EAD7	Ribosomal_L18e/L15P domain-containing protein OS=Arachis hypogaea OX=3818 GN=Ahy_A02g006711 PE=3 SV=1	Ahy_A02g006711	23	4	26	1	16.5	320600	265094	301230	318461	386574	417535
A0A445ERK3	L-lactate dehydrogenase OS=Arachis hypogaea OX=3818 GN=Ahy_A01g002839 PE=3 SV=1	Ahy_A01g002839	13	3	37	3	37.8	1.84106e+07	1.56466e+07	1.65462e+07	1.73899e+07	1.58338e+07	14858402	1.123	0.957	1.014	1.053	0.953	0.9	0.9392	0.393343
A0A444Z8U9	Osmotin-like protein OSM34 (Fragment)(predicted) OS=Arachis hypogaea OX=3818 GN=Ahy_B05g078971 PE=3 SV=1	Ahy_B05g078971	22	8	99	2	49.9	1.29908e+07	1.11264e+07	1.09021e+07	3.21289e+07	2.79036e+07	2.81323e+07	0.635	0.545	0.535	1.559	1.346	1.365	2.4898	0.000219004
A0A444ZLU5	Protein-lysine N-methyltransferase Ahy_B04g071885 OS=Arachis hypogaea OX=3818 GN=Ahy_B04g071885 PE=3 SV=1	Ahy_B04g071885	41	12	108	12	38.2	3.36038e+07	2.79657e+07	3.02058e+07	3.09519e+07	2.63161e+07	2.77077e+07	1.145	0.955	1.033	1.046	0.885	0.937	0.9154	0.287854
A0A444ZZB3	Reticulon-like protein OS=Arachis hypogaea OX=3818 GN=Ahy_B03g064283 PE=4 SV=1	Ahy_B03g064283	34	7	81	7	28.6	4.77003e+07	4.60841e+07	4.65337e+07	4.82111e+07	4.32999e+07	4.70978e+07	1.03	0.998	1.009	1.033	0.922	1.009	0.976	0.517324
A0A445DK56	Small GTP-binding domain containing protein(predicted) OS=Arachis hypogaea OX=3818 GN=Ahy_A04g021378 PE=4 SV=1	Ahy_A04g021378	62	12	188	7	23.7	8.78198e+06	8.56409e+06	8.64949e+06	8.5367e+06	7.96055e+06	8.75787e+06	1.032	1.009	1.021	0.995	0.923	1.021	0.9598	0.247682
A0A445D8C7	TPR_REGION domain-containing protein OS=Arachis hypogaea OX=3818 GN=Ahy_A05g025226 PE=4 SV=1	Ahy_A05g025226	11	3	16	3	32.5	2.01501e+06	1.6254e+06	1.7364e+06	1.46711e+06	1.491e+06	1.14284e+06	1.28	1.035	1.108	0.925	0.935	0.721	0.754	0.053823
A0A445DNN3	Nxt3(predicted) OS=Arachis hypogaea OX=3818 GN=Ahy_A03g010828 PE=4 SV=1	Ahy_A03g010828	40	15	128	1	51.6	2.61388e+07	2.88023e+07	2.78138e+07	3.00893e+07	3.10611e+07	3.4251e+07
A0A445DC60	Subtilisin-like protease isoform B(predicted) OS=Arachis hypogaea OX=3818 GN=Ahy_A04g017838 PE=3 SV=1	Ahy_A04g017838	12	6	36	2	80.4	5.43485e+06	4.83104e+06	5.82204e+06	4.93448e+06	4.76614e+06	5.404e+06	1.049	0.935	1.129	0.945	0.908	1.035	0.9277	0.335001
A0A445BBA7	PKS_ER domain-containing protein OS=Arachis hypogaea OX=3818 GN=Ahy_A10g051034 PE=4 SV=1	Ahy_A10g051034	49	13	136	1	40.7	2.7979e+06	2.8453e+06	2.9458e+06	2.51861e+06	2.03412e+06	2.82055e+06
A0A445C2U6	Putative galactinol--sucrose galactosyltransferase 1(predicted) OS=Arachis hypogaea OX=3818 GN=Ahy_A07g031098 PE=3 SV=1	Ahy_A07g031098	11	8	44	8	82.8	4.5151e+06	4.63638e+06	3.77117e+06	7.43039e+06	6.93154e+06	7.19013e+06	0.789	0.812	0.661	1.288	1.195	1.246	1.6485	0.00176391
A0A445CUN4	Metallophos domain-containing protein OS=Arachis hypogaea OX=3818 GN=Ahy_A06g029936 PE=4 SV=1	Ahy_A06g029936	5	2	4	2	44	131390	359522	140197	191519	182264	152735	0.683	1.875	0.732	0.989	0.935	0.788	0.8243	0.813229
A0A444ZJ24	protein PHLOEM PROTEIN 2-LIKE A1-like(predicted) OS=Arachis hypogaea OX=3818 GN=Ahy_B04g070752 PE=4 SV=1	Ahy_B04g070752	7	1	5	1	23.2	517297	526888		664410	578372	383685
A0A444WXV2	Eukaryotic translation initiation factor-like protein(predicted) OS=Arachis hypogaea OX=3818 GN=Ahy_B10g100873 PE=4 SV=1	Ahy_B10g100873	7	2	3	2	55	704321	1.03485e+06	981470	840484	1.00714e+06	1.06552e+06	0.753	1.109	1.053	0.892	1.062	1.13	1.058	0.665029
A0A444Z807	cyclin-B1-2-like(predicted) OS=Arachis hypogaea OX=3818 GN=Ahy_B05g078770 PE=4 SV=1	Ahy_B05g078770	14	2	13	2	24.9	572048	390412	409823	506673	444666	373355	1.277	0.874	0.919	1.123	0.98	0.827	0.9544	0.801403
A0A445EA59	Macrophage migration inhibitory factor isogeny(predicted) OS=Arachis hypogaea OX=3818 GN=Ahy_A02g006562 PE=3 SV=1	Ahy_A02g006562	10	2	12	2	13.8	5.88215e+06	4.64684e+06	5.53364e+06	5.01632e+06	5.6605e+06	5.21473e+06	1.108	0.878	1.047	0.938	1.052	0.975	0.9776	0.818902
A0A444ZXL4	Ribosomal_L6e_N domain-containing protein OS=Arachis hypogaea OX=3818 GN=Ahy_B03g063498 PE=3 SV=1	Ahy_B03g063498	20	4	18	3	26.4	1.59204e+06	1.73606e+06	1.46619e+06	2.05263e+06	2.16877e+06	2007316	0.87	0.951	0.804	1.113	1.169	1.088	1.2838	0.00893068
A0A445DB94	Anthocyanin 5-aromatic acyltransferase(predicted) OS=Arachis hypogaea OX=3818 GN=Ahy_A04g017517 PE=3 SV=1	Ahy_A04g017517	12	6	29	6	52.6	6.46202e+06	6.37565e+06	6.00542e+06	5.51541e+06	5.4416e+06	5.2754e+06	1.109	1.098	1.035	0.94	0.922	0.899	0.8516	0.00309517
A0A445A011	30S ribosomal protein S6 alpha, chloroplastic(predicted) OS=Arachis hypogaea OX=3818 GN=Ahy_B03g064634 PE=3 SV=1	Ahy_B03g064634	14	2	22	2	21.4	2.68739e+06	2.49664e+06	2.56284e+06	2.23316e+06	2.07852e+06	1.44666e+06	1.198	1.116	1.148	0.988	0.914	0.64	0.7343	0.0737732
A0A445DL13	Nudix hydrolase domain-containing protein OS=Arachis hypogaea OX=3818 GN=Ahy_A04g021623 PE=4 SV=1	Ahy_A04g021623	29	20	152	14	90.5	2.48951e+07	2.52881e+07	2.75046e+07	2.94298e+07	3.14882e+07	3.23279e+07	0.877	0.893	0.973	1.029	1.094	1.13	1.1859	0.0154977
A0A444WVQ9	heat shock factor protein HSF8(predicted) OS=Arachis hypogaea OX=3818 GN=Ahy_Scaffold1g107414 PE=4 SV=1	Ahy_Scaffold1g107414	9	2	9	2	46.1	599202	569757	538315	466185	562927	607602	1.079	1.029	0.973	0.833	1	1.086	0.9474	0.5195
A0A445EEM0	Calcium ion-binding protein(predicted) OS=Arachis hypogaea OX=3818 GN=Ahy_A02g008556 PE=3 SV=1	Ahy_A02g008556	20	3	21	3	23.6	3.47174e+06	3.28235e+06	3.04131e+06	3.5896e+06	3.13202e+06	3.36003e+06	1.052	0.997	0.925	1.079	0.936	1.01	1.0171	0.778366
A0A445A9D0	EF1_GNE domain-containing protein OS=Arachis hypogaea OX=3818 GN=Ahy_B03g068326 PE=3 SV=1	Ahy_B03g068326	68	12	368	10	23.9	3.55639e+08	3.27016e+08	3.73983e+08	3.4077e+08	3.11785e+08	3.3183e+08	1.049	0.967	1.108	0.998	0.908	0.971	0.9209	0.167756
A0A444YVY7	Pre-mRNA-processing protein 40A isoform A(predicted) OS=Arachis hypogaea OX=3818 GN=Ahy_B06g085899 PE=4 SV=1	Ahy_B06g085899	2	1	5	1	116.3	104337	149996	147406	143813	127121	124436
A0A444Y9K9	Protein DETOXIFICATION(predicted) OS=Arachis hypogaea OX=3818 GN=Ahy_B07g086381 PE=4 SV=1	Ahy_B07g086381	18	1	4	1	11.9	283793	366132	365218	407057	383952	343354
A0A445EH43	Carbonyl reductase(predicted) OS=Arachis hypogaea OX=3818 GN=Ahy_A02g009446 PE=4 SV=1	Ahy_A02g009446	22	10	105	9	59	4.22875e+07	3.31839e+07	3.72841e+07	4.13699e+07	3.71985e+07	4.11816e+07	1.095	0.862	0.97	1.063	0.951	1.058	1.0495	0.543103
A0A445AKX5	Dirigent protein OS=Arachis hypogaea OX=3818 GN=Ahy_B02g061375 PE=3 SV=1	Ahy_B02g061375	20	3	68	3	26.1	3.29806e+07	3.43927e+07	3.42934e+07	4.09042e+07	4.41196e+07	4.62962e+07	0.852	0.891	0.89	1.049	1.125	1.187	1.2765	0.00328086
A0A445CKN1	outer envelope membrane protein 7-like(predicted) OS=Arachis hypogaea OX=3818 GN=Ahy_A06g026516 PE=4 SV=1	Ahy_A06g026516	44	1	5	1	7	541347	632390	358100	545740	622939	247861
A0A445BFR9	Putative early light induced protein (Fragment)(predicted) OS=Arachis hypogaea OX=3818 GN=Ahy_A09g042397 PE=4 SV=1	Ahy_A09g042397	18	2	9	1	20.5	547584	532946	490279	168895	199019	200230
A0A444Z7V9	NADH dehydrogenase [ubiquinone] 1 alpha subcomplex subunit 12 OS=Arachis hypogaea OX=3818 GN=Ahy_B05g078742 PE=3 SV=1	Ahy_B05g078742	44	5	57	1	18.6		1.49786e+06
A0A444WVR1	t-SNARE coiled-coil homology domain-containing protein OS=Arachis hypogaea OX=3818 GN=Ahy_Scaffold1g107412 PE=3 SV=1	Ahy_Scaffold1g107412	5	2	8	1	57.8	121470	111310	118154	120799	142333
A0A445CDW2	Glycosyltransferase OS=Arachis hypogaea OX=3818 GN=Ahy_A07g035336 PE=3 SV=1	Ahy_A07g035336	25	7	33	3	54.8	1.51261e+07	1.28151e+07	1.22262e+07	1.03414e+07	1.11003e+07	9.38859e+06	1.283	1.09	1.041	0.87	0.929	0.79	0.7583	0.0253794
A0A445BC65	SOR_SNZ domain-containing protein OS=Arachis hypogaea OX=3818 GN=Ahy_A10g051260 PE=3 SV=1	Ahy_A10g051260	23	7	70	7	31.9	2.21064e+07	2.38285e+07	2.28517e+07	2.34475e+07	2.35389e+07	2.21304e+07	0.965	1.043	1.002	1.016	1.014	0.959	0.993	0.826875
A0A444WVF1	ATP-dependent Clp protease proteolytic subunit OS=Arachis hypogaea OX=3818 GN=Ahy_Scaffold1g107334 PE=3 SV=1	Ahy_Scaffold1g107334	29	8	73	8	33.5	2.1746e+07	1.85261e+07	1.75999e+07	2.07587e+07	1.89309e+07	1.92404e+07	1.121	0.958	0.911	1.062	0.963	0.984	1.0064	0.898384
A0A444XWP7	RRM domain-containing protein OS=Arachis hypogaea OX=3818 GN=Ahy_B08g089063 PE=4 SV=1	Ahy_B08g089063	2	1	10	1	105.6	174401	170283	176806	326880	272227	288241
A0A444YRM8	apyrase 2(predicted) OS=Arachis hypogaea OX=3818 GN=Ahy_B06g084342 PE=3 SV=1	Ahy_B06g084342	22	6	50	2	50.9	1.57595e+07	1.32978e+07	1.72585e+07	1.44978e+07	1.23193e+07	1.59501e+07	1.065	0.901	1.171	0.973	0.822	1.07	0.9133	0.450642
A0A444Y3S8	Ras-related protein RABA1b(predicted) OS=Arachis hypogaea OX=3818 GN=Ahy_B08g092296 PE=4 SV=1	Ahy_B08g092296	56	12	255	5	24	1.53251e+08	1.23615e+08	1.3862e+08	1.27621e+08	1.2315e+08	1.36708e+08	1.149	0.93	1.044	0.95	0.911	1.017	0.9215	0.316258
A0A444Y4T5	Usp domain-containing protein OS=Arachis hypogaea OX=3818 GN=Ahy_B08g092864 PE=4 SV=1	Ahy_B08g092864	53	9	107	8	26.5	2.73609e+07	2.69732e+07	2.77068e+07	3.01672e+07	3.06177e+07	2.70217e+07	0.97	0.959	0.986	1.061	1.071	0.951	1.0576	0.233521
A0A445E2Q0	Signal sequence receptor subunit alpha OS=Arachis hypogaea OX=3818 GN=Ahy_A03g016265 PE=3 SV=1	Ahy_A03g016265	5	1	1	1	28.4	247208	263771	264378	148948	168778
A0A445A3E5	Mediator of RNA polymerase II transcription subunit 25 OS=Arachis hypogaea OX=3818 GN=Ahy_B03g066194 PE=3 SV=1	Ahy_B03g066194	2	2	9	2	72.9	1.49561e+06	1.44357e+06	1.47578e+06	1.31634e+06	1.42382e+06	1.51257e+06	1.039	1.006	1.03	0.908	0.976	1.043	0.9519	0.284509
A0A444XYW2	TATA-box-binding protein(predicted) OS=Arachis hypogaea OX=3818 GN=Ahy_B08g089808 PE=3 SV=1	Ahy_B08g089808	10	1	6	1	22.3	504693	445853	474972	438618	420999	348197
A0A445A5G2	Assimilatory sulfite reductase (ferredoxin) OS=Arachis hypogaea OX=3818 GN=Ahy_B03g067018 PE=3 SV=1	Ahy_B03g067018	33	19	205	19	77.7	2.43515e+08	2.29688e+08	2.239e+08	1.94126e+08	2.42509e+08	1.88196e+08	1.109	1.049	1.024	0.878	1.09	0.851	0.8859	0.194082
A0A445EW20	PHD finger-like domain-containing protein 5A(predicted) OS=Arachis hypogaea OX=3818 GN=Ahy_A01g004423 PE=3 SV=1	Ahy_A01g004423	4	1	5	1	22.5	1.65929e+06	1.98006e+06	1.77274e+06	2.87616e+06	2.8699e+06	2.97429e+06
A0A445AY07	tropinone reductase-like 3(predicted) OS=Arachis hypogaea OX=3818 GN=Ahy_B01g056088 PE=4 SV=1	Ahy_B01g056088	58	11	82	11	26.4	2.42042e+07	2.11801e+07	2.78123e+07	2.44756e+07	1.91085e+07	1.99857e+07	1.066	0.935	1.23	1.069	0.83	0.873	0.8579	0.238891
A0A445BI73	Malate dehydrogenase OS=Arachis hypogaea OX=3818 GN=Ahy_A09g043413 PE=3 SV=1	Ahy_A09g043413	58	15	646	3	35.6	1.03453e+08	1.08214e+08	8.64356e+07	1.00607e+08	9.7646e+07	9.77539e+07	1.048	1.1	0.88	1.012	0.976	0.983	0.9812	0.841769
A0A444ZV68	Carbonic anhydrase OS=Arachis hypogaea OX=3818 GN=Ahy_B03g062761 PE=3 SV=1	Ahy_B03g062761	34	7	66	1	30.3	1.36743e+07	1.22144e+07	1.38404e+07	2.30267e+07	2.20542e+07	2.22213e+07
A0A444XRW2	RING finger protein B(predicted) OS=Arachis hypogaea OX=3818 GN=Ahy_B09g098720 PE=4 SV=1	Ahy_B09g098720	3	1	2	1	57.9
A0A444ZRC1	Complex 1 LYR protein(predicted) OS=Arachis hypogaea OX=3818 GN=Ahy_B03g061654 PE=4 SV=1	Ahy_B03g061654	16	1	3	1	12.4	393599	561166	485674	653546	688163	410040
A0A445BUV0	Beta-galactosidase OS=Arachis hypogaea OX=3818 GN=Ahy_A08g038958 PE=3 SV=1	Ahy_A08g038958	25	12	112	1	79	1.92643e+06	1.76651e+06	1.31479e+06	1.5475e+06	1.43141e+06	1.66091e+06
A0A444Y0L9	Proliferating cell nuclear antigen(predicted) OS=Arachis hypogaea OX=3818 GN=Ahy_B08g090763 PE=3 SV=1	Ahy_B08g090763	25	3	50	1	16.1			648847	561099	589412	664758
A0A445DPT5	Anthranilate phosphoribosyltransferase(predicted) OS=Arachis hypogaea OX=3818 GN=Ahy_A03g011145 PE=4 SV=1	Ahy_A03g011145	33	15	109	3	65.2	1.03731e+07	1.13264e+07	1.13565e+07	1.06924e+07	9.78924e+06	1.09615e+07	0.968	1.06	1.065	0.991	0.902	1.015	0.9402	0.262442
A0A445DBB9	Endo-1,3(4)-beta-glucanase OS=Arachis hypogaea OX=3818 GN=Ahy_A04g017529 PE=3 SV=1	Ahy_A04g017529	13	6	28	6	75.2	2.40056e+06	2.61915e+06	2.689e+06	2.86665e+06	2.85078e+06	3.54969e+06	0.851	0.932	0.958	1.009	0.998	1.249	1.1879	0.107742
A0A444YHD9	Rhodanese domain-containing protein OS=Arachis hypogaea OX=3818 GN=Ahy_B06g080164 PE=4 SV=1	Ahy_B06g080164	29	4	20	4	25.5	5.27058e+06	5.10048e+06	5.08775e+06	4.73427e+06	4.38301e+06	2.51367e+06	1.171	1.137	1.136	1.044	0.961	0.554	0.743	0.169051
A0A444X7C6	Phospholipid-transporting ATPase OS=Arachis hypogaea OX=3818 GN=Ahy_B10g105141 PE=3 SV=1	Ahy_B10g105141	2	2	8	1	134.2	137202	125584	147073	117001	167753
A0A445A209	Serine carboxypeptidase-like 12 isoform A(predicted) OS=Arachis hypogaea OX=3818 GN=Ahy_B03g065621 PE=3 SV=1	Ahy_B03g065621	11	3	15	3	55.7	458900	158635	439753	153160	387528	370646	1.403	0.487	1.351	0.465	1.17	1.125	0.8516	0.78035
A0A445E3D1	WD-40 repeat-containing protein MSI3(predicted) OS=Arachis hypogaea OX=3818 GN=Ahy_A03g016412 PE=4 SV=1	Ahy_A03g016412	44	14	78	1	49.7	378227	395018	323101	458337	385280	335266
A0A445E8D9	Inorganic diphosphatase OS=Arachis hypogaea OX=3818 GN=Ahy_A02g005783 PE=3 SV=1	Ahy_A02g005783	27	7	120	4	33.1	2.63581e+07	2.3945e+07	2.11598e+07	1.92085e+07	2.48776e+07	20250491	1.169	1.065	0.942	0.845	1.088	0.891	0.8892	0.294113
A0A444YCZ9	RNA_pol_L_2 domain-containing protein OS=Arachis hypogaea OX=3818 GN=Ahy_B07g087800 PE=4 SV=1	Ahy_B07g087800	40	4	33	4	13.9	2.58529e+06	2.68362e+06	2.73056e+06	2.52847e+06	2.57216e+06	2.47702e+06	0.999	1.04	1.06	0.97	0.981	0.95	0.9361	0.0294657
A0A444Z0M3	Reticulon-like protein OS=Arachis hypogaea OX=3818 GN=Ahy_B05g075160 PE=4 SV=1	Ahy_B05g075160	4	1	7	1	25.6	256530	318499	316740	325353	256127	279292
A0A444WVJ5	Phosphoribulokinase OS=Arachis hypogaea OX=3818 GN=Ahy_Scaffold1g107368 PE=3 SV=1	Ahy_Scaffold1g107368	49	16	183	16	45.6	6.97554e+07	7.69599e+07	7.68841e+07	5.80037e+07	6.15054e+07	5.79379e+07	1.047	1.159	1.159	0.864	0.911	0.863	0.784	0.00317829
A0A445E5H2	RING finger protein(predicted) OS=Arachis hypogaea OX=3818 GN=Ahy_A02g005025 PE=4 SV=1	Ahy_A02g005025	46	16	156	15	49.4	3.24495e+07	3.30566e+07	3.29549e+07	4.17908e+07	4.08923e+07	4.08086e+07	0.88	0.899	0.898	1.125	1.095	1.099	1.2398	3.97175e-05
A0A445CIM2	Protein kinase domain-containing protein OS=Arachis hypogaea OX=3818 GN=Ahy_A07g037393 PE=3 SV=1	Ahy_A07g037393	3	1	5	1	46.5	153214	106396	133561	168006	221459	202206
A0A444XEA4	PKS_ER domain-containing protein OS=Arachis hypogaea OX=3818 GN=Ahy_B09g095493 PE=4 SV=1	Ahy_B09g095493	18	8	49	1	73.5	4.43014e+06	3.2433e+06	4.11728e+06	3.08464e+06	3.0506e+06	4.17323e+06
A0A445DNI1	Glutamyl-tRNA(Gln) amidotransferase subunit B, chloroplastic/mitochondrial OS=Arachis hypogaea OX=3818 GN=GATB PE=3 SV=1	GATB	8	4	22	4	61	2.11574e+06	2.58738e+06	2.37704e+06	1.15106e+06	1.11816e+06	1.23695e+06	1.203	1.476	1.358	0.65	0.628	0.698	0.4895	0.000445092
A0A445EI25	Formin-like protein OS=Arachis hypogaea OX=3818 GN=Ahy_A02g009764 PE=3 SV=1	Ahy_A02g009764	3	2	7	2	124.8	719028	677724	593192	594988	234023	263833	1.404	1.327	1.164	1.153	0.451	0.511	0.543	0.0796613
A0A445E495	UDP-glucuronic acid decarboxylase(predicted) OS=Arachis hypogaea OX=3818 GN=Ahy_A03g016763 PE=4 SV=1	Ahy_A03g016763	54	24	636	10	77	8.00517e+08	7.52556e+08	7.94953e+08	8.37634e+08	7.64839e+08	7.62291e+08	1.023	0.964	1.02	1.062	0.964	0.967	0.9953	0.893258
A0A445AUH7	Protease Do-like 9 (Fragment)(predicted) OS=Arachis hypogaea OX=3818 GN=Ahy_B01g054924 PE=3 SV=1	Ahy_B01g054924	3	1	5	1	63.8	246381	230704	205037	330913	302842	308696
A0A445CP56	Peroxygenase 2(predicted) OS=Arachis hypogaea OX=3818 GN=Ahy_A06g027550 PE=3 SV=1	Ahy_A06g027550	20	3	18	3	27.8	791811	717676	676957	522333	380008	558120	1.307	1.188	1.122	0.856	0.619	0.914	0.6605	0.029313
A0A445DZS7	Acyl-coenzyme A oxidase OS=Arachis hypogaea OX=3818 GN=Ahy_A03g015158 PE=3 SV=1	Ahy_A03g015158	23	13	96	13	76.1	1.55475e+07	1.61423e+07	1.65877e+07	1.56463e+07	1.57965e+07	1.59686e+07	0.978	1.019	1.048	0.977	0.981	0.997	0.9704	0.231072
A0A445BCC8	Lactamase_B domain-containing protein OS=Arachis hypogaea OX=3818 GN=Ahy_A10g051296 PE=4 SV=1	Ahy_A10g051296	8	2	14	2	41.5	361300	410171	408836	710853	873432	551816	0.656	0.747	0.745	1.281	1.565	0.994	1.7877	0.0149142
A0A444XZ21	Annexin OS=Arachis hypogaea OX=3818 GN=Ahy_B08g089872 PE=3 SV=1	Ahy_B08g089872	57	21	348	2	38.6	8.88868e+06	8.91904e+06	7.0674e+06	8.52645e+06	7.54759e+06	7.42627e+06	1.106	1.113	0.883	1.053	0.927	0.917	0.9339	0.503417
A0A444ZDE3	Farnesyl pyrophosphate synthetase 1(predicted) OS=Arachis hypogaea OX=3818 GN=Ahy_B04g069678 PE=3 SV=1	Ahy_B04g069678	32	11	131	3	42.6	6.03403e+07	5.82015e+07	5.41691e+07	5.42042e+07	5.63256e+07	5.10044e+07	1.087	1.051	0.98	0.969	1.001	0.912	0.9243	0.12755
A0A444ZIX8	HIT domain-containing protein OS=Arachis hypogaea OX=3818 GN=Ahy_B04g070775 PE=4 SV=1	Ahy_B04g070775	11	2	13	2	20.7	926792	1.31012e+06	1.16784e+06	1.48444e+06	1.07757e+06	1.18377e+06	0.78	1.106	0.988	1.241	0.895	0.989	1.0873	0.581489
A0A444YFZ0	Glycosyltransferase OS=Arachis hypogaea OX=3818 GN=Ahy_B07g088939 PE=3 SV=1	Ahy_B07g088939	24	7	39	4	54.1	4.71962e+07	4.6044e+07	4.17669e+07	3.74011e+07	3.70286e+07	3.80876e+07	1.148	1.123	1.02	0.903	0.889	0.919	0.8238	0.0068294
A0A444ZRE2	FAS1 domain-containing protein OS=Arachis hypogaea OX=3818 GN=Ahy_B03g061674 PE=3 SV=1	Ahy_B03g061674	7	2	5	2	31.8	278928	71446.6		528247	904039	819049	0.538	0.138		1.011	1.72	1.568	4.2396	0.0588355
A0A445CE43	SH3 domain-containing protein OS=Arachis hypogaea OX=3818 GN=Ahy_A07g035445 PE=4 SV=1	Ahy_A07g035445	17	5	38	2	41.4	541956	847537	540086	1.16593e+06	833931	961060	0.667	1.046	0.668	1.425	1.013	1.174	1.517	0.0744604
A0A445DJT1	NEDD8-activating enzyme E1 catalytic subunit OS=Arachis hypogaea OX=3818 GN=Ahy_A04g021258 PE=3 SV=1	Ahy_A04g021258	23	8	40	8	49.7	8.64978e+06	8.04021e+06	8.3049e+06	9.51836e+06	8.81777e+06	8.75125e+06	1	0.932	0.964	1.092	1.006	1.004	1.0711	0.117426
A0A444ZRC8	Reticulon-like protein OS=Arachis hypogaea OX=3818 GN=Ahy_B04g073759 PE=4 SV=1	Ahy_B04g073759	7	1	17	1	29.4	1.51241e+06	1.51594e+06	1.20792e+06	1.37238e+06	1.32668e+06	1.38107e+06
A0A445AJ95	Serine carboxypeptidase-like 19 isoform A(predicted) OS=Arachis hypogaea OX=3818 GN=Ahy_B02g060769 PE=3 SV=1	Ahy_B02g060769	38	11	91	9	54.1	4.29531e+07	4.9045e+07	4.16614e+07	4.70701e+07	4.58258e+07	3.85752e+07	0.975	1.117	0.95	1.061	1.027	0.869	0.9721	0.729624
A0A444Y2V4	Fe2OG dioxygenase domain-containing protein(predicted) OS=Arachis hypogaea OX=3818 GN=Ahy_B08g091930 PE=4 SV=1	Ahy_B08g091930	17	10	62	3	81.1	8.66999e+06	7.62266e+06	8.95521e+06	8.48404e+06	9.13522e+06	8.06001e+06	1.025	0.904	1.063	0.996	1.066	0.946	1.0053	0.918873
A0A445D7C7	Abhydrolase_3 domain-containing protein OS=Arachis hypogaea OX=3818 GN=Ahy_A05g025005 PE=4 SV=1	Ahy_A05g025005	32	7	37	4	35.8	6.51781e+06	6.57356e+06	5.70525e+06	5.97761e+06	5.83787e+06	5.7036e+06	1.081	1.093	0.95	0.984	0.955	0.938	0.9209	0.162539
A0A445AWS0	Dynein light chain OS=Arachis hypogaea OX=3818 GN=Ahy_B01g055663 PE=3 SV=1	Ahy_B01g055663	14	2	9	1	17.8	534541	881444	788454	909594	807612	778954
A0A445ALU0	EF-Hand 1(predicted) OS=Arachis hypogaea OX=3818 GN=Ahy_B01g051409 PE=4 SV=1	Ahy_B01g051409	71	10	195	10	15.4	8.87574e+07	9.38619e+07	9.66273e+07	8.44741e+07	8.77109e+07	8.19209e+07	1.002	1.063	1.096	0.946	0.977	0.918	0.8988	0.028921
A0A445E1I0	PKS_ER domain-containing protein OS=Arachis hypogaea OX=3818 GN=Ahy_A03g015867 PE=4 SV=1	Ahy_A03g015867	60	15	132	4	35.9	8.05692e+06	9.57615e+06	6.13075e+06	7.49897e+06	8.25679e+06	7.37074e+06	1.035	1.233	0.791	0.956	1.046	0.939	0.9614	0.865254
A0A445C1B8	trafficking protein particle complex subunit 2(predicted) OS=Arachis hypogaea OX=3818 GN=Ahy_A08g040993 PE=4 SV=1	Ahy_A08g040993	7	1	10	1	20.2	964212	1.48419e+06	1.54207e+06	1.30729e+06	1.48056e+06	1.47512e+06
A0A444X849	Starch synthase, chloroplastic/amyloplastic OS=Arachis hypogaea OX=3818 GN=Ahy_B10g105501 PE=3 SV=1	Ahy_B10g105501	22	11	83	1	85.2	278080	213136	165303	197532	214203	205092
A0A445ARA9	RING-type domain-containing protein OS=Arachis hypogaea OX=3818 GN=Ahy_B01g053216 PE=4 SV=1	Ahy_B01g053216	11	3	19	3	62.2	1.44617e+06	2.22702e+06	1.29765e+06	1.88178e+06	1.60795e+06	1.67103e+06	0.859	1.327	0.774	1.11	0.943	0.986	1.0267	0.776492
A0A445BCG7	alpha-1,2-Mannosidase OS=Arachis hypogaea OX=3818 GN=Ahy_A10g051335 PE=3 SV=1	Ahy_A10g051335	15	7	51	7	73	7.38541e+06	5.63928e+06	8.01044e+06	4.55214e+06	4.42982e+06	4.70471e+06	1.281	0.981	1.395	0.783	0.758	0.81	0.6429	0.016104
A0A445BWW0	Peroxisome biogenesis protein 22 isoform A(predicted) OS=Arachis hypogaea OX=3818 GN=Ahy_A08g039645 PE=4 SV=1	Ahy_A08g039645	27	6	33	1	34.1	1.1993e+07	8.51524e+06	1.06293e+07	1.23548e+07	1.22438e+07	1.2794e+07
A0A445DYS8	Usp domain-containing protein OS=Arachis hypogaea OX=3818 GN=Ahy_A03g014862 PE=4 SV=1	Ahy_A03g014862	11	3	48	2	29.8	1.67249e+06	1.89754e+06	1.81233e+06	1.91406e+06	1.99544e+06	2.00156e+06	0.892	1.015	0.97	1.013	1.05	1.059	1.0852	0.10805
A0A445DM66	Dipeptide epimerase OS=Arachis hypogaea OX=3818 GN=Ahy_A03g010263 PE=3 SV=1	Ahy_A03g010263	11	4	23	4	48.1	1.1614e+06	1.24487e+06	1.08376e+06	1.25637e+06	1.36838e+06	1.45557e+06	0.924	0.993	0.866	0.992	1.074	1.149	1.1552	0.0679536
A0A445CGA6	Large subunit ribosomal protein L1(predicted) OS=Arachis hypogaea OX=3818 GN=Ahy_A07g036480 PE=4 SV=1	Ahy_A07g036480	16	6	36	6	48.1	8.59749e+06	7.29668e+06	7.5192e+06	8.07258e+06	7.63835e+06	1.00932e+07	1.052	0.895	0.924	0.98	0.922	1.225	1.0892	0.46508
A0A444YI32	OTU domain-containing protein OS=Arachis hypogaea OX=3818 GN=Ahy_B06g080510 PE=4 SV=1	Ahy_B06g080510	2	1	4	1	46.8	446506	461928	697480	5.93083e+06	381280	572444
A0A445DJ45	Enhancer of mRNA-decapping protein 4 isoform A(predicted) OS=Arachis hypogaea OX=3818 GN=Ahy_A04g021050 PE=3 SV=1	Ahy_A04g021050	29	30	169	2	156	607330	523853	585220	1.2291e+06	870610	815891	0.789	0.683	0.764	1.586	1.117	1.053	1.6798	0.0203334
A0A445BVL1	50S ribosomal protein L23, chloroplastic OS=Arachis hypogaea OX=3818 GN=Ahy_A08g039208 PE=3 SV=1	Ahy_A08g039208	33	9	180	1	26.5	8.79098e+07	8.46286e+07	8.16567e+07	8.68579e+07	9.34195e+07	7.62825e+07
A0A444Z9Z6	Synechocystis YCF37-like protein(predicted) OS=Arachis hypogaea OX=3818 GN=Ahy_B05g079495 PE=4 SV=1	Ahy_B05g079495	11	2	6	2	17.8	4.76787e+07	2.55381e+07	3.55868e+07	3.87336e+07	2.99631e+07	3.42447e+07	1.356	0.728	1.016	1.093	0.841	0.966	0.9355	0.845258
A0A445BKA7	3-isopropylmalate dehydratase large subunit, chloroplastic isoform B(predicted) OS=Arachis hypogaea OX=3818 GN=Ahy_A09g044575 PE=4 SV=1	Ahy_A09g044575	35	3	25	3	12.9	1.67139e+06	1.35059e+06	1.29222e+06	1.25983e+06	1.36861e+06	1.45185e+06	1.199	0.971	0.931	0.897	0.969	1.033	0.9349	0.516316
A0A444YDN9	PMR5N domain-containing protein OS=Arachis hypogaea OX=3818 GN=Ahy_B07g088065 PE=3 SV=1	Ahy_B07g088065	13	3	10	1	50.7	695520	995163	913377	1.02005e+06	1.10341e+06	1.11045e+06
A0A445CVT7	L-arabinokinase-like(predicted) OS=Arachis hypogaea OX=3818 GN=Ahy_A06g030282 PE=4 SV=1	Ahy_A06g030282	10	8	27	8	109	2.84824e+06	2.93223e+06	3.00059e+06	2.66969e+06	3.09655e+06	2.54469e+06	1.003	1.036	1.062	0.933	1.076	0.89	0.9349	0.301638
A0A445BK57	Sodium/hydrogen exchanger OS=Arachis hypogaea OX=3818 GN=Ahy_A09g044473 PE=3 SV=1	Ahy_A09g044473	5	1	1	1	59.3	121107	136480	136305	118483	126678	114403
A0A445DRP9	Malate dehydrogenase OS=Arachis hypogaea OX=3818 GN=Ahy_A03g011766 PE=3 SV=1	Ahy_A03g011766	59	12	178	10	37.4	7.63373e+07	7.32497e+07	6.74675e+07	6.89865e+07	7.0513e+07	6.66011e+07	1.086	1.045	0.964	0.974	0.99	0.94	0.9383	0.176917
A0A445CTQ5	F-box domain-containing protein OS=Arachis hypogaea OX=3818 GN=Ahy_A06g029549 PE=4 SV=1	Ahy_A06g029549	4	1	8	1	64.1			75901.8	252348	153140	202647
A0A445DLS5	Purple acid phosphatase OS=Arachis hypogaea OX=3818 GN=Ahy_A03g010283 PE=3 SV=1	Ahy_A03g010283	45	9	132	2	38.8	6.77986e+06	6.57971e+06	6.98782e+06	6.46729e+06	6.6387e+06	6.23406e+06	1.029	1.001	1.065	0.974	0.994	0.939	0.9393	0.0626894
A0A444YS73	40S ribosomal protein SA(predicted) OS=Arachis hypogaea OX=3818 GN=Ahy_B06g084536 PE=3 SV=1	Ahy_B06g084536	20	6	287	1	32	3.20106e+07	2.91916e+07	3.18215e+07	2.65531e+07	3.17346e+07	2.88071e+07
A0A444Z100	Methyltransf_11 domain-containing protein(predicted) OS=Arachis hypogaea OX=3818 GN=Ahy_B05g075341 PE=4 SV=1	Ahy_B05g075341	4	1	4	1	57.9	206323	262448	265289	277743	304140	288062
A0A445DJW4	Peptidase A1 domain-containing protein OS=Arachis hypogaea OX=3818 GN=Ahy_A04g021272 PE=4 SV=1	Ahy_A04g021272	4	1	8	1	45.9	169032	103232	109103	363265	325179	347627
A0A445C9G1	Peptidase A1 domain-containing protein OS=Arachis hypogaea OX=3818 GN=Ahy_A07g033407 PE=4 SV=1	Ahy_A07g033407	36	9	168	2	45.9	1.72964e+07	2.4931e+07	2.64588e+07	6.75177e+07	6.1874e+07	55115939	0.411	0.595	0.632	1.594	1.452	1.301	2.6538	0.00251879
A0A445EFT7	RplW (Fragment)(predicted) OS=Arachis hypogaea OX=3818 GN=Ahy_A02g008757 PE=3 SV=1	Ahy_A02g008757	18	3	10	3	22.3	4.75801e+06	5.40214e+06	3.85638e+06	4.42694e+06	4.07425e+06	4.24749e+06	1.07	1.219	0.871	0.988	0.904	0.948	0.8987	0.38755
A0A445CLN9	Exosome complex component RRP43(predicted) OS=Arachis hypogaea OX=3818 GN=Ahy_A06g026779 PE=4 SV=1	Ahy_A06g026779	8	2	15	2	32.4	2.3951e+06	2.20824e+06	2.31557e+06	2.19337e+06	2.21918e+06	1.95049e+06	1.086	1.004	1.054	0.987	0.993	0.877	0.9087	0.105557
A0A444ZZ92	Serine/threonine-protein phosphatase OS=Arachis hypogaea OX=3818 GN=Ahy_B03g064259 PE=3 SV=1	Ahy_B03g064259	17	5	21	3	36.1	911989	754986	792840	891894	954873	936055	1.047	0.87	0.914	1.017	1.082	1.067	1.1183	0.121543
A0A445BJS1	Ornithine aminotransferase OS=Arachis hypogaea OX=3818 GN=Ahy_A09g044236 PE=3 SV=1	Ahy_A09g044236	11	2	6	1	26.1		1.29196e+06
A0A445EUK7	60S acidic ribosomal protein P2B(predicted) OS=Arachis hypogaea OX=3818 GN=Ahy_A01g004004 PE=3 SV=1	Ahy_A01g004004	78	4	40	4	11.2	5.6079e+07	5.35e+07	5.47091e+07	5.10352e+07	5.12681e+07	4.05494e+07	1.099	1.052	1.077	0.993	0.992	0.789	0.8594	0.112651
A0A445C9R9	Glutaredoxin domain-containing protein OS=Arachis hypogaea OX=3818 GN=Ahy_A07g033590 PE=4 SV=1	Ahy_A07g033590	4	2	8	1	84.2		163884	348086	332629	303062	354331
A0A445BHX3	CYTB_NTER domain-containing protein OS=Arachis hypogaea OX=3818 GN=Ahy_A09g043258 PE=3 SV=1	Ahy_A09g043258	18	4	111	1	29.6	1.90843e+06	3.53261e+06	4.83631e+06	3.94714e+06	2.58426e+06	1.22423e+06
A0A445BYR9	PUM-HD domain-containing protein OS=Arachis hypogaea OX=3818 GN=Ahy_A08g040298 PE=4 SV=1	Ahy_A08g040298	5	5	15	5	114.2	1.12868e+06	1.1119e+06	1.08862e+06	2.0225e+06	1.8525e+06	1.87667e+06	0.748	0.739	0.725	1.331	1.212	1.235	1.708	5.84123e-05
A0A444WSX9	nuclear pore complex protein NUP58(predicted) OS=Arachis hypogaea OX=3818 GN=Ahy_Scaffold1g106873 PE=4 SV=1	Ahy_Scaffold1g106873	14	5	25	5	51.9	2.37884e+06	9.89879e+06	3.97253e+06	4.12788e+06	3.74638e+06	2.99926e+06	0.528	2.204	0.886	0.909	0.821	0.661	0.6609	0.596701
A0A445EL55	Autophagy-related protein OS=Arachis hypogaea OX=3818 GN=Ahy_A01g000794 PE=3 SV=1	Ahy_A01g000794	15	1	3	1	6.5	424786	357566		359445
A0A444YCL1	Transmembrane protein 214-A(predicted) OS=Arachis hypogaea OX=3818 GN=Ahy_B07g087629 PE=3 SV=1	Ahy_B07g087629	14	7	32	6	67.6	2.48574e+06	2.1369e+06	2.41347e+06	2.87795e+06	2.91291e+06	2.96559e+06	0.948	0.817	0.924	1.089	1.096	1.122	1.2298	0.0111244
A0A445CLE9	Exo-poly-alpha-D-galacturonosidase(predicted) OS=Arachis hypogaea OX=3818 GN=Ahy_A06g026720 PE=3 SV=1	Ahy_A06g026720	17	6	33	6	52.4	3.18059e+06	3.48791e+06	2.66437e+06	2.14616e+06	2.96174e+06	2.11356e+06	1.157	1.272	0.973	0.775	1.063	0.763	0.7646	0.108982
A0A444YD61	Laccase OS=Arachis hypogaea OX=3818 GN=Ahy_B07g087858 PE=3 SV=1	Ahy_B07g087858	11	5	26	1	62.5	4.11064e+06	2.39966e+06	2.39573e+06	2.93694e+06	2.16253e+06	2.77823e+06
A0A445EE77	Plastid-encoded RNA polymerase subunit alpha OS=Arachis hypogaea OX=3818 GN=Ahy_A02g007940 PE=3 SV=1	Ahy_A02g007940	4	1	3	1	36.9	316299	407481	320247	490103	394637	357373
A0A445BLM4	Putative polygalacturonase(predicted) OS=Arachis hypogaea OX=3818 GN=Ahy_A09g045129 PE=3 SV=1	Ahy_A09g045129	9	3	19	2	51.1	1.72275e+06	1.94202e+06	2.08995e+06	1.32627e+06	1.33901e+06	1.13715e+06	1.085	1.227	1.322	0.829	0.832	0.711	0.6527	0.0053327
A0A445DY22	Glyoxalase I OS=Arachis hypogaea OX=3818 GN=Ahy_A03g014445 PE=3 SV=1	Ahy_A03g014445	29	9	105	8	40.9	3.58735e+07	4.39516e+07	3.92804e+07	3.81906e+07	3.89133e+07	4.0889e+07	0.911	1.119	1.002	0.963	0.975	1.03	0.9789	0.786421
A0A445BPS9	Alpha-MPP OS=Arachis hypogaea OX=3818 GN=Ahy_A09g046408 PE=3 SV=1	Ahy_A09g046408	47	14	207	3	54.4	4.56309e+07	4.46159e+07	4.41631e+07	4.27937e+07	4.09344e+07	4.15286e+07	1.058	1.037	1.028	0.985	0.937	0.956	0.9215	0.00826042
A0A444WVQ5	Abscisic acid receptor PYR1(predicted) OS=Arachis hypogaea OX=3818 GN=Ahy_Scaffold1g107443 PE=3 SV=1	Ahy_Scaffold1g107443	34	5	34	5	23.6	1.15703e+07	1.19366e+07	1.14659e+07	1.32585e+07	1.26699e+07	1.05082e+07	0.976	1.009	0.971	1.11	1.054	0.879	1.0294	0.752429
A0A445E9A2	Proteasome subunit beta OS=Arachis hypogaea OX=3818 GN=Ahy_A02g006243 PE=3 SV=1	Ahy_A02g006243	63	12	176	12	24.6	1.01062e+08	1.03791e+08	1.13316e+08	1.03889e+08	1.04334e+08	1.05207e+08	0.963	0.992	1.085	0.983	0.981	0.995	0.9734	0.51567
A0A444X8E7	GOLD domain-containing protein OS=Arachis hypogaea OX=3818 GN=Ahy_B10g105568 PE=3 SV=1	Ahy_B10g105568	22	4	36	4	24.2	4.41608e+06	4.016e+06	4.13552e+06	4.16194e+06	4.86559e+06	4.75884e+06	1.009	0.92	0.949	0.944	1.097	1.079	1.0841	0.221295
A0A444ZE19	Ent-kaurenoic acid oxidase 2(predicted) OS=Arachis hypogaea OX=3818 GN=Ahy_B04g069967 PE=3 SV=1	Ahy_B04g069967	9	4	20	4	57	790796	914518	2.39027e+06	259571	617691	236179	0.914	1.06	2.775	0.298	0.704	0.271	0.2681	0.0496826
A0A445BWT2	Autophagy-related protein OS=Arachis hypogaea OX=3818 GN=Ahy_A08g039614 PE=3 SV=1	Ahy_A08g039614	13	2	16	2	13.9	2.08964e+06	2.04847e+06	1.59906e+06	1.62261e+06	1.80418e+06	1.70657e+06	1.157	1.138	0.89	0.892	0.986	0.938	0.8841	0.261809
A0A444ZDK8	Protein ROOT HAIR DEFECTIVE 3 homolog OS=Arachis hypogaea OX=3818 GN=Ahy_B04g069788 PE=3 SV=1	Ahy_B04g069788	18	10	46	4	100	3.02788e+06	3.21e+06	3.3467e+06	4.0975e+06	3.76472e+06	4.11904e+06	0.845	0.899	0.938	1.135	1.037	1.141	1.2353	0.00821459
A0A445BRT0	cysteine protease XCP2-like precursor(predicted) OS=Arachis hypogaea OX=3818 GN=Ahy_A08g037784 PE=3 SV=1	Ahy_A08g037784	35	8	53	8	39.6	1.13987e+07	1.01023e+07	9.40164e+06	1.18933e+07	1.04149e+07	1.01158e+07	1.084	0.963	0.898	1.122	0.977	0.955	1.037	0.647246
A0A445DB21	Sulfate adenylyltransferase OS=Arachis hypogaea OX=3818 GN=Ahy_A04g017428 PE=4 SV=1	Ahy_A04g017428	11	5	26	3	53.4	1.52148e+06	799882	1.46848e+06	1.27263e+06	681161	1.32485e+06	1.296	0.683	1.256	1.076	0.573	1.12	0.856	0.62575
A0A445BGF9	PNP_UDP_1 domain-containing protein OS=Arachis hypogaea OX=3818 GN=Ahy_A09g042650 PE=4 SV=1	Ahy_A09g042650	19	4	30	1	37.3	2.4913e+06	1.86706e+06	2.35568e+06	2.0955e+06	2.10492e+06	2.1504e+06
A0A445ENW3	Glucose-6-phosphate 1-epimerase OS=Arachis hypogaea OX=3818 GN=Ahy_A01g001544 PE=3 SV=1	Ahy_A01g001544	18	4	69	1	35.9	2.92814e+06	2.40759e+06	2.44073e+06	2.11426e+06	2.59212e+06	2.42046e+06
A0A445CF80	SpeE (Fragment)(predicted) OS=Arachis hypogaea OX=3818 GN=Ahy_A07g036094 PE=4 SV=1	Ahy_A07g036094	5	1	4	1	38	139167	212644	215175	252727	214013	185436
A0A444XYI3	RNA polymerase II transcription elongation factor DSIF/SUPT5H/SPT5(predicted) OS=Arachis hypogaea OX=3818 GN=Ahy_B08g089655 PE=4 SV=1	Ahy_B08g089655	6	2	8	2	65.8	453292	324445	390055	359270	400467	350178	1.198	0.86	1.036	0.943	1.045	0.919	0.9396	0.625107
A0A445ECF9	Tol-Pal system protein TolB(predicted) OS=Arachis hypogaea OX=3818 GN=Ahy_A02g007269 PE=4 SV=1	Ahy_A02g007269	12	5	36	1	79.1	3.77589e+06	3.96912e+06	6.0006e+06	4.25615e+06	4.00245e+06	6.31587e+06
A0A445C5E4	Ribosomal_L30_N domain-containing protein OS=Arachis hypogaea OX=3818 GN=Ahy_A07g031908 PE=4 SV=1	Ahy_A07g031908	14	3	14	1	20.2	287043	286386	201370		256155	230768
A0A444Y4U6	MSP domain-containing protein OS=Arachis hypogaea OX=3818 GN=Ahy_B08g092857 PE=4 SV=1	Ahy_B08g092857	5	1	6	1	32.8	340785	273699	365041	410850	491130	446138
A0A444ZBQ0	Selenium-binding protein 1(predicted) OS=Arachis hypogaea OX=3818 GN=Ahy_B04g069106 PE=3 SV=1	Ahy_B04g069106	48	15	237	5	55	1.34267e+08	1.52332e+08	1.5366e+08	1.71537e+08	1.59368e+08	1.65512e+08	0.863	0.982	0.992	1.094	1.011	1.056	1.1142	0.0949204
A0A445E127	SUI1 domain-containing protein OS=Arachis hypogaea OX=3818 GN=Ahy_A03g015619 PE=3 SV=1	Ahy_A03g015619	19	2	28	2	12.6	7.4029e+06	7.11767e+06	6.4353e+06	6.78609e+06	7.97786e+06	8.33325e+06	1.012	0.976	0.883	0.921	1.076	1.13	1.0892	0.32269
A0A444WVT0	Phosphoenolpyruvate carboxykinase (ATP) OS=Arachis hypogaea OX=3818 GN=Ahy_Scaffold1g107451 PE=3 SV=1	Ahy_Scaffold1g107451	22	8	58	3	73.6	327396		276804	559550	671773	612293	0.671		0.57	1.138	1.359	1.246	2.0107	0.00441432
A0A444X4X8	Transmembrane protein, putative(predicted) OS=Arachis hypogaea OX=3818 GN=Ahy_B10g104203 PE=4 SV=1	Ahy_B10g104203	4	1	3	1	27.1	194497	323359	323085	352031	400251	312394
A0A445CNZ8	Ankyrin-1 isoform B(predicted) OS=Arachis hypogaea OX=3818 GN=Ahy_A06g027528 PE=4 SV=1	Ahy_A06g027528	30	11	91	11	49	1.64208e+07	1.28832e+07	1.52495e+07	1.54992e+07	1.47374e+07	1.54829e+07	1.095	0.862	1.021	1.026	0.97	1.025	1.0144	0.808977
A0A444X406	Cytochrome b561 and DOMON domain-containing protein OS=Arachis hypogaea OX=3818 GN=Ahy_B10g103684 PE=4 SV=1	Ahy_B10g103684	7	2	9	2	43.9	574172	751555	682329	563947	472611	480085	0.981	1.287	1.171	0.956	0.797	0.814	0.7464	0.041949
A0A445AG15	Putative very-long-chain 3-oxoacyl-CoA reductase(predicted) OS=Arachis hypogaea OX=3818 GN=Ahy_B02g059072 PE=3 SV=1	Ahy_B02g059072	17	4	25	1	35.4	214238	275979	318008	122177	96083.5	105580
A0A444ZB82	Cysteine proteinase inhibitor OS=Arachis hypogaea OX=3818 GN=Ahy_B04g068965 PE=3 SV=1	Ahy_B04g068965	34	4	96	1	18.1	1.63852e+07	2.10856e+07	2.17651e+07	3.08411e+07	2.65538e+07	2.50036e+07
A0A445CIJ9	WD_REPEATS_REGION domain-containing protein OS=Arachis hypogaea OX=3818 GN=Ahy_A07g037364 PE=4 SV=1	Ahy_A07g037364	5	1	7	1	28.7	526809	397313	489657	623469	525881	591923
A0A445AWB8	Galactokinase(predicted) OS=Arachis hypogaea OX=3818 GN=Ahy_B01g055503 PE=3 SV=1	Ahy_B01g055503	30	10	85	2	54.5	1.6284e+07	1.65115e+07	2.51686e+07	1.56713e+07	1.61889e+07	2.50679e+07	0.853	0.868	1.325	0.815	0.837	1.304	0.9705	0.88384
A0A445AB81	J domain-containing protein OS=Arachis hypogaea OX=3818 GN=Ahy_B03g068853 PE=4 SV=1	Ahy_B03g068853	9	5	13	5	79.3	1.02203e+07	1.12849e+07	1.0539e+07	4.55678e+06	5.34205e+06	5.80981e+06	1.289	1.427	1.335	0.57	0.665	0.727	0.4843	0.000696395
A0A445CDD4	Aldo_ket_red domain-containing protein OS=Arachis hypogaea OX=3818 GN=Ahy_A07g035089 PE=4 SV=1	Ahy_A07g035089	5	1	2	1	19.3	290770	303257	356288	228886	217055	187443
A0A444YK88	Hydrolase_4 domain-containing protein OS=Arachis hypogaea OX=3818 GN=Ahy_B06g081144 PE=4 SV=1	Ahy_B06g081144	14	10	55	10	80.4	9.22036e+06	7.32502e+06	8.32166e+06	7.41542e+06	6.54076e+06	7273281	1.204	0.959	1.092	0.961	0.843	0.943	0.8439	0.0975754
A0A445BDS4	Nfu_N domain-containing protein OS=Arachis hypogaea OX=3818 GN=Ahy_A09g041785 PE=3 SV=1	Ahy_A09g041785	21	5	44	5	29.9	8.33223e+06	8.6421e+06	9.20725e+06	7.61804e+06	8.14043e+06	8.94769e+06	0.986	1.025	1.094	0.895	0.95	1.051	0.9327	0.272643
A0A444WZ21	Peroxidase OS=Arachis hypogaea OX=3818 GN=Ahy_B10g101275 PE=3 SV=1	Ahy_B10g101275	25	6	23	5	35.6	3.33109e+06	3.38588e+06	3.47012e+06	7.8418e+06	7.86599e+06	8.31119e+06	0.586	0.598	0.613	1.37	1.366	1.452	2.3306	3.72112e-06
A0A444ZU76	Putative ubiquitin fusion degradation protein UFD1(predicted) OS=Arachis hypogaea OX=3818 GN=Ahy_B03g062462 PE=3 SV=1	Ahy_B03g062462	33	8	46	8	38.6	1.10538e+07	9.94605e+06	1.15456e+07	1.2672e+07	9.74137e+06	1.46108e+07	0.957	0.863	1.004	1.089	0.832	1.255	1.1246	0.458869
A0A444WNZ7	Ribosomal_L12 domain-containing protein(predicted) OS=Arachis hypogaea OX=3818 GN=Ahy_Scaffold6g107943 PE=4 SV=1	Ahy_Scaffold6g107943	15	4	33	2	24.5	1.55667e+06	2.15472e+06	1.78622e+06	1.88889e+06	1.61149e+06	1.9467e+06	0.856	1.189	0.987	1.031	0.875	1.063	0.9792	0.897372
A0A445D0L3	NTP_transferase domain-containing protein OS=Arachis hypogaea OX=3818 GN=Ahy_A05g022374 PE=4 SV=1	Ahy_A05g022374	50	16	160	16	44	2.7985e+07	2.37064e+07	2.60072e+07	2.25939e+07	2.40872e+07	2.39469e+07	1.136	0.965	1.06	0.91	0.965	0.965	0.8984	0.108817
A0A445C544	Methyltransferase OS=Arachis hypogaea OX=3818 GN=Ahy_A07g031816 PE=3 SV=1	Ahy_A07g031816	7	3	14	1	69.4	162811	164770
A0A444Z1G6	Annexin OS=Arachis hypogaea OX=3818 GN=Ahy_B05g075570 PE=3 SV=1	Ahy_B05g075570	31	8	53	1	36	581062	647736	672967	721887	553779	543360
A0A445ERE2	Geraniol 8-hydroxylase (Fragment)(predicted) OS=Arachis hypogaea OX=3818 GN=Ahy_A01g002641 PE=3 SV=1	Ahy_A01g002641	8	4	17	4	55.8	1.57072e+06	1.75523e+06	1.61781e+06	1.90119e+06	1.86787e+06	1.67256e+06	0.911	1.02	0.942	1.094	1.069	0.962	1.0877	0.181999
A0A445D6Y4	Stromal processing peptidase, chloroplastic(predicted) OS=Arachis hypogaea OX=3818 GN=Ahy_A05g024882 PE=4 SV=1	Ahy_A05g024882	7	6	12	6	141.4	1.8165e+06	1.96238e+06	2.62693e+06	1.89225e+06	3.15832e+06	1937692	0.817	0.885	1.186	0.844	1.401	0.864	1.0765	0.785218
A0A444YBL9	Putative O-methyltransferase 3(predicted) OS=Arachis hypogaea OX=3818 GN=Ahy_B07g087220 PE=3 SV=1	Ahy_B07g087220	9	2	11	1	40.9
A0A445BFI2	WPP domain-containing protein OS=Arachis hypogaea OX=3818 GN=Ahy_A09g042320 PE=4 SV=1	Ahy_A09g042320	5	3	18	1	66.6	1.1002e+06	1.2411e+06	1.39611e+06	812752	884334	837093
A0A445DXC5	aluminum-activated malate transporter 9(predicted) OS=Arachis hypogaea OX=3818 GN=Ahy_A03g014298 PE=3 SV=1	Ahy_A03g014298	17	6	35	6	67.8	4.10096e+06	4.35279e+06	4.13206e+06	3.92991e+06	3.87012e+06	4.08044e+06	1.009	1.074	1.021	0.96	0.94	0.997	0.9333	0.0553904
A0A445BT13	TolB protein(predicted) OS=Arachis hypogaea OX=3818 GN=Ahy_A08g038268 PE=4 SV=1	Ahy_A08g038268	51	24	370	6	77.8	1.45223e+08	1.33098e+08	1.30847e+08	1.38388e+08	1.48574e+08	1.43202e+08	1.042	0.957	0.943	0.985	1.052	1.019	1.0387	0.349014
A0A445DLA4	Protein argonaute 4A(predicted) OS=Arachis hypogaea OX=3818 GN=Ahy_A04g021608 PE=3 SV=1	Ahy_A04g021608	18	14	103	9	102.6	3.70976e+06	3.68795e+06	3.51595e+06	4.49403e+06	4.48535e+06	4.52807e+06	0.915	0.912	0.871	1.1	1.091	1.108	1.2228	0.000260358
A0A445ES50	Acyl-coenzyme A oxidase OS=Arachis hypogaea OX=3818 GN=Ahy_A01g002915 PE=3 SV=1	Ahy_A01g002915	54	29	329	1	74.9	1.06284e+08	9.66299e+07	9.44447e+07	9.31261e+07	9.86617e+07	9.65554e+07
A0A445AY78	Hexosyltransferase OS=Arachis hypogaea OX=3818 GN=Ahy_B01g056220 PE=3 SV=1	Ahy_B01g056220	4	2	3	1	73.5	153073	176815	161423	168857	149091	144376
A0A445AVM3	Lipocln_cytosolic_FA-bd_dom domain-containing protein(predicted) OS=Arachis hypogaea OX=3818 GN=Ahy_B01g055214 PE=3 SV=1	Ahy_B01g055214	25	4	31	3	24	5.92718e+06	4.95512e+06	4.6269e+06	3.5649e+06	3.86677e+06	4.33926e+06	1.308	1.097	1.026	0.781	0.842	0.95	0.7499	0.0362436
A0A445D7V9	Protein CDC73-like protein (Fragment)(predicted) OS=Arachis hypogaea OX=3818 GN=Ahy_A05g024914 PE=3 SV=1	Ahy_A05g024914	4	2	11	2	47.5	287425	333540	335846	537398	583973	325706	0.72	0.838	0.845	1.336	1.443	0.81	1.4935	0.11866
A0A444YF65	Mam33(predicted) OS=Arachis hypogaea OX=3818 GN=Ahy_B07g088678 PE=4 SV=1	Ahy_B07g088678	33	6	38	6	26	7.85887e+06	7.80403e+06	7.39234e+06	6.58091e+06	7.01372e+06	6.56917e+06	1.095	1.09	1.034	0.91	0.964	0.908	0.8642	0.00557498
A0A445B3J8	Alpha-mannosidase OS=Arachis hypogaea OX=3818 GN=Ahy_A10g047800 PE=3 SV=1	Ahy_A10g047800	21	17	84	1	132.2	310124	241698	220850	283594	284278	300082
A0A444YRE4	60S acidic ribosomal protein P0(predicted) OS=Arachis hypogaea OX=3818 GN=Ahy_B06g084234 PE=3 SV=1	Ahy_B06g084234	9	2	14	2	20.9	1.33499e+06	1.739e+06	2.00791e+06	1.95452e+06	1.71724e+06	1.75403e+06	0.765	0.999	1.156	1.112	0.971	0.997	1.0548	0.633377
A0A444YL78	Ormdl, putative(predicted) OS=Arachis hypogaea OX=3818 GN=Ahy_B06g081512 PE=4 SV=1	Ahy_B06g081512	15	1	3	1	18.3	458581	463602	526130	581447	509053	520481
A0A445AGI4	Protein kinase domain-containing protein OS=Arachis hypogaea OX=3818 GN=Ahy_B02g059353 PE=4 SV=1	Ahy_B02g059353	9	8	21	4	103.3	4.60278e+07	4.60659e+07	3.62747e+07	3.59323e+07	3.78634e+07	3.90117e+07	1.149	1.153	0.91	0.89	0.933	0.967	0.8686	0.173564
A0A445CKR6	Small nuclear ribonucleoprotein Sm D1 OS=Arachis hypogaea OX=3818 GN=Ahy_A06g026517 PE=3 SV=1	Ahy_A06g026517	16	3	24	3	16.7	5.09615e+06	6.32534e+06	5.64327e+06	6.532e+06	5.93302e+06	5.18229e+06	0.884	1.1	0.983	1.125	1.015	0.892	1.0219	0.829543
A0A445E7Y2	Thioredoxin-dependent peroxiredoxin OS=Arachis hypogaea OX=3818 GN=Ahy_A02g005667 PE=4 SV=1	Ahy_A02g005667	37	5	73	1	29.2	1.00896e+06	1.16884e+06	1.15373e+06	882297	949078	888320
A0A445BTJ6	SAICAR synthetase OS=Arachis hypogaea OX=3818 GN=Ahy_A08g038482 PE=3 SV=1	Ahy_A08g038482	16	5	30	1	44.5	1.70376e+06	1.92152e+06	1.9925e+06	1.88425e+06	2.41375e+06	2.16997e+06
A0A445D7S7	Amine oxidase OS=Arachis hypogaea OX=3818 GN=Ahy_A05g025176 PE=3 SV=1	Ahy_A05g025176	32	15	91	1	87.5	1.30082e+07	1.27817e+07	1.24393e+07	1.53676e+07	1.43054e+07	1.5662e+07
A0A445AZS1	Malate dehydrogenase OS=Arachis hypogaea OX=3818 GN=Ahy_B01g056877 PE=3 SV=1	Ahy_B01g056877	56	17	354	3	43.3	4.94368e+08	4.8971e+08	3.39122e+08	4.3016e+08	5.43332e+08	4.753e+08	1.074	1.067	0.74	0.927	1.164	1.025	1.0816	0.560406
A0A445D5P2	pentatricopeptide repeat-containing protein At1g26460, mitochondrial(predicted) OS=Arachis hypogaea OX=3818 GN=Ahy_A05g024234 PE=4 SV=1	Ahy_A05g024234	26	11	90	3	69.1	1.44581e+07	1.3981e+07	1.53184e+07	1.46076e+07	1.30631e+07	1.38541e+07	1.021	0.99	1.086	1.024	0.91	0.971	0.938	0.214003
A0A445C2T5	RuvB-like helicase OS=Arachis hypogaea OX=3818 GN=Ahy_A07g031092 PE=3 SV=1	Ahy_A07g031092	26	10	60	10	51.3	8.06292e+06	6.08394e+06	7.79204e+06	8.30635e+06	5.96561e+06	8.68807e+06	1.081	0.818	1.049	1.106	0.789	1.156	1.0349	0.860736
A0A444ZCB5	DUF1682 family protein(predicted) OS=Arachis hypogaea OX=3818 GN=Ahy_B04g069257 PE=4 SV=1	Ahy_B04g069257	15	6	37	6	53.3	4.95787e+06	5.53213e+06	7.75857e+06	3.86747e+06	5.6786e+06	5.33107e+06	0.901	1.008	1.416	0.698	1.018	0.962	0.8054	0.306038
A0A445CIP2	2-(3-amino-3-carboxypropyl)histidine synthase subunit 2 OS=Arachis hypogaea OX=3818 GN=Ahy_A07g037388 PE=3 SV=1	Ahy_A07g037388	2	1	3	1	55.6	414294	366613	330041	402081	440455	582383
A0A444Z9L1	CTP_transf_like domain-containing protein OS=Arachis hypogaea OX=3818 GN=Ahy_B05g079318 PE=4 SV=1	Ahy_B05g079318	22	4	19	1	23.6	1.52533e+06	2.11634e+06	2.01132e+06	1.94431e+06
A0A445EP11	VOC domain-containing protein OS=Arachis hypogaea OX=3818 GN=Ahy_A01g001672 PE=4 SV=1	Ahy_A01g001672	21	2	5	2	22.3	1.08133e+06	1.17129e+06	1.14527e+06	587410	107152	743497	1.346	1.462	1.432	0.726	0.132	0.919	0.4191	0.132041
A0A445CN67	Protein transport protein Sec24-like isoform D(predicted) OS=Arachis hypogaea OX=3818 GN=Ahy_A06g027291 PE=3 SV=1	Ahy_A06g027291	21	19	141	19	111.3	3.57737e+07	3.52288e+07	3.65069e+07	3.77186e+07	3.66965e+07	3.46409e+07	0.995	0.982	1.019	1.041	1.007	0.956	1.0027	0.939865
A0A445AI22	ATP-synt_ab domain-containing protein OS=Arachis hypogaea OX=3818 GN=Ahy_B02g060230 PE=4 SV=1	Ahy_B02g060230	17	3	76	1	18.3	2.28926e+08	2.45928e+08	2.4236e+08	2.20089e+08	2.15971e+08	1.99488e+08
A0A445B2Y7	Purple acid phosphatase OS=Arachis hypogaea OX=3818 GN=Ahy_A10g047588 PE=3 SV=1	Ahy_A10g047588	6	2	10	2	64.7	479753	482137	440184	593659	513664	424871	0.984	0.992	0.907	1.209	1.04	0.865	1.0801	0.534171
A0A444Z516	protein SPIRAL1-like 1(predicted) OS=Arachis hypogaea OX=3818 GN=Ahy_B05g077305 PE=3 SV=1	Ahy_B05g077305	50	2	18	1	10.5	1.99771e+06	1.63886e+06	1.71897e+06	1.60443e+06	1.81885e+06	1.50161e+06
A0A444YXG9	Putative acetyltransferase At3g50280 family(predicted) OS=Arachis hypogaea OX=3818 GN=Ahy_B05g073940 PE=3 SV=1	Ahy_B05g073940	41	13	80	2	48.8	4.72517e+07	4.46999e+07	4.6061e+07	2.18592e+07	2.66045e+07	2.69943e+07	1.333	1.264	1.305	0.612	0.74	0.756	0.5402	0.000845211
A0A444YLS2	Lipoxygenase OS=Arachis hypogaea OX=3818 GN=Ahy_B06g081676 PE=3 SV=1	Ahy_B06g081676	3	2	6	1	104.5	5.86231e+07	4.22532e+07	7.25074e+07	4.19997e+07	4.38456e+07	50131816
A0A445DM09	Photosynthetic reaction centre, L/M(predicted) OS=Arachis hypogaea OX=3818 GN=Ahy_A03g010339 PE=3 SV=1	Ahy_A03g010339	55	7	163	1	17.3	2.27995e+08	2.14048e+08	2.11609e+08	1.91667e+08	1.86994e+08	1.7541e+08
A0A444YMN5	TPR_REGION domain-containing protein OS=Arachis hypogaea OX=3818 GN=Ahy_B06g082057 PE=4 SV=1	Ahy_B06g082057	24	7	62	2	40.5	4.44758e+06	3.97334e+06	3.0619e+06	3.579e+06	3.28985e+06	3.15906e+06	1.245	1.115	0.861	0.994	0.909	0.878	0.8634	0.301901
A0A444XPZ1	Malate dehydrogenase OS=Arachis hypogaea OX=3818 GN=Ahy_B09g097821 PE=3 SV=1	Ahy_B09g097821	58	15	678	1	35.6	8.71196e+08	9.06354e+08	8.31119e+08	8.19961e+08	8.63431e+08	8.45718e+08
A0A445ELY8	Aldedh domain-containing protein OS=Arachis hypogaea OX=3818 GN=Ahy_A01g001070 PE=3 SV=1	Ahy_A01g001070	9	5	25	4	63.9	3.93634e+06	3.9163e+06	4.07189e+06	3.88339e+06	3.62643e+06	3.65511e+06	1.026	1.024	1.066	1.005	0.933	0.946	0.9255	0.0417969
A0A444YT18	Putative membrane protein At3g27390 family(predicted) OS=Arachis hypogaea OX=3818 GN=Ahy_B06g084919 PE=4 SV=1	Ahy_B06g084919	2	1	2	1	64.2	380231	753220	562381	559296	515039	461068
A0A444ZAH0	Protein kinase domain-containing protein OS=Arachis hypogaea OX=3818 GN=Ahy_B05g079656 PE=3 SV=1	Ahy_B05g079656	12	5	37	1	47.9	954692	1.12096e+06	1.11116e+06	1.15117e+06	1.11366e+06	1.0956e+06
A0A445BDL3	Peptidylprolyl isomerase OS=Arachis hypogaea OX=3818 GN=Ahy_A09g041695 PE=3 SV=1	Ahy_A09g041695	11	8	108	8	106	4.84978e+07	4.67131e+07	4.80614e+07	4.5001e+07	4.72421e+07	4.76445e+07	1.031	0.996	1.026	0.95	0.991	1.005	0.965	0.14856
A0A444WQS4	TPT domain-containing protein OS=Arachis hypogaea OX=3818 GN=Ahy_Scaffold1g106611 PE=4 SV=1	Ahy_Scaffold1g106611	6	1	5	1	38.6	190611	197624	172266	177703	178969	137571
A0A445AVC4	Ribonuclease H2 subunit C(predicted) OS=Arachis hypogaea OX=3818 GN=Ahy_B01g055153 PE=4 SV=1	Ahy_B01g055153	13	1	5	1	16	99007.8	99974.9	113153	152393	118623	153756
A0A445BZZ1	DIOX_N domain-containing protein OS=Arachis hypogaea OX=3818 GN=Ahy_A08g040688 PE=4 SV=1	Ahy_A08g040688	57	14	120	14	40	4.01686e+07	4.80713e+07	4.76442e+07	4.04841e+07	4.89733e+07	5.20888e+07	0.872	1.046	1.038	0.872	1.049	1.122	1.0294	0.793176
A0A445ED64	CDK5RAP3-like protein(predicted) OS=Arachis hypogaea OX=3818 GN=Ahy_A02g007606 PE=3 SV=1	Ahy_A02g007606	21	10	75	10	64.7	1.37363e+07	1.41264e+07	1.32812e+07	1.27024e+07	1.31543e+07	1.31676e+07	1.032	1.064	1.002	0.947	0.975	0.981	0.9371	0.0339247
A0A445C3S4	PH domain-containing protein OS=Arachis hypogaea OX=3818 GN=Ahy_A07g031422 PE=4 SV=1	Ahy_A07g031422	10	4	8	4	56	1.0506e+06	1.03367e+06	1.13644e+06	1.72519e+06	1.64267e+06	1.69316e+06	0.764	0.754	0.83	1.245	1.178	1.222	1.5524	0.000208854
A0A444ZS74	Signal recognition particle subunit SRP72 OS=Arachis hypogaea OX=3818 GN=Ahy_B03g061840 PE=3 SV=1	Ahy_B03g061840	16	7	29	1	72.7	231355	279924	252716	311488	334536	334055
A0A445CQQ3	Replication protein A 14 kDa subunit B-like (Fragment)(predicted) OS=Arachis hypogaea OX=3818 GN=Ahy_A06g028201 PE=3 SV=1	Ahy_A06g028201	24	3	7	3	12.1	3.07265e+06	3.12467e+06	3.20503e+06	3.55934e+06	2.56676e+06	3198665	0.988	1.007	1.035	1.136	0.814	1.021	0.9805	0.785014
A0A444ZCX4	Mitochondrial pyruvate carrier OS=Arachis hypogaea OX=3818 GN=Ahy_B04g069534 PE=3 SV=1	Ahy_B04g069534	73	7	98	7	11.8	2.42302e+07	2.27275e+07	2.37971e+07	2.47237e+07	2.44523e+07	2.91633e+07	0.978	0.92	0.965	0.991	0.974	1.169	1.0947	0.225776
A0A445EPN4	oligouridylate-binding protein 1 isoform X1(predicted) OS=Arachis hypogaea OX=3818 GN=Ahy_A01g001734 PE=4 SV=1	Ahy_A01g001734	13	3	9	3	43.8	1.59912e+06	1.50626e+06	1.38921e+06	1.81377e+06	1.77214e+06	1.49182e+06	1.006	0.95	0.878	1.132	1.1	0.931	1.1161	0.211963
A0A444YE58	Vacuolar protein sorting-associated protein 29 OS=Arachis hypogaea OX=3818 GN=Ahy_B07g088273 PE=3 SV=1	Ahy_B07g088273	44	6	32	1	21.1	8.66699e+06	9.99434e+06	1.10393e+07	1.0246e+07	1.0109e+07	8.88442e+06
A0A444YCZ4	Mur_ligase_M domain-containing protein OS=Arachis hypogaea OX=3818 GN=Ahy_B07g087795 PE=3 SV=1	Ahy_B07g087795	22	11	75	9	71.3	5.35513e+06	5.49632e+06	4.92329e+06	6.02582e+06	5.52953e+06	5.80067e+06	0.973	1.002	0.899	1.087	0.992	1.046	1.0873	0.115
A0A445E631	Glutathione transferase OS=Arachis hypogaea OX=3818 GN=Ahy_A02g005074 PE=3 SV=1	Ahy_A02g005074	40	15	113	3	54.4	3.43055e+07	3.33026e+07	3.34435e+07	3.96868e+07	3.51797e+07	3.66803e+07	0.972	0.946	0.951	1.116	0.983	1.031	1.091	0.0865591
A0A445DIN3	Lysosomal beta glucosidase(predicted) OS=Arachis hypogaea OX=3818 GN=Ahy_A04g020854 PE=3 SV=1	Ahy_A04g020854	27	15	111	1	73.9	319983	412208	402039	353016	354776	346440
A0A444WZJ4	Glutathione transferase OS=Arachis hypogaea OX=3818 GN=Ahy_B10g101457 PE=3 SV=1	Ahy_B10g101457	83	15	393	2	24.8	8.08094e+08	7.55266e+08	6.85609e+08	9.07615e+08	9.72561e+08	9.08689e+08	0.966	0.905	0.823	1.077	1.147	1.078	1.2257	0.0157801
A0A445AZH4	SUN domain-containing protein OS=Arachis hypogaea OX=3818 GN=Ahy_B01g056744 PE=4 SV=1	Ahy_B01g056744	31	11	84	2	49.7	601214	535036	521053	532075	576060	565299	1.087	0.97	0.946	0.955	1.028	1.014	0.998	0.989789
A0A445EG79	S4 RNA-binding domain-containing protein OS=Arachis hypogaea OX=3818 GN=Ahy_A02g008999 PE=3 SV=1	Ahy_A02g008999	8	1	5	1	21.7	229925	323282	306061	410550	333532	318689
A0A445CH38	Sulfurtransferase OS=Arachis hypogaea OX=3818 GN=Ahy_A07g036852 PE=4 SV=1	Ahy_A07g036852	45	12	117	12	41.5	7.25805e+07	7.7577e+07	7.18033e+07	6.92114e+07	7.53893e+07	7.60405e+07	0.987	1.058	0.981	0.934	1.012	1.027	0.9825	0.66287
A0A445DVX5	Sucrose synthase OS=Arachis hypogaea OX=3818 GN=Ahy_A03g013646 PE=3 SV=1	Ahy_A03g013646	61	46	1278	1	91.9	8.38937e+08	7.99372e+08	8.20144e+08	8.40147e+08	8.37709e+08	8.93604e+08
A0A444XLM2	UPF0603 protein OS=Arachis hypogaea OX=3818 GN=Ahy_B09g096649 PE=4 SV=1	Ahy_B09g096649	29	8	84	8	31.9	1.04719e+07	1.03207e+07	9.68782e+06	8.8475e+06	9.58587e+06	8.69548e+06	1.094	1.082	1.017	0.918	0.989	0.902	0.8797	0.0239086
A0A444ZCB8	Peptide-methionine (R)-S-oxide reductase OS=Arachis hypogaea OX=3818 GN=Ahy_B04g069325 PE=3 SV=1	Ahy_B04g069325	53	5	40	1	15.1	1.76043e+06	2.03001e+06	2.07782e+06	2.30175e+06	2.61906e+06	2.33916e+06
A0A445DM70	Aspartate carbamoyltransferase OS=Arachis hypogaea OX=3818 GN=Ahy_A03g010398 PE=3 SV=1	Ahy_A03g010398	30	10	100	5	42.7	3.54659e+07	3.37065e+07	3.38176e+07	2.12332e+07	2.35774e+07	2.18117e+07	1.259	1.2	1.206	0.748	0.826	0.768	0.639	0.000176801
A0A444XRE5	Asparagine synthetase [glutamine-hydrolyzing] OS=Arachis hypogaea OX=3818 GN=Ahy_B09g098235 PE=4 SV=1	Ahy_B09g098235	35	12	101	2	64.2	1.17892e+07	1.13642e+07	1.0829e+07	1.11863e+07	1.925e+07	1.18935e+07	0.93	0.899	0.858	0.876	1.499	0.931	1.2304	0.358465
A0A444XU28	Protein TONNEAU 1b OS=Arachis hypogaea OX=3818 GN=Ahy_B09g099499 PE=4 SV=1	Ahy_B09g099499	23	5	32	5	28.3	2.61107e+06	2.54435e+06	2.87322e+06	2.72657e+06	3.08913e+06	2.49805e+06	0.962	0.94	1.063	0.997	1.123	0.913	1.0229	0.786735
A0A445ER99	TPR_REGION domain-containing protein OS=Arachis hypogaea OX=3818 GN=Ahy_A01g002740 PE=4 SV=1	Ahy_A01g002740	59	27	267	2	65.7	2.48766e+06	3.23727e+06	3.27565e+06	3.64936e+06	3.91302e+06	4.06594e+06	0.726	0.948	0.96	1.057	1.127	1.178	1.2764	0.0597323
A0A445AAP1	Vignain(predicted) OS=Arachis hypogaea OX=3818 GN=Ahy_B03g068686 PE=3 SV=1	Ahy_B03g068686	10	3	19	1	40.9	1.89026e+06	1.93776e+06	1.28649e+06	2.13447e+06	2.14063e+06	1.86519e+06
A0A445E787	Tyrosine--tRNA ligase OS=Arachis hypogaea OX=3818 GN=Ahy_A02g005636 PE=3 SV=1	Ahy_A02g005636	53	16	216	16	47.2	5.78421e+07	5.21938e+07	5.94627e+07	6.36969e+07	6.56391e+07	5.60955e+07	0.981	0.888	1.013	1.072	1.099	0.944	1.0808	0.278501
A0A445BQC1	Cytochrome c oxidase subunit 5b-2 OS=Arachis hypogaea OX=3818 GN=Ahy_A09g046626 PE=4 SV=1	Ahy_A09g046626	56	5	163	5	18.6	1.56044e+08	1.56366e+08	1.61203e+08	1.58849e+08	1.56258e+08	1.58301e+08	0.992	0.997	1.029	1.002	0.98	0.999	0.9877	0.412461
A0A445DN26	Mannan endo-1,4-beta-mannosidase OS=Arachis hypogaea OX=3818 GN=Ahy_A03g010647 PE=3 SV=1	Ahy_A03g010647	4	2	4	2	62.1	128715	168109	717435	237175	258452	276032	0.434	0.568	2.429	0.794	0.86	0.924	0.7514	0.97563
A0A444ZU73	paramyosin(predicted) OS=Arachis hypogaea OX=3818 GN=Ahy_B03g062314 PE=4 SV=1	Ahy_B03g062314	4	2	7	2	77.8		84879.1	143370	567658	110447	404484		0.326	0.551	2.157	0.417	1.537	3.125	0.247999
U3MF97	40S ribosomal protein S23 OS=Arachis hypogaea OX=3818 GN=Ahy_A06g025988 PE=2 SV=1	Ahy_A06g025988	48	6	72	6	15.7	6.33919e+07	6.11434e+07	6.00094e+07	5.91352e+07	6.21017e+07	6.27352e+07	1.036	1.002	0.985	0.959	1.001	1.017	0.9848	0.538692
A0A445EUP8	Rac-type small GTP-binding protein(predicted) OS=Arachis hypogaea OX=3818 GN=Ahy_A01g003951 PE=3 SV=1	Ahy_A01g003951	27	4	49	2	21.6	2.58759e+06	2.40157e+06	2.41623e+06	2.03135e+06	2.69193e+06	2.40679e+06	1.072	0.998	1.005	0.835	1.1	0.989	0.9509	0.537473
A0A445CSP0	DUF2470 domain-containing protein OS=Arachis hypogaea OX=3818 GN=Ahy_A06g029247 PE=4 SV=1	Ahy_A06g029247	23	5	31	5	41.8	4.04285e+06	4.162e+06	4.38203e+06	3.84894e+06	3.27959e+06	4.51634e+06	1.004	1.037	1.094	0.949	0.804	1.114	0.9145	0.373224
A0A445B7X7	Sld5 domain-containing protein OS=Arachis hypogaea OX=3818 GN=Ahy_A10g049775 PE=3 SV=1	Ahy_A10g049775	11	2	4	2	20.9	292267	148279	194203	378208	393029	163294	1.121	0.571	0.748	1.44	1.488	0.622	1.4549	0.380165
A0A444ZRA0	ADF-H domain-containing protein OS=Arachis hypogaea OX=3818 GN=Ahy_B03g061643 PE=3 SV=1	Ahy_B03g061643	51	5	45	4	17.8	1.93327e+07	2.19305e+07	2.26104e+07	2.10976e+07	1.97887e+07	1.95546e+07	0.936	1.065	1.1	1.014	0.946	0.94	0.9352	0.301129
A0A445E475	Expansin OS=Arachis hypogaea OX=3818 GN=Ahy_A03g016738 PE=3 SV=1	Ahy_A03g016738	8	1	5	1	28.3	464754	439865	338018	532344	490386	488031
A0A445AA72	Charged multivesicular body protein 3(predicted) OS=Arachis hypogaea OX=3818 GN=Ahy_A03g016954 PE=4 SV=1	Ahy_A03g016954	21	3	14	3	25.9	1.21769e+06	1.28172e+06	1.05906e+06	1.02535e+06	1.18523e+06	1.12277e+06	1.064	1.123	0.929	0.889	1.022	0.973	0.9255	0.337089
A0A445CIE8	Hydroxyphenylpyruvate reductase(predicted) OS=Arachis hypogaea OX=3818 GN=Ahy_A07g037332 PE=4 SV=1	Ahy_A07g037332	33	14	86	14	70.1	1.10724e+07	9.45476e+06	1.07815e+07	9.00379e+06	9.80465e+06	8.80699e+06	1.131	0.969	1.106	0.913	0.989	0.893	0.8718	0.0768824
A0A445ER63	ATP:AMP phosphotransferase OS=Arachis hypogaea OX=3818 GN=Ahy_A01g002415 PE=3 SV=1	Ahy_A01g002415	62	13	137	7	27	1.05077e+08	1.06346e+08	1.11043e+08	1.03661e+08	1.08343e+08	1.08127e+08	0.985	0.999	1.045	0.964	1.002	1.005	0.9809	0.438157
A0A445CY91	Ankyrin repeat domain-containing protein 2B OS=Arachis hypogaea OX=3818 GN=Ahy_A05g021723 PE=4 SV=1	Ahy_A05g021723	69	14	209	12	37.1	6.63533e+07	6.69262e+07	5.7215e+07	5.50383e+07	6.44615e+07	5.32089e+07	1.1	1.113	0.953	0.906	1.054	0.875	0.8955	0.216184
A0A444XBS2	IST1-like protein OS=Arachis hypogaea OX=3818 GN=Ahy_B09g094608 PE=3 SV=1	Ahy_B09g094608	25	8	30	2	57.9	3.1843e+06	2.59171e+06	2.4411e+06	3.11981e+06	3.62903e+06	2.59051e+06	1.092	0.891	0.841	1.062	1.228	0.882	1.1232	0.412736
A0A191UJ89	Cytochrome b559 subunit alpha OS=Arachis hypogaea OX=3818 GN=psbE PE=3 SV=1	psbE	23	2	34	2	9.4	1.1044e+07	1.19507e+07	1.03845e+07	1.14497e+07	1.1299e+07	1.01612e+07	1.003	1.089	0.947	1.032	1.013	0.916	0.9743	0.66406
A0A445AY03	Mo25 family protein(predicted) OS=Arachis hypogaea OX=3818 GN=Ahy_B01g056127 PE=3 SV=1	Ahy_B01g056127	16	6	22	2	39.3	558343	654112	727605	847646	872370	821945	0.75	0.881	0.982	1.13	1.156	1.096	1.2943	0.0297738
A0A444Y7B3	DnaJ protein like(predicted) OS=Arachis hypogaea OX=3818 GN=Ahy_A08g039572 PE=3 SV=1	Ahy_A08g039572	11	4	16	2	46.6	9.23543e+06	8.87483e+06	9.84428e+06	1.27224e+07	1.33401e+07	1.39303e+07	0.818	0.789	0.876	1.119	1.166	1.225	1.4136	0.00100806
A0A444ZUC4	S5 DRBM domain-containing protein OS=Arachis hypogaea OX=3818 GN=Ahy_B03g062458 PE=3 SV=1	Ahy_B03g062458	45	11	319	2	29.9	9.10848e+06	1.0172e+07	1.0298e+07	7.37131e+06	1.01888e+07	1.02576e+07	0.955	1.07	1.085	0.767	1.055	1.068	0.9293	0.51246
A0A444Y7M1	4-coumarate--CoA ligase(predicted) OS=Arachis hypogaea OX=3818 GN=Ahy_B08g094024 PE=4 SV=1	Ahy_B08g094024	22	11	68	10	60.2	5.79832e+06	7.82535e+06	5.77538e+06	5.98908e+06	6.74458e+06	6.47152e+06	0.904	1.224	0.905	0.927	1.038	1.002	0.9782	0.911096
E9JSA8	Acyl-[acyl-carrier-protein] desaturase OS=Arachis hypogaea OX=3818 GN=SAD1-1 PE=2 SV=1	SAD1-1	18	7	53	6	46.3	2.05028e+07	2.05481e+07	1.95124e+07	1.90327e+07	1.87115e+07	1.95189e+07	1.048	1.053	1.001	0.965	0.943	0.99	0.9342	0.0336748
A0A444XX55	ACI13-like protein(predicted) OS=Arachis hypogaea OX=3818 GN=Ahy_B09g100196 PE=4 SV=1	Ahy_B09g100196	14	3	14	3	27.4	9.81962e+06	1.0629e+07	1.03142e+07	1.70979e+07	1.48829e+07	1.44906e+07	0.765	0.831	0.808	1.323	1.145	1.121	1.4929	0.00226638
A0A445ELD2	Amine oxidase OS=Arachis hypogaea OX=3818 GN=Ahy_A01g000871 PE=3 SV=1	Ahy_A01g000871	53	25	358	8	75.9	1.61868e+08	1.72583e+08	1.75826e+08	2.79643e+08	2.67093e+08	2.84098e+08	0.727	0.777	0.793	1.246	1.183	1.266	1.6086	0.0001392
A0A445BT16	Glutaredoxin-like protein OS=Arachis hypogaea OX=3818 GN=Ahy_A07g033660 PE=3 SV=1	Ahy_A07g033660	16	2	11	2	15.5	659095	622345	665408	742657	635846	707243	0.984	0.932	0.998	1.101	0.937	1.048	1.059	0.346363
A0A445DP36	VDAC1.3(predicted) OS=Arachis hypogaea OX=3818 GN=Ahy_A03g010952 PE=3 SV=1	Ahy_A03g010952	38	9	201	9	29.7	7.71819e+07	8.74072e+07	7.9435e+07	6.94936e+07	7.44885e+07	7.51954e+07	1.003	1.139	1.037	0.897	0.955	0.97	0.8877	0.058181
A0A445CH88	Pantoate--beta-alanine ligase OS=Arachis hypogaea OX=3818 GN=Ahy_A07g036886 PE=3 SV=1	Ahy_A07g036886	14	4	27	4	35.5	1.43465e+06	1.26876e+06	1.30147e+06	1.62461e+06	1.70966e+06	1.68716e+06	0.957	0.849	0.872	1.076	1.125	1.117	1.239	0.00516243
A0A444XW13	P4Hc domain-containing protein OS=Arachis hypogaea OX=3818 GN=Ahy_B09g100199 PE=4 SV=1	Ahy_B09g100199	8	1	3	1	24	95755.3	98045	114773	129265
D8KXY7	[Acyl-carrier-protein] S-malonyltransferase OS=Arachis hypogaea OX=3818 GN=MCAT1-3 PE=2 SV=1	MCAT1-3	27	10	153	1	40.9	5.09013e+07	5.30704e+07	5.28258e+07	5.12831e+07	5.59504e+07	5.3481e+07
A0A445EW07	Peptidyl-prolyl cis-trans isomerase OS=Arachis hypogaea OX=3818 GN=Ahy_A01g004413 PE=3 SV=1	Ahy_A01g004413	37	6	276	4	21.5	1.1044e+08	1.19097e+08	1.22913e+08	1.18101e+08	1.07678e+08	1.1288e+08	0.962	1.041	1.075	1.021	0.926	0.976	0.9496	0.302146
E6Y6R9	Acetyl-CoA carboxytransferase OS=Arachis hypogaea OX=3818 GN=accA2 PE=2 SV=1	accA2	32	18	149	2	83.8	457254	636920	709600	981427	1.01428e+06	971438	0.577	0.806	0.899	1.229	1.263	1.217	1.6253	0.0198486
A0A444ZUD3	SET domain-containing protein OS=Arachis hypogaea OX=3818 GN=Ahy_B03g062467 PE=4 SV=1	Ahy_B03g062467	9	3	11	3	52.2	1.91859e+06	1.53269e+06	1.93497e+06	1.83433e+06	1.80321e+06	2.01714e+06	1.046	0.838	1.06	0.993	0.97	1.092	1.0377	0.649857
A0A445CC17	AAA domain-containing protein OS=Arachis hypogaea OX=3818 GN=Ahy_A07g034508 PE=3 SV=1	Ahy_A07g034508	61	20	317	5	44.6	1.66564e+08	1.58656e+08	1.55675e+08	1.53625e+08	1.55522e+08	1.52603e+08	1.064	1.016	0.999	0.974	0.98	0.967	0.9487	0.0529079
A0A444YXP8	Remorin(predicted) OS=Arachis hypogaea OX=3818 GN=Ahy_A05g021996 PE=3 SV=1	Ahy_A05g021996	48	6	54	4	22.1	9.33056e+06	9.36263e+06	9.18844e+06	8.87163e+06	1.05271e+07	1.052e+07	0.972	0.978	0.961	0.917	1.082	1.088	1.0605	0.379181
A0A445BAE6	Actin 1(predicted) OS=Arachis hypogaea OX=3818 GN=Ahy_A10g050757 PE=3 SV=1	Ahy_A10g050757	67	18	858	7	41.6	6.08853e+07	7.2322e+07	6.78449e+07	5.45928e+07	5.44137e+07	6.26818e+07	0.983	1.172	1.101	0.875	0.867	1.005	0.8437	0.073062
A0A444ZJ00	RPOLD domain-containing protein OS=Arachis hypogaea OX=3818 GN=Ahy_A04g020182 PE=3 SV=1	Ahy_A04g020182	13	3	27	3	36	3.14614e+06	3.60083e+06	3.13717e+06	2.16967e+06	3.54651e+06	1.97011e+06	1.078	1.237	1.08	0.738	1.199	0.67	0.7679	0.186391
A0A444WUL0	MSP domain-containing protein OS=Arachis hypogaea OX=3818 GN=Ahy_Scaffold1g107075 PE=4 SV=1	Ahy_Scaffold1g107075	23	4	18	4	26	2.1647e+06	1.65053e+06	2.47832e+06	2.72926e+06	2.64567e+06	2.00516e+06	0.953	0.729	1.096	1.193	1.15	0.876	1.1587	0.3799
A0A445D9Y6	beta-mannosyltransferase 1(predicted) OS=Arachis hypogaea OX=3818 GN=Ahy_A04g017093 PE=4 SV=1	Ahy_A04g017093	16	2	13	2	22.3	3.9002e+06	3.99401e+06	4.15517e+06	3.71748e+06	3.52962e+06	3.51827e+06	1.029	1.057	1.101	0.974	0.919	0.921	0.883	0.0104256
A0A444YCA4	DYW_deaminase domain-containing protein OS=Arachis hypogaea OX=3818 GN=Ahy_B07g087494 PE=3 SV=1	Ahy_B07g087494	4	2	8	2	69.4	1.25233e+06	820821	1.07385e+06	1.1743e+06	1.02977e+06	1.16381e+06	1.157	0.761	0.997	1.077	0.939	1.067	1.0576	0.625584
A0A444XCB8	Plant/F18G18-200 protein(predicted) OS=Arachis hypogaea OX=3818 GN=Ahy_B09g094745 PE=4 SV=1	Ahy_B09g094745	22	6	37	1	40.8	5.42265e+06	4.86824e+06	4.10565e+06	2.9427e+06	3.43735e+06	3.96532e+06
A0A444YAL0	Calcium ion-binding protein(predicted) OS=Arachis hypogaea OX=3818 GN=Ahy_B07g086834 PE=4 SV=1	Ahy_B07g086834	12	4	10	4	64.7	978343	1.04936e+06	879242	612458	750963	923478	1.134	1.22	1.024	0.705	0.859	1.062	0.7774	0.11035
A0A444ZUI9	Protein HGH1 homolog OS=Arachis hypogaea OX=3818 GN=Ahy_B03g062568 PE=3 SV=1	Ahy_B03g062568	35	7	28	1	37	3.09414e+06	3.02153e+06	3.47292e+06	3.38096e+06	3.2724e+06	3.06417e+06
A0A445CF62	Isocitrate dehydrogenase [NAD] subunit, mitochondrial OS=Arachis hypogaea OX=3818 GN=Ahy_A07g036075 PE=3 SV=1	Ahy_A07g036075	35	9	91	1	39.2	2.21625e+06	1.99762e+06	2.19188e+06	1.77955e+06	1.60839e+06	2.10357e+06
A0A445A9V4	isovaleryl-CoA dehydrogenase, mitochondrial(predicted) OS=Arachis hypogaea OX=3818 GN=Ahy_B03g068491 PE=3 SV=1	Ahy_B03g068491	42	9	76	9	45.1	1.25074e+07	1.22946e+07	1.17819e+07	1.15729e+07	1.33783e+07	1.35254e+07	1.003	0.989	0.949	0.921	1.059	1.077	1.0394	0.523216
A0A0B5HBM1	Chalcone-flavonone isomerase family protein OS=Arachis hypogaea OX=3818 GN=CHI-II PE=2 SV=1	CHI-II	49	9	87	9	24.7	3.08611e+07	2.848e+07	2.60111e+07	5.38279e+07	6.09455e+07	5.85264e+07	0.718	0.665	0.608	1.244	1.4	1.352	2.007	0.000301958
A0A444XBW4	Protein TOPLESS OS=Arachis hypogaea OX=3818 GN=Ahy_B09g094662 PE=4 SV=1	Ahy_B09g094662	13	12	83	5	124.9	7.17399e+06	7.58147e+06	6.37245e+06	8.58184e+06	8.90016e+06	8.94146e+06	0.908	0.963	0.81	1.079	1.112	1.124	1.2365	0.0147436
A0A444XUQ5	Inositol transporter OS=Arachis hypogaea OX=3818 GN=Ahy_B09g099464 PE=3 SV=1	Ahy_B09g099464	2	1	1	1	53.6
A0A444ZZ48	Theta class glutathione S-transferase(predicted) OS=Arachis hypogaea OX=3818 GN=Ahy_B03g064095 PE=4 SV=1	Ahy_B03g064095	24	4	21	1	28.4	3.20527e+06	2.94301e+06	3.69051e+06	4.40703e+06	3.77128e+06	4.41141e+06
A0A444Z0T7	Tr-type G domain-containing protein OS=Arachis hypogaea OX=3818 GN=Ahy_B05g075259 PE=3 SV=1	Ahy_B05g075259	45	19	214	2	56.1	1.23677e+08	1.10101e+08	1.30619e+08	1.34801e+08	1.09659e+08	1.22712e+08	1.018	0.909	1.08	1.101	0.891	1.002	0.9957	0.947835
A0A444WYA0	transmembrane protein 184A(predicted) OS=Arachis hypogaea OX=3818 GN=Ahy_B10g100980 PE=4 SV=1	Ahy_B10g100980	5	2	21	2	34.2	5.93006e+06	4.37227e+06	4.90699e+06	5.60398e+06	5.4869e+06	5.03101e+06	1.14	0.843	0.947	1.069	1.04	0.959	1.0471	0.603544
A0A444XT34	ATP synthase subunit d, mitochondrial OS=Arachis hypogaea OX=3818 GN=Ahy_A09g041504 PE=3 SV=1	Ahy_A09g041504	70	15	331	15	20.1	1.76463e+08	1.69287e+08	1.77289e+08	1.51636e+08	1.63876e+08	1.62881e+08	1.061	1.021	1.071	0.905	0.972	0.972	0.9036	0.0219434
A0A444XH89	Lipoxygenase OS=Arachis hypogaea OX=3818 GN=Ahy_B09g095845 PE=3 SV=1	Ahy_B09g095845	58	48	3617	10	96.8	1.07696e+09	1.08757e+09	1.24003e+09	1.3471e+09	1.15222e+09	1.12894e+09	0.922	0.934	1.066	1.145	0.973	0.959	1.053	0.528349
A0A444Z7M9	40S ribosomal protein S3a OS=Arachis hypogaea OX=3818 GN=Ahy_A05g024953 PE=3 SV=1	Ahy_A05g024953	44	11	146	5	29.9	1.24076e+07	1.16194e+07	9.33791e+06	1.31073e+07	1.4838e+07	1.39249e+07	0.993	0.933	0.751	1.041	1.172	1.106	1.2398	0.0729178
A0A444XLA8	ABC transporter I family member OS=Arachis hypogaea OX=3818 GN=Ahy_B09g096555 PE=4 SV=1	Ahy_B09g096555	10	1	4	1	26	349207	472429
A0A445E443	Usp domain-containing protein OS=Arachis hypogaea OX=3818 GN=Ahy_A03g016709 PE=4 SV=1	Ahy_A03g016709	76	8	75	2	18.1	3.0897e+07	2.81225e+07	2.58182e+07	2.32885e+07	2.51375e+07	2.33216e+07	1.188	1.084	0.997	0.889	0.954	0.89	0.836	0.0336339
A0A445E536	Copper ion-binding protein(predicted) OS=Arachis hypogaea OX=3818 GN=Ahy_A03g017037 PE=4 SV=1	Ahy_A03g017037	35	2	33	2	12.6	3.17815e+06	2.52159e+06	2.58195e+06	2.94399e+06	3.26401e+06	3.13262e+06	1.086	0.864	0.886	0.998	1.1	1.062	1.1142	0.220897
A0A444XV98	Protease OS=Arachis hypogaea OX=3818 GN=Ahy_B09g099617 PE=3 SV=1	Ahy_B09g099617	45	28	257	4	87.9	1.47329e+07	1.33704e+07	1.3546e+07	1.28647e+07	1.41776e+07	1.34502e+07	1.08	0.983	0.997	0.936	1.025	0.978	0.9605	0.364759
A0A444Z989	Ribosomal_L2_C domain-containing protein OS=Arachis hypogaea OX=3818 GN=Ahy_B05g079222 PE=3 SV=1	Ahy_B05g079222	44	9	226	4	28.2	1.47918e+08	1.56475e+08	1.53023e+08	1.63829e+08	1.65434e+08	1.656e+08	0.935	0.992	0.972	1.028	1.032	1.039	1.069	0.0191064
A0A444XRS0	Bark agglutinin OS=Arachis hypogaea OX=3818 GN=Ahy_B09g098671 PE=3 SV=1	Ahy_B09g098671	10	3	32	3	29.8	6.84988e+06	5.54695e+06	4.66595e+06	1.10772e+07	1.05147e+07	10806758	0.834	0.677	0.57	1.338	1.263	1.306	1.8775	0.00448916
A0A444XBY6	Ubiquitin-like modifier-activating enzyme 5 OS=Arachis hypogaea OX=3818 GN=Ahy_B09g094609 PE=3 SV=1	Ahy_B09g094609	26	8	69	4	46.8	8.88582e+06	8.56698e+06	8.51808e+06	8.95339e+06	8.21002e+06	8.73222e+06	1.031	0.997	0.993	1.032	0.94	1.006	0.9858	0.647272
A0A444ZB23	Terpene cyclase/mutase family member OS=Arachis hypogaea OX=3818 GN=Ahy_B04g068921 PE=3 SV=1	Ahy_B04g068921	19	10	56	1	87.2	917325	1.02566e+06	660213	658994	621063	871930
A0A445CL48	Actin-3(predicted) OS=Arachis hypogaea OX=3818 GN=Ahy_A06g026636 PE=3 SV=1	Ahy_A06g026636	69	18	1007	2	41.7	2.00177e+07	1.99312e+07	2.07628e+07	2.07971e+07	2.23561e+07	2.0367e+07	0.97	0.969	1.011	1	1.069	0.98	1.0336	0.335898
A0A444XBL2	PSI-G OS=Arachis hypogaea OX=3818 GN=Ahy_B09g094509 PE=3 SV=1	Ahy_B09g094509	16	2	28	2	17.7	3.42644e+06	4.74092e+06	4.35482e+06	6.01106e+06	5.6107e+06	5.37902e+06	0.699	0.97	0.892	1.217	1.129	1.089	1.3413	0.0434533
A0A445BSB9	PP2A regulatory subunit TAP46(predicted) OS=Arachis hypogaea OX=3818 GN=Ahy_A07g034117 PE=4 SV=1	Ahy_A07g034117	5	1	1	1	45.8
A0A445CFT6	(1->3)-beta-glucan endohydrolase OS=Arachis hypogaea OX=3818 GN=Ahy_A07g036300 PE=3 SV=1	Ahy_A07g036300	25	7	50	1	49.3	4.38746e+06	3.71301e+06	4.54264e+06	3.08207e+06	2.35515e+06	3.46485e+06
A0A444XVB0	Putative cinnamyl alcohol dehydrogenase OS=Arachis hypogaea OX=3818 GN=Ahy_B09g099967 PE=3 SV=1	Ahy_B09g099967	49	13	211	2	38.9	6.6743e+07	6.54949e+07	7.14932e+07	8.47607e+07	8.24379e+07	88122271	0.875	0.861	0.942	1.103	1.067	1.147	1.2386	0.00348204
A0A444Y2P1	RuBisCO large subunit-binding protein subunit beta, chloroplastic(predicted) OS=Arachis hypogaea OX=3818 GN=Ahy_B08g091738 PE=3 SV=1	Ahy_B08g091738	50	26	726	3	63.8	3.47341e+07	3.19585e+07	3.19342e+07	2.80562e+07	2.75125e+07	2.81997e+07	1.147	1.058	1.059	0.919	0.896	0.924	0.8392	0.00353967
A0A445E387	UBC core domain-containing protein OS=Arachis hypogaea OX=3818 GN=Ahy_A03g016417 PE=3 SV=1	Ahy_A03g016417	20	2	40	1	16.5	326281	362197	416559	336105	397719	362645
A0A444ZB47	V-ATPase 69 kDa subunit OS=Arachis hypogaea OX=3818 GN=Ahy_A04g021649 PE=3 SV=1	Ahy_A04g021649	80	45	876	44	68.8	7.20111e+08	7.97683e+08	7.43339e+08	7.59763e+08	7.6439e+08	7.52739e+08	0.955	1.061	0.99	1	1.001	0.991	0.9953	0.910425
D8KXY5	[Acyl-carrier-protein] S-malonyltransferase OS=Arachis hypogaea OX=3818 GN=MCAT1-1 PE=2 SV=1	MCAT1-1	27	10	158	1	40.9	1.86769e+06	1.6192e+06	1.76137e+06	1.60332e+06	1.63896e+06	1.53591e+06
A0A445BFZ9	Pre-mRNA cleavage factor Im 25 kDa subunit OS=Arachis hypogaea OX=3818 GN=Ahy_A09g042478 PE=3 SV=1	Ahy_A09g042478	25	3	17	3	23.4	3.94625e+06	3.7652e+06	3.54182e+06	3.89902e+06	3.9911e+06	3.42361e+06	1.053	1.007	0.949	1.032	1.051	0.907	0.9937	0.898023
A0A445EWU3	Peptidase A1 domain-containing protein OS=Arachis hypogaea OX=3818 GN=Ahy_A01g004687 PE=3 SV=1	Ahy_A01g004687	37	13	185	6	51.8	5.73788e+07	6.03505e+07	6.28558e+07	6.99436e+07	7.30802e+07	7.32056e+07	0.871	0.918	0.958	1.053	1.094	1.102	1.1827	0.00553035
A0A445CSG3	5-methyltetrahydropteroyltriglutamate--homocysteine S-methyltransferase OS=Arachis hypogaea OX=3818 GN=Ahy_A06g029153 PE=3 SV=1	Ahy_A06g029153	69	46	2181	4	84.2	4.43588e+09	4.51405e+09	4.32179e+09	4.07428e+09	4.19364e+09	4.05993e+09	1.043	1.065	1.021	0.951	0.973	0.948	0.9179	0.00430936
A0A444XPS3	T-complex protein 1 subunit gamma OS=Arachis hypogaea OX=3818 GN=Ahy_B09g097473 PE=3 SV=1	Ahy_B09g097473	49	26	272	14	60.4	1.00116e+08	1.05528e+08	1.07142e+08	1.16024e+08	1.14549e+08	1.2074e+08	0.908	0.959	0.976	1.044	1.025	1.086	1.1097	0.0195264
A0A444XT76	Alpha-(1,4)-fucosyltransferase OS=Arachis hypogaea OX=3818 GN=Ahy_B09g099215 PE=3 SV=1	Ahy_B09g099215	5	1	7	1	45.9	1.26002e+06	1.51942e+06	1.53549e+06	1.23253e+06	1.41129e+06	1.25225e+06
A0A444XTX5	Dihydrolipoamide acetyltransferase component of pyruvate dehydrogenase complex OS=Arachis hypogaea OX=3818 GN=Ahy_B09g099147 PE=3 SV=1	Ahy_B09g099147	45	13	141	11	48.7	3.8172e+07	3.84316e+07	3.35739e+07	3.17185e+07	3.04736e+07	3.16474e+07	1.126	1.137	0.995	0.929	0.887	0.927	0.8419	0.0200195
A0A445CWU1	Small nuclear ribonucleoprotein G OS=Arachis hypogaea OX=3818 GN=Ahy_A06g030616 PE=3 SV=1	Ahy_A06g030616	67	4	84	4	8.8	3.06121e+07	2.78519e+07	2.84232e+07	2.4817e+07	2.06307e+07	2.19425e+07	1.195	1.09	1.114	0.961	0.794	0.85	0.7664	0.0126055
A0A0R4VP56	Ethanolamine-phosphate cytidylyltransferase OS=Arachis hypogaea OX=3818 GN=PECT PE=2 SV=1	PECT	18	6	41	5	47.5	2.10688e+07	2.01291e+07	2.03099e+07	1.64236e+07	1.64169e+07	1.91064e+07	1.118	1.071	1.082	0.865	0.86	1.006	0.8349	0.0259205
A0A444YPU8	Peptidyl-prolyl cis-trans isomerase OS=Arachis hypogaea OX=3818 GN=Ahy_A06g028282 PE=3 SV=1	Ahy_A06g028282	29	4	21	4	18.2	3.57858e+06	4.0775e+06	4.10166e+06	3.61415e+06	3.95573e+06	3.8121e+06	0.931	1.064	1.072	0.933	1.016	0.984	0.9563	0.453535
A0A445B8P8	SAP domain-containing protein OS=Arachis hypogaea OX=3818 GN=Ahy_A10g050154 PE=4 SV=1	Ahy_A10g050154	20	10	35	1	80.6	5.68895e+06	4.73017e+06	4.92031e+06	3.32353e+06	5.12764e+06	4.17296e+06
L7PCI4	Small GTP binding protein OS=Arachis hypogaea OX=3818 GN=RabG3b PE=4 SV=1	RabG3b	37	7	82	1	23.1
A0A444XV99	D-3-phosphoglycerate dehydrogenase OS=Arachis hypogaea OX=3818 GN=Ahy_B09g099960 PE=3 SV=1	Ahy_B09g099960	49	21	264	1	63	1.47235e+08	1.45729e+08	1.40514e+08	1.69274e+08	1.63475e+08	1.5962e+08
A0A445CRE3	ATP-binding cassette(predicted) OS=Arachis hypogaea OX=3818 GN=Ahy_A06g028624 PE=4 SV=1	Ahy_A06g028624	13	12	54	1	148.2	380723	460854	417900	393921	367145	357674
A0A445AD74	Glucose-6-phosphate 1-dehydrogenase OS=Arachis hypogaea OX=3818 GN=Ahy_B02g057888 PE=3 SV=1	Ahy_B02g057888	29	11	63	4	58.8	7.36683e+06	7.04723e+06	7.16724e+06	7.05182e+06	7.0828e+06	7.14476e+06	1.035	0.993	1.011	0.983	0.982	0.996	0.9743	0.1139
A0A445DCB3	ELMO domain-containing protein OS=Arachis hypogaea OX=3818 GN=Ahy_A04g017867 PE=4 SV=1	Ahy_A04g017867	28	5	21	5	30.5	3.36298e+06	4.12527e+06	4.29461e+06	2.7932e+06	3.29095e+06	3.5206e+06	0.947	1.165	1.214	0.78	0.914	0.984	0.8052	0.104429
A0A444XT50	Peptidyl-prolyl cis-trans isomerase OS=Arachis hypogaea OX=3818 GN=Ahy_B09g098852 PE=3 SV=1	Ahy_B09g098852	57	9	91	1	25.9	1.90616e+07	2.10507e+07	1.99777e+07	2.30043e+07	2.04678e+07	2.0488e+07
A0A0A6ZDN9	Peptidyl-prolyl cis-trans isomerase OS=Arachis hypogaea OX=3818 GN=Ahy_A03g016268 PE=2 SV=1	Ahy_A03g016268	77	10	691	2	18.1	7.81056e+08	8.48411e+08	8.94925e+08	8.00502e+08	8.41905e+08	8.62493e+08	0.935	1.019	1.076	0.951	0.995	1.025	0.9805	0.710433
A0A445B7Q9	ATP-dependent Clp protease proteolytic subunit(predicted) OS=Arachis hypogaea OX=3818 GN=Ahy_A02g008374 PE=4 SV=1	Ahy_A02g008374	19	1	14	1	8.3	6.76445e+06	6.32702e+06	6.17791e+06	5.89938e+06	6.58014e+06	6.52296e+06
A0A444XVP1	RAN GTPase-activating protein OS=Arachis hypogaea OX=3818 GN=Ahy_B09g100093 PE=4 SV=1	Ahy_B09g100093	6	3	20	1	57.9	140283	118530	100907	81951.8		84240.2
E6Y9B0	Microsomal omega-6 fatty acid desaturase OS=Arachis hypogaea OX=3818 GN=fad2 PE=2 SV=1	fad2	20	9	61	9	43.8	8.22543e+06	9.20847e+06	9.35752e+06	7.09714e+06	5.4264e+06	7.48397e+06	1.058	1.188	1.209	0.906	0.689	0.956	0.7384	0.0468764
D8KXZ7	Enoyl-ACP reductase 1-2 OS=Arachis hypogaea OX=3818 GN=ENR1-2 PE=2 SV=1	ENR1-2	46	12	237	1	41.4	2.33167e+08	2.40805e+08	2.19634e+08	2.29116e+08	2.07495e+08	2.09397e+08
A0A444XD87	Lactamase_B domain-containing protein OS=Arachis hypogaea OX=3818 GN=Ahy_B09g095232 PE=4 SV=1	Ahy_B09g095232	11	3	19	3	38.3	733021	826357	835405	963685	877016	836491	0.87	0.984	0.996	1.135	1.027	0.985	1.1042	0.175302
A0A445BRR3	(1->3)-beta-glucan endohydrolase OS=Arachis hypogaea OX=3818 GN=Ahy_A08g037770 PE=3 SV=1	Ahy_A08g037770	4	1	6	1	50.9	76930.8	152005	162600	172283	177437	172584
A0A445BCZ3	Alkaline/neutral invertase OS=Arachis hypogaea OX=3818 GN=Ahy_A09g041521 PE=3 SV=1	Ahy_A09g041521	37	15	127	15	63.1	1.90039e+07	1.92031e+07	1.96778e+07	2.53209e+07	2.34594e+07	2.43673e+07	0.873	0.885	0.908	1.155	1.064	1.111	1.2491	0.00108802
A0A445DSR7	GTP-binding protein yptV3(predicted) OS=Arachis hypogaea OX=3818 GN=Ahy_A03g012161 PE=4 SV=1	Ahy_A03g012161	46	9	75	5	23.5	2.58968e+07	2.77806e+07	2.66497e+07	2.58753e+07	2.73561e+07	2.51149e+07	0.983	1.057	1.016	0.975	1.024	0.946	0.9637	0.300192
A0A444ZBE2	HpcH_HpaI domain-containing protein OS=Arachis hypogaea OX=3818 GN=Ahy_B04g069020 PE=4 SV=1	Ahy_B04g069020	15	4	23	4	29.6	7.605e+06	8.16021e+06	9.22016e+06	1.10028e+07	1.0923e+07	10847751	0.793	0.853	0.965	1.138	1.124	1.122	1.2961	0.0102589
A0A444Z2N8	Nucleobase-ascorbate transporter 6(predicted) OS=Arachis hypogaea OX=3818 GN=Ahy_B05g076116 PE=4 SV=1	Ahy_B05g076116	4	2	9	2	57.7	1.90764e+06	2.2094e+06	2.24434e+06	1.96141e+06	2.00436e+06	1.68011e+06	0.957	1.111	1.13	0.976	0.992	0.836	0.8768	0.157794
A0A445DWP6	Putative Ufm1-specific protease(predicted) OS=Arachis hypogaea OX=3818 GN=Ahy_A03g014004 PE=4 SV=1	Ahy_A03g014004	13	6	24	6	70.2	2.48458e+06	2.54354e+06	2.55895e+06	2.92015e+06	2.88841e+06	2.61032e+06	0.935	0.96	0.967	1.09	1.072	0.974	1.0957	0.0687373
A0A444XDK0	Actin-related protein OS=Arachis hypogaea OX=3818 GN=Ahy_B09g095325 PE=3 SV=1	Ahy_B09g095325	23	7	66	6	48.3	7.17768e+06	5.60021e+06	5.3906e+06	6.62281e+06	6.5569e+06	5.99949e+06	1.157	0.905	0.873	1.06	1.043	0.96	1.0436	0.623206
A0A445EJE0	HVA22-like protein OS=Arachis hypogaea OX=3818 GN=Ahy_A01g000068 PE=3 SV=1	Ahy_A01g000068	15	3	22	3	19.9	3.20014e+06	3.49514e+06	2.95101e+06	2.81006e+06	2.63959e+06	3.06132e+06	1.061	1.162	0.983	0.925	0.864	1.007	0.8721	0.105922
A0A445BS64	Polyadenylate-binding protein OS=Arachis hypogaea OX=3818 GN=Ahy_A08g037932 PE=3 SV=1	Ahy_A08g037932	32	17	132	3	70.1	9.1891e+06	7.89252e+06	8.77963e+06	1.15186e+07	1.15413e+07	1.08039e+07	0.926	0.798	0.889	1.153	1.148	1.081	1.2943	0.00611278
A0A444YX81	U6 snRNA-associated Sm-like protein LSm3 OS=Arachis hypogaea OX=3818 GN=LSM3 PE=3 SV=1	LSM3	32	3	32	3	11.2	1.56902e+07	1.99826e+07	1.93457e+07	1.59297e+07	1.42107e+07	17169492	0.923	1.179	1.143	0.93	0.825	1.003	0.8499	0.169729
A0A445BS41	Putative WEB family protein(predicted) OS=Arachis hypogaea OX=3818 GN=Ahy_A08g037902 PE=3 SV=1	Ahy_A08g037902	4	2	3	2	102.9	227159	165207	196626	152032		115594	1.33	0.97	1.157	0.884		0.672	0.6752	0.0858186
A0A445BTP6	DUF4057 domain-containing protein OS=Arachis hypogaea OX=3818 GN=Ahy_A08g038414 PE=4 SV=1	Ahy_A08g038414	27	5	43	5	30.3	8.45362e+06	5.98052e+06	8.37465e+06	8.94968e+06	8.4754e+06	8.92781e+06	1.035	0.735	1.03	1.088	1.024	1.085	1.1418	0.277272
A0A444WVS5	RRM domain-containing protein OS=Arachis hypogaea OX=3818 GN=Ahy_Scaffold1g107411 PE=4 SV=1	Ahy_Scaffold1g107411	64	15	215	15	29.8	8.27292e+07	7.92217e+07	7.31727e+07	8.19907e+07	7.85352e+07	7.78068e+07	1.052	1.01	0.935	1.035	0.985	0.982	1.0017	0.950171
A0A445DD16	Cysteine synthase OS=Arachis hypogaea OX=3818 GN=Ahy_A04g018186 PE=3 SV=1	Ahy_A04g018186	39	12	170	9	41	6.3453e+07	6.65627e+07	6.70772e+07	9.29116e+07	7.74939e+07	9.15302e+07	0.832	0.876	0.884	1.21	1.003	1.191	1.3133	0.0128779
A0A444YIF6	Histidine kinase domain-containing protein OS=Arachis hypogaea OX=3818 GN=Ahy_B06g080603 PE=4 SV=1	Ahy_B06g080603	3	1	5	1	74.5	305800	163729	170545	212886	153727	244843
A0A445DP66	Protein-synthesizing GTPase OS=Arachis hypogaea OX=3818 GN=Ahy_A03g010985 PE=4 SV=1	Ahy_A03g010985	38	15	194	7	50.8	5.53612e+07	5.95068e+07	5.82075e+07	6.23806e+07	6.49985e+07	6.19055e+07	0.92	0.992	0.971	1.029	1.066	1.021	1.0808	0.0401082
A0A444XUQ8	Pectate lyase OS=Arachis hypogaea OX=3818 GN=Ahy_B09g099797 PE=3 SV=1	Ahy_B09g099797	7	2	12	1	53.8	121342	184999	196103	189235	198596	186488
E6YBP2	Acyl carrier protein OS=Arachis hypogaea OX=3818 GN=ACP2 PE=3 SV=1	ACP2	14	1	17	1	14.6	9.94767e+06	1.38841e+07	1.44375e+07	1.18002e+07	7.57157e+06	1.07752e+07
A0A445DY81	30S ribosomal protein S20, chloroplastic isoform A(predicted) OS=Arachis hypogaea OX=3818 GN=Ahy_A03g014605 PE=3 SV=1	Ahy_A03g014605	28	4	30	4	20.1	8.38426e+06	8.45948e+06	8.05225e+06	7.26848e+06	7.08015e+06	7479936	1.08	1.093	1.042	0.93	0.9	0.957	0.8669	0.00331241
A0A444XRL1	Malate dehydrogenase [NADP], chloroplastic OS=Arachis hypogaea OX=3818 GN=Ahy_B09g098555 PE=3 SV=1	Ahy_B09g098555	29	10	113	10	48	3.81096e+07	3.93424e+07	3.71292e+07	3.09096e+07	2.77699e+07	3.14035e+07	1.121	1.161	1.097	0.903	0.806	0.917	0.7772	0.00447204
A0A444XH27	Flavonoid 3'-monooxygenase OS=Arachis hypogaea OX=3818 GN=Ahy_B09g095915 PE=3 SV=1	Ahy_B09g095915	43	16	116	1	62.2	2.87512e+07	2.94741e+07	2.82694e+07	2.73508e+07	3.00499e+07	2.87657e+07
A0A444XM59	Serine/threonine protein phosphatase 2A regulatory subunit B''beta OS=Arachis hypogaea OX=3818 GN=Ahy_B09g096761 PE=4 SV=1	Ahy_B09g096761	29	13	66	13	62.1	1.15491e+07	1.11407e+07	1.08321e+07	1.46417e+07	1.33141e+07	1.43201e+07	0.917	0.887	0.864	1.154	1.044	1.129	1.247	0.00324663
A0A445EC89	3-ketoacyl-CoA thiolase 2, peroxisomal(predicted) OS=Arachis hypogaea OX=3818 GN=Ahy_A02g007440 PE=3 SV=1	Ahy_A02g007440	23	7	72	1	46.9	1.15072e+06	1.11768e+06	1.19371e+06	1.03821e+06	1.14392e+06	968242
A0A445DJI2	ras-related protein RABB1c(predicted) OS=Arachis hypogaea OX=3818 GN=Ahy_A04g021041 PE=4 SV=1	Ahy_A04g021041	51	9	143	5	23.2	6.49816e+06	6.09935e+06	6.27891e+06	5.87498e+06	6.47504e+06	6.03765e+06	1.05	0.988	1.019	0.942	1.032	0.968	0.9624	0.295607
A0A444XPT8	Protein SIEVE ELEMENT OCCLUSION B OS=Arachis hypogaea OX=3818 GN=Ahy_B09g097781 PE=4 SV=1	Ahy_B09g097781	7	4	9	3	81.7	353449	249534	328056	1.15519e+06	1.03226e+06	1.15108e+06	0.498	0.353	0.465	1.617	1.436	1.611	3.5441	0.000341911
A0A444XCQ6	Stem 28 kDa glycoprotein OS=Arachis hypogaea OX=3818 GN=Ahy_B09g095017 PE=4 SV=1	Ahy_B09g095017	37	8	308	2	30.2	1.5814e+08	1.69572e+08	1.79369e+08	1.86533e+08	1.85747e+08	1.88218e+08	0.892	0.959	1.016	1.044	1.034	1.053	1.0921	0.0782319
A0A444XU33	Chalcone-flavonone isomerase family protein OS=Arachis hypogaea OX=3818 GN=Ahy_B09g099540 PE=3 SV=1	Ahy_B09g099540	61	11	125	6	27.7	3.26218e+07	3.9899e+07	3.85304e+07	3.53189e+07	3.31817e+07	3.56352e+07	0.913	1.12	1.083	0.981	0.916	0.99	0.9265	0.342499
A0A444XED0	Protein mago nashi isogeny OS=Arachis hypogaea OX=3818 GN=Ahy_A09g045988 PE=3 SV=1	Ahy_A09g045988	62	9	126	9	17.7	2.73631e+07	2.88633e+07	2.70028e+07	2.48844e+07	2.57351e+07	2.42929e+07	1.042	1.102	1.033	0.94	0.967	0.918	0.8892	0.00968275
A0A444XCV6	GDSL esterase/lipase APG OS=Arachis hypogaea OX=3818 GN=Ahy_B09g095022 PE=3 SV=1	Ahy_B09g095022	35	9	119	1	38.3	2.17696e+07	2.0932e+07	2.29026e+07	1.28965e+07	1.27348e+07	1.24431e+07
A0A444ZQB2	V-type proton ATPase subunit OS=Arachis hypogaea OX=3818 GN=Ahy_A04g017692 PE=3 SV=1	Ahy_A04g017692	48	12	132	12	40.6	4.67604e+07	4.93244e+07	5.39343e+07	5.16276e+07	4.95814e+07	5.16893e+07	0.929	0.983	1.077	1.019	0.972	1.02	1.0074	0.854999
A0A444XT56	Embryogenesis-associated protein OS=Arachis hypogaea OX=3818 GN=Ahy_B09g099138 PE=4 SV=1	Ahy_B09g099138	6	2	9	2	64.6	240887	290371	284134	193974	275432	361374	0.881	1.065	1.044	0.704	0.994	1.312	1.0067	0.914926
A0A444X2Q0	Eukaryotic translation initiation factor 3 subunit F OS=Arachis hypogaea OX=3818 GN=Ahy_A10g049714 PE=3 SV=1	Ahy_A10g049714	64	12	149	12	31.8	8.95395e+07	7.1044e+07	8.41782e+07	7.02477e+07	7.73054e+07	8.10191e+07	1.139	0.906	1.075	0.887	0.97	1.023	0.9231	0.391365
A0A444WZR8	REF/SRPP-like protein(predicted) OS=Arachis hypogaea OX=3818 GN=Ahy_B10g101548 PE=3 SV=1	Ahy_B10g101548	5	1	12	1	25.2	622217	605662	470089	556950	570738	649843
A0A445EIE2	Mechanosensitive ion channel protein 1, mitochondrial (Fragment)(predicted) OS=Arachis hypogaea OX=3818 GN=Ahy_A02g009895 PE=3 SV=1	Ahy_A02g009895	15	5	59	1	58.1	262353	177474	261236	204764	222804	228399
A0A445AWI9	3-hydroxybutyryl-CoA dehydratase(predicted) OS=Arachis hypogaea OX=3818 GN=Ahy_A01g001081 PE=4 SV=1	Ahy_A01g001081	27	8	90	8	28.8	2.51469e+07	2.10161e+07	2.00603e+07	1.72396e+07	2.21086e+07	2.38417e+07	1.17	0.981	0.937	0.796	1.015	1.101	0.943	0.622114
A0A444XDS8	Kunitz-type trypsin inhibitor OS=Arachis hypogaea OX=3818 GN=Ahy_B09g095435 PE=3 SV=1	Ahy_B09g095435	26	4	40	2	22.2	3.56081e+07	3.27455e+07	3.9317e+07	1.78952e+07	1.9936e+07	1.85523e+07	1.307	1.205	1.449	0.652	0.722	0.676	0.5175	0.000425848
A0A444WXD4	Ribonucloprotein OS=Arachis hypogaea OX=3818 GN=Ahy_A01g000462 PE=3 SV=1	Ahy_A01g000462	30	3	25	3	13.8	4.02173e+07	1.11157e+08	1.00518e+08	3.87804e+07	9.534e+07	96285829	0.502	1.392	1.26	0.481	1.174	1.193	0.903	0.849902
A0A445EHH3	Aminotran_1_2 domain-containing protein OS=Arachis hypogaea OX=3818 GN=Ahy_A02g009562 PE=4 SV=1	Ahy_A02g009562	45	14	169	1	61	2.12629e+06	1.29589e+06	1.1472e+06	1.66807e+06	2.28838e+06	1.72587e+06
A0A444YX62	Deubiquitinating enzyme MINDY-3 OS=Arachis hypogaea OX=3818 GN=Ahy_A05g021852 PE=3 SV=1	Ahy_A05g021852	15	7	42	7	68.8	5.47821e+06	5.23494e+06	4.89648e+06	6.69166e+06	6.04593e+06	5.83299e+06	0.965	0.925	0.866	1.17	1.051	1.02	1.176	0.0365835
A0A444XCP3	ABC transporter G family member OS=Arachis hypogaea OX=3818 GN=Ahy_B09g094992 PE=3 SV=1	Ahy_B09g094992	12	16	103	11	168.5	8.10415e+06	1.03562e+07	7.81935e+06	1.39563e+07	1.35766e+07	1.31566e+07	0.729	0.934	0.706	1.245	1.204	1.174	1.5293	0.00862526
A0A445ED93	Pentatricopeptide repeat-containing protein, mitochondrial(predicted) OS=Arachis hypogaea OX=3818 GN=Ahy_A02g007817 PE=4 SV=1	Ahy_A02g007817	14	8	61	8	76	1.30839e+07	1.2274e+07	1.23409e+07	1.0341e+07	1.15935e+07	1.05392e+07	1.123	1.056	1.063	0.881	0.982	0.897	0.8513	0.014094
A0A445CRL1	Amylomaltase OS=Arachis hypogaea OX=3818 GN=Ahy_A06g028750 PE=3 SV=1	Ahy_A06g028750	18	14	77	1	108.4		192916		295418	326651	190922
A0A445BGI3	DNA-binding protein PD2(predicted) OS=Arachis hypogaea OX=3818 GN=Ahy_A09g042686 PE=4 SV=1	Ahy_A09g042686	5	2	4	2	54.2	471661	146099	291706	209107	388666	221495	1.643	0.51	1.02	0.723	1.336	0.766	0.8903	0.908312
A0A445DNN5	UDP-glucose 6-dehydrogenase OS=Arachis hypogaea OX=3818 GN=Ahy_A03g010835 PE=3 SV=1	Ahy_A03g010835	17	7	193	1	52.6		178432	170955	49913.4		169465
H9L6X4	UDP-sulfoquinovose synthase OS=Arachis hypogaea OX=3818 GN=SQD1 PE=2 SV=1	SQD1	32	11	135	1	53.2	1.05087e+06	1.41782e+06	1.27509e+06	1.14297e+06	1.12715e+06	1.17538e+06
A0A445BLW3	Cytochrome c oxidase subunit 5C OS=Arachis hypogaea OX=3818 GN=Ahy_A09g045240 PE=3 SV=1	Ahy_A09g045240	25	2	24	2	7.1	3.51369e+07	2.90013e+07	3.9651e+07	3.14555e+07	3.14354e+07	3.01495e+07	1.075	0.89	1.218	0.955	0.949	0.915	0.8856	0.285935
A0A444XV81	Spore coat protein A(predicted) OS=Arachis hypogaea OX=3818 GN=Ahy_B09g099950 PE=3 SV=1	Ahy_B09g099950	41	13	130	3	65.1	1.19135e+07	1.26027e+07	1.3233e+07	9.87429e+06	1.03761e+07	1.01432e+07	1.053	1.117	1.174	0.866	0.905	0.889	0.7955	0.00255619
A0A444XC33	ADP,ATP carrier protein OS=Arachis hypogaea OX=3818 GN=Ahy_A09g046623 PE=3 SV=1	Ahy_A09g046623	24	14	109	14	69.3	2.30434e+07	2.19935e+07	2.19418e+07	2.42388e+07	2.30818e+07	2.2279e+07	1.016	0.972	0.971	1.061	1.004	0.975	1.0274	0.409693
A0A445C2K4	Chlorophyll a-b binding protein, chloroplastic OS=Arachis hypogaea OX=3818 GN=Ahy_A07g031002 PE=3 SV=1	Ahy_A07g031002	49	9	132	9	29.3	1.09163e+08	1.02332e+08	1.06009e+08	9.42934e+07	8.67817e+07	8.61109e+07	1.124	1.057	1.096	0.964	0.882	0.88	0.8319	0.00613198
A7LIS6	Germin-like protein OS=Arachis hypogaea OX=3818 GN=OxOxl PE=2 SV=1	OxOxl	20	4	109	4	23	3.93496e+07	4.30692e+07	4.10751e+07	5.15481e+07	4.27205e+07	4.61158e+07	0.898	0.985	0.941	1.167	0.962	1.044	1.1236	0.13968
A0A445E3R9	Glutamate-1-semialdehyde 2,1-aminomutase OS=Arachis hypogaea OX=3818 GN=Ahy_A03g016588 PE=3 SV=1	Ahy_A03g016588	29	10	96	9	49.5	5.3936e+07	5.40352e+07	5.17316e+07	4.51579e+07	4.10507e+07	4.26983e+07	1.125	1.13	1.084	0.935	0.845	0.884	0.7978	0.0021272
A0A444X2D0	Protein yippee-like OS=Arachis hypogaea OX=3818 GN=Ahy_A10g049734 PE=3 SV=1	Ahy_A10g049734	15	2	6	2	18.1	221906	307553	286052	209422	226584	233497	0.9	1.25	1.165	0.843	0.906	0.94	0.8112	0.128239
A0A445E237	Zinc finger CCCH domain-containing protein 53 isoform A(predicted) OS=Arachis hypogaea OX=3818 GN=Ahy_A03g016042 PE=4 SV=1	Ahy_A03g016042	3	2	14	2	87.4	2.11566e+06	2.25157e+06	2.20118e+06	2.76299e+06	2.48511e+06	2.14511e+06	0.912	0.974	0.953	1.183	1.057	0.918	1.1124	0.251917
A0A445A9K8	DUF1680 domain protein(predicted) OS=Arachis hypogaea OX=3818 GN=Ahy_B03g068278 PE=4 SV=1	Ahy_B03g068278	32	19	120	1	96.2	1.07918e+06	879250	848900	1.05478e+06	1.14103e+06	1.13466e+06
A0A444XUY6	Transketolase OS=Arachis hypogaea OX=3818 GN=Ahy_B09g099515 PE=3 SV=1	Ahy_B09g099515	56	29	466	4	81.8	2.34723e+08	2.51014e+08	2.62034e+08	2.30486e+08	2.25739e+08	2.31601e+08	0.984	1.056	1.104	0.959	0.934	0.964	0.9087	0.0533558
A0A444XX06	Stem-specific protein OS=Arachis hypogaea OX=3818 GN=Ahy_B09g100169 PE=4 SV=1	Ahy_B09g100169	56	10	72	10	26.7	4.22316e+07	4.55758e+07	4.7752e+07	5.27469e+07	4.01827e+07	5.08999e+07	0.91	0.985	1.034	1.128	0.854	1.089	1.0485	0.686479
A0A445B8H1	Alpha-soluble NSF attachment protein(predicted) OS=Arachis hypogaea OX=3818 GN=Ahy_A10g050041 PE=3 SV=1	Ahy_A10g050041	54	12	129	11	32.8	3.94401e+07	4.67941e+07	4.1826e+07	4.66251e+07	4.66259e+07	4.5683e+07	0.889	1.058	0.947	1.044	1.037	1.022	1.0722	0.231179
A0A445EID0	Glyoxylate/succinic semialdehyde reductase 1(predicted) OS=Arachis hypogaea OX=3818 GN=Ahy_A02g009788 PE=4 SV=1	Ahy_A02g009788	23	5	61	5	30.8	2.61973e+07	3.24045e+07	2.63102e+07	2.95402e+07	3.15301e+07	2.93496e+07	0.9	1.116	0.907	1.007	1.068	1	1.052	0.493315
A0A444XQQ0	Putative plastid-lipid-associated protein 6 OS=Arachis hypogaea OX=3818 GN=Ahy_B09g097879 PE=3 SV=1	Ahy_B09g097879	37	8	51	8	30.1	1.33506e+07	1.247e+07	1.24429e+07	1.19315e+07	1.32045e+07	1.06247e+07	1.086	1.017	1.016	0.963	1.06	0.858	0.9237	0.272493
A0A445BH67	RRM domain-containing protein OS=Arachis hypogaea OX=3818 GN=Ahy_A09g042954 PE=4 SV=1	Ahy_A09g042954	26	4	26	4	27.7	3.07523e+06	2.94399e+06	3.14651e+06	2.42779e+06	2.42406e+06	2.55413e+06	1.117	1.073	1.148	0.875	0.869	0.921	0.7984	0.00110745
J7LMM2	Eukaryotic translation initiation factor 5A OS=Arachis hypogaea OX=3818 GN=IF5A PE=2 SV=1	IF5A	62	10	167	1	17.5	2.47549e+07	2.46906e+07	2.27427e+07	2.66139e+07	3.11466e+07	37383188
A0A445E1J1	RRM domain-containing protein OS=Arachis hypogaea OX=3818 GN=Ahy_A03g015876 PE=4 SV=1	Ahy_A03g015876	10	3	27	2	29.6	1.13835e+06	1.07484e+06	1.02809e+06	732053	804924	698392	1.251	1.185	1.135	0.799	0.873	0.762	0.6816	0.00140728
A0A444Y2Q7	NADH dehydrogenase [ubiquinone] 1 alpha subcomplex subunit OS=Arachis hypogaea OX=3818 GN=Ahy_B08g091874 PE=3 SV=1	Ahy_B08g091874	31	3	41	1	11	6.54196e+06	9.46435e+06	8.98516e+06	8.5642e+06	8.44763e+06	21164852
A0A445CPZ0	S-(hydroxymethyl)glutathione dehydrogenase OS=Arachis hypogaea OX=3818 GN=Ahy_A06g027814 PE=3 SV=1	Ahy_A06g027814	54	12	215	1	40.3	372057	578916	577775	577232	494094	540625
A7LIS5	Germin-like protein OS=Arachis hypogaea OX=3818 GN=OxOxs PE=2 SV=1	OxOxs	25	3	253	2	23.4	7.27539e+08	6.07392e+08	6.42245e+08	6.29512e+08	5.69411e+08	6.62241e+08	1.141	0.955	1.012	0.98	0.881	1.031	0.9305	0.365128
A0A445BSJ1	Abscisic acid receptor PYL9-like protein(predicted) OS=Arachis hypogaea OX=3818 GN=Ahy_A07g034018 PE=3 SV=1	Ahy_A07g034018	6	1	6	1	22.3	294897	413090	303422	327796	318678	270647
A0A444Y2X0	NADH dehydrogenase [ubiquinone] 1 alpha subcomplex subunit OS=Arachis hypogaea OX=3818 GN=Ahy_B08g091876 PE=3 SV=1	Ahy_B08g091876	31	3	50	1	11	9.84374e+06	9.39409e+06	9.13797e+06	7.89673e+06	9.66605e+06	9190825
A0A445ADV8	Elongation factor 1-gamma(predicted) OS=Arachis hypogaea OX=3818 GN=Ahy_B02g058118 PE=3 SV=1	Ahy_B02g058118	37	12	204	3	44.6	1.1208e+07	1.40565e+07	1.48906e+07	1.65585e+07	1.82159e+07	1.91945e+07	0.717	0.902	0.957	1.051	1.15	1.219	1.3276	0.0420294
A0A445EI07	Grave disease carrier protein(predicted) OS=Arachis hypogaea OX=3818 GN=Ahy_A02g009753 PE=3 SV=1	Ahy_A02g009753	37	12	77	2	38.9	2.99836e+06	3.16723e+06	3.18433e+06	2.81419e+06	2.98665e+06	2.98536e+06	0.995	1.054	1.062	0.927	0.978	0.984	0.9286	0.0573411
A0A444ZC18	Probable magnesium transporter OS=Arachis hypogaea OX=3818 GN=Ahy_A04g021399 PE=3 SV=1	Ahy_A04g021399	4	1	6	1	37.1	1.00011e+06	796882	846131	782735	1.17309e+06	969192
A0A445E2U4	Putative caffeine synthase 4 (Fragment)(predicted) OS=Arachis hypogaea OX=3818 GN=Ahy_A03g016312 PE=4 SV=1	Ahy_A03g016312	13	3	9	3	41.4	350912	344148	290623	1.70121e+06	2.26674e+06	1.80663e+06	0.313	0.307	0.26	1.504	1.992	1.597	5.7875	7.21967e-05
A0A444Y7K5	Histone H2B OS=Arachis hypogaea OX=3818 GN=Ahy_A08g039390 PE=3 SV=1	Ahy_A08g039390	36	5	99	3	15.3	1.05037e+08	8.25147e+07	1.0657e+08	1.43433e+08	1.39792e+08	9.12891e+07	0.946	0.745	0.964	1.282	1.242	0.816	1.258	0.266641
A0A445B382	BHLH domain-containing protein OS=Arachis hypogaea OX=3818 GN=Ahy_A10g047692 PE=4 SV=1	Ahy_A10g047692	29	3	18	1	10.5	2.1799e+06	2.83964e+06	2.60968e+06	1.21169e+06	1.49923e+06	1.2217e+06
A0A445B322	V-SNARE domain-containing protein OS=Arachis hypogaea OX=3818 GN=Ahy_A10g047610 PE=3 SV=1	Ahy_A10g047610	27	4	27	3	24.9	5.31876e+06	5.36194e+06	5.02884e+06	5.50063e+06	5.02429e+06	5.12858e+06	1.021	1.032	0.97	1.048	0.952	0.977	0.9848	0.670612
A0A444XUI0	probable prefoldin subunit 5(predicted) OS=Arachis hypogaea OX=3818 GN=Ahy_A09g041870 PE=4 SV=1	Ahy_A09g041870	65	7	62	7	16.8	1.80301e+07	1.69908e+07	1.70165e+07	2.01871e+07	1.9256e+07	1.96563e+07	0.977	0.923	0.926	1.085	1.029	1.057	1.1221	0.00856873
A0A445BH16	Glutathione reductase OS=Arachis hypogaea OX=3818 GN=Ahy_A09g042906 PE=3 SV=1	Ahy_A09g042906	35	13	104	11	53.7	6.82623e+06	7.1758e+06	6.64953e+06	1.35867e+07	1.43235e+07	1.35982e+07	0.661	0.697	0.647	1.306	1.369	1.307	1.986	1.43437e-05
A0A444XDZ4	Putative calycin(predicted) OS=Arachis hypogaea OX=3818 GN=Ahy_B09g095352 PE=4 SV=1	Ahy_B09g095352	4	1	1	1	57.4		74209.3	97252.6	146947	109250	98417.8
A0A444XD35	Serine/threonine-protein phosphatase 2A 55 kDa regulatory subunit B OS=Arachis hypogaea OX=3818 GN=Ahy_B09g095158 PE=3 SV=1	Ahy_B09g095158	26	9	80	4	55.6	1.53878e+06	2.7272e+06	2.45635e+06	3.0269e+06	2.67896e+06	3.11064e+06	0.596	1.06	0.956	1.164	1.024	1.196	1.2956	0.193949
A0A444XWF7	Basic secretory protease OS=Arachis hypogaea OX=3818 GN=Ahy_B09g099976 PE=4 SV=1	Ahy_B09g099976	36	8	62	2	26	1.3012e+07	1.41597e+07	1.24315e+07	1.42599e+07	1.33785e+07	1.29889e+07	0.976	1.066	0.937	1.062	0.991	0.967	1.0138	0.77688
A0A444YTE4	PKS_ER domain-containing protein OS=Arachis hypogaea OX=3818 GN=Ahy_B06g085054 PE=4 SV=1	Ahy_B06g085054	58	17	287	7	34.2	1.13475e+08	1.16502e+08	1.13371e+08	1.23855e+08	1.39877e+08	1.28958e+08	0.928	0.956	0.931	1.006	1.129	1.047	1.1304	0.0258036
A0A444YIA0	Ubiquitin-like domain-containing protein OS=Arachis hypogaea OX=3818 GN=Ahy_A06g026988 PE=4 SV=1	Ahy_A06g026988	16	2	5	2	14.4	1.47838e+06	630636	1.88653e+06	733100	1.80606e+06	2.02158e+06	1.04	0.445	1.333	0.512	1.254	1.412	1.1278	0.794706
A0A445BLE8	protein NRT1/ PTR FAMILY 4.5-like(predicted) OS=Arachis hypogaea OX=3818 GN=Ahy_A09g045053 PE=3 SV=1	Ahy_A09g045053	4	1	1	1	67.3	159404	220687	306917	215859	263038	238090
Q06H22	Ubiquitin-conjugating enzyme OS=Arachis hypogaea OX=3818 GN=Ahy_A03g016760 PE=2 SV=1	Ahy_A03g016760	22	2	44	2	18.6	8.27593e+06	8.73178e+06	7.85339e+06	7.62191e+06	8.63316e+06	7.62307e+06	1.022	1.082	0.974	0.935	1.052	0.935	0.9493	0.348998
A0A445AA82	Transmembrane protein, putative(predicted) OS=Arachis hypogaea OX=3818 GN=Ahy_A03g016975 PE=4 SV=1	Ahy_A03g016975	13	1	12	1	7.4	906783	625670	594512	473056	659577	621768
A0A445BF91	Tubulin alpha chain OS=Arachis hypogaea OX=3818 GN=Ahy_A09g042246 PE=3 SV=1	Ahy_A09g042246	42	14	220	1	49.4	851108	987867	839445	603968	606440	623159
A0A444ZDA0	CRAL-TRIO domain-containing protein OS=Arachis hypogaea OX=3818 GN=Ahy_B04g069686 PE=4 SV=1	Ahy_B04g069686	18	5	28	4	38.2	1.29231e+07	1.43732e+07	1.52931e+07	1.35043e+07	1.83213e+07	1.67811e+07	0.853	0.952	1.014	0.885	1.194	1.1	1.1277	0.325595
A0A445ACY5	14_3_3 domain-containing protein OS=Arachis hypogaea OX=3818 GN=Ahy_A08g039906 PE=3 SV=1	Ahy_A08g039906	64	17	606	11	29.5	2.38966e+08	2.67278e+08	2.36062e+08	2.24527e+08	2.27312e+08	2.29689e+08	1.01	1.133	1.003	0.942	0.948	0.964	0.9072	0.0751488
A0A445DB36	UDP-arabinopyranose mutase OS=Arachis hypogaea OX=3818 GN=Ahy_A04g017468 PE=3 SV=1	Ahy_A04g017468	33	10	122	5	40.2	6.36085e+06	6.31547e+06	6.76613e+06	6.70893e+06	6.08906e+06	7.22396e+06	0.97	0.966	1.037	1.016	0.917	1.094	1.0182	0.790536
A0A445E4T7	Zinc finger, C3HC4 type family protein, putative(predicted) OS=Arachis hypogaea OX=3818 GN=Ahy_A03g016880 PE=4 SV=1	Ahy_A03g016880	31	2	11	2	9	6.35163e+06	6.66672e+06	6.37847e+06	7.27987e+06	7.65218e+06	7.32685e+06	0.918	0.966	0.926	1.044	1.091	1.051	1.1338	0.00383512
A0A444YMJ1	Eukaryotic translation initiation factor 3 subunit A OS=Arachis hypogaea OX=3818 GN=Ahy_B06g081995 PE=3 SV=1	Ahy_B06g081995	23	17	114	17	112.5	1.444e+07	1.37887e+07	1.3834e+07	1.61666e+07	1.70997e+07	1.92151e+07	0.92	0.881	0.885	1.022	1.075	1.214	1.2327	0.0174251
A0A445DC48	Leucine carboxyl methyltransferase 1 homolog OS=Arachis hypogaea OX=3818 GN=Ahy_A04g017796 PE=3 SV=1	Ahy_A04g017796	22	8	36	1	42.8	1.65261e+07	2.02293e+07	1.78501e+07	2.07201e+07	2.24502e+07	1.9515e+07
A0A445BMU2	Geranylgeranyl transferase type-2 subunit alpha 1 isoform A(predicted) OS=Arachis hypogaea OX=3818 GN=Ahy_A09g045654 PE=3 SV=1	Ahy_A09g045654	9	4	8	4	79.7	824460	791950	879262	784823	865507	1.02281e+06	0.96	0.925	1.029	0.907	0.995	1.182	1.0583	0.570705
A0A444ZCG5	Peptidase A1 domain-containing protein OS=Arachis hypogaea OX=3818 GN=Ahy_B04g069392 PE=4 SV=1	Ahy_B04g069392	35	14	158	4	45.6	1.33314e+07	1.6167e+07	1.54988e+07	4.28168e+07	4.22908e+07	4.12346e+07	0.468	0.57	0.547	1.493	1.466	1.438	2.7741	7.39504e-05
A0A444ZTH0	Fn3_like domain-containing protein OS=Arachis hypogaea OX=3818 GN=Ahy_B03g062198 PE=3 SV=1	Ahy_B03g062198	35	18	141	3	84.4	4.31501e+06	3.34551e+06	2.04255e+06	5.58966e+06	7.55587e+06	4698907	0.943	0.733	0.448	1.213	1.63	1.019	1.8183	0.0727973
A0A445CCZ6	coiled-coil domain-containing protein 115-like isoform X1(predicted) OS=Arachis hypogaea OX=3818 GN=Ahy_A07g034887 PE=4 SV=1	Ahy_A07g034887	19	3	15	1	22.8	95335.6	127136	90632.6		78090.1	57183.1
A0A444ZX26	PB1 domain-containing protein OS=Arachis hypogaea OX=3818 GN=Ahy_B03g063320 PE=4 SV=1	Ahy_B03g063320	38	12	90	2	52.8	1.36807e+07	1.40893e+07	1.43447e+07	1.59449e+07	1.66139e+07	1.62216e+07	0.906	0.936	0.954	1.048	1.086	1.066	1.1445	0.00177614
A0A445BJK4	PITH domain-containing protein OS=Arachis hypogaea OX=3818 GN=Ahy_A09g044134 PE=4 SV=1	Ahy_A09g044134	30	3	52	3	25.4	1.62483e+07	1.66358e+07	1.78833e+07	1.73123e+07	1.78866e+07	1.32896e+07	0.986	1.012	1.089	1.042	1.071	0.8	0.9436	0.539114
A0A445DSV9	J domain-containing protein OS=Arachis hypogaea OX=3818 GN=Ahy_A03g012202 PE=4 SV=1	Ahy_A03g012202	7	4	6	1	104.8
A0A445CQH5	Cell division protein FtsZ-like 2-1, chloroplastic (Fragment)(predicted) OS=Arachis hypogaea OX=3818 GN=Ahy_A06g028190 PE=3 SV=1	Ahy_A06g028190	24	7	51	2	50	2.02189e+06	1.97224e+06	2.29953e+06	2.58191e+06	2.34768e+06	2.29568e+06	0.9	0.881	1.029	1.141	1.032	1.015	1.1345	0.104516
A0A444YZ27	Galactinol--sucrose galactosyltransferase (Fragment)(predicted) OS=Arachis hypogaea OX=3818 GN=Ahy_B05g074508 PE=3 SV=1	Ahy_B05g074508	20	9	68	2	87.2	1.12312e+07	1.03626e+07	9.55497e+06	9.98932e+06	9.49885e+06	1.03448e+07	1.109	1.026	0.947	0.979	0.925	1.014	0.9468	0.370224
A0A445C747	Nuclear pore complex protein NUP1(predicted) OS=Arachis hypogaea OX=3818 GN=Ahy_A07g032589 PE=4 SV=1	Ahy_A07g032589	2	1	1	1	75.5		95159.5	115841	131787	156550
A0A445A3T4	Protein REPRESSOR OF LRX1 1 isoform A(predicted) OS=Arachis hypogaea OX=3818 GN=Ahy_B03g066255 PE=4 SV=1	Ahy_B03g066255	24	15	213	1	75.4	1.06711e+07	8.58372e+06	1.00786e+07	1.0487e+07	1.02866e+07	10196298
A0A445AAM3	protein SUPPRESSOR OF K(+) TRANSPORT GROWTH DEFECT 1-like(predicted) OS=Arachis hypogaea OX=3818 GN=Ahy_B03g068640 PE=3 SV=1	Ahy_B03g068640	32	11	89	7	48.6	1.0508e+07	1.2039e+07	1.25872e+07	1.27045e+07	1.19134e+07	1.28396e+07	0.872	1.001	1.049	1.046	0.975	1.057	1.0534	0.422764
A0A445AM36	TPT domain-containing protein OS=Arachis hypogaea OX=3818 GN=Ahy_B01g051497 PE=4 SV=1	Ahy_B01g051497	4	1	2	1	56.5	200870	221641	238913	182739	172744	223679
A0A444ZA81	Lipase_3 domain-containing protein OS=Arachis hypogaea OX=3818 GN=Ahy_B05g079566 PE=4 SV=1	Ahy_B05g079566	37	12	115	5	55.5	1.01065e+07	8.39974e+06	9.17304e+06	8.34609e+06	9.87623e+06	6.86008e+06	1.153	0.961	1.051	0.945	1.112	0.777	0.8954	0.366052
A0A444YN04	Tho1_MOS11_C domain-containing protein OS=Arachis hypogaea OX=3818 GN=Ahy_B06g082135 PE=4 SV=1	Ahy_B06g082135	15	2	11	1	29.5	1.53265e+06	1.37596e+06	1.04813e+06	1.12784e+06	859760	1.12838e+06
A0A444WX35	Lipase_GDSL domain-containing protein OS=Arachis hypogaea OX=3818 GN=Ahy_B10g100545 PE=3 SV=1	Ahy_B10g100545	30	7	39	5	40.3	3.96685e+06	4.15003e+06	3.83414e+06	3.01356e+06	2.23634e+06	2.70497e+06	1.2	1.259	1.165	0.905	0.667	0.812	0.6578	0.00983975
A0A444YKJ6	Glycogenin glucosyltransferase(predicted) OS=Arachis hypogaea OX=3818 GN=Ahy_B06g081253 PE=4 SV=1	Ahy_B06g081253	5	1	7	1	30.1		152239	116928	155553	142186	124954
A0A445EH44	GOLD domain-containing protein OS=Arachis hypogaea OX=3818 GN=Ahy_A02g009453 PE=4 SV=1	Ahy_A02g009453	35	12	75	3	49.9	9.25359e+06	9.76987e+06	8.17834e+06	9.9874e+06	9.17768e+06	8.75173e+06	1.011	1.07	0.897	1.083	0.989	0.949	1.0144	0.823481
A0A445ETF4	Caffeoyl CoA O-methyltransferase(predicted) OS=Arachis hypogaea OX=3818 GN=Ahy_A01g003653 PE=3 SV=1	Ahy_A01g003653	31	6	32	1	28.7	438742				472886	450632
A0A445AZ17	Porphyromonas-type peptidyl-arginine deiminase family protein isoform 4(predicted) OS=Arachis hypogaea OX=3818 GN=Ahy_B01g056552 PE=4 SV=1	Ahy_B01g056552	53	12	102	3	36.4	4.97193e+07	5.29628e+07	4.73339e+07	5.0118e+07	5.28687e+07	4.94207e+07	0.99	1.057	0.946	0.99	1.039	0.976	1.004	0.90631
A0A444X1V4	50S ribosomal protein L31 OS=Arachis hypogaea OX=3818 GN=Ahy_B10g102512 PE=3 SV=1	Ahy_B10g102512	29	3	13	2	14.9	2.72909e+06	2.76002e+06	2.41053e+06	2.48208e+06	2.45005e+06	2.08975e+06	1.101	1.117	0.977	0.994	0.975	0.837	0.8782	0.130453
A0A445BQT6	Ubiquitin-like modifier-activating enzyme 5 OS=Arachis hypogaea OX=3818 GN=Ahy_A09g046722 PE=3 SV=1	Ahy_A09g046722	24	7	64	3	46.8	2.29546e+06	2.32742e+06	2.4534e+06	2.01994e+06	2.43945e+06	2.60368e+06	0.977	0.994	1.049	0.854	1.025	1.1	0.9864	0.822356
A0A445BP65	Glyoxylate/hydroxypyruvate reductase HPR3 isoform A(predicted) OS=Arachis hypogaea OX=3818 GN=Ahy_A09g046224 PE=3 SV=1	Ahy_A09g046224	10	2	12	1	35.1	114541	124615	124200	127312	122382	150315
A0A445DA11	40S ribosomal protein S7 OS=Arachis hypogaea OX=3818 GN=Ahy_A04g017107 PE=3 SV=1	Ahy_A04g017107	45	8	134	4	29.9	1.3375e+08	1.41143e+08	1.31337e+08	1.21903e+08	1.27515e+08	1.33369e+08	1.021	1.08	1.007	0.923	0.96	1.01	0.9308	0.100018
A0A445DMX2	Haloacid dehalogenase-like hydrolase domain-containing protein isoform A(predicted) OS=Arachis hypogaea OX=3818 GN=Ahy_A03g010612 PE=4 SV=1	Ahy_A03g010612	21	4	21	4	35.1	1.50546e+06	1.44656e+06	1.35608e+06	1.34081e+06	1.12932e+06	1.2423e+06	1.13	1.089	1.022	0.999	0.837	0.926	0.8522	0.0520063
A0A445CRE7	Pyridoxal kinase OS=Arachis hypogaea OX=3818 GN=Ahy_A06g028685 PE=3 SV=1	Ahy_A06g028685	30	7	70	1	34.1	1.12352e+06	820903	490904	757418		674096
A0A445B257	Cytochrome b561 domain-containing protein OS=Arachis hypogaea OX=3818 GN=Ahy_A10g047291 PE=4 SV=1	Ahy_A10g047291	3	1	30	1	25.3	1.93714e+06	2.2835e+06	2.63723e+06	2.30026e+06	2.0071e+06	2300100
A0A445DPC3	Purple acid phosphatase OS=Arachis hypogaea OX=3818 GN=Ahy_A03g011025 PE=3 SV=1	Ahy_A03g011025	29	18	172	4	76.5	2.97181e+07	2.9976e+07	2.74927e+07	2.64254e+07	2.95237e+07	2.88708e+07	1.04	1.052	0.967	0.918	1.02	1.003	0.9614	0.397994
A0A445EJ13	FT-interacting protein 1 (Fragment)(predicted) OS=Arachis hypogaea OX=3818 GN=Ahy_A02g010083 PE=3 SV=1	Ahy_A02g010083	7	6	26	6	114.7	1.26892e+06	1.75058e+06	1.57272e+06	2.04771e+06	2.40694e+06	2.44449e+06	0.665	0.92	0.828	1.065	1.244	1.271	1.4836	0.0223847
A0A444ZWU6	Tyrosinase_Cu-bd domain-containing protein(predicted) OS=Arachis hypogaea OX=3818 GN=Ahy_B03g063269 PE=3 SV=1	Ahy_B03g063269	42	19	501	4	63.9	3.34648e+08	3.12153e+08	2.72625e+08	3.5902e+08	3.71697e+08	3.70821e+08	0.997	0.933	0.816	1.062	1.093	1.096	1.1839	0.04502
A0A445DG18	Glutamine-dependent NAD(+) synthetase OS=Arachis hypogaea OX=3818 GN=Ahy_A04g019399 PE=3 SV=1	Ahy_A04g019399	9	6	50	6	81.4	5.03655e+06	5.05484e+06	5.13483e+06	4.99842e+06	5.33198e+06	5.6025e+06	0.973	0.98	0.996	0.959	1.017	1.074	1.0342	0.383884
A0A444WWK1	t-SNARE coiled-coil homology domain-containing protein OS=Arachis hypogaea OX=3818 GN=Ahy_B10g100401 PE=4 SV=1	Ahy_B10g100401	12	2	7	2	33.3	88881.8	117823	85023.9	100197	115455	141692	0.824	1.096	0.792	0.922	1.057	1.304	1.2105	0.253154
A0A445D9X7	14_3_3 domain-containing protein OS=Arachis hypogaea OX=3818 GN=Ahy_A04g017085 PE=3 SV=1	Ahy_A04g017085	59	14	658	7	28.2	1.51288e+08	1.45941e+08	1.2782e+08	1.26773e+08	1.29615e+08	1.4364e+08	1.104	1.068	0.937	0.918	0.933	1.04	0.9299	0.321967
A0A445CY76	Peroxin-5 OS=Arachis hypogaea OX=3818 GN=Ahy_A05g021726 PE=3 SV=1	Ahy_A05g021726	20	9	43	9	82.9	1.02309e+07	8.91773e+06	9.02854e+06	9.6437e+06	9.24372e+06	7.86724e+06	1.121	0.98	0.994	1.049	1	0.856	0.9386	0.43211
A0A445DYG6	Thioredoxin domain-containing protein OS=Arachis hypogaea OX=3818 GN=Ahy_A03g014668 PE=4 SV=1	Ahy_A03g014668	17	3	20	3	19.3	5.33525e+06	5.08131e+06	4.3742e+06	4.2834e+06	4.27822e+06	4.40485e+06	1.157	1.105	0.953	0.922	0.916	0.948	0.8666	0.078176
A0A444YEP9	TLC domain-containing protein(predicted) OS=Arachis hypogaea OX=3818 GN=Ahy_B07g088517 PE=3 SV=1	Ahy_B07g088517	9	2	6	2	48.2	417759	805375	415609	402414	519895	397445	0.85	1.644	0.849	0.813	1.044	0.803	0.7957	0.477632
A0A445A054	Zinc protease PQQL-like isoform A(predicted) OS=Arachis hypogaea OX=3818 GN=Ahy_B03g064719 PE=3 SV=1	Ahy_B03g064719	1	1	6	1	113.3	1.32047e+06	1.19473e+06	1.36892e+06	1.0959e+06	1.22547e+06	982056
A0A445CER5	Defective in cullin neddylation protein OS=Arachis hypogaea OX=3818 GN=Ahy_A07g035897 PE=4 SV=1	Ahy_A07g035897	12	5	24	5	58.3	4.94568e+06	4.05143e+06	4.17537e+06	5.05817e+06	4.52483e+06	4.85701e+06	1.078	0.886	0.914	1.095	0.974	1.051	1.0841	0.298859
A0A445BPG3	Occludin_ELL domain-containing protein (Fragment)(predicted) OS=Arachis hypogaea OX=3818 GN=Ahy_A09g046317 PE=3 SV=1	Ahy_A09g046317	4	9	411	2	240.7	1.29172e+08	1.47648e+08	1.32254e+08	1.37319e+08	1.5182e+08	1.38233e+08	0.93	1.066	0.956	0.981	1.078	0.987	1.0318	0.566952
A0A444ZHQ4	Subtilisin-like protease SBT2.6 isoform A(predicted) OS=Arachis hypogaea OX=3818 GN=Ahy_B04g070579 PE=3 SV=1	Ahy_B04g070579	21	10	64	9	88.5	1.45593e+07	1.46562e+07	1.44515e+07	1.33569e+07	1.19917e+07	1.32646e+07	1.065	1.076	1.062	0.97	0.866	0.963	0.8739	0.0209786
A0A445A1E3	Str_synth domain-containing protein OS=Arachis hypogaea OX=3818 GN=Ahy_B03g065337 PE=3 SV=1	Ahy_B03g065337	8	2	6	2	39.7	519733	422832	419473	452270	499172	435906	1.138	0.929	0.923	0.983	1.079	0.947	1.0064	0.908656
A0A445BZP8	Abhydrolase_3 domain-containing protein OS=Arachis hypogaea OX=3818 GN=Ahy_A08g040595 PE=4 SV=1	Ahy_A08g040595	51	14	193	1	37.3	5.47777e+06	6.1569e+06	5.82393e+06	7.14161e+06	6.76441e+06	7.88479e+06
A0A445ASW2	Nudix hydrolase domain-containing protein OS=Arachis hypogaea OX=3818 GN=Ahy_B01g053907 PE=4 SV=1	Ahy_B01g053907	12	2	8	2	28.5	767950	755556	757466	823656	737067	939481	0.967	0.954	0.958	1.029	0.916	1.174	1.0834	0.355499
A0A445BEA3	FAD_binding_3 domain-containing protein OS=Arachis hypogaea OX=3818 GN=Ahy_A09g041911 PE=4 SV=1	Ahy_A09g041911	4	1	1	1	30.6	482745	282233	332442	329292	301878	307628
A0A445D7A6	Long chain acyl-CoA synthetase 6(predicted) OS=Arachis hypogaea OX=3818 GN=Ahy_A05g024987 PE=4 SV=1	Ahy_A05g024987	39	18	219	14	76.4	7.27279e+07	6.97684e+07	6.28862e+07	6.39957e+07	7.03896e+07	6.90298e+07	1.071	1.03	0.93	0.936	1.023	1.009	0.9792	0.711328
A0A445BFA3	Cysteine-rich receptor-like protein kinase 29(predicted) OS=Arachis hypogaea OX=3818 GN=Ahy_A09g042260 PE=4 SV=1	Ahy_A09g042260	2	1	2	1	49
A0A445E417	Peptidylprolyl isomerase OS=Arachis hypogaea OX=3818 GN=Ahy_A03g016619 PE=4 SV=1	Ahy_A03g016619	9	2	7	2	26.3	908020	830683	783076	644709	821929	740975	1.156	1.061	1.001	0.815	1.033	0.936	0.8651	0.140098
A0A445BXX8	Thioredoxin domain-containing protein OS=Arachis hypogaea OX=3818 GN=Ahy_A08g040030 PE=4 SV=1	Ahy_A08g040030	44	4	41	4	14	1.77497e+07	1.42851e+07	1.71479e+07	1.39379e+07	1.65143e+07	1.46521e+07	1.133	0.915	1.1	0.883	1.041	0.929	0.9063	0.308415
A0A445AZV9	UBC core domain-containing protein OS=Arachis hypogaea OX=3818 GN=Ahy_B01g056953 PE=3 SV=1	Ahy_B01g056953	11	1	23	1	17.3	6.65236e+06	6.67186e+06	5.3813e+06	5.73646e+06	6.02961e+06	5755176
A0A445E689	Peptidyl-prolyl cis-trans isomerase OS=Arachis hypogaea OX=3818 GN=Ahy_A02g005308 PE=3 SV=1	Ahy_A02g005308	39	4	21	4	17.5	4.08789e+06	3.15091e+06	3.56408e+06	4.68848e+06	3.8572e+06	5.10915e+06	1.006	0.778	0.881	1.146	0.937	1.248	1.2499	0.121078
A0A444ZQZ4	Biotin carboxyl carrier protein of acetyl-CoA carboxylase OS=Arachis hypogaea OX=3818 GN=Ahy_B04g073659 PE=4 SV=1	Ahy_B04g073659	9	3	28	1	33.2	810908	541993	692369	652113	666482	757217
A0A444YDW0	Indole-3-glycerol-phosphate synthase OS=Arachis hypogaea OX=3818 GN=Ahy_B07g088155 PE=3 SV=1	Ahy_B07g088155	45	14	116	3	43.6	2.77464e+07	3.01028e+07	3.08037e+07	2.70761e+07	2.53867e+07	2.5496e+07	1.003	1.091	1.118	0.971	0.905	0.914	0.8686	0.023884
A0A445BZN7	Dirigent protein OS=Arachis hypogaea OX=3818 GN=Ahy_A08g040585 PE=3 SV=1	Ahy_A08g040585	39	5	68	1	20.1	1.26583e+06	1.42038e+06	1.36096e+06	1.01521e+06	1.13171e+06	1.10899e+06
A0A444Y1X8	Isocitrate dehydrogenase [NADP] OS=Arachis hypogaea OX=3818 GN=Ahy_B08g091325 PE=3 SV=1	Ahy_B08g091325	43	18	310	1	47.1	6.51251e+06	7.07523e+06	6.62727e+06	7.7775e+06	7.90734e+06	7.76909e+06
A0A445AFB8	Rab-GAP TBC domain-containing protein OS=Arachis hypogaea OX=3818 GN=Ahy_B02g058728 PE=4 SV=1	Ahy_B02g058728	4	1	5	1	48.1	189348	185641	161718	118979	164451	120476
A0A445BLH4	Protein COP1 SUPPRESSOR 2 isoform A(predicted) OS=Arachis hypogaea OX=3818 GN=Ahy_A09g045076 PE=3 SV=1	Ahy_A09g045076	3	1	4	1	33.3	531456	1.15169e+06	417050	439757	613910	374422
A0A445DBG9	Sigma-54 factor interaction domain-containing protein OS=Arachis hypogaea OX=3818 GN=Ahy_A04g017563 PE=4 SV=1	Ahy_A04g017563	3	2	7	2	62.4	1.60563e+06	1.6745e+06	2.15628e+06	1.47276e+06	1.84312e+06	1.68277e+06	0.926	0.969	1.25	0.843	1.049	0.964	0.9081	0.463681
A0A445C634	PfkB domain-containing protein OS=Arachis hypogaea OX=3818 GN=Ahy_A07g032155 PE=4 SV=1	Ahy_A07g032155	36	13	217	1	41.6	1.93658e+06	1.88536e+06	1.89958e+06	2.3295e+06	321679	287727
A0A444ZQA9	Glycosyltransferase OS=Arachis hypogaea OX=3818 GN=Ahy_B04g073386 PE=3 SV=1	Ahy_B04g073386	27	9	77	2	50.2	3.60231e+06	3.42862e+06	3.54902e+06	3.13654e+06	3.5142e+06	3.22667e+06	1.06	1.012	1.049	0.916	1.021	0.942	0.9225	0.0826871
A0A445DLK4	tRNA 4-demethylwyosine synthase (AdoMet-dependent) OS=Arachis hypogaea OX=3818 GN=Ahy_A03g010122 PE=3 SV=1	Ahy_A03g010122	3	1	7	1	57	187275	122111	155943	223530	301431	252581
A0A445ABX8	Rx_N domain-containing protein(predicted) OS=Arachis hypogaea OX=3818 GN=Ahy_B02g057372 PE=4 SV=1	Ahy_B02g057372	7	3	8	1	52.1	1.6962e+06	2.04448e+06	1.85072e+06	1.45056e+06	1.9163e+06	1.71393e+06
A0A445CPG8	Importin N-terminal domain-containing protein OS=Arachis hypogaea OX=3818 GN=Ahy_A06g027687 PE=3 SV=1	Ahy_A06g027687	34	25	234	2	109.6	1.86298e+06	1.9404e+06	1.82832e+06	2.21117e+06	2.34626e+06	2.12311e+06	0.911	0.952	0.898	1.073	1.132	1.03	1.1717	0.00826794
A0A445DLV0	Signal recognition particle subunit SRP72 OS=Arachis hypogaea OX=3818 GN=Ahy_A03g010191 PE=3 SV=1	Ahy_A03g010191	17	7	25	1	73.1
A0A444YAV9	Pyr_redox_2 domain-containing protein OS=Arachis hypogaea OX=3818 GN=Ahy_B07g086932 PE=4 SV=1	Ahy_B07g086932	7	4	22	4	56.1	1.8647e+06	1.95826e+06	1.99221e+06	1.93133e+06	1.9193e+06	1.90754e+06	0.97	1.022	1.041	0.997	0.985	0.985	0.9782	0.373219
A0A445EJG0	Malate dehydrogenase OS=Arachis hypogaea OX=3818 GN=Ahy_A01g000092 PE=3 SV=1	Ahy_A01g000092	56	17	356	3	43.4	1.69339e+07	1.71499e+07	1.5989e+07	1.67312e+07	1.78886e+07	1.6787e+07	1.005	1.02	0.953	0.985	1.047	0.988	1.0141	0.649783
A0A445B8T4	Nucleoporin NDC1(predicted) OS=Arachis hypogaea OX=3818 GN=Ahy_A10g050211 PE=3 SV=1	Ahy_A10g050211	20	6	23	6	59.9	1.58042e+06	1.66038e+06	1.78973e+06	994282	1.02654e+06	958511	1.188	1.252	1.351	0.742	0.761	0.715	0.5851	0.000208548
A0A445EVE4	TPT domain-containing protein OS=Arachis hypogaea OX=3818 GN=Ahy_A01g004117 PE=4 SV=1	Ahy_A01g004117	14	4	41	2	43.2	9.66087e+06	1.08386e+07	1.12555e+07	1.38921e+07	1.19195e+07	1.01892e+07	0.858	0.966	1.005	1.225	1.045	0.899	1.1202	0.34693
A0A445AWC8	Pleiotropic drug resistance protein 3 isoform D(predicted) OS=Arachis hypogaea OX=3818 GN=Ahy_B01g055514 PE=4 SV=1	Ahy_B01g055514	31	21	154	2	91.1	1.31561e+06	1.29343e+06	1.30536e+06	973796	726389	1.28397e+06	1.148	1.132	1.144	0.844	0.626	1.112	0.7541	0.135665
A0A444YKF8	Protein ECERIFERUM 2 (Fragment)(predicted) OS=Arachis hypogaea OX=3818 GN=Ahy_B06g081200 PE=3 SV=1	Ahy_B06g081200	8	2	7	1	48.2
A0A444ZK96	Citrulline--aspartate ligase OS=Arachis hypogaea OX=3818 GN=Ahy_B04g071220 PE=3 SV=1	Ahy_B04g071220	53	22	331	22	53.5	1.98792e+08	1.89856e+08	1.81452e+08	1.97496e+08	2.02116e+08	1.92021e+08	1.03	0.987	0.944	1.016	1.034	0.988	1.026	0.41028
A0A445DU58	S10_plectin domain-containing protein OS=Arachis hypogaea OX=3818 GN=Ahy_A03g012680 PE=4 SV=1	Ahy_A03g012680	49	7	116	2	19.9	1.0862e+08	1.15054e+08	1.22796e+08	1.02197e+08	1.18393e+08	1.32334e+08	0.935	0.993	1.062	0.873	1.006	1.131	1.0067	0.977992
A0A445BEJ8	Ribosomal_L18e/L15P domain-containing protein OS=Arachis hypogaea OX=3818 GN=Ahy_A09g042036 PE=3 SV=1	Ahy_A09g042036	16	4	27	1	31.5	3.05953e+06	2.43291e+06	2.15481e+06	2.9501e+06	2.63111e+06	2.19054e+06
A0A444WQ05	Putative acyl-CoA dehydrogenase IBR3(predicted) OS=Arachis hypogaea OX=3818 GN=Ahy_Scaffold6g108257 PE=3 SV=1	Ahy_Scaffold6g108257	32	18	162	18	91.7	2.98325e+07	3.34845e+07	3.24054e+07	3.19296e+07	3.40652e+07	3.33229e+07	0.921	1.037	1.005	0.978	1.038	1.021	1.025	0.553931
A0A445DMQ3	Ubiquinol oxidase OS=Arachis hypogaea OX=3818 GN=Ahy_A03g010568 PE=3 SV=1	Ahy_A03g010568	12	4	23	4	38.9	5.75691e+06	4.74665e+06	5.64208e+06	9.25795e+06	8.9966e+06	1.05798e+07	0.771	0.637	0.758	1.23	1.188	1.405	1.765	0.00202375
A0A445CZT0	Fatty acid desaturase(predicted) OS=Arachis hypogaea OX=3818 GN=Ahy_A05g022140 PE=4 SV=1	Ahy_A05g022140	20	4	31	4	27.1	3.43362e+06	3.99728e+06	4.54128e+06	4.32105e+06	4.80149e+06	4.41512e+06	0.81	0.946	1.076	1.012	1.118	1.034	1.1172	0.253391
A0A445B3M8	F3'H(predicted) OS=Arachis hypogaea OX=3818 GN=Ahy_A10g047831 PE=3 SV=1	Ahy_A10g047831	40	16	89	2	57.3	3.82218e+07	2.78007e+07	2.32666e+07	2.52413e+07	2.19557e+07	27764373	1.401	1.022	0.857	0.918	0.794	1.01	0.8299	0.346835
A0A445BU92	Beta-fructofuranosidase, insoluble isoenzyme CWINV1 isoform A(predicted) OS=Arachis hypogaea OX=3818 GN=Ahy_A08g038747 PE=3 SV=1	Ahy_A08g038747	18	9	57	9	65.8	6.16692e+07	4.34618e+07	4.61725e+07	3.83778e+07	4.33679e+07	5.25845e+07	1.3	0.919	0.977	0.803	0.902	1.1	0.8777	0.41754
A0A444YRQ0	omega-hydroxypalmitate O-feruloyl transferase(predicted) OS=Arachis hypogaea OX=3818 GN=Ahy_B06g084357 PE=3 SV=1	Ahy_B06g084357	4	1	9	1	50.7	280960	285982	252047	225380	135948	184363
A0A444ZB75	t-SNARE coiled-coil homology domain-containing protein OS=Arachis hypogaea OX=3818 GN=Ahy_B04g068954 PE=3 SV=1	Ahy_B04g068954	33	5	44	2	29.9	3.68279e+06	3.30655e+06	3.17352e+06	3.49974e+06	3.22081e+06	3.67027e+06	1.079	0.971	0.934	1.018	0.931	1.067	1.0107	0.861264
A0A445DK59	DUF3700 domain-containing protein OS=Arachis hypogaea OX=3818 GN=Ahy_A04g021262 PE=4 SV=1	Ahy_A04g021262	47	7	44	1	25.2
A0A445AV86	Mannosyltransferase OS=Arachis hypogaea OX=3818 GN=Ahy_B01g055128 PE=3 SV=1	Ahy_B01g055128	1	1	4	1	84.3	191153	140232	158148	210184	245291	214764
A0A445BQH7	Golgi SNAP receptor complex member 1 OS=Arachis hypogaea OX=3818 GN=Ahy_A09g046682 PE=3 SV=1	Ahy_A09g046682	33	6	23	6	25.1	5.43272e+06	5.8235e+06	5.16784e+06	5.04859e+06	4.52959e+06	5.08433e+06	1.052	1.131	1.005	0.971	0.866	0.977	0.8827	0.0744419
A0A445BRA4	Transcription initiation factor IIF subunit beta OS=Arachis hypogaea OX=3818 GN=Ahy_A08g037583 PE=3 SV=1	Ahy_A08g037583	4	1	8	1	39.1	423702	248379	240347	536770	719570	594707
A0A445C535	Prephenate/arogenate dehydrogenase domain-containing protein OS=Arachis hypogaea OX=3818 GN=Ahy_A07g031790 PE=4 SV=1	Ahy_A07g031790	38	8	43	7	30.4	5.02084e+06	5.14729e+06	5.61956e+06	6.2253e+06	5.39211e+06	6.02305e+06	0.904	0.93	1.017	1.113	0.958	1.077	1.1042	0.163652
A0A445CMU9	RING-type E3 ubiquitin transferase OS=Arachis hypogaea OX=3818 GN=Ahy_A06g027180 PE=4 SV=1	Ahy_A06g027180	2	1	5	1	92.6	399305	206460	339421	411473	397647	485592
A0A445EFS7	Protein root UVB sensitive 2, chloroplastic (Fragment)(predicted) OS=Arachis hypogaea OX=3818 GN=Ahy_A02g009076 PE=3 SV=1	Ahy_A02g009076	12	5	20	5	42.8	2.07982e+06	2.40808e+06	1.93044e+06	1.84213e+06	1.55917e+06	1.99449e+06	1.06	1.231	0.988	0.932	0.784	1.009	0.831	0.132311
A0A445E5Q9	F-box domain-containing protein OS=Arachis hypogaea OX=3818 GN=Ahy_A02g005102 PE=4 SV=1	Ahy_A02g005102	6	2	7	2	65.4	769038	502604	586137	694305	735128	553748	1.205	0.79	0.923	1.08	1.137	0.861	1.0548	0.701921
A0A445AM13	Glutamyl-tRNA(Gln) amidotransferase subunit A, chloroplastic/mitochondrial OS=Arachis hypogaea OX=3818 GN=GATA PE=3 SV=1	GATA	14	5	61	5	57.3	8.50306e+06	8.93032e+06	8.25424e+06	7.43721e+06	7.8411e+06	7663603	1.053	1.109	1.026	0.914	0.958	0.942	0.8827	0.00956084
A0A445ENT0	Auxin efflux carrier component OS=Arachis hypogaea OX=3818 GN=Ahy_A01g001589 PE=3 SV=1	Ahy_A01g001589	2	1	2	1	65.2	786691	791719	878638	699814	693840	730093
A0A445BRU1	SSD domain-containing protein OS=Arachis hypogaea OX=3818 GN=Ahy_A08g037749 PE=3 SV=1	Ahy_A08g037749	7	6	43	5	144.8	1.93984e+06	1.37122e+06	632808	1.13514e+06	1.93614e+06	1.22416e+06	1.417	1.005	0.464	0.823	1.396	0.888	1.0766	0.714811
A0A444YLF2	Peptidase A1 domain-containing protein OS=Arachis hypogaea OX=3818 GN=Ahy_B06g081477 PE=3 SV=1	Ahy_B06g081477	15	5	34	4	52.5	1.05318e+06	1.48177e+06	1.50171e+06	1.47361e+06	797370	1.37947e+06	0.825	1.164	1.181	1.146	0.616	1.072	0.894	0.58764
A0A445BE58	Vacuolar proton pump subunit B(predicted) OS=Arachis hypogaea OX=3818 GN=Ahy_A09g041904 PE=3 SV=1	Ahy_A09g041904	52	23	615	1	62	2.11596e+07	2.27315e+07	1.98477e+07	2.04602e+07	2.28058e+07	19683594
A0A445AQU8	subtilisin-like protease SBT1.7(predicted) OS=Arachis hypogaea OX=3818 GN=Ahy_B01g053003 PE=3 SV=1	Ahy_B01g053003	38	18	196	4	79.1	2.72925e+08	4.23254e+08	4.61231e+08	3.71156e+08	3.58746e+08	4.10814e+08	0.715	1.112	1.214	0.965	0.927	1.068	0.9734	0.984852
A0A445BR23	Putative 5'-nucleotidase(predicted) OS=Arachis hypogaea OX=3818 GN=Ahy_A08g037499 PE=3 SV=1	Ahy_A08g037499	3	2	7	2	63.2	362441	313653	278083	436525	427845	404470	0.982	0.852	0.756	1.173	1.143	1.087	1.3139	0.0242425
A0A445CLQ3	Mediator of RNA polymerase II transcription subunit 23(predicted) OS=Arachis hypogaea OX=3818 GN=Ahy_A06g026816 PE=4 SV=1	Ahy_A06g026816	8	1	2	1	16.1			412232	471415
A0A445C4W0	Bet_v_1 domain-containing protein OS=Arachis hypogaea OX=3818 GN=Ahy_A07g031745 PE=3 SV=1	Ahy_A07g031745	70	10	141	4	17.5	1.89767e+07	1.8382e+07	1.73798e+07	4.08587e+07	4.13049e+07	3.83353e+07	0.652	0.633	0.6	1.393	1.4	1.307	2.1751	1.89973e-05
A0A444YE45	Transmembrane protein 256(predicted) OS=Arachis hypogaea OX=3818 GN=Ahy_B07g088277 PE=4 SV=1	Ahy_B07g088277	25	1	7	1	11.9	725572	799974	661871	419751		658883
A0A445BS04	SERPIN domain-containing protein OS=Arachis hypogaea OX=3818 GN=Ahy_A08g037862 PE=3 SV=1	Ahy_A08g037862	33	11	145	1	42.8	4.61495e+06	4.13935e+06	4.57234e+06	4.26464e+06	2.8053e+06	4.18525e+06
A0A445DZ83	Electron transfer flavoprotein subunit alpha OS=Arachis hypogaea OX=3818 GN=Ahy_A03g015019 PE=3 SV=1	Ahy_A03g015019	35	9	80	9	37.9	1.22887e+07	1.0716e+07	1.11179e+07	1.25344e+07	1.39429e+07	1.21554e+07	1.017	0.889	0.924	1.03	1.139	0.998	1.1191	0.117025
A0A444Z2D3	Putative gibberellin regulated protein(predicted) OS=Arachis hypogaea OX=3818 GN=Ahy_B05g075983 PE=3 SV=1	Ahy_B05g075983	12	3	23	3	21.6	539754	489406	474666	387074	3.46077e+06	528412	0.553	0.503	0.488	0.393	3.497	0.537	2.8672	0.455409
A0A445DVU3	RNase_PH domain-containing protein OS=Arachis hypogaea OX=3818 GN=Ahy_A03g013610 PE=4 SV=1	Ahy_A03g013610	12	2	13	2	20.9	1.32751e+06	1.43227e+06	1.36895e+06	1.02864e+06	1.2636e+06	1.20959e+06	1.047	1.133	1.085	0.806	0.984	0.947	0.8383	0.0513034
A0A444ZEG4	SHSP domain-containing protein OS=Arachis hypogaea OX=3818 GN=Ahy_B04g070048 PE=3 SV=1	Ahy_B04g070048	18	2	7	2	17.2	1.69496e+06	1.18832e+06	872550	692868	769015	563380	1.765	1.241	0.913	0.716	0.79	0.582	0.5328	0.0461716
A0A445DQ94	GFO_IDH_MocA domain-containing protein OS=Arachis hypogaea OX=3818 GN=Ahy_A03g011278 PE=4 SV=1	Ahy_A03g011278	6	1	3	1	38.7	511571	530992	449798	873879	274253	436741
A0A445ENI3	4-coumarate--CoA ligase 1 isoform B(predicted) OS=Arachis hypogaea OX=3818 GN=Ahy_A01g001499 PE=4 SV=1	Ahy_A01g001499	28	12	66	3	63.1	8.99583e+06	1.04407e+07	1.02321e+07	1.04894e+07	1.0508e+07	1.20958e+07	0.863	1.004	0.986	0.999	0.995	1.152	1.1027	0.2233
A0A445EM82	TENA_THI-4 domain-containing protein OS=Arachis hypogaea OX=3818 GN=Ahy_A01g001069 PE=4 SV=1	Ahy_A01g001069	7	2	9	2	25.9	254817	261856	276254	395606	412557	323329	0.797	0.822	0.868	1.228	1.274	1.004	1.4097	0.0122963
A0A445D3Y1	W2 domain-containing protein OS=Arachis hypogaea OX=3818 GN=Ahy_A05g023583 PE=3 SV=1	Ahy_A05g023583	2	1	3	1	48.5	756677	807886	845885	904015	879055	1123548
A0A445B558	Methyltransf_2 domain-containing protein OS=Arachis hypogaea OX=3818 GN=Ahy_A10g048462 PE=3 SV=1	Ahy_A10g048462	67	18	288	4	40.5	9.22986e+07	9.38684e+07	7.42684e+07	3.82066e+07	4.07154e+07	4.03864e+07	1.463	1.493	1.183	0.601	0.637	0.635	0.4525	0.000508677
A0A445CA85	Fe2OG dioxygenase domain-containing protein OS=Arachis hypogaea OX=3818 GN=Ahy_A07g033832 PE=3 SV=1	Ahy_A07g033832	5	1	6	1	41.3	197036	222902	231624	256062	275806	251556
A0A445BJ96	exosome complex component CSL4(predicted) OS=Arachis hypogaea OX=3818 GN=Ahy_A09g043936 PE=4 SV=1	Ahy_A09g043936	16	3	10	3	21.9	1.35421e+06	1.21552e+06	1.72398e+06	1.98453e+06	2.04914e+06	1.82836e+06	0.803	0.723	1.026	1.168	1.199	1.076	1.3491	0.0465896
A0A444YK27	Glutathione synthetase OS=Arachis hypogaea OX=3818 GN=Ahy_B06g081108 PE=3 SV=1	Ahy_B06g081108	21	8	51	8	56.1	6.53473e+07	8.3348e+07	7.30106e+07	7.62145e+07	7.69235e+07	9.08404e+07	0.845	1.081	0.948	0.978	0.981	1.166	1.0873	0.405377
A0A445E4E5	L-ascorbate peroxidase OS=Arachis hypogaea OX=3818 GN=Ahy_A03g016822 PE=3 SV=1	Ahy_A03g016822	55	13	1507	13	38.7	1.26837e+09	1.30727e+09	1.2706e+09	1.16462e+09	1.26428e+09	1.17338e+09	1.025	1.06	1.032	0.934	1.008	0.941	0.9249	0.0406963
A0A445A3G6	PPM-type phosphatase domain-containing protein OS=Arachis hypogaea OX=3818 GN=Ahy_B03g066170 PE=4 SV=1	Ahy_B03g066170	54	11	97	1	30.7	2.3584e+07	2.30221e+07	2.32527e+07	2.58587e+07	2.92824e+07	2.72353e+07
A0A445DKY7	RRM domain-containing protein OS=Arachis hypogaea OX=3818 GN=Ahy_A04g021640 PE=4 SV=1	Ahy_A04g021640	12	4	15	4	39.9	5.85853e+06	6.71731e+06	5.49964e+06	6.85497e+06	6.93022e+06	6.29611e+06	0.924	1.063	0.872	1.074	1.079	0.986	1.0979	0.2174
A0A445BF30	Glyco_hyd_65N_2 domain-containing protein(predicted) OS=Arachis hypogaea OX=3818 GN=Ahy_A09g042192 PE=4 SV=1	Ahy_A09g042192	8	8	53	8	180.7	5.01204e+06	6.18983e+06	5.95204e+06	6.21433e+06	6.17745e+06	5.68384e+06	0.857	1.061	1.022	1.054	1.042	0.964	1.0408	0.576284
A0A445CH65	Cytochrome P450 72A68(predicted) OS=Arachis hypogaea OX=3818 GN=Ahy_A07g036845 PE=3 SV=1	Ahy_A07g036845	14	6	26	5	59.8	3.78817e+06	3.31378e+06	3.2202e+06	3.07579e+06	2.57828e+06	3.40582e+06	1.177	1.032	1.005	0.948	0.79	1.05	0.8675	0.203305
A0A445CD15	Glyceraldehyde-3-phosphate dehydrogenase OS=Arachis hypogaea OX=3818 GN=Ahy_A07g034900 PE=3 SV=1	Ahy_A07g034900	42	16	246	1	48.3	1.10662e+08	1.17203e+08	1.1044e+08	9.881e+07	1.02291e+08	1.00545e+08
A0A444ZBH0	ENTH domain-containing protein OS=Arachis hypogaea OX=3818 GN=Ahy_B04g069036 PE=4 SV=1	Ahy_B04g069036	3	2	13	1	132.4	463094	531854	494634	442114	542289	577649
A0A444ZVR5	PPDK_N domain-containing protein OS=Arachis hypogaea OX=3818 GN=Ahy_B03g062802 PE=3 SV=1	Ahy_B03g062802	24	26	135	26	165.5	1.81052e+07	1.93611e+07	1.91832e+07	2.34945e+07	2.15544e+07	2.18338e+07	0.882	0.946	0.939	1.137	1.037	1.056	1.1673	0.0125903
A0A444X7Z4	Outer plastidial membrane protein porin(predicted) OS=Arachis hypogaea OX=3818 GN=Ahy_B10g105436 PE=3 SV=1	Ahy_B10g105436	42	10	200	3	36.6	1.36724e+07	1.26774e+07	1.04049e+07	1.10816e+07	1.13575e+07	1.07228e+07	1.177	1.095	0.9	0.947	0.965	0.916	0.8916	0.253552
A0A444X9F8	PPR_long domain-containing protein OS=Arachis hypogaea OX=3818 GN=Ahy_B10g106007 PE=3 SV=1	Ahy_B10g106007	26	11	66	1	51.9	2.31426e+06	2.31646e+06	2.35802e+06	2.19488e+06	2.14265e+06	2.42427e+06
A0A445BWP6	Epimerase domain-containing protein OS=Arachis hypogaea OX=3818 GN=Ahy_A08g039409 PE=3 SV=1	Ahy_A08g039409	56	14	150	6	43.5	1.86974e+07	1.98473e+07	1.8836e+07	1.71122e+07	1.7539e+07	1.94141e+07	1.01	1.075	1.022	0.918	0.935	1.041	0.9314	0.173282
A0A444Y924	Phospho-2-dehydro-3-deoxyheptonate aldolase OS=Arachis hypogaea OX=3818 GN=Ahy_B07g086167 PE=3 SV=1	Ahy_B07g086167	57	23	311	1	60.1	1.0456e+08	9.84929e+07	9.13247e+07	1.11377e+08	1.13726e+08	1.01502e+08
A0A445BR15	NTP_transferase domain-containing protein OS=Arachis hypogaea OX=3818 GN=Ahy_A08g037522 PE=3 SV=1	Ahy_A08g037522	28	12	81	1	55.1	724435	797855	940843	634881	728631	743916
A0A445AF11	Methyltransferase OS=Arachis hypogaea OX=3818 GN=Ahy_B02g058662 PE=3 SV=1	Ahy_B02g058662	27	14	85	1	77.1	4.10199e+06	4.35824e+06	4.2307e+06	4.21507e+06	4.10358e+06	4.21813e+06
A0A445BFI0	Abhydrolase_3 domain-containing protein OS=Arachis hypogaea OX=3818 GN=Ahy_A09g042321 PE=3 SV=1	Ahy_A09g042321	28	6	50	6	35.1	3.23011e+06	3.4689e+06	3.5235e+06	4.8016e+06	5.97048e+06	4.87447e+06	0.752	0.81	0.824	1.109	1.371	1.126	1.5113	0.00519389
A0A445EGC1	Membrane magnesium transporter OS=Arachis hypogaea OX=3818 GN=Ahy_A02g009166 PE=3 SV=1	Ahy_A02g009166	35	3	33	1	11.8	933653	979289	1.00624e+06	1.15548e+06	805107	1.06263e+06
A0A445E5P7	pentatricopeptide repeat-containing protein At2g20710, mitochondrial-like(predicted) OS=Arachis hypogaea OX=3818 GN=Ahy_A02g004969 PE=4 SV=1	Ahy_A02g004969	5	1	1	1	60.2
A0A445E1U0	PMEI domain-containing protein(predicted) OS=Arachis hypogaea OX=3818 GN=Ahy_A03g015908 PE=4 SV=1	Ahy_A03g015908	4	2	3	2	43.3	345465	366302	962837	230641	257996	251996	0.861	0.916	2.411	0.571	0.635	0.623	0.4367	0.101366
A0A444Z2C3	3-oxo-delta(4,5)-steroid 5-beta-reductase-like protein(predicted) OS=Arachis hypogaea OX=3818 GN=Ahy_B05g075966 PE=4 SV=1	Ahy_B05g075966	42	15	191	6	43.9	7.13615e+07	8.35029e+07	7.55694e+07	7.48337e+07	6.76905e+07	7.76719e+07	0.953	1.119	1.014	0.992	0.892	1.03	0.9443	0.420685
A0A445E2I7	Phosphotransferase OS=Arachis hypogaea OX=3818 GN=Ahy_A03g016202 PE=3 SV=1	Ahy_A03g016202	4	1	1	1	55.6
A0A445E5Q2	U6 snRNA-associated Sm-like protein LSm4 OS=Arachis hypogaea OX=3818 GN=LSM4 PE=3 SV=1	LSM4	13	2	9	2	16.1	2.16259e+06	2.07367e+06	2.07298e+06	2.20876e+06	2.45657e+06	2.44146e+06	0.971	0.933	0.934	0.984	1.088	1.087	1.1131	0.0413592
A0A445AMK2	eIF2B_5 domain-containing protein OS=Arachis hypogaea OX=3818 GN=Ahy_B01g051586 PE=3 SV=1	Ahy_B01g051586	43	9	77	1	30.2	2.39816e+06	1.90255e+06	1.48593e+06	2.50782e+06		1.6309e+06
A0A445BNK6	Phytocyanin domain-containing protein OS=Arachis hypogaea OX=3818 GN=Ahy_A09g045982 PE=4 SV=1	Ahy_A09g045982	10	1	8	1	19.2	527825	441791	415319	971248	985854	1.12559e+06
A0A445CBM4	Transmembrane protein, putative(predicted) OS=Arachis hypogaea OX=3818 GN=Ahy_A07g034378 PE=4 SV=1	Ahy_A07g034378	4	1	5	1	54	271649	257777	249286	232384	218043	193392
A0A445AHD2	7-hydroxymethyl chlorophyll a reductase, chloroplastic(predicted) OS=Arachis hypogaea OX=3818 GN=Ahy_B02g059884 PE=4 SV=1	Ahy_B02g059884	9	2	12	1	50.3	407567	346079	296160	389497	426466	395810
A0A444YMG0	Putative tyrosine decarboxylase(predicted) OS=Arachis hypogaea OX=3818 GN=Ahy_B06g081871 PE=3 SV=1	Ahy_B06g081871	11	4	37	4	54.4	3.80396e+06	2.63255e+06	3.62091e+06	2.46366e+06	2.57228e+06	1.88442e+06	1.349	0.936	1.29	0.867	0.9	0.663	0.6797	0.0634462
A0A445DN07	Eukaryotic translation initiation factor 4B1 isoform A(predicted) OS=Arachis hypogaea OX=3818 GN=Ahy_A03g010635 PE=4 SV=1	Ahy_A03g010635	12	6	15	6	60.8	2.52529e+06	2.33427e+06	2.99979e+06	3.22406e+06	3.68657e+06	2.46912e+06	0.882	0.818	1.052	1.118	1.27	0.856	1.1788	0.319188
A0A444Z775	Diacylglycerol O-acyltransferase OS=Arachis hypogaea OX=3818 GN=Ahy_B05g078493 PE=4 SV=1	Ahy_B05g078493	2	1	16	1	51.7	336416	504299	561927	604897	676853	633514
A0A445ETL3	Protein kinase domain-containing protein OS=Arachis hypogaea OX=3818 GN=Ahy_A01g003465 PE=3 SV=1	Ahy_A01g003465	23	8	77	4	48.6	3.92098e+07	3.13589e+07	3.47999e+07	3.45255e+07	3.1042e+07	3.03126e+07	1.173	0.941	1.046	1.025	0.916	0.9	0.8991	0.240532
A0A445A2I3	50S ribosomal protein L3P(predicted) OS=Arachis hypogaea OX=3818 GN=Ahy_B03g065841 PE=3 SV=1	Ahy_B03g065841	23	6	32	6	29.3	6.33693e+06	5.56533e+06	4.56105e+06	4.85962e+06	4.3381e+06	5.32597e+06	1.231	1.084	0.89	0.937	0.832	1.027	0.8724	0.306944
A0A445BF12	Glycosyltransferase OS=Arachis hypogaea OX=3818 GN=Ahy_A09g042182 PE=3 SV=1	Ahy_A09g042182	11	5	24	1	55.2	205119	223400	183506	226094	253383	266072
A0A445D9U2	Pirin-like protein(predicted) OS=Arachis hypogaea OX=3818 GN=Ahy_A04g017059 PE=3 SV=1	Ahy_A04g017059	13	2	3	2	35.7	48397.3	135392		158600	201895	162913	0.343	0.963		1.117	1.413	1.147	1.877	0.154272
[truncated: 5,144 more rows]

## Sheet: Site_quant
Protein information												AP			UP
[truncated: 10,071 more rows]

## Sheet: Site_quant Normalized
Modification sites information																		Protein quantitation						Normalized modification sites quantitation
[truncated: 10,071 more rows]

## Sheet: Peptide_quant
Sequence	Length	Protein accession	Protein description	Charge	m/z	Mass error [ppm]	PEP	Experiment	Intensity	Unique [yes/no]
[truncated: 408,305+ more rows]
