# Supplementary material for: Deciphering the Proteome and Phosphoproteome of Peanut (Arachis hypogaea L.) Pegs Penetrating into the Soil
Source: Int J Mol Sci. 2025 Jan 14;26(2):634. doi: 10.3390/ijms26020634 (PMC11765555; doi:10.3390/ijms26020634)
Supplement: Supplementary file 1 [file ijms-26-00634-s001.zip › Supplementary Table S2.xlsx]

## Sheet: Regulated Classification
GO Terms Level 1	GO Terms Level 2	Number of proteins	Related proteins
Biological Process	metabolic process	103	A0A445CR90 A0A445B9T4 A0A445EUG6 A0A445E2G8 A0A445C9X6 A0A445BTN3 A0A445BGC9 A0A445C8X3 A0A444ZDN9 A0A445BYE3 A0A444WWC4 A0A444ZCJ6 A0A445B3M7 A0A445AJQ4 A0A445AN04 A0A445DNI1 A0A445BCG7 A0A445C9G1 A0A444ZE19 A0A444WVT0 A0A445AB81 A0A444WZ21 A0A444YXG9 A0A445DM70 A0A445ELD2 A0A0B5HBM1 A0A444XCP3 A0A445BH16 A0A445BFI0 A0A445A791 A0A444ZDD8 A0A445D6Y5 A0A445E917 A0A445BJV4 A0A444WYZ1 A0A445BGY9 A0A…
Biological Process	cellular process	100	A0A445CR90 A0A445E2G8 A0A445BGC9 A0A445BSY5 A0A445C8X3 A0A444ZDN9 A0A445BYE3 A0A444WWC4 A0A444Y833 A0A444ZCJ6 A0A445B3M7 A0A444ZZY8 A0A445AJQ4 A0A445DNI1 A0A445BCG7 A0A444ZE19 A0A444WVT0 A0A445AB81 A0A444WZ21 A0A444YXG9 A0A445DM70 A0A445ELD2 A0A444XCP3 A0A445BH16 A0A445D3F3 A0A444ZDD8 A0A445E7N3 A0A445D6Y5 A0A445BJV4 A0A444WYZ1 A0A445BGY9 A0A444ZVR6 A0A444Z325 A0A445AL57 A0A444XMI2 A0A445B9V8 A0A…
Biological Process	response to stimulus	86	A0A445EUG6 A0A445E2G8 A0A445C9X6 A0A444YSZ2 A0A445BTN3 A0A445BSY5 A0A445C8X3 A0A444ZDN9 A0A444WWC4 A0A444Y833 A0A445BKU9 A0A445BDS8 A0A444ZCJ6 A0A445AJQ4 A0A445C9G1 A0A444WVT0 A0A445AB81 A0A444WZ21 A0A445DM70 A0A445ELD2 A0A0B5HBM1 A0A444XCP3 A0A445BH16 A0A444WX35 A0A445D3F3 A0A444YQH8 A0A444ZDD8 A0A445E7N3 A0A445BAM0 A0A445D6Y5 A0A444X6Z3 A0A444WYZ1 A0A444ZVR6 A0A444Z325 A0A444XMI2 A0A445DCN0 A0A…
Biological Process	biological regulation	54	A0A445BTN3 A0A445BSY5 A0A444ZDN9 A0A445BYE3 A0A444WWC4 A0A444ZCJ6 A0A444ZZY8 A0A445C9G1 A0A444ZE19 A0A445AB81 A0A444XCP3 A0A445BH16 A0A445E7N3 A0A444ZVR6 A0A444Z325 A0A445AL57 A0A444XMI2 A0A445DCN0 A0A445CYL7 A0A445DIR8 A0A444ZXA3 A0A444Z607 A0A444YX55 A0A444YYC7 A0A444ZUW5 A0A445BWW9 A0A444XCX9 A0A445AL69 A0A445DL54 A0A444YHE1 A0A445DMD2 A0A444WU83 A0A444YG87 A0A444YYM6 A0A445DSG2 A0A444Y5S7 A0A…
Biological Process	multi-organism process	34	A0A445E2G8 A0A445BTN3 A0A445BSY5 A0A445C8X3 A0A444ZDN9 A0A444ZCJ6 A0A445C9G1 A0A444ZE19 A0A444WVT0 A0A444XCP3 A0A444WX35 A0A444ZDD8 A0A445E7N3 A0A445BAM0 A0A444XMI2 A0A445DIR8 A0A444YX55 A0A444YHM1 A0A445D9L9 A0A444WU83 A0A444YYM6 A0A444Z098 A0A444YR31 A0A444YHQ5 A0A444ZVS4 A0A445D7V0 A0A444ZBQ5 A0A444X7H1 A0A445DQQ3 A0A445DIQ0 A0A445E4W3 A0A445DPK4 A0A444ZF15 A0A445B0N0
Biological Process	developmental process	30	A0A445BSY5 A0A444ZDN9 A0A445BYE3 A0A444ZZY8 A0A444ZE19 A0A444YXG9 A0A444ZDD8 A0A445D6Y5 A0A444Z325 A0A445DIR8 A0A444Z607 A0A445EAT9 A0A444ZUW5 A0A445BWW9 A0A445CMJ0 A0A445AL69 A0A445DL54 A0A445EU70 A0A445D9L9 A0A444Y5S7 A0A445C0J8 A0A444YHQ5 A0A444ZVS4 A0A444ZBQ5 A0A445BRF2 A0A445CHP8 A0A445DPK4 A0A444ZQY2 A0A445B0N0 A0A445ASR0
Biological Process	multicellular organismal process	23	A0A445BSY5 A0A444ZZY8 A0A444ZE19 A0A444ZDD8 A0A445D6Y5 A0A444Z325 A0A444Z607 A0A445EAT9 A0A444ZUW5 A0A445CMJ0 A0A445AL69 A0A445DL54 A0A445EU70 A0A445D9L9 A0A445C0J8 A0A444YHQ5 A0A444ZVS4 A0A444ZBQ5 A0A445BRF2 A0A445CHP8 A0A445DPK4 A0A444ZQY2 A0A445B0N0
Biological Process	localization	21	A0A444YSZ2 A0A445BG82 A0A444Y3V7 A0A444ZCJ6 A0A445B279 A0A444YXG9 A0A444XCP3 A0A444YPM1 A0A444YQH8 A0A445E7N3 A0A445BGY9 A0A445CYL7 A0A444YX55 A0A445BWW9 A0A445AL69 A0A445C0J8 A0A444ZBQ5 A0A445BRF2 A0A444WYH1 A0A445DIQ0 A0A444XRI9
Biological Process	immune system process	11	A0A445BTN3 A0A445C8X3 A0A445C9G1 A0A444WVT0 A0A444XCP3 A0A444WX35 A0A444Z098 A0A444X7H1 A0A445DIQ0 A0A445E4W3 A0A444ZF15
Biological Process	other	21	A0A444YHQ5 A0A445DPK4 A0A445E4W3 A0A444ZDN9 A0A444WV47 A0A444ZE19 A0A444Y0H8 A0A444ZDD8 A0A445BSY5 A0A445ASR0 A0A444XMI2 A0A444WU83 A0A444YX55 A0A444ZVS4 A0A445DIR8 A0A444Z325 A0A445D6Y5 A0A445CMJ0 A0A445AL69 A0A445AB81 A0A444WWC4
Cellular Component	cell	150	A0A445C3C6 A0A445AUZ4 A0A444ZK93 A0A445E2G8 A0A445C9X6 A0A444YSZ2 A0A445BTN3 A0A445C8X3 A0A444ZDN9 A0A445BG82 A0A445BYE3 A0A444WWC4 A0A444Y3V7 A0A444Y833 A0A445BKU9 A0A444ZCJ6 A0A445B3M7 A0A444ZZY8 A0A445D3H7 A0A445AJQ4 A0A445AN04 A0A444YG97 A0A445DNI1 A0A445BCG7 A0A445C9G1 A0A445BYR9 A0A444ZE19 A0A444WVT0 A0A445AB81 A0A444WZ21 A0A444YXG9 A0A445DM70 E6Y6R9 A0A0B5HBM1 A0A444XCP3 A0A445BH16 A0A444W…
Cellular Component	intracellular	135	A0A445C3C6 A0A445AUZ4 A0A445E2G8 A0A445C9X6 A0A445C8X3 A0A444ZDN9 A0A445BYE3 A0A444WWC4 A0A444Y3V7 A0A444Y833 A0A445BKU9 A0A444ZCJ6 A0A445B3M7 A0A444ZZY8 A0A445D3H7 A0A445AJQ4 A0A445AN04 A0A444YG97 A0A445DNI1 A0A445BCG7 A0A445BYR9 A0A444ZE19 A0A444WVT0 A0A445AB81 A0A444YXG9 A0A445DM70 E6Y6R9 A0A0B5HBM1 A0A444XCP3 A0A445BH16 A0A444WX35 A0A445BMP5 A0A445DCG3 A0A444ZDD8 A0A445E7N3 A0A445BAM0 A0A445D…
Cellular Component	protein-containing complex	15	A0A445AB81 A0A445E7N3 A0A444WYZ1 A0A445BGY9 A0A444Z325 A0A445AL57 A0A445CYL7 A0A445BWW9 A0A445D9F8 A0A444WU83 A0A445DSG2 A0A444YWK7 A0A445B891 A0A444YQD3 A0A0A6ZDY1
Molecular Function	catalytic activity	106	A0A445C3C6 A0A445B9T4 A0A445EUG6 A0A445E2G8 A0A445C9X6 A0A445BTN3 A0A445BGC9 A0A445C8X3 A0A444ZDN9 A0A445BG82 A0A444WWC4 A0A444Y833 A0A445B3M7 A0A445AJQ4 A0A445AN04 A0A445DNI1 A0A445BCG7 A0A445C9G1 A0A444ZE19 A0A444WVT0 A0A445AB81 A0A444WZ21 A0A445DM70 A0A445ELD2 A0A0B5HBM1 A0A444XCP3 A0A445BH16 A0A445BFI0 A0A445BMP5 A0A445A791 A0A444YPM1 A0A444ZDD8 A0A445D6Y5 A0A445E917 A0A445A8W4 A0A444WYZ1 A0A…
Molecular Function	binding	32	A0A445BSY5 A0A445BYR9 A0A445AB81 A0A444WZ21 A0A445BMP5 A0A445E7N3 A0A444ZVR6 A0A444Z325 A0A445CYL7 A0A444YX55 A0A444YA51 A0A445EAT9 A0A445BWW9 A0A444YHM1 A0A445AWH5 A0A445AL69 A0A444WNZ2 A0A444WU83 A0A444YZD3 A0A445C0J8 A0A444YWK7 A0A444ZUE3 A0A444ZBQ5 A0A445EPA3 A0A445DQQ3 A0A445DIQ0 A0A445B891 A0A445E4W3 A0A444ZF15 A0A444Z879 A0A444XRI9 A0A0A6ZDY1
Molecular Function	antioxidant activity	9	A0A444ZDN9 A0A444WZ21 A0A445BH16 A0A445DIR8 A0A445CS26 A0A445E0U7 A0A444YG87 A0A444ZVS4 A0A445DPK4
Molecular Function	transporter activity	8	A0A444YSZ2 A0A445BG82 A0A444ZCJ6 A0A444XCP3 A0A444YPM1 A0A444YQH8 A0A445AL69 A0A445DIQ0
Molecular Function	molecular function regulator	7	A0A445AB81 A0A444YYC7 A0A444YHE1 A0A445DMD2 A0A444YYM6 A0A445D7V0 A0A445E9L7
Molecular Function	transcription regulator activity	3	A0A445DCN0 A0A444YX55 A0A445DSG2
Molecular Function	other	2	A0A444YWK7 A0A445CXS1

## Sheet: Regulated list
Category	Protein accession	Protein description	Gene name	UP/AP Ratio	UP/AP P value	Regulated Type	Coverage [%]	Peptides	PSMs	Unique Peptides	MW [kDa]	Intensity AP1	Intensity AP2	Intensity AP3	Intensity UP1	Intensity UP2	Intensity UP3	AP1	AP2	AP3	UP1	UP2	UP3
antioxidant activity	A0A445CS26	Peroxidase OS=Arachis hypogaea OX=3818 GN=Ahy_A06g029002 PE=3 SV=1	Ahy_A06g029002	10.4587	0.000225418	Up	12	3	5	3	34.2	301064	205430	385877	2.90352e+06	3.21721e+06	3.31925e+06	0.175	0.12	0.226	1.679	1.85	1.92
antioxidant activity	A0A445E0U7	Peroxidase OS=Arachis hypogaea OX=3818 GN=Ahy_A03g015616 PE=3 SV=1	Ahy_A03g015616	20.8528	0.0315362	Up	28	7	21	7	35.4		27740	357675	4.46976e+06	4.49573e+06	3.25673e+06		0.011	0.143	1.766	1.765	1.286
antioxidant activity	A0A444YG87	Thioredoxin domain-containing protein OS=Arachis hypogaea OX=3818 GN=Ahy_B06g079790 PE=4 SV=1	Ahy_B06g079790	0.6133	0.00180724	Down	26	7	45	7	34.2	1.26588e+07	1.20516e+07	1.14121e+07	6.60771e+06	8.08741e+06	7.72701e+06	1.302	1.243	1.179	0.674	0.821	0.789
antioxidant activity	A0A445DIR8	Peroxidase OS=Arachis hypogaea OX=3818 GN=Ahy_A04g020871 PE=3 SV=1	Ahy_A04g020871	1.5886	0.000355614	Up	51	12	242	7	38.8	1.99398e+08	1.86351e+08	2.00564e+08	3.00849e+08	3.36713e+08	3.04774e+08	0.785	0.736	0.793	1.176	1.309	1.191
antioxidant activity	A0A445DPK4	Putative nucleoredoxin 1(predicted) OS=Arachis hypogaea OX=3818 GN=Ahy_A03g011098 PE=4 SV=1	Ahy_A03g011098	1.6933	0.00767707	Up	39	15	118	5	62.5	1.13612e+07	1.58824e+07	1.28121e+07	2.13771e+07	2.25207e+07	2.47288e+07	0.629	0.882	0.713	1.175	1.231	1.36
antioxidant activity	A0A444ZVS4	Putative nucleoredoxin 1(predicted) OS=Arachis hypogaea OX=3818 GN=Ahy_B03g062769 PE=4 SV=1	Ahy_B03g062769	2.0248	0.000982717	Up	25	12	96	2	63.9		513486	577283	1.13696e+06	1.1553e+06	1.06245e+06		0.581	0.654	1.274	1.287	1.19
antioxidant activity	A0A444ZDN9	Peroxidase OS=Arachis hypogaea OX=3818 GN=Ahy_B04g069825 PE=3 SV=1	Ahy_B04g069825	1.8073	0.00170457	Up	39	9	227	4	36.4	5.96544e+07	7.18254e+07	7.52713e+07	1.2293e+08	1.35012e+08	1.20206e+08	0.614	0.741	0.778	1.256	1.371	1.228
antioxidant activity	A0A444WZ21	Peroxidase OS=Arachis hypogaea OX=3818 GN=Ahy_B10g101275 PE=3 SV=1	Ahy_B10g101275	2.3306	3.72112e-06	Up	25	6	23	5	35.6	3.33109e+06	3.38588e+06	3.47012e+06	7.8418e+06	7.86599e+06	8.31119e+06	0.586	0.598	0.613	1.37	1.366	1.452
antioxidant activity	A0A445BH16	Glutathione reductase OS=Arachis hypogaea OX=3818 GN=Ahy_A09g042906 PE=3 SV=1	Ahy_A09g042906	1.986	1.43437e-05	Up	35	13	104	11	53.7	6.82623e+06	7.1758e+06	6.64953e+06	1.35867e+07	1.43235e+07	1.35982e+07	0.661	0.697	0.647	1.306	1.369	1.307
binding	A0A445DIQ0	GLTP domain-containing protein OS=Arachis hypogaea OX=3818 GN=Ahy_A04g020875 PE=4 SV=1	Ahy_A04g020875	0.6139	0.000655046	Down	15	3	14	3	22.9	1.97252e+06	1.8334e+06	1.65297e+06	1.11636e+06	1.13582e+06	1.13964e+06	1.342	1.251	1.129	0.754	0.762	0.769
binding	A0A444ZBQ5	AAI domain-containing protein OS=Arachis hypogaea OX=3818 GN=Ahy_B04g069047 PE=3 SV=1	Ahy_B04g069047	2.0273	0.0223358	Up	21	3	14	3	21.5	1.29204e+06	672134	1.19494e+06	2.1288e+06	2.15783e+06	2.19352e+06	0.807	0.421	0.75	1.32	1.33	1.36
binding	A0A444YZD3	Phospholipase A2 isogeny 3(predicted) OS=Arachis hypogaea OX=3818 GN=Ahy_B05g074596 PE=4 SV=1	Ahy_B05g074596	1.56	0.013447	Up	27	2	8	2	17.4	1.00004e+06	1.03198e+06	1.35941e+06	1.68805e+06	1.73201e+06	1.9336e+06	0.688	0.713	0.94	1.154	1.177	1.321
binding	A0A445EPA3	Nucleosome assembly protein isoform A(predicted) OS=Arachis hypogaea OX=3818 GN=Ahy_A01g001634 PE=3 SV=1	Ahy_A01g001634	0.4203	0.00852852	Down	18	4	13	4	40.7	1.09759e+06	1.64689e+06	1.89375e+06	600296	737229	636252	0.999	1.504	1.732	0.543	0.662	0.575
binding	A0A444ZVR6	Glutathione transferase OS=Arachis hypogaea OX=3818 GN=Ahy_B03g062930 PE=3 SV=1	Ahy_B03g062930	0.666	0.00027847	Down	48	9	141	3	24	7.2951e+07	7.49933e+07	8.03121e+07	5.05364e+07	5.3094e+07	5.02231e+07	1.149	1.185	1.271	0.79	0.826	0.785
binding	A0A445DQQ3	probable phosphoinositide phosphatase SAC9(predicted) OS=Arachis hypogaea OX=3818 GN=Ahy_A03g011431 PE=4 SV=1	Ahy_A03g011431	2.0258	0.0190038	Up	5	5	21	5	187.9	548501	1.04307e+06	631067	1.54805e+06	1.50485e+06	1.50495e+06	0.487	0.929	0.563	1.364	1.319	1.326
binding	A0A445E7N3	t-SNARE coiled-coil homology domain-containing protein OS=Arachis hypogaea OX=3818 GN=Ahy_A02g005706 PE=3 SV=1	Ahy_A02g005706	1.545	0.00479653	Up	14	4	24	4	37.1	1.69548e+06	1.80206e+06	2.04478e+06	3.03477e+06	3.04387e+06	2.59075e+06	0.718	0.766	0.87	1.276	1.272	1.089
binding	A0A445AB81	J domain-containing protein OS=Arachis hypogaea OX=3818 GN=Ahy_B03g068853 PE=4 SV=1	Ahy_B03g068853	0.4843	0.000696395	Down	9	5	13	5	79.3	1.02203e+07	1.12849e+07	1.0539e+07	4.55678e+06	5.34205e+06	5.80981e+06	1.289	1.427	1.335	0.57	0.665	0.727
binding	A0A445AL69	Non-specific lipid-transfer protein OS=Arachis hypogaea OX=3818 GN=Ahy_B02g061483 PE=3 SV=1	Ahy_B02g061483	0.549	3.76214e-05	Down	65	7	195	7	11.5	2.76226e+08	2.63257e+08	2.68491e+08	1.56506e+08	1.4319e+08	1.49106e+08	1.323	1.265	1.292	0.744	0.677	0.709
binding	A0A445EAT9	Protein DEFECTIVE IN EXINE FORMATION 1 isoform A(predicted) OS=Arachis hypogaea OX=3818 GN=Ahy_A02g006882 PE=4 SV=1	Ahy_A02g006882	0.4939	0.0165397	Down	7	3	21	3	99.5	2.22345e+06	2.49671e+06	2.83824e+06	1.37159e+06	883839	1.52207e+06	1.181	1.33	1.514	0.723	0.463	0.802
binding	A0A444YWK7	30S ribosomal protein S9(predicted) OS=Arachis hypogaea OX=3818 GN=Ahy_B06g086060 PE=3 SV=1	Ahy_B06g086060	0.5752	0.000458877	Down	26	2	18	2	11.4	1.55788e+07	1.5732e+07	1.36279e+07	8.3263e+06	8.71036e+06	9.11734e+06	1.319	1.336	1.159	0.7	0.728	0.766
binding	A0A445AWH5	UBC core domain-containing protein OS=Arachis hypogaea OX=3818 GN=Ahy_B01g055536 PE=4 SV=1	Ahy_B01g055536	0.5186	0.0488911	Down	15	3	7	3	39.5	654377	829254	953152	630403	322057	326032	1.06	1.348	1.551	1.014	0.515	0.524
binding	A0A444YA51	RNA helicase OS=Arachis hypogaea OX=3818 GN=Ahy_B07g086463 PE=4 SV=1	Ahy_B07g086463	1.8555	0.000805759	Up	3	2	6	2	88.3	138044	125729	129237	235601	277509	224839	0.735	0.671	0.691	1.245	1.458	1.188
binding	A0A444ZF15	(1->3)-beta-glucan endohydrolase OS=Arachis hypogaea OX=3818 GN=Ahy_B04g070142 PE=3 SV=1	Ahy_B04g070142	7.7724	0.000497692	Up	20	4	8	4	38.6	796471	946753	502413	6.49466e+06	5.09894e+06	6.05693e+06	0.241	0.287	0.153	1.951	1.523	1.819
binding	A0A445BMP5	OBG-type G domain-containing protein(predicted) OS=Arachis hypogaea OX=3818 GN=Ahy_A09g045558 PE=4 SV=1	Ahy_A09g045558	1.5754	0.0010388	Up	28	9	64	9	44.6	4.18823e+06	4.98945e+06	4.63142e+06	7.53379e+06	7.22816e+06	7.2557e+06	0.704	0.841	0.782	1.257	1.199	1.21
binding	A0A444YX55	BZIP domain-containing protein OS=Arachis hypogaea OX=3818 GN=Ahy_B05g073841 PE=4 SV=1	Ahy_B05g073841	5.2359	0.000432502	Up	5	2	8	2	37.5	276750	196438	162937	1.05153e+06	1.15343e+06	1.1596e+06	0.416	0.296	0.246	1.571	1.713	1.732
binding	A0A445CYL7	Membrin(predicted) OS=Arachis hypogaea OX=3818 GN=Ahy_A05g021838 PE=4 SV=1	Ahy_A05g021838	0.5276	0.000160065	Down	10	3	15	3	47.8	1.39758e+06	1.43613e+06	1.43588e+06	695464	817721	766513	1.285	1.324	1.326	0.635	0.742	0.699
binding	A0A445E4W3	4-hydroxy-3-methylbut-2-en-1-yl diphosphate synthase (Ferredoxin), chloroplastic (Fragment)(predicted) OS=Arachis hypogaea OX=3818 GN=Ahy_A03g016883 PE=3 SV=1	Ahy_A03g016883	3.1907	0.035752	Up	29	17	80	2	82.7	543406	178950	164003	748503	1.26817e+06	842486	0.873	0.288	0.265	1.194	2.012	1.344
binding	A0A444XRI9	Acyl-CoA-binding domain-containing protein OS=Arachis hypogaea OX=3818 GN=Ahy_B09g098559 PE=4 SV=1	Ahy_B09g098559	1.6986	0.000166469	Up	34	14	112	2	55.6	1.46083e+07	1.62159e+07	1.61334e+07	2.70714e+07	2.76684e+07	2.6001e+07	0.689	0.767	0.764	1.267	1.287	1.217
binding	A0A444WU83	Helicase ATP-binding domain-containing protein OS=Arachis hypogaea OX=3818 GN=Ahy_Scaffold1g107042 PE=3 SV=1	Ahy_Scaffold1g107042	1.6596	0.0442639	Up	5	4	20	4	138	720164	541711	797482	1.23057e+06	882627	1.34252e+06	0.786	0.593	0.874	1.333	0.951	1.455
binding	A0A0A6ZDY1	Peptidyl-prolyl cis-trans isomerase OS=Arachis hypogaea OX=3818 GN=Ahy_B03g068852 PE=2 SV=1	Ahy_B03g068852	1.607	0.000459508	Up	21	3	9	3	15.3	1.06659e+06	970618	1.11872e+06	1.65254e+06	1.72758e+06	1.75057e+06	0.775	0.707	0.816	1.192	1.239	1.262
binding	A0A445B891	S1 motif domain-containing protein OS=Arachis hypogaea OX=3818 GN=Ahy_A10g049933 PE=3 SV=1	Ahy_A10g049933	0.5877	0.00088165	Down	12	4	13	4	38.6	5.66568e+06	4.81908e+06	5.61945e+06	3.2872e+06	3.27981e+06	3.00863e+06	1.328	1.133	1.323	0.765	0.759	0.7
binding	A0A444WNZ2	Brix domain-containing protein OS=Arachis hypogaea OX=3818 GN=Ahy_Scaffold8g108416 PE=3 SV=1	Ahy_Scaffold8g108416	6.0023	5.29664e-05	Up	7	2	4	2	37.1	111213	97465.6	107882	573051	763039	587396	0.299	0.263	0.291	1.529	2.024	1.567
binding	A0A444YHM1	(1->3)-beta-glucan endohydrolase OS=Arachis hypogaea OX=3818 GN=Ahy_B06g080309 PE=3 SV=1	Ahy_B06g080309	1.7047	0.00018822	Up	50	10	199	6	38.7	1.20957e+08	1.31652e+08	1.38276e+08	2.23743e+08	2.27503e+08	2.23256e+08	0.684	0.746	0.785	1.255	1.269	1.252
binding	A0A444WZ21	Peroxidase OS=Arachis hypogaea OX=3818 GN=Ahy_B10g101275 PE=3 SV=1	Ahy_B10g101275	2.3306	3.72112e-06	Up	25	6	23	5	35.6	3.33109e+06	3.38588e+06	3.47012e+06	7.8418e+06	7.86599e+06	8.31119e+06	0.586	0.598	0.613	1.37	1.366	1.452
binding	A0A445BSY5	Transcriptional corepressor SEUSS (Fragment)(predicted) OS=Arachis hypogaea OX=3818 GN=Ahy_A08g038130 PE=4 SV=1	Ahy_A08g038130	1.6493	0.0307896	Up	2	2	8	2	100.5	244416	355868	380972	516316	629412	492695	0.562	0.82	0.879	1.178	1.427	1.124
binding	A0A445BWW9	Vacuolar protein-sorting-associated protein 4(predicted) OS=Arachis hypogaea OX=3818 GN=Ahy_A08g039490 PE=4 SV=1	Ahy_A08g039490	0.3951	0.0365315	Down	17	6	47	2	45.3	771610	1.10905e+06	1.17764e+06	661717	311265	249419	1.085	1.564	1.664	0.924	0.432	0.348
binding	A0A444ZUE3	(1->3)-beta-glucan endohydrolase OS=Arachis hypogaea OX=3818 GN=Ahy_B03g062477 PE=3 SV=1	Ahy_B03g062477	0.6619	0.00344487	Down	11	3	8	3	53.3	1.01396e+06	954319	1.11446e+06	692746	745288	627422	1.186	1.119	1.309	0.804	0.86	0.728
binding	A0A444Z879	UBC core domain-containing protein OS=Arachis hypogaea OX=3818 GN=Ahy_A05g024749 PE=3 SV=1	Ahy_A05g024749	1.5526	0.0337837	Up	10	2	10	2	19.8	279731	199284	296943	352005	436488	431161	0.844	0.603	0.9	1.054	1.299	1.291
binding	A0A445C0J8	Dynamin GTPase OS=Arachis hypogaea OX=3818 GN=Ahy_A08g040720 PE=3 SV=1	Ahy_A08g040720	1.6184	0.00149042	Up	30	23	167	14	107.7	7.65866e+06	8.34833e+06	7.52187e+06	1.42111e+07	1.22484e+07	1.20743e+07	0.743	0.812	0.733	1.368	1.172	1.163
binding	A0A445BYR9	PUM-HD domain-containing protein OS=Arachis hypogaea OX=3818 GN=Ahy_A08g040298 PE=4 SV=1	Ahy_A08g040298	1.708	5.84123e-05	Up	5	5	15	5	114.2	1.12868e+06	1.1119e+06	1.08862e+06	2.0225e+06	1.8525e+06	1.87667e+06	0.748	0.739	0.725	1.331	1.212	1.235
binding	A0A444Z325	CULLIN_2 domain-containing protein OS=Arachis hypogaea OX=3818 GN=Ahy_B05g076149 PE=3 SV=1	Ahy_B05g076149	1.6041	0.000252927	Up	4	3	17	2	86.4	407429	445816	447321	713979	725446	672850	0.719	0.789	0.793	1.25	1.263	1.178
biological regulation	A0A444ZE19	Ent-kaurenoic acid oxidase 2(predicted) OS=Arachis hypogaea OX=3818 GN=Ahy_B04g069967 PE=3 SV=1	Ahy_B04g069967	0.2681	0.0496826	Down	9	4	20	4	57	790796	914518	2.39027e+06	259571	617691	236179	0.914	1.06	2.775	0.298	0.704	0.271
biological regulation	A0A444ZVR6	Glutathione transferase OS=Arachis hypogaea OX=3818 GN=Ahy_B03g062930 PE=3 SV=1	Ahy_B03g062930	0.666	0.00027847	Down	48	9	141	3	24	7.2951e+07	7.49933e+07	8.03121e+07	5.05364e+07	5.3094e+07	5.02231e+07	1.149	1.185	1.271	0.79	0.826	0.785
biological regulation	A0A444Z879	UBC core domain-containing protein OS=Arachis hypogaea OX=3818 GN=Ahy_A05g024749 PE=3 SV=1	Ahy_A05g024749	1.5526	0.0337837	Up	10	2	10	2	19.8	279731	199284	296943	352005	436488	431161	0.844	0.603	0.9	1.054	1.299	1.291
biological regulation	A0A445C0J8	Dynamin GTPase OS=Arachis hypogaea OX=3818 GN=Ahy_A08g040720 PE=3 SV=1	Ahy_A08g040720	1.6184	0.00149042	Up	30	23	167	14	107.7	7.65866e+06	8.34833e+06	7.52187e+06	1.42111e+07	1.22484e+07	1.20743e+07	0.743	0.812	0.733	1.368	1.172	1.163
biological regulation	A0A444ZZY8	TPR_REGION domain-containing protein OS=Arachis hypogaea OX=3818 GN=Ahy_B03g064616 PE=4 SV=1	Ahy_B03g064616	1.5491	0.0327017	Up	17	7	37	7	64.3	2.82251e+06	3.18916e+06	2.72389e+06	5.72325e+06	3.86468e+06	4.10332e+06	0.758	0.859	0.734	1.525	1.024	1.093
biological regulation	A0A444ZAB7	CBS domain-containing protein CBSX1, chloroplastic(predicted) OS=Arachis hypogaea OX=3818 GN=Ahy_B05g079602 PE=4 SV=1	Ahy_B05g079602	0.6532	0.0133164	Down	30	6	34	6	25.5	6.63634e+06	5.68938e+06	4.75313e+06	3.85647e+06	3.58978e+06	3.84102e+06	1.409	1.211	1.013	0.812	0.752	0.809
biological regulation	A0A444XCX9	IAA-amino acid hydrolase ILR1-like 4 isoform C(predicted) OS=Arachis hypogaea OX=3818 GN=Ahy_B09g095085 PE=3 SV=1	Ahy_B09g095085	0.5025	0.000799752	Down	19	10	80	10	112.2	2.47518e+07	2.45219e+07	2.4822e+07	1.39994e+07	1.08692e+07	1.27853e+07	1.334	1.325	1.343	0.749	0.578	0.684
biological regulation	A0A445DMD2	LRRNT_2 domain-containing protein OS=Arachis hypogaea OX=3818 GN=Ahy_A03g010485 PE=4 SV=1	Ahy_A03g010485	0.644	0.0292766	Down	11	3	79	2	37.2	5.12537e+07	4.63386e+07	4.86653e+07	3.40194e+07	2.40753e+07	3.71642e+07	1.278	1.158	1.218	0.842	0.592	0.919
biological regulation	A0A444YR31	Glycosyltransferase OS=Arachis hypogaea OX=3818 GN=Ahy_B06g084007 PE=3 SV=1	Ahy_B06g084007	3.7542	0.00964203	Up	6	3	5	3	58.5	352673	381455	349193	750439	1.75093e+06	1.61814e+06	0.408	0.443	0.406	0.862	1.999	1.858
biological regulation	A0A445BYE3	Peroxidase OS=Arachis hypogaea OX=3818 GN=Ahy_A08g039956 PE=3 SV=1	Ahy_A08g039956	7.2287	2.80046e-05	Up	50	10	83	3	34.4	1.71538e+06	2.04416e+06	2.21845e+06	1.60308e+07	1.35817e+07	1.41296e+07	0.208	0.248	0.27	1.927	1.623	1.698
biological regulation	A0A444WU83	Helicase ATP-binding domain-containing protein OS=Arachis hypogaea OX=3818 GN=Ahy_Scaffold1g107042 PE=3 SV=1	Ahy_Scaffold1g107042	1.6596	0.0442639	Up	5	4	20	4	138	720164	541711	797482	1.23057e+06	882627	1.34252e+06	0.786	0.593	0.874	1.333	0.951	1.455
biological regulation	A0A445DPK4	Putative nucleoredoxin 1(predicted) OS=Arachis hypogaea OX=3818 GN=Ahy_A03g011098 PE=4 SV=1	Ahy_A03g011098	1.6933	0.00767707	Up	39	15	118	5	62.5	1.13612e+07	1.58824e+07	1.28121e+07	2.13771e+07	2.25207e+07	2.47288e+07	0.629	0.882	0.713	1.175	1.231	1.36
biological regulation	A0A444ZUW5	Glutathione S-transferase U17 (Fragment)(predicted) OS=Arachis hypogaea OX=3818 GN=Ahy_B03g062664 PE=3 SV=1	Ahy_B03g062664	0.6313	0.000282978	Down	33	6	98	6	26	2.56438e+07	2.45947e+07	2.66495e+07	1.73569e+07	1.58618e+07	1.59004e+07	1.225	1.179	1.279	0.823	0.748	0.754
biological regulation	A0A445BSY5	Transcriptional corepressor SEUSS (Fragment)(predicted) OS=Arachis hypogaea OX=3818 GN=Ahy_A08g038130 PE=4 SV=1	Ahy_A08g038130	1.6493	0.0307896	Up	2	2	8	2	100.5	244416	355868	380972	516316	629412	492695	0.562	0.82	0.879	1.178	1.427	1.124
biological regulation	A0A445DCN0	Protein METHYLENE BLUE SENSITIVITY 1(predicted) OS=Arachis hypogaea OX=3818 GN=Ahy_A04g018031 PE=4 SV=1	Ahy_A04g018031	1.6909	0.00250986	Up	15	2	8	2	11	860291	716233	812670	1.22622e+06	1.37102e+06	1.49225e+06	0.799	0.668	0.759	1.131	1.257	1.376
biological regulation	A0A445DSG2	RNA-binding protein 39(predicted) OS=Arachis hypogaea OX=3818 GN=Ahy_A03g012052 PE=4 SV=1	Ahy_A03g012052	2.0613	0.0182854	Up	6	3	15	3	66.4	526082	528374	937170	1.50264e+06	1.31765e+06	1.33703e+06	0.515	0.519	0.922	1.46	1.273	1.299
biological regulation	A0A444XMI2	Protein kinase domain-containing protein OS=Arachis hypogaea OX=3818 GN=Ahy_B09g096839 PE=4 SV=1	Ahy_B09g096839	1.7381	0.00654728	Up	3	2	8	2	102.8	318561	369242	339153	493967	681000	631984	0.677	0.787	0.724	1.042	1.428	1.333
biological regulation	A0A445E4W3	4-hydroxy-3-methylbut-2-en-1-yl diphosphate synthase (Ferredoxin), chloroplastic (Fragment)(predicted) OS=Arachis hypogaea OX=3818 GN=Ahy_A03g016883 PE=3 SV=1	Ahy_A03g016883	3.1907	0.035752	Up	29	17	80	2	82.7	543406	178950	164003	748503	1.26817e+06	842486	0.873	0.288	0.265	1.194	2.012	1.344
biological regulation	A0A445BTN3	Peptidase A1 domain-containing protein OS=Arachis hypogaea OX=3818 GN=Ahy_A08g038528 PE=4 SV=1	Ahy_A08g038528	1.7714	4.19825e-05	Up	34	9	156	2	49.6	1.1995e+08	1.25058e+08	1.28031e+08	2.15217e+08	2.21832e+08	2.31527e+08	0.693	0.725	0.743	1.235	1.265	1.328
biological regulation	A0A445C9G1	Peptidase A1 domain-containing protein OS=Arachis hypogaea OX=3818 GN=Ahy_A07g033407 PE=4 SV=1	Ahy_A07g033407	2.6538	0.00251879	Up	36	9	168	2	45.9	1.72964e+07	2.4931e+07	2.64588e+07	6.75177e+07	6.1874e+07	55115939	0.411	0.595	0.632	1.594	1.452	1.301
biological regulation	A0A445E9L7	Pectinesterase OS=Arachis hypogaea OX=3818 GN=Ahy_A02g006381 PE=3 SV=1	Ahy_A02g006381	1.8984	0.00346612	Up	9	4	20	4	55.9	2.04139e+06	2.66787e+06	2.45529e+06	5.19418e+06	4.36493e+06	4.20246e+06	0.587	0.77	0.709	1.483	1.239	1.2
biological regulation	A0A444WV47	plant intracellular Ras-group-related LRR protein 4(predicted) OS=Arachis hypogaea OX=3818 GN=Ahy_Scaffold1g107237 PE=4 SV=1	Ahy_Scaffold1g107237	1.6717	0.0471168	Up	9	3	18	3	64.5	876834	1.39222e+06	951721	2.00569e+06	2.02712e+06	1.41816e+06	0.609	0.969	0.664	1.382	1.389	0.977
biological regulation	A0A444YG87	Thioredoxin domain-containing protein OS=Arachis hypogaea OX=3818 GN=Ahy_B06g079790 PE=4 SV=1	Ahy_B06g079790	0.6133	0.00180724	Down	26	7	45	7	34.2	1.26588e+07	1.20516e+07	1.14121e+07	6.60771e+06	8.08741e+06	7.72701e+06	1.302	1.243	1.179	0.674	0.821	0.789
biological regulation	A0A444YX55	BZIP domain-containing protein OS=Arachis hypogaea OX=3818 GN=Ahy_B05g073841 PE=4 SV=1	Ahy_B05g073841	5.2359	0.000432502	Up	5	2	8	2	37.5	276750	196438	162937	1.05153e+06	1.15343e+06	1.1596e+06	0.416	0.296	0.246	1.571	1.713	1.732
biological regulation	A0A444WWC4	Serine/threonine-protein phosphatase OS=Arachis hypogaea OX=3818 GN=Ahy_B10g100341 PE=3 SV=1	Ahy_B10g100341	1.6057	0.00674993	Up	11	3	12	3	52.3	603770	647580	608897	1.18108e+06	884653	955751	0.745	0.801	0.754	1.446	1.077	1.17
biological regulation	A0A444Y5S7	Peroxidase OS=Arachis hypogaea OX=3818 GN=Ahy_B08g093316 PE=3 SV=1	Ahy_B08g093316	5.5938	0.000252977	Up	48	10	65	3	34.3	4.47081e+06	2.96764e+06	4.111e+06	2.47176e+07	2.03068e+07	2.03021e+07	0.35	0.233	0.323	1.921	1.569	1.578
biological regulation	A0A445AUP0	Cytokinin dehydrogenase OS=Arachis hypogaea OX=3818 GN=Ahy_B01g054981 PE=3 SV=1	Ahy_B01g054981	14.1369	0.00582676	Up	32	14	122	2	59.6	31793.2	82735.7		913699	639570	894425	0.062	0.162		1.776	1.236	1.738
biological regulation	A0A444YHE1	LRRNT_2 domain-containing protein OS=Arachis hypogaea OX=3818 GN=Ahy_B06g080174 PE=4 SV=1	Ahy_B06g080174	1.5166	0.00016602	Up	37	8	175	2	37.2	3.53811e+07	3.37662e+07	3.21484e+07	5.06684e+07	5.35754e+07	5.12535e+07	0.83	0.794	0.757	1.179	1.239	1.193
biological regulation	A0A444ZXA3	Protein HEAT INTOLERANT 4 isoform A(predicted) OS=Arachis hypogaea OX=3818 GN=Ahy_B03g063484 PE=4 SV=1	Ahy_B03g063484	1.5204	0.0150998	Up	7	3	14	3	39.2	772485	849740	653447	1.02237e+06	1.30669e+06	1.17214e+06	0.805	0.888	0.684	1.058	1.344	1.212
biological regulation	A0A445B891	S1 motif domain-containing protein OS=Arachis hypogaea OX=3818 GN=Ahy_A10g049933 PE=3 SV=1	Ahy_A10g049933	0.5877	0.00088165	Down	12	4	13	4	38.6	5.66568e+06	4.81908e+06	5.61945e+06	3.2872e+06	3.27981e+06	3.00863e+06	1.328	1.133	1.323	0.765	0.759	0.7
biological regulation	A0A444XCP3	ABC transporter G family member OS=Arachis hypogaea OX=3818 GN=Ahy_B09g094992 PE=3 SV=1	Ahy_B09g094992	1.5293	0.00862526	Up	12	16	103	11	168.5	8.10415e+06	1.03562e+07	7.81935e+06	1.39563e+07	1.35766e+07	1.31566e+07	0.729	0.934	0.706	1.245	1.204	1.174
biological regulation	A0A445D7V0	Pectinesterase OS=Arachis hypogaea OX=3818 GN=Ahy_A05g025042 PE=3 SV=1	Ahy_A05g025042	2.0304	7.40071e-05	Up	32	16	462	14	60.2	3.24218e+08	3.49948e+08	3.40766e+08	6.45818e+08	7.26478e+08	7.13385e+08	0.63	0.681	0.665	1.245	1.392	1.375
biological regulation	A0A445DIR8	Peroxidase OS=Arachis hypogaea OX=3818 GN=Ahy_A04g020871 PE=3 SV=1	Ahy_A04g020871	1.5886	0.000355614	Up	51	12	242	7	38.8	1.99398e+08	1.86351e+08	2.00564e+08	3.00849e+08	3.36713e+08	3.04774e+08	0.785	0.736	0.793	1.176	1.309	1.191
biological regulation	A0A444Z325	CULLIN_2 domain-containing protein OS=Arachis hypogaea OX=3818 GN=Ahy_B05g076149 PE=3 SV=1	Ahy_B05g076149	1.6041	0.000252927	Up	4	3	17	2	86.4	407429	445816	447321	713979	725446	672850	0.719	0.789	0.793	1.25	1.263	1.178
biological regulation	A0A444YYM6	Kunitz inhibitor ST1-like protein(predicted) OS=Arachis hypogaea OX=3818 GN=Ahy_B05g074359 PE=3 SV=1	Ahy_B05g074359	2.6571	0.00340773	Up	6	3	9	3	85.3	1.0772e+06	991177	1.23595e+06	3.7913e+06	2.72632e+06	2.36266e+06	0.532	0.491	0.613	1.859	1.329	1.159
biological regulation	A0A445DQQ3	probable phosphoinositide phosphatase SAC9(predicted) OS=Arachis hypogaea OX=3818 GN=Ahy_A03g011431 PE=4 SV=1	Ahy_A03g011431	2.0258	0.0190038	Up	5	5	21	5	187.9	548501	1.04307e+06	631067	1.54805e+06	1.50485e+06	1.50495e+06	0.487	0.929	0.563	1.364	1.319	1.326
biological regulation	A0A445AL69	Non-specific lipid-transfer protein OS=Arachis hypogaea OX=3818 GN=Ahy_B02g061483 PE=3 SV=1	Ahy_B02g061483	0.549	3.76214e-05	Down	65	7	195	7	11.5	2.76226e+08	2.63257e+08	2.68491e+08	1.56506e+08	1.4319e+08	1.49106e+08	1.323	1.265	1.292	0.744	0.677	0.709
biological regulation	A0A445DL54	Glutathione S-transferase(predicted) OS=Arachis hypogaea OX=3818 GN=Ahy_A04g021525 PE=3 SV=1	Ahy_A04g021525	0.5391	0.00963337	Down	11	4	42	4	38.2	5.04545e+06	5.2708e+06	5.30828e+06	2.54164e+06	3.65417e+06	2.33178e+06	1.258	1.318	1.329	0.629	0.899	0.577
biological regulation	A0A445CYL7	Membrin(predicted) OS=Arachis hypogaea OX=3818 GN=Ahy_A05g021838 PE=4 SV=1	Ahy_A05g021838	0.5276	0.000160065	Down	10	3	15	3	47.8	1.39758e+06	1.43613e+06	1.43588e+06	695464	817721	766513	1.285	1.324	1.326	0.635	0.742	0.699
biological regulation	A0A444Z607	Glutathione S-transferase GST 5(predicted) OS=Arachis hypogaea OX=3818 GN=Ahy_B05g077978 PE=3 SV=1	Ahy_B05g077978	1.921	0.00012418	Up	13	3	19	2	26.7	1.99143e+06	1.89624e+06	2.0939e+06	3.93472e+06	4.07185e+06	3.62296e+06	0.681	0.65	0.719	1.335	1.374	1.229
biological regulation	A0A445AL57	WD40 repeat-containing protein SMU1(predicted) OS=Arachis hypogaea OX=3818 GN=Ahy_B02g061420 PE=4 SV=1	Ahy_B02g061420	1.5013	0.00518286	Up	7	2	14	2	56.3	615653	746210	691448	1.13064e+06	1.02565e+06	963382	0.717	0.871	0.808	1.306	1.178	1.113
biological regulation	A0A444ZVS4	Putative nucleoredoxin 1(predicted) OS=Arachis hypogaea OX=3818 GN=Ahy_B03g062769 PE=4 SV=1	Ahy_B03g062769	2.0248	0.000982717	Up	25	12	96	2	63.9		513486	577283	1.13696e+06	1.1553e+06	1.06245e+06		0.581	0.654	1.274	1.287	1.19
biological regulation	A0A445ENX5	Cytokinin dehydrogenase OS=Arachis hypogaea OX=3818 GN=Ahy_A01g001621 PE=3 SV=1	Ahy_A01g001621	3.3435	1.62291e-05	Up	36	15	136	3	59.6	2.39401e+07	2.1984e+07	2.08069e+07	7.94186e+07	7.26169e+07	7.38457e+07	0.493	0.454	0.43	1.622	1.474	1.508
biological regulation	A0A445BRF2	HATPase_c domain-containing protein OS=Arachis hypogaea OX=3818 GN=Ahy_A08g037662 PE=3 SV=1	Ahy_A08g037662	0.5667	8.14419e-06	Down	22	15	119	13	92.2	1.13681e+07	1.20226e+07	1.14524e+07	6.73349e+06	6.59503e+06	6.64894e+06	1.249	1.324	1.263	0.734	0.715	0.725
biological regulation	A0A445AB81	J domain-containing protein OS=Arachis hypogaea OX=3818 GN=Ahy_B03g068853 PE=4 SV=1	Ahy_B03g068853	0.4843	0.000696395	Down	9	5	13	5	79.3	1.02203e+07	1.12849e+07	1.0539e+07	4.55678e+06	5.34205e+06	5.80981e+06	1.289	1.427	1.335	0.57	0.665	0.727
biological regulation	A0A444YYC7	Kunitz-type trypsin inhibitor-like 2 protein (Fragment)(predicted) OS=Arachis hypogaea OX=3818 GN=Ahy_B05g074259 PE=3 SV=1	Ahy_B05g074259	1.9416	1.37607e-05	Up	51	6	127	6	25	1.07177e+08	1.08121e+08	1.02921e+08	2.01542e+08	2.06835e+08	2.16734e+08	0.684	0.692	0.66	1.277	1.303	1.373
biological regulation	A0A445BWW9	Vacuolar protein-sorting-associated protein 4(predicted) OS=Arachis hypogaea OX=3818 GN=Ahy_A08g039490 PE=4 SV=1	Ahy_A08g039490	0.3951	0.0365315	Down	17	6	47	2	45.3	771610	1.10905e+06	1.17764e+06	661717	311265	249419	1.085	1.564	1.664	0.924	0.432	0.348
biological regulation	A0A444ZDN9	Peroxidase OS=Arachis hypogaea OX=3818 GN=Ahy_B04g069825 PE=3 SV=1	Ahy_B04g069825	1.8073	0.00170457	Up	39	9	227	4	36.4	5.96544e+07	7.18254e+07	7.52713e+07	1.2293e+08	1.35012e+08	1.20206e+08	0.614	0.741	0.778	1.256	1.371	1.228
biological regulation	A0A444YHQ5	TFIIB-type domain-containing protein OS=Arachis hypogaea OX=3818 GN=Ahy_B06g080286 PE=3 SV=1	Ahy_B06g080286	1.7856	0.00137137	Up	12	3	13	3	34.1	442412	377228	484956	791391	787391	778679	0.727	0.622	0.801	1.291	1.277	1.271
biological regulation	A0A444ZQY2	Glycosyltransferase OS=Arachis hypogaea OX=3818 GN=Ahy_B04g073551 PE=3 SV=1	Ahy_B04g073551	2.7057	0.000198412	Up	8	4	11	3	51.2	811518	982159	974372	2.34091e+06	2.72758e+06	2.50954e+06	0.472	0.573	0.569	1.352	1.566	1.449
biological regulation	A0A444ZCJ6	TPT domain-containing protein OS=Arachis hypogaea OX=3818 GN=Ahy_B04g069413 PE=4 SV=1	Ahy_B04g069413	3.2555	2.95714e-05	Up	11	3	15	2	42.2	318321	305331	286592	905753	1.0606e+06	1.0316e+06	0.49	0.472	0.443	1.385	1.612	1.577
biological regulation	A0A445E7N3	t-SNARE coiled-coil homology domain-containing protein OS=Arachis hypogaea OX=3818 GN=Ahy_A02g005706 PE=3 SV=1	Ahy_A02g005706	1.545	0.00479653	Up	14	4	24	4	37.1	1.69548e+06	1.80206e+06	2.04478e+06	3.03477e+06	3.04387e+06	2.59075e+06	0.718	0.766	0.87	1.276	1.272	1.089
biological regulation	A0A445BH16	Glutathione reductase OS=Arachis hypogaea OX=3818 GN=Ahy_A09g042906 PE=3 SV=1	Ahy_A09g042906	1.986	1.43437e-05	Up	35	13	104	11	53.7	6.82623e+06	7.1758e+06	6.64953e+06	1.35867e+07	1.43235e+07	1.35982e+07	0.661	0.697	0.647	1.306	1.369	1.307
biological regulation	A0A444Y0H8	Protein kinase domain-containing protein OS=Arachis hypogaea OX=3818 GN=Ahy_B08g090713 PE=4 SV=1	Ahy_B08g090713	1.6746	0.014771	Up	5	6	20	4	136.3	994117	897241	1.05179e+06	2.00267e+06	1.62988e+06	1.35134e+06	0.755	0.683	0.802	1.51	1.222	1.019
catalytic activity	A0A444X7H1	isoaspartyl peptidase/L-asparaginase(predicted) OS=Arachis hypogaea OX=3818 GN=Ahy_B10g105209 PE=4 SV=1	Ahy_B10g105209	3.3333	4.26713e-05	Up	9	2	5	2	33.6	51649.6	47300.9	43776.3	150359	157853	173229	0.498	0.458	0.424	1.44	1.502	1.658
catalytic activity	A0A444YHM1	(1->3)-beta-glucan endohydrolase OS=Arachis hypogaea OX=3818 GN=Ahy_B06g080309 PE=3 SV=1	Ahy_B06g080309	1.7047	0.00018822	Up	50	10	199	6	38.7	1.20957e+08	1.31652e+08	1.38276e+08	2.23743e+08	2.27503e+08	2.23256e+08	0.684	0.746	0.785	1.255	1.269	1.252
catalytic activity	A0A444WQ74	Aldehyde dehydrogenase(predicted) OS=Arachis hypogaea OX=3818 GN=Ahy_Scaffold5g107800 PE=4 SV=1	Ahy_Scaffold5g107800	1.579	0.00260912	Up	6	2	11	2	28.1	4.00338e+06	4.11418e+06	3.90671e+06	5.60686e+06	7.0541e+06	6.54963e+06	0.772	0.795	0.756	1.073	1.342	1.253
catalytic activity	A0A445E917	Abhydrolase_3 domain-containing protein OS=Arachis hypogaea OX=3818 GN=Ahy_A02g006168 PE=4 SV=1	Ahy_A02g006168	0.5932	0.00238711	Down	19	4	31	4	35.7	3.02993e+06	3.73782e+06	3.62876e+06	2.22597e+06	2.03998e+06	1.97687e+06	1.096	1.356	1.319	0.799	0.728	0.71
catalytic activity	A0A445BWW9	Vacuolar protein-sorting-associated protein 4(predicted) OS=Arachis hypogaea OX=3818 GN=Ahy_A08g039490 PE=4 SV=1	Ahy_A08g039490	0.3951	0.0365315	Down	17	6	47	2	45.3	771610	1.10905e+06	1.17764e+06	661717	311265	249419	1.085	1.564	1.664	0.924	0.432	0.348
catalytic activity	A0A445B3M7	Pantothenate kinase 2 OS=Arachis hypogaea OX=3818 GN=Ahy_A10g047812 PE=3 SV=1	Ahy_A10g047812	1.6187	0.0203438	Up	7	5	12	4	103.6	1.42095e+06	918300	1.12266e+06	1.87968e+06	2.04413e+06	1.74545e+06	0.937	0.607	0.743	1.23	1.33	1.142
catalytic activity	A0A445C3C6	Adenylyltransferase and sulfurtransferase MOCS3 OS=Arachis hypogaea OX=3818 GN=MOCS3 PE=3 SV=1	MOCS3	0.5506	0.00411087	Down	7	3	11	3	50.4	1.70182e+06	2.05765e+06	2.20389e+06	1.14162e+06	1.20729e+06	974341	1.103	1.338	1.435	0.735	0.772	0.627
catalytic activity	A0A444Z098	Peptidase A1 domain-containing protein OS=Arachis hypogaea OX=3818 GN=Ahy_B05g074976 PE=3 SV=1	Ahy_B05g074976	0.6353	0.000214284	Down	8	4	54	4	53.5	3.86264e+07	3.68936e+07	3.7322e+07	2.27244e+07	2.42965e+07	2.5512e+07	1.255	1.202	1.217	0.733	0.779	0.822
catalytic activity	A0A444ZUW5	Glutathione S-transferase U17 (Fragment)(predicted) OS=Arachis hypogaea OX=3818 GN=Ahy_B03g062664 PE=3 SV=1	Ahy_B03g062664	0.6313	0.000282978	Down	33	6	98	6	26	2.56438e+07	2.45947e+07	2.66495e+07	1.73569e+07	1.58618e+07	1.59004e+07	1.225	1.179	1.279	0.823	0.748	0.754
catalytic activity	A0A445BVD0	Chitinase OS=Arachis hypogaea OX=3818 GN=Ahy_A08g039016 PE=4 SV=1	Ahy_A08g039016	2.6042	0.0221877	Up	24	4	13	4	29.7	597339	1.46576e+06	1.21721e+06	2.75702e+06	3.2446e+06	2.64834e+06	0.301	0.742	0.617	1.381	1.616	1.326
catalytic activity	A0A445B9T4	Urease OS=Arachis hypogaea OX=3818 GN=Ahy_A10g050566 PE=3 SV=1	Ahy_A10g050566	1.6568	0.00828579	Up	7	3	17	3	92.2	568046	470651	656581	875110	1.01604e+06	952196	0.754	0.626	0.875	1.152	1.33	1.254
catalytic activity	A0A445E9L7	Pectinesterase OS=Arachis hypogaea OX=3818 GN=Ahy_A02g006381 PE=3 SV=1	Ahy_A02g006381	1.8984	0.00346612	Up	9	4	20	4	55.9	2.04139e+06	2.66787e+06	2.45529e+06	5.19418e+06	4.36493e+06	4.20246e+06	0.587	0.77	0.709	1.483	1.239	1.2
catalytic activity	A0A444XMI2	Protein kinase domain-containing protein OS=Arachis hypogaea OX=3818 GN=Ahy_B09g096839 PE=4 SV=1	Ahy_B09g096839	1.7381	0.00654728	Up	3	2	8	2	102.8	318561	369242	339153	493967	681000	631984	0.677	0.787	0.724	1.042	1.428	1.333
catalytic activity	A0A445B9V8	ATP-dependent (S)-NAD(P)H-hydrate dehydratase OS=Arachis hypogaea OX=3818 GN=Ahy_A10g050581 PE=3 SV=1	Ahy_A10g050581	1.7566	0.0225261	Up	17	6	26	6	47.1	1.49329e+06	2.4466e+06	1.53108e+06	3.09135e+06	3.22515e+06	3.40729e+06	0.592	0.972	0.609	1.216	1.261	1.34
catalytic activity	A0A444ZDN9	Peroxidase OS=Arachis hypogaea OX=3818 GN=Ahy_B04g069825 PE=3 SV=1	Ahy_B04g069825	1.8073	0.00170457	Up	39	9	227	4	36.4	5.96544e+07	7.18254e+07	7.52713e+07	1.2293e+08	1.35012e+08	1.20206e+08	0.614	0.741	0.778	1.256	1.371	1.228
catalytic activity	A0A444WWC4	Serine/threonine-protein phosphatase OS=Arachis hypogaea OX=3818 GN=Ahy_B10g100341 PE=3 SV=1	Ahy_B10g100341	1.6057	0.00674993	Up	11	3	12	3	52.3	603770	647580	608897	1.18108e+06	884653	955751	0.745	0.801	0.754	1.446	1.077	1.17
catalytic activity	A0A445DGV1	Carboxypeptidase(predicted) OS=Arachis hypogaea OX=3818 GN=Ahy_A04g019931 PE=3 SV=1	Ahy_A04g019931	0.6148	0.0033913	Down	30	9	64	2	49.1	2.33458e+06	2.47202e+06	1.95302e+06	1.32219e+06	1.49037e+06	1.39454e+06	1.282	1.361	1.077	0.72	0.807	0.76
catalytic activity	A0A445BG82	ABC transporter domain-containing protein OS=Arachis hypogaea OX=3818 GN=Ahy_A09g042531 PE=4 SV=1	Ahy_A09g042531	2.3781	0.00200133	Up	7	3	11	3	67.7	486704	437637	481160	1.35713e+06	918758	1.10504e+06	0.612	0.552	0.608	1.694	1.14	1.38
catalytic activity	A0A445E6C0	Cytochrome P450 76C4(predicted) OS=Arachis hypogaea OX=3818 GN=Ahy_A02g005282 PE=3 SV=1	Ahy_A02g005282	15.3033	2.42943e-06	Up	7	3	7	3	57	38826.3	45053.7	47128.5	670203	719074	638585	0.108	0.126	0.132	1.855	1.979	1.767
catalytic activity	A0A445DIR8	Peroxidase OS=Arachis hypogaea OX=3818 GN=Ahy_A04g020871 PE=3 SV=1	Ahy_A04g020871	1.5886	0.000355614	Up	51	12	242	7	38.8	1.99398e+08	1.86351e+08	2.00564e+08	3.00849e+08	3.36713e+08	3.04774e+08	0.785	0.736	0.793	1.176	1.309	1.191
catalytic activity	A0A445BGC9	Cytochrome P450 77A3(predicted) OS=Arachis hypogaea OX=3818 GN=Ahy_A09g042614 PE=3 SV=1	Ahy_A09g042614	0.4114	0.0010187	Down	21	7	16	5	58.7	3.57513e+06	3.15814e+06	3.00444e+06	1.45752e+06	1.48127e+06	1.11372e+06	1.561	1.383	1.317	0.632	0.638	0.483
catalytic activity	A0A444WQ69	Peptidase A1 domain-containing protein OS=Arachis hypogaea OX=3818 GN=Ahy_Scaffold5g107794 PE=3 SV=1	Ahy_Scaffold5g107794	3.1384	0.0213428	Up	9	4	17	4	48.1	776536	911352	307625	2.03243e+06	2.15269e+06	2.14988e+06	0.561	0.661	0.223	1.458	1.535	1.542
catalytic activity	A0A445C9X6	Aldehyde dehydrogenase OS=Arachis hypogaea OX=3818 GN=Ahy_A07g033729 PE=3 SV=1	Ahy_A07g033729	1.5476	0.000466159	Up	27	12	193	10	53.5	4.40963e+07	4.27842e+07	4.05643e+07	6.19729e+07	6.9607e+07	6.81054e+07	0.812	0.79	0.75	1.132	1.264	1.244
catalytic activity	A0A445D9L9	Beta-fructofuranosidase OS=Arachis hypogaea OX=3818 GN=Ahy_A05g025836 PE=3 SV=1	Ahy_A05g025836	0.6665	0.020722	Down	20	10	70	2	73.6	1.13947e+06	1.48217e+06	1.37476e+06	885752	1.02554e+06	784977	1.025	1.337	1.242	0.791	0.91	0.701
catalytic activity	A0A445EAI9	Beta-glucosidase(predicted) OS=Arachis hypogaea OX=3818 GN=Ahy_A02g006708 PE=3 SV=1	Ahy_A02g006708	0.5093	0.00505729	Down	5	3	60	2	58.5	655407	536124	621423	259820	377163	297833	1.436	1.178	1.368	0.565	0.815	0.648
catalytic activity	A0A444YPM1	ABC transporter G family member 39 isoform X2(predicted) OS=Arachis hypogaea OX=3818 GN=Ahy_B06g083190 PE=3 SV=1	Ahy_B06g083190	1.8339	0.0246272	Up	2	4	62	2	164.4	7.55957e+06	7.11666e+06	4.3014e+06	1.10447e+07	1.24557e+07	1.17332e+07	0.84	0.793	0.48	1.217	1.365	1.293
catalytic activity	A0A445E2G8	Hydroxymethylbilane synthase OS=Arachis hypogaea OX=3818 GN=Ahy_A03g016181 PE=3 SV=1	Ahy_A03g016181	0.3708	0.0378734	Down	18	6	46	2	38.2	1.15618e+06	458891	1.06729e+06	323417	310946	371494	1.887	0.751	1.75	0.524	0.501	0.602
catalytic activity	A0A444ZVR6	Glutathione transferase OS=Arachis hypogaea OX=3818 GN=Ahy_B03g062930 PE=3 SV=1	Ahy_B03g062930	0.666	0.00027847	Down	48	9	141	3	24	7.2951e+07	7.49933e+07	8.03121e+07	5.05364e+07	5.3094e+07	5.02231e+07	1.149	1.185	1.271	0.79	0.826	0.785
catalytic activity	A0A444Z607	Glutathione S-transferase GST 5(predicted) OS=Arachis hypogaea OX=3818 GN=Ahy_B05g077978 PE=3 SV=1	Ahy_B05g077978	1.921	0.00012418	Up	13	3	19	2	26.7	1.99143e+06	1.89624e+06	2.0939e+06	3.93472e+06	4.07185e+06	3.62296e+06	0.681	0.65	0.719	1.335	1.374	1.229
catalytic activity	A0A444YA51	RNA helicase OS=Arachis hypogaea OX=3818 GN=Ahy_B07g086463 PE=4 SV=1	Ahy_B07g086463	1.8555	0.000805759	Up	3	2	6	2	88.3	138044	125729	129237	235601	277509	224839	0.735	0.671	0.691	1.245	1.458	1.188
catalytic activity	A0A445EUG6	Fe2OG dioxygenase domain-containing protein OS=Arachis hypogaea OX=3818 GN=Ahy_A01g003995 PE=3 SV=1	Ahy_A01g003995	0.6548	0.000509395	Down	62	20	248	20	41.1	9.58229e+07	9.40836e+07	9.91357e+07	6.40775e+07	5.96865e+07	6.77497e+07	1.201	1.182	1.247	0.797	0.738	0.842
catalytic activity	A0A444ZF15	(1->3)-beta-glucan endohydrolase OS=Arachis hypogaea OX=3818 GN=Ahy_B04g070142 PE=3 SV=1	Ahy_B04g070142	7.7724	0.000497692	Up	20	4	8	4	38.6	796471	946753	502413	6.49466e+06	5.09894e+06	6.05693e+06	0.241	0.287	0.153	1.951	1.523	1.819
catalytic activity	A0A445CS26	Peroxidase OS=Arachis hypogaea OX=3818 GN=Ahy_A06g029002 PE=3 SV=1	Ahy_A06g029002	10.4587	0.000225418	Up	12	3	5	3	34.2	301064	205430	385877	2.90352e+06	3.21721e+06	3.31925e+06	0.175	0.12	0.226	1.679	1.85	1.92
catalytic activity	A0A445D7V0	Pectinesterase OS=Arachis hypogaea OX=3818 GN=Ahy_A05g025042 PE=3 SV=1	Ahy_A05g025042	2.0304	7.40071e-05	Up	32	16	462	14	60.2	3.24218e+08	3.49948e+08	3.40766e+08	6.45818e+08	7.26478e+08	7.13385e+08	0.63	0.681	0.665	1.245	1.392	1.375
catalytic activity	A0A445ESM8	Methyltransferase OS=Arachis hypogaea OX=3818 GN=Ahy_A01g003122 PE=3 SV=1	Ahy_A01g003122	0.6306	0.0176296	Down	33	15	143	2	71.4	919361	1.14582e+06	1.023e+06	574278	797525	599214	1.094	1.367	1.223	0.678	0.937	0.708
catalytic activity	A0A445E4W3	4-hydroxy-3-methylbut-2-en-1-yl diphosphate synthase (Ferredoxin), chloroplastic (Fragment)(predicted) OS=Arachis hypogaea OX=3818 GN=Ahy_A03g016883 PE=3 SV=1	Ahy_A03g016883	3.1907	0.035752	Up	29	17	80	2	82.7	543406	178950	164003	748503	1.26817e+06	842486	0.873	0.288	0.265	1.194	2.012	1.344
catalytic activity	A0A445DYF0	Putative glutathione S-transferase parC(predicted) OS=Arachis hypogaea OX=3818 GN=Ahy_A03g014722 PE=3 SV=1	Ahy_A03g014722	1.8651	0.000291014	Up	13	3	43	2	25.7	745659	771889	648567	1.3717e+06	1.3755e+06	1.34249e+06	0.718	0.745	0.627	1.31	1.306	1.282
catalytic activity	A0A444WYZ1	Mg-protoporphyrin IX chelatase OS=Arachis hypogaea OX=3818 GN=Ahy_B10g101147 PE=3 SV=1	Ahy_B10g101147	0.5673	0.0113138	Down	33	11	139	6	45.4	1.03218e+07	9.62808e+06	1.04489e+07	6.23929e+06	6.77903e+06	4.4396e+06	1.299	1.215	1.32	0.779	0.842	0.554
catalytic activity	A0A445D6Y5	Cellulose synthase-like protein D3 (Fragment)(predicted) OS=Arachis hypogaea OX=3818 GN=Ahy_A05g024873 PE=4 SV=1	Ahy_A05g024873	2.2057	0.00167592	Up	3	4	16	3	127.8	764432	823617	695051	1.6168e+06	2.0152e+06	1.4658e+06	0.624	0.674	0.569	1.309	1.622	1.187
catalytic activity	A0A444Y8Z3	Carboxypeptidase(predicted) OS=Arachis hypogaea OX=3818 GN=Ahy_B08g094454 PE=3 SV=1	Ahy_B08g094454	0.5696	0.000183267	Down	36	11	84	3	49	1.28598e+07	1.27817e+07	1.35671e+07	8.08212e+06	7.38428e+06	7.13962e+06	1.253	1.249	1.327	0.781	0.71	0.69
catalytic activity	A0A445AJQ4	Glutathione S-transferase, amino-terminal domain protein(predicted) OS=Arachis hypogaea OX=3818 GN=Ahy_B02g060883 PE=3 SV=1	Ahy_B02g060883	0.6373	0.00709698	Down	21	5	58	5	25.9	1.08605e+07	1.06026e+07	1.27303e+07	8.34212e+06	6.78538e+06	6.91359e+06	1.163	1.138	1.369	0.887	0.717	0.735
catalytic activity	A0A445AB81	J domain-containing protein OS=Arachis hypogaea OX=3818 GN=Ahy_B03g068853 PE=4 SV=1	Ahy_B03g068853	0.4843	0.000696395	Down	9	5	13	5	79.3	1.02203e+07	1.12849e+07	1.0539e+07	4.55678e+06	5.34205e+06	5.80981e+06	1.289	1.427	1.335	0.57	0.665	0.727
catalytic activity	A0A445DQQ3	probable phosphoinositide phosphatase SAC9(predicted) OS=Arachis hypogaea OX=3818 GN=Ahy_A03g011431 PE=4 SV=1	Ahy_A03g011431	2.0258	0.0190038	Up	5	5	21	5	187.9	548501	1.04307e+06	631067	1.54805e+06	1.50485e+06	1.50495e+06	0.487	0.929	0.563	1.364	1.319	1.326
catalytic activity	A0A0B5HBM1	Chalcone-flavonone isomerase family protein OS=Arachis hypogaea OX=3818 GN=CHI-II PE=2 SV=1	CHI-II	2.007	0.000301958	Up	49	9	87	9	24.7	3.08611e+07	2.848e+07	2.60111e+07	5.38279e+07	6.09455e+07	5.85264e+07	0.718	0.665	0.608	1.244	1.4	1.352
catalytic activity	A0A445ASR0	Monocopper oxidase-like protein SKU5 isoform A(predicted) OS=Arachis hypogaea OX=3818 GN=Ahy_B01g053834 PE=3 SV=1	Ahy_B01g053834	0.5598	0.00512731	Down	16	8	66	8	66.9	1.07727e+07	8.58363e+06	1.20318e+07	5.64376e+06	6.17886e+06	5.95774e+06	1.319	1.054	1.48	0.686	0.747	0.724
catalytic activity	A0A445CHP8	Fe2OG dioxygenase domain-containing protein OS=Arachis hypogaea OX=3818 GN=Ahy_A07g037063 PE=3 SV=1	Ahy_A07g037063	1.7528	0.00350707	Up	16	5	22	5	41.3	3.04841e+06	2.78412e+06	2.23895e+06	4.65063e+06	4.73084e+06	4.93695e+06	0.82	0.751	0.605	1.241	1.255	1.318
catalytic activity	A0A444YJ38	Mannan endo-1,4-beta-mannosidase OS=Arachis hypogaea OX=3818 GN=Ahy_B06g080843 PE=3 SV=1	Ahy_B06g080843	2.4857	0.0261905	Up	8	2	10	2	46.7	112761	265034	262219	554606	511569	544834	0.302	0.711	0.704	1.472	1.35	1.446
catalytic activity	A0A445DZV3	Glycosyltransferase OS=Arachis hypogaea OX=3818 GN=Ahy_A03g015165 PE=3 SV=1	Ahy_A03g015165	0.5769	0.0108265	Down	21	9	64	2	49.9	1.00073e+06	1.10091e+06	1.05186e+06	545493	773421	522716	1.206	1.331	1.273	0.653	0.92	0.625
catalytic activity	A0A445ENX5	Cytokinin dehydrogenase OS=Arachis hypogaea OX=3818 GN=Ahy_A01g001621 PE=3 SV=1	Ahy_A01g001621	3.3435	1.62291e-05	Up	36	15	136	3	59.6	2.39401e+07	2.1984e+07	2.08069e+07	7.94186e+07	7.26169e+07	7.38457e+07	0.493	0.454	0.43	1.622	1.474	1.508
catalytic activity	A0A445EPA3	Nucleosome assembly protein isoform A(predicted) OS=Arachis hypogaea OX=3818 GN=Ahy_A01g001634 PE=3 SV=1	Ahy_A01g001634	0.4203	0.00852852	Down	18	4	13	4	40.7	1.09759e+06	1.64689e+06	1.89375e+06	600296	737229	636252	0.999	1.504	1.732	0.543	0.662	0.575
catalytic activity	A0A444Y0H8	Protein kinase domain-containing protein OS=Arachis hypogaea OX=3818 GN=Ahy_B08g090713 PE=4 SV=1	Ahy_B08g090713	1.6746	0.014771	Up	5	6	20	4	136.3	994117	897241	1.05179e+06	2.00267e+06	1.62988e+06	1.35134e+06	0.755	0.683	0.802	1.51	1.222	1.019
catalytic activity	A0A445AGE9	glutathione S-transferase L3(predicted) OS=Arachis hypogaea OX=3818 GN=Ahy_B02g059269 PE=4 SV=1	Ahy_B02g059269	0.5922	0.000315887	Down	57	11	97	3	27.4	2.06481e+06	1.92364e+06	2.1215e+06	1.29874e+06	1.16204e+06	1.20149e+06	1.272	1.189	1.313	0.794	0.706	0.735
catalytic activity	A0A445DBA3	UDP-glycosyltransferase 83A1 isoform A(predicted) OS=Arachis hypogaea OX=3818 GN=Ahy_A04g017536 PE=4 SV=1	Ahy_A04g017536	1.8175	0.0116611	Up	6	2	5	2	51.2	2.41902e+06	1.94902e+06	2.48685e+06	3.47135e+06	4.06711e+06	5.0716e+06	0.748	0.605	0.773	1.066	1.241	1.557
catalytic activity	A0A444WQT2	Fe2OG dioxygenase domain-containing protein OS=Arachis hypogaea OX=3818 GN=Ahy_Scaffold1g106620 PE=3 SV=1	Ahy_Scaffold1g106620	0.6429	3.65928e-05	Down	52	16	156	16	39.9	8.93017e+07	9.23794e+07	9.541e+07	6.00797e+07	6.12173e+07	5.89759e+07	1.176	1.22	1.261	0.785	0.795	0.771
catalytic activity	A0A445AWH5	UBC core domain-containing protein OS=Arachis hypogaea OX=3818 GN=Ahy_B01g055536 PE=4 SV=1	Ahy_B01g055536	0.5186	0.0488911	Down	15	3	7	3	39.5	654377	829254	953152	630403	322057	326032	1.06	1.348	1.551	1.014	0.515	0.524
catalytic activity	A0A444YZD3	Phospholipase A2 isogeny 3(predicted) OS=Arachis hypogaea OX=3818 GN=Ahy_B05g074596 PE=4 SV=1	Ahy_B05g074596	1.56	0.013447	Up	27	2	8	2	17.4	1.00004e+06	1.03198e+06	1.35941e+06	1.68805e+06	1.73201e+06	1.9336e+06	0.688	0.713	0.94	1.154	1.177	1.321
catalytic activity	A0A445CMJ0	Sucrose synthase OS=Arachis hypogaea OX=3818 GN=Ahy_A06g027068 PE=3 SV=1	Ahy_A06g027068	1.6109	0.0449217	Up	21	14	135	2	90.3	678277	1.18383e+06	1.07442e+06	1.64518e+06	1.63791e+06	1.50537e+06	0.529	0.925	0.841	1.273	1.26	1.164
catalytic activity	A0A445B866	Abhydrolase_3 domain-containing protein OS=Arachis hypogaea OX=3818 GN=Ahy_A10g049905 PE=4 SV=1	Ahy_A10g049905	6.7786	2.67294e-05	Up	21	10	53	9	51.1	1.92098e+06	2.48587e+06	1.97054e+06	1.55281e+07	1.44143e+07	1.38216e+07	0.231	0.299	0.238	1.851	1.708	1.647
catalytic activity	A0A444ZQE7	Glycosyltransferase OS=Arachis hypogaea OX=3818 GN=Ahy_B04g073385 PE=3 SV=1	Ahy_B04g073385	1.8587	0.000194843	Up	22	7	44	2	52.5	1.19651e+07	1.31359e+07	1.15608e+07	2.39894e+07	2.19113e+07	2.30726e+07	0.682	0.751	0.662	1.357	1.232	1.305
catalytic activity	G3LT02	Chalcone-flavonone isomerase family protein OS=Arachis hypogaea OX=3818 GN=Chi PE=2 SV=1	Chi	0.6562	0.000105812	Down	63	11	190	11	23.5	9.64163e+07	9.44933e+07	9.21237e+07	6.51765e+07	6.01754e+07	6.25912e+07	1.233	1.211	1.183	0.827	0.759	0.794
catalytic activity	A0A445B0N0	AMP-binding domain-containing protein OS=Arachis hypogaea OX=3818 GN=Ahy_A10g046825 PE=4 SV=1	Ahy_A10g046825	2.6932	0.000848765	Up	11	5	22	3	74.1	340636	362839	252928	882178	879067	845081	0.576	0.615	0.429	1.48	1.466	1.417
catalytic activity	A0A444ZUE3	(1->3)-beta-glucan endohydrolase OS=Arachis hypogaea OX=3818 GN=Ahy_B03g062477 PE=3 SV=1	Ahy_B03g062477	0.6619	0.00344487	Down	11	3	8	3	53.3	1.01396e+06	954319	1.11446e+06	692746	745288	627422	1.186	1.119	1.309	0.804	0.86	0.728
catalytic activity	A0A445DM70	Aspartate carbamoyltransferase OS=Arachis hypogaea OX=3818 GN=Ahy_A03g010398 PE=3 SV=1	Ahy_A03g010398	0.639	0.000176801	Down	30	10	100	5	42.7	3.54659e+07	3.37065e+07	3.38176e+07	2.12332e+07	2.35774e+07	2.18117e+07	1.259	1.2	1.206	0.748	0.826	0.768
catalytic activity	A0A444XU76	Chalcone-flavonone isomerase family protein OS=Arachis hypogaea OX=3818 GN=Ahy_B09g099541 PE=3 SV=1	Ahy_B09g099541	2.6409	0.0404247	Up	27	4	19	4	24.5	1.07834e+06	1.40727e+06	457506	3.02132e+06	2.74557e+06	2.09705e+06	0.601	0.786	0.256	1.671	1.509	1.159
catalytic activity	A0A445BVS9	Aldehyde dehydrogenase OS=Arachis hypogaea OX=3818 GN=Ahy_A08g039114 PE=3 SV=1	Ahy_A08g039114	0.5397	0.000250881	Down	18	9	66	2	55.4	1.38956e+07	1.47088e+07	1.54024e+07	7.37421e+06	8.35638e+06	8.30266e+06	1.23	1.305	1.369	0.648	0.73	0.729
catalytic activity	A0A445DGQ5	Carboxypeptidase OS=Arachis hypogaea OX=3818 GN=Ahy_A04g019925 PE=3 SV=1	Ahy_A04g019925	0.5181	0.000208549	Down	27	10	83	3	50.2	2.24745e+07	2.21906e+07	2.07821e+07	1.1072e+07	1.25185e+07	1.07236e+07	1.356	1.343	1.26	0.663	0.746	0.642
catalytic activity	A0A444WZ21	Peroxidase OS=Arachis hypogaea OX=3818 GN=Ahy_B10g101275 PE=3 SV=1	Ahy_B10g101275	2.3306	3.72112e-06	Up	25	6	23	5	35.6	3.33109e+06	3.38588e+06	3.47012e+06	7.8418e+06	7.86599e+06	8.31119e+06	0.586	0.598	0.613	1.37	1.366	1.452
catalytic activity	A0A444ZQY2	Glycosyltransferase OS=Arachis hypogaea OX=3818 GN=Ahy_B04g073551 PE=3 SV=1	Ahy_B04g073551	2.7057	0.000198412	Up	8	4	11	3	51.2	811518	982159	974372	2.34091e+06	2.72758e+06	2.50954e+06	0.472	0.573	0.569	1.352	1.566	1.449
catalytic activity	A0A444ZE19	Ent-kaurenoic acid oxidase 2(predicted) OS=Arachis hypogaea OX=3818 GN=Ahy_B04g069967 PE=3 SV=1	Ahy_B04g069967	0.2681	0.0496826	Down	9	4	20	4	57	790796	914518	2.39027e+06	259571	617691	236179	0.914	1.06	2.775	0.298	0.704	0.271
catalytic activity	A0A445ELD2	Amine oxidase OS=Arachis hypogaea OX=3818 GN=Ahy_A01g000871 PE=3 SV=1	Ahy_A01g000871	1.6086	0.0001392	Up	53	25	358	8	75.9	1.61868e+08	1.72583e+08	1.75826e+08	2.79643e+08	2.67093e+08	2.84098e+08	0.727	0.777	0.793	1.246	1.183	1.266
catalytic activity	A0A444Z879	UBC core domain-containing protein OS=Arachis hypogaea OX=3818 GN=Ahy_A05g024749 PE=3 SV=1	Ahy_A05g024749	1.5526	0.0337837	Up	10	2	10	2	19.8	279731	199284	296943	352005	436488	431161	0.844	0.603	0.9	1.054	1.299	1.291
catalytic activity	A0A444ZJ69	Carboxypeptidase OS=Arachis hypogaea OX=3818 GN=Ahy_B04g070834 PE=3 SV=1	Ahy_B04g070834	0.4168	0.00414244	Down	26	9	78	2	50.1	1.14875e+06	1.04237e+06	1.03248e+06	351439	424542	583658	1.509	1.373	1.362	0.458	0.55	0.761
catalytic activity	A0A444Z4G9	Glycosyltransferase OS=Arachis hypogaea OX=3818 GN=Ahy_B05g077196 PE=3 SV=1	Ahy_B05g077196	1.8582	4.58707e-05	Up	21	8	50	4	50.9	7.38591e+06	6.91586e+06	7.43265e+06	1.41672e+07	1.36391e+07	1.30684e+07	0.71	0.667	0.718	1.352	1.294	1.247
catalytic activity	A0A445AUP0	Cytokinin dehydrogenase OS=Arachis hypogaea OX=3818 GN=Ahy_B01g054981 PE=3 SV=1	Ahy_B01g054981	14.1369	0.00582676	Up	32	14	122	2	59.6	31793.2	82735.7		913699	639570	894425	0.062	0.162		1.776	1.236	1.738
catalytic activity	A0A444ZVS4	Putative nucleoredoxin 1(predicted) OS=Arachis hypogaea OX=3818 GN=Ahy_B03g062769 PE=4 SV=1	Ahy_B03g062769	2.0248	0.000982717	Up	25	12	96	2	63.9		513486	577283	1.13696e+06	1.1553e+06	1.06245e+06		0.581	0.654	1.274	1.287	1.19
catalytic activity	A0A445BH16	Glutathione reductase OS=Arachis hypogaea OX=3818 GN=Ahy_A09g042906 PE=3 SV=1	Ahy_A09g042906	1.986	1.43437e-05	Up	35	13	104	11	53.7	6.82623e+06	7.1758e+06	6.64953e+06	1.35867e+07	1.43235e+07	1.35982e+07	0.661	0.697	0.647	1.306	1.369	1.307
catalytic activity	A0A444YF45	Protein-methionine-S-oxide reductase OS=Arachis hypogaea OX=3818 GN=Ahy_A07g031300 PE=3 SV=1	Ahy_A07g031300	3.3921	0.0186859	Up	23	3	22	2	22.8	289851	725726	239023	1.28046e+06	1.38352e+06	1.64431e+06	0.314	0.788	0.26	1.376	1.478	1.766
catalytic activity	A0A445ELP1	1-deoxy-D-xylulose-5-phosphate synthase OS=Arachis hypogaea OX=3818 GN=Ahy_A01g000908 PE=3 SV=1	Ahy_A01g000908	0.5996	0.00554996	Down	7	3	18	3	77.4	2.57288e+06	1.92222e+06	2.0688e+06	1.41427e+06	1.29775e+06	1.26844e+06	1.469	1.101	1.186	0.802	0.731	0.719
catalytic activity	A0A445BVW9	Protein disulfide-isomerase OS=Arachis hypogaea OX=3818 GN=Ahy_A08g039303 PE=3 SV=1	Ahy_A08g039303	0.5987	0.000243831	Down	35	17	145	3	65.4	5.03826e+06	4.54784e+06	4.40242e+06	2.85413e+06	2.87212e+06	2.74679e+06	1.35	1.223	1.185	0.759	0.76	0.731
catalytic activity	A0A445C8X3	Phosphoenolpyruvate carboxykinase (ATP) OS=Arachis hypogaea OX=3818 GN=Ahy_A07g033333 PE=3 SV=1	Ahy_A07g033333	1.5865	0.000312732	Up	51	24	188	2	73.8	2.24482e+07	2.42465e+07	2.55537e+07	3.85216e+07	3.94186e+07	3.80897e+07	0.718	0.778	0.821	1.223	1.244	1.209
catalytic activity	A0A444WZ78	UDP-glycosyltransferase 91H11(predicted) OS=Arachis hypogaea OX=3818 GN=Ahy_B10g101298 PE=4 SV=1	Ahy_B10g101298	2.1739	0.0006031	Up	38	13	111	6	53.9	1.57375e+08	1.55265e+08	1.41212e+08	3.53072e+08	3.58782e+08	2.86528e+08	0.652	0.646	0.588	1.453	1.468	1.179
catalytic activity	A0A445C9G1	Peptidase A1 domain-containing protein OS=Arachis hypogaea OX=3818 GN=Ahy_A07g033407 PE=4 SV=1	Ahy_A07g033407	2.6538	0.00251879	Up	36	9	168	2	45.9	1.72964e+07	2.4931e+07	2.64588e+07	6.75177e+07	6.1874e+07	55115939	0.411	0.595	0.632	1.594	1.452	1.301
catalytic activity	A0A445EU70	Fe2OG dioxygenase domain-containing protein OS=Arachis hypogaea OX=3818 GN=Ahy_A01g003917 PE=4 SV=1	Ahy_A01g003917	2.3324	0.000436344	Up	13	4	44	3	41.9	993130	765110	806143	1.99335e+06	1.98857e+06	2.07074e+06	0.694	0.536	0.566	1.382	1.371	1.436
catalytic activity	A0A445BMP5	OBG-type G domain-containing protein(predicted) OS=Arachis hypogaea OX=3818 GN=Ahy_A09g045558 PE=4 SV=1	Ahy_A09g045558	1.5754	0.0010388	Up	28	9	64	9	44.6	4.18823e+06	4.98945e+06	4.63142e+06	7.53379e+06	7.22816e+06	7.2557e+06	0.704	0.841	0.782	1.257	1.199	1.21
catalytic activity	A0A444Y833	Protein disulfide-isomerase OS=Arachis hypogaea OX=3818 GN=Ahy_B08g094091 PE=3 SV=1	Ahy_B08g094091	0.6371	5.14045e-05	Down	38	19	182	5	65.5	6.31041e+07	6.13245e+07	6.46393e+07	3.90796e+07	4.11963e+07	4.16347e+07	1.222	1.191	1.257	0.751	0.787	0.8
catalytic activity	A0A445AN04	Beta-glucosidase OS=Arachis hypogaea OX=3818 GN=Ahy_B01g051872 PE=3 SV=1	Ahy_B01g051872	1.8131	0.00122465	Up	6	3	16	2	66	812952	951464	740813	1.54058e+06	1.55924e+06	1.4978e+06	0.689	0.809	0.631	1.296	1.304	1.26
catalytic activity	A0A445DL54	Glutathione S-transferase(predicted) OS=Arachis hypogaea OX=3818 GN=Ahy_A04g021525 PE=3 SV=1	Ahy_A04g021525	0.5391	0.00963337	Down	11	4	42	4	38.2	5.04545e+06	5.2708e+06	5.30828e+06	2.54164e+06	3.65417e+06	2.33178e+06	1.258	1.318	1.329	0.629	0.899	0.577
catalytic activity	A0A445BRF2	HATPase_c domain-containing protein OS=Arachis hypogaea OX=3818 GN=Ahy_A08g037662 PE=3 SV=1	Ahy_A08g037662	0.5667	8.14419e-06	Down	22	15	119	13	92.2	1.13681e+07	1.20226e+07	1.14524e+07	6.73349e+06	6.59503e+06	6.64894e+06	1.249	1.324	1.263	0.734	0.715	0.725
catalytic activity	A0A445E0U7	Peroxidase OS=Arachis hypogaea OX=3818 GN=Ahy_A03g015616 PE=3 SV=1	Ahy_A03g015616	20.8528	0.0315362	Up	28	7	21	7	35.4		27740	357675	4.46976e+06	4.49573e+06	3.25673e+06		0.011	0.143	1.766	1.765	1.286
catalytic activity	A0A444XCP3	ABC transporter G family member OS=Arachis hypogaea OX=3818 GN=Ahy_B09g094992 PE=3 SV=1	Ahy_B09g094992	1.5293	0.00862526	Up	12	16	103	11	168.5	8.10415e+06	1.03562e+07	7.81935e+06	1.39563e+07	1.35766e+07	1.31566e+07	0.729	0.934	0.706	1.245	1.204	1.174
catalytic activity	A0A445A8W4	Endochitinase PR4 (Fragment)(predicted) OS=Arachis hypogaea OX=3818 GN=Ahy_B03g068184 PE=4 SV=1	Ahy_B03g068184	2.2374	2.62381e-05	Up	52	6	17	6	25.6	745170	753606	728261	1.70454e+06	1.57335e+06	1.76351e+06	0.617	0.626	0.606	1.401	1.286	1.45
catalytic activity	A0A444XCX9	IAA-amino acid hydrolase ILR1-like 4 isoform C(predicted) OS=Arachis hypogaea OX=3818 GN=Ahy_B09g095085 PE=3 SV=1	Ahy_B09g095085	0.5025	0.000799752	Down	19	10	80	10	112.2	2.47518e+07	2.45219e+07	2.4822e+07	1.39994e+07	1.08692e+07	1.27853e+07	1.334	1.325	1.343	0.749	0.578	0.684
catalytic activity	A0A444WVT0	Phosphoenolpyruvate carboxykinase (ATP) OS=Arachis hypogaea OX=3818 GN=Ahy_Scaffold1g107451 PE=3 SV=1	Ahy_Scaffold1g107451	2.0107	0.00441432	Up	22	8	58	3	73.6	327396		276804	559550	671773	612293	0.671		0.57	1.138	1.359	1.246
catalytic activity	A0A445DNI1	Glutamyl-tRNA(Gln) amidotransferase subunit B, chloroplastic/mitochondrial OS=Arachis hypogaea OX=3818 GN=GATB PE=3 SV=1	GATB	0.4895	0.000445092	Down	8	4	22	4	61	2.11574e+06	2.58738e+06	2.37704e+06	1.15106e+06	1.11816e+06	1.23695e+06	1.203	1.476	1.358	0.65	0.628	0.698
catalytic activity	A0A444ZDD8	Endoglucanase OS=Arachis hypogaea OX=3818 GN=Ahy_B04g069733 PE=3 SV=1	Ahy_B04g069733	0.6478	0.0154171	Down	6	4	23	2	68.6	1.24386e+06	1.65193e+06	1.67384e+06	1.07274e+06	951135	972766	0.99	1.318	1.338	0.847	0.747	0.768
catalytic activity	A0A445BTN3	Peptidase A1 domain-containing protein OS=Arachis hypogaea OX=3818 GN=Ahy_A08g038528 PE=4 SV=1	Ahy_A08g038528	1.7714	4.19825e-05	Up	34	9	156	2	49.6	1.1995e+08	1.25058e+08	1.28031e+08	2.15217e+08	2.21832e+08	2.31527e+08	0.693	0.725	0.743	1.235	1.265	1.328
catalytic activity	A0A444YR31	Glycosyltransferase OS=Arachis hypogaea OX=3818 GN=Ahy_B06g084007 PE=3 SV=1	Ahy_B06g084007	3.7542	0.00964203	Up	6	3	5	3	58.5	352673	381455	349193	750439	1.75093e+06	1.61814e+06	0.408	0.443	0.406	0.862	1.999	1.858
catalytic activity	A0A445BCG7	alpha-1,2-Mannosidase OS=Arachis hypogaea OX=3818 GN=Ahy_A10g051335 PE=3 SV=1	Ahy_A10g051335	0.6429	0.016104	Down	15	7	51	7	73	7.38541e+06	5.63928e+06	8.01044e+06	4.55214e+06	4.42982e+06	4.70471e+06	1.281	0.981	1.395	0.783	0.758	0.81
catalytic activity	A0A444Z7X9	Chalcone synthase(predicted) OS=Arachis hypogaea OX=3818 GN=Ahy_B05g078749 PE=3 SV=1	Ahy_B05g078749	0.6316	6.75535e-05	Down	22	8	136	3	43	1.64395e+07	1.58604e+07	1.64455e+07	1.06829e+07	9.94112e+06	1.05307e+07	1.239	1.199	1.245	0.799	0.739	0.788
catalytic activity	A0A445BFI0	Abhydrolase_3 domain-containing protein OS=Arachis hypogaea OX=3818 GN=Ahy_A09g042321 PE=3 SV=1	Ahy_A09g042321	1.5113	0.00519389	Up	28	6	50	6	35.1	3.23011e+06	3.4689e+06	3.5235e+06	4.8016e+06	5.97048e+06	4.87447e+06	0.752	0.81	0.824	1.109	1.371	1.126
catalytic activity	A0A445A791	Chalcone synthase (Fragment)(predicted) OS=Arachis hypogaea OX=3818 GN=Ahy_B03g067612 PE=3 SV=1	Ahy_B03g067612	0.604	0.00010966	Down	44	11	116	2	42.9	9.44585e+07	8.94573e+07	8.74108e+07	5.25579e+07	5.75069e+07	5.58406e+07	1.301	1.235	1.209	0.718	0.781	0.763
catalytic activity	A0A444YG87	Thioredoxin domain-containing protein OS=Arachis hypogaea OX=3818 GN=Ahy_B06g079790 PE=4 SV=1	Ahy_B06g079790	0.6133	0.00180724	Down	26	7	45	7	34.2	1.26588e+07	1.20516e+07	1.14121e+07	6.60771e+06	8.08741e+06	7.72701e+06	1.302	1.243	1.179	0.674	0.821	0.789
catalytic activity	A0A445DPK4	Putative nucleoredoxin 1(predicted) OS=Arachis hypogaea OX=3818 GN=Ahy_A03g011098 PE=4 SV=1	Ahy_A03g011098	1.6933	0.00767707	Up	39	15	118	5	62.5	1.13612e+07	1.58824e+07	1.28121e+07	2.13771e+07	2.25207e+07	2.47288e+07	0.629	0.882	0.713	1.175	1.231	1.36
catalytic activity	A0A445C0J8	Dynamin GTPase OS=Arachis hypogaea OX=3818 GN=Ahy_A08g040720 PE=3 SV=1	Ahy_A08g040720	1.6184	0.00149042	Up	30	23	167	14	107.7	7.65866e+06	8.34833e+06	7.52187e+06	1.42111e+07	1.22484e+07	1.20743e+07	0.743	0.812	0.733	1.368	1.172	1.163
catalytic activity	A0A445E6U5	1,2-dihydroxy-3-keto-5-methylthiopentene dioxygenase OS=Arachis hypogaea OX=3818 GN=Ahy_A02g005467 PE=3 SV=1	Ahy_A02g005467	1.5977	0.0028838	Up	40	9	103	6	25.2	5.72579e+06	6.04673e+06	5.81306e+06	1.017e+07	8.24635e+06	1.00083e+07	0.749	0.794	0.764	1.321	1.065	1.3
catalytic activity	A0A445A4Q7	Glycosyltransferase OS=Arachis hypogaea OX=3818 GN=Ahy_B03g066722 PE=3 SV=1	Ahy_B03g066722	0.4865	0.000428642	Down	28	10	79	3	51.2	2.19481e+07	1.96511e+07	2.15721e+07	1.09801e+07	9.22957e+06	1.08778e+07	1.402	1.259	1.384	0.696	0.582	0.69
cell	A0A445BRF2	HATPase_c domain-containing protein OS=Arachis hypogaea OX=3818 GN=Ahy_A08g037662 PE=3 SV=1	Ahy_A08g037662	0.5667	8.14419e-06	Down	22	15	119	13	92.2	1.13681e+07	1.20226e+07	1.14524e+07	6.73349e+06	6.59503e+06	6.64894e+06	1.249	1.324	1.263	0.734	0.715	0.725
cell	A0A444ZVR6	Glutathione transferase OS=Arachis hypogaea OX=3818 GN=Ahy_B03g062930 PE=3 SV=1	Ahy_B03g062930	0.666	0.00027847	Down	48	9	141	3	24	7.2951e+07	7.49933e+07	8.03121e+07	5.05364e+07	5.3094e+07	5.02231e+07	1.149	1.185	1.271	0.79	0.826	0.785
cell	A0A445BGY9	Nuclear pore complex protein NUP1 (Fragment)(predicted) OS=Arachis hypogaea OX=3818 GN=Ahy_A09g042844 PE=4 SV=1	Ahy_A09g042844	1.5396	0.00148605	Up	2	3	10	3	141.1	626478	567716	523988	850056	902792	924077	0.858	0.78	0.721	1.156	1.22	1.256
cell	A0A444ZDD8	Endoglucanase OS=Arachis hypogaea OX=3818 GN=Ahy_B04g069733 PE=3 SV=1	Ahy_B04g069733	0.6478	0.0154171	Down	6	4	23	2	68.6	1.24386e+06	1.65193e+06	1.67384e+06	1.07274e+06	951135	972766	0.99	1.318	1.338	0.847	0.747	0.768
cell	A0A445AL57	WD40 repeat-containing protein SMU1(predicted) OS=Arachis hypogaea OX=3818 GN=Ahy_B02g061420 PE=4 SV=1	Ahy_B02g061420	1.5013	0.00518286	Up	7	2	14	2	56.3	615653	746210	691448	1.13064e+06	1.02565e+06	963382	0.717	0.871	0.808	1.306	1.178	1.113
cell	A0A445D6Y5	Cellulose synthase-like protein D3 (Fragment)(predicted) OS=Arachis hypogaea OX=3818 GN=Ahy_A05g024873 PE=4 SV=1	Ahy_A05g024873	2.2057	0.00167592	Up	3	4	16	3	127.8	764432	823617	695051	1.6168e+06	2.0152e+06	1.4658e+06	0.624	0.674	0.569	1.309	1.622	1.187
cell	A0A445BVW9	Protein disulfide-isomerase OS=Arachis hypogaea OX=3818 GN=Ahy_A08g039303 PE=3 SV=1	Ahy_A08g039303	0.5987	0.000243831	Down	35	17	145	3	65.4	5.03826e+06	4.54784e+06	4.40242e+06	2.85413e+06	2.87212e+06	2.74679e+06	1.35	1.223	1.185	0.759	0.76	0.731
cell	A0A0B5HBM1	Chalcone-flavonone isomerase family protein OS=Arachis hypogaea OX=3818 GN=CHI-II PE=2 SV=1	CHI-II	2.007	0.000301958	Up	49	9	87	9	24.7	3.08611e+07	2.848e+07	2.60111e+07	5.38279e+07	6.09455e+07	5.85264e+07	0.718	0.665	0.608	1.244	1.4	1.352
cell	A0A445BKU9	Calreticulin OS=Arachis hypogaea OX=3818 GN=Ahy_A09g044816 PE=3 SV=1	Ahy_A09g044816	0.5321	0.0193071	Down	21	7	45	7	48	1.43915e+07	1.45162e+07	1.49309e+07	9.7893e+06	5.49682e+06	8.3208e+06	1.285	1.3	1.339	0.867	0.484	0.737
cell	A0A445C672	SHSP domain-containing protein OS=Arachis hypogaea OX=3818 GN=Ahy_A07g032196 PE=3 SV=1	Ahy_A07g032196	0.5551	0.00774002	Down	52	6	37	6	16.2	5.92801e+06	7.72578e+06	6.58091e+06	3.21199e+06	3.76406e+06	4.39168e+06	1.129	1.476	1.259	0.607	0.708	0.83
cell	A0A444ZBQ5	AAI domain-containing protein OS=Arachis hypogaea OX=3818 GN=Ahy_B04g069047 PE=3 SV=1	Ahy_B04g069047	2.0273	0.0223358	Up	21	3	14	3	21.5	1.29204e+06	672134	1.19494e+06	2.1288e+06	2.15783e+06	2.19352e+06	0.807	0.421	0.75	1.32	1.33	1.36
cell	A0A444WYZ1	Mg-protoporphyrin IX chelatase OS=Arachis hypogaea OX=3818 GN=Ahy_B10g101147 PE=3 SV=1	Ahy_B10g101147	0.5673	0.0113138	Down	33	11	139	6	45.4	1.03218e+07	9.62808e+06	1.04489e+07	6.23929e+06	6.77903e+06	4.4396e+06	1.299	1.215	1.32	0.779	0.842	0.554
cell	A0A444WV47	plant intracellular Ras-group-related LRR protein 4(predicted) OS=Arachis hypogaea OX=3818 GN=Ahy_Scaffold1g107237 PE=4 SV=1	Ahy_Scaffold1g107237	1.6717	0.0471168	Up	9	3	18	3	64.5	876834	1.39222e+06	951721	2.00569e+06	2.02712e+06	1.41816e+06	0.609	0.969	0.664	1.382	1.389	0.977
cell	A0A444YSZ2	Aa_trans domain-containing protein OS=Arachis hypogaea OX=3818 GN=Ahy_B06g084857 PE=3 SV=1	Ahy_B06g084857	2.0111	0.000423309	Up	8	3	16	3	50.2	929869	1.08284e+06	890236	1.86654e+06	1.99334e+06	2.04687e+06	0.635	0.742	0.611	1.266	1.344	1.388
cell	A0A445BH16	Glutathione reductase OS=Arachis hypogaea OX=3818 GN=Ahy_A09g042906 PE=3 SV=1	Ahy_A09g042906	1.986	1.43437e-05	Up	35	13	104	11	53.7	6.82623e+06	7.1758e+06	6.64953e+06	1.35867e+07	1.43235e+07	1.35982e+07	0.661	0.697	0.647	1.306	1.369	1.307
cell	A0A444ZAB7	CBS domain-containing protein CBSX1, chloroplastic(predicted) OS=Arachis hypogaea OX=3818 GN=Ahy_B05g079602 PE=4 SV=1	Ahy_B05g079602	0.6532	0.0133164	Down	30	6	34	6	25.5	6.63634e+06	5.68938e+06	4.75313e+06	3.85647e+06	3.58978e+06	3.84102e+06	1.409	1.211	1.013	0.812	0.752	0.809
cell	A0A444YHM1	(1->3)-beta-glucan endohydrolase OS=Arachis hypogaea OX=3818 GN=Ahy_B06g080309 PE=3 SV=1	Ahy_B06g080309	1.7047	0.00018822	Up	50	10	199	6	38.7	1.20957e+08	1.31652e+08	1.38276e+08	2.23743e+08	2.27503e+08	2.23256e+08	0.684	0.746	0.785	1.255	1.269	1.252
cell	A0A444XMI2	Protein kinase domain-containing protein OS=Arachis hypogaea OX=3818 GN=Ahy_B09g096839 PE=4 SV=1	Ahy_B09g096839	1.7381	0.00654728	Up	3	2	8	2	102.8	318561	369242	339153	493967	681000	631984	0.677	0.787	0.724	1.042	1.428	1.333
cell	A0A444Y833	Protein disulfide-isomerase OS=Arachis hypogaea OX=3818 GN=Ahy_B08g094091 PE=3 SV=1	Ahy_B08g094091	0.6371	5.14045e-05	Down	38	19	182	5	65.5	6.31041e+07	6.13245e+07	6.46393e+07	3.90796e+07	4.11963e+07	4.16347e+07	1.222	1.191	1.257	0.751	0.787	0.8
cell	A0A444YG87	Thioredoxin domain-containing protein OS=Arachis hypogaea OX=3818 GN=Ahy_B06g079790 PE=4 SV=1	Ahy_B06g079790	0.6133	0.00180724	Down	26	7	45	7	34.2	1.26588e+07	1.20516e+07	1.14121e+07	6.60771e+06	8.08741e+06	7.72701e+06	1.302	1.243	1.179	0.674	0.821	0.789
cell	A0A445DSG2	RNA-binding protein 39(predicted) OS=Arachis hypogaea OX=3818 GN=Ahy_A03g012052 PE=4 SV=1	Ahy_A03g012052	2.0613	0.0182854	Up	6	3	15	3	66.4	526082	528374	937170	1.50264e+06	1.31765e+06	1.33703e+06	0.515	0.519	0.922	1.46	1.273	1.299
cell	A0A444ZX67	Putative PDZ domain, tetratricopeptide-like helical domain-containing protein(predicted) OS=Arachis hypogaea OX=3818 GN=Ahy_B03g063395 PE=4 SV=1	Ahy_B03g063395	0.4213	0.00862262	Down	18	5	34	5	40.1	1.76876e+07	2.5173e+07	2.8838e+07	8.99696e+06	1.23559e+07	9.22529e+06	1.041	1.486	1.705	0.526	0.718	0.539
cell	A0A444Y5S7	Peroxidase OS=Arachis hypogaea OX=3818 GN=Ahy_B08g093316 PE=3 SV=1	Ahy_B08g093316	5.5938	0.000252977	Up	48	10	65	3	34.3	4.47081e+06	2.96764e+06	4.111e+06	2.47176e+07	2.03068e+07	2.03021e+07	0.35	0.233	0.323	1.921	1.569	1.578
cell	A0A444YR31	Glycosyltransferase OS=Arachis hypogaea OX=3818 GN=Ahy_B06g084007 PE=3 SV=1	Ahy_B06g084007	3.7542	0.00964203	Up	6	3	5	3	58.5	352673	381455	349193	750439	1.75093e+06	1.61814e+06	0.408	0.443	0.406	0.862	1.999	1.858
cell	A0A445ELP1	1-deoxy-D-xylulose-5-phosphate synthase OS=Arachis hypogaea OX=3818 GN=Ahy_A01g000908 PE=3 SV=1	Ahy_A01g000908	0.5996	0.00554996	Down	7	3	18	3	77.4	2.57288e+06	1.92222e+06	2.0688e+06	1.41427e+06	1.29775e+06	1.26844e+06	1.469	1.101	1.186	0.802	0.731	0.719
cell	A0A444YWK7	30S ribosomal protein S9(predicted) OS=Arachis hypogaea OX=3818 GN=Ahy_B06g086060 PE=3 SV=1	Ahy_B06g086060	0.5752	0.000458877	Down	26	2	18	2	11.4	1.55788e+07	1.5732e+07	1.36279e+07	8.3263e+06	8.71036e+06	9.11734e+06	1.319	1.336	1.159	0.7	0.728	0.766
cell	A0A444YF45	Protein-methionine-S-oxide reductase OS=Arachis hypogaea OX=3818 GN=Ahy_A07g031300 PE=3 SV=1	Ahy_A07g031300	3.3921	0.0186859	Up	23	3	22	2	22.8	289851	725726	239023	1.28046e+06	1.38352e+06	1.64431e+06	0.314	0.788	0.26	1.376	1.478	1.766
cell	A0A445AGE9	glutathione S-transferase L3(predicted) OS=Arachis hypogaea OX=3818 GN=Ahy_B02g059269 PE=4 SV=1	Ahy_B02g059269	0.5922	0.000315887	Down	57	11	97	3	27.4	2.06481e+06	1.92364e+06	2.1215e+06	1.29874e+06	1.16204e+06	1.20149e+06	1.272	1.189	1.313	0.794	0.706	0.735
cell	A0A444Y0H8	Protein kinase domain-containing protein OS=Arachis hypogaea OX=3818 GN=Ahy_B08g090713 PE=4 SV=1	Ahy_B08g090713	1.6746	0.014771	Up	5	6	20	4	136.3	994117	897241	1.05179e+06	2.00267e+06	1.62988e+06	1.35134e+06	0.755	0.683	0.802	1.51	1.222	1.019
cell	A0A0A6ZDY1	Peptidyl-prolyl cis-trans isomerase OS=Arachis hypogaea OX=3818 GN=Ahy_B03g068852 PE=2 SV=1	Ahy_B03g068852	1.607	0.000459508	Up	21	3	9	3	15.3	1.06659e+06	970618	1.11872e+06	1.65254e+06	1.72758e+06	1.75057e+06	0.775	0.707	0.816	1.192	1.239	1.262
cell	A0A445ENX5	Cytokinin dehydrogenase OS=Arachis hypogaea OX=3818 GN=Ahy_A01g001621 PE=3 SV=1	Ahy_A01g001621	3.3435	1.62291e-05	Up	36	15	136	3	59.6	2.39401e+07	2.1984e+07	2.08069e+07	7.94186e+07	7.26169e+07	7.38457e+07	0.493	0.454	0.43	1.622	1.474	1.508
cell	A0A445DQQ3	probable phosphoinositide phosphatase SAC9(predicted) OS=Arachis hypogaea OX=3818 GN=Ahy_A03g011431 PE=4 SV=1	Ahy_A03g011431	2.0258	0.0190038	Up	5	5	21	5	187.9	548501	1.04307e+06	631067	1.54805e+06	1.50485e+06	1.50495e+06	0.487	0.929	0.563	1.364	1.319	1.326
cell	A0A445ASR0	Monocopper oxidase-like protein SKU5 isoform A(predicted) OS=Arachis hypogaea OX=3818 GN=Ahy_B01g053834 PE=3 SV=1	Ahy_B01g053834	0.5598	0.00512731	Down	16	8	66	8	66.9	1.07727e+07	8.58363e+06	1.20318e+07	5.64376e+06	6.17886e+06	5.95774e+06	1.319	1.054	1.48	0.686	0.747	0.724
cell	A0A445B866	Abhydrolase_3 domain-containing protein OS=Arachis hypogaea OX=3818 GN=Ahy_A10g049905 PE=4 SV=1	Ahy_A10g049905	6.7786	2.67294e-05	Up	21	10	53	9	51.1	1.92098e+06	2.48587e+06	1.97054e+06	1.55281e+07	1.44143e+07	1.38216e+07	0.231	0.299	0.238	1.851	1.708	1.647
cell	A0A445B891	S1 motif domain-containing protein OS=Arachis hypogaea OX=3818 GN=Ahy_A10g049933 PE=3 SV=1	Ahy_A10g049933	0.5877	0.00088165	Down	12	4	13	4	38.6	5.66568e+06	4.81908e+06	5.61945e+06	3.2872e+06	3.27981e+06	3.00863e+06	1.328	1.133	1.323	0.765	0.759	0.7
cell	A0A445AUP0	Cytokinin dehydrogenase OS=Arachis hypogaea OX=3818 GN=Ahy_B01g054981 PE=3 SV=1	Ahy_B01g054981	14.1369	0.00582676	Up	32	14	122	2	59.6	31793.2	82735.7		913699	639570	894425	0.062	0.162		1.776	1.236	1.738
cell	A0A444ZJ69	Carboxypeptidase OS=Arachis hypogaea OX=3818 GN=Ahy_B04g070834 PE=3 SV=1	Ahy_B04g070834	0.4168	0.00414244	Down	26	9	78	2	50.1	1.14875e+06	1.04237e+06	1.03248e+06	351439	424542	583658	1.509	1.373	1.362	0.458	0.55	0.761
cell	A0A444Z879	UBC core domain-containing protein OS=Arachis hypogaea OX=3818 GN=Ahy_A05g024749 PE=3 SV=1	Ahy_A05g024749	1.5526	0.0337837	Up	10	2	10	2	19.8	279731	199284	296943	352005	436488	431161	0.844	0.603	0.9	1.054	1.299	1.291
cell	A0A444ZQY2	Glycosyltransferase OS=Arachis hypogaea OX=3818 GN=Ahy_B04g073551 PE=3 SV=1	Ahy_B04g073551	2.7057	0.000198412	Up	8	4	11	3	51.2	811518	982159	974372	2.34091e+06	2.72758e+06	2.50954e+06	0.472	0.573	0.569	1.352	1.566	1.449
cell	A0A445DGQ5	Carboxypeptidase OS=Arachis hypogaea OX=3818 GN=Ahy_A04g019925 PE=3 SV=1	Ahy_A04g019925	0.5181	0.000208549	Down	27	10	83	3	50.2	2.24745e+07	2.21906e+07	2.07821e+07	1.1072e+07	1.25185e+07	1.07236e+07	1.356	1.343	1.26	0.663	0.746	0.642
cell	A0A445BVS9	Aldehyde dehydrogenase OS=Arachis hypogaea OX=3818 GN=Ahy_A08g039114 PE=3 SV=1	Ahy_A08g039114	0.5397	0.000250881	Down	18	9	66	2	55.4	1.38956e+07	1.47088e+07	1.54024e+07	7.37421e+06	8.35638e+06	8.30266e+06	1.23	1.305	1.369	0.648	0.73	0.729
cell	A0A444XU76	Chalcone-flavonone isomerase family protein OS=Arachis hypogaea OX=3818 GN=Ahy_B09g099541 PE=3 SV=1	Ahy_B09g099541	2.6409	0.0404247	Up	27	4	19	4	24.5	1.07834e+06	1.40727e+06	457506	3.02132e+06	2.74557e+06	2.09705e+06	0.601	0.786	0.256	1.671	1.509	1.159
cell	A0A445B0N0	AMP-binding domain-containing protein OS=Arachis hypogaea OX=3818 GN=Ahy_A10g046825 PE=4 SV=1	Ahy_A10g046825	2.6932	0.000848765	Up	11	5	22	3	74.1	340636	362839	252928	882178	879067	845081	0.576	0.615	0.429	1.48	1.466	1.417
cell	A0A444WU83	Helicase ATP-binding domain-containing protein OS=Arachis hypogaea OX=3818 GN=Ahy_Scaffold1g107042 PE=3 SV=1	Ahy_Scaffold1g107042	1.6596	0.0442639	Up	5	4	20	4	138	720164	541711	797482	1.23057e+06	882627	1.34252e+06	0.786	0.593	0.874	1.333	0.951	1.455
cell	A0A444ZZY8	TPR_REGION domain-containing protein OS=Arachis hypogaea OX=3818 GN=Ahy_B03g064616 PE=4 SV=1	Ahy_B03g064616	1.5491	0.0327017	Up	17	7	37	7	64.3	2.82251e+06	3.18916e+06	2.72389e+06	5.72325e+06	3.86468e+06	4.10332e+06	0.758	0.859	0.734	1.525	1.024	1.093
cell	A0A444WNZ2	Brix domain-containing protein OS=Arachis hypogaea OX=3818 GN=Ahy_Scaffold8g108416 PE=3 SV=1	Ahy_Scaffold8g108416	6.0023	5.29664e-05	Up	7	2	4	2	37.1	111213	97465.6	107882	573051	763039	587396	0.299	0.263	0.291	1.529	2.024	1.567
cell	A0A444Y8Z3	Carboxypeptidase(predicted) OS=Arachis hypogaea OX=3818 GN=Ahy_B08g094454 PE=3 SV=1	Ahy_B08g094454	0.5696	0.000183267	Down	36	11	84	3	49	1.28598e+07	1.27817e+07	1.35671e+07	8.08212e+06	7.38428e+06	7.13962e+06	1.253	1.249	1.327	0.781	0.71	0.69
cell	A0A445B9V8	ATP-dependent (S)-NAD(P)H-hydrate dehydratase OS=Arachis hypogaea OX=3818 GN=Ahy_A10g050581 PE=3 SV=1	Ahy_A10g050581	1.7566	0.0225261	Up	17	6	26	6	47.1	1.49329e+06	2.4466e+06	1.53108e+06	3.09135e+06	3.22515e+06	3.40729e+06	0.592	0.972	0.609	1.216	1.261	1.34
cell	A0A445DGV1	Carboxypeptidase(predicted) OS=Arachis hypogaea OX=3818 GN=Ahy_A04g019931 PE=3 SV=1	Ahy_A04g019931	0.6148	0.0033913	Down	30	9	64	2	49.1	2.33458e+06	2.47202e+06	1.95302e+06	1.32219e+06	1.49037e+06	1.39454e+06	1.282	1.361	1.077	0.72	0.807	0.76
cell	A0A444YYM6	Kunitz inhibitor ST1-like protein(predicted) OS=Arachis hypogaea OX=3818 GN=Ahy_B05g074359 PE=3 SV=1	Ahy_B05g074359	2.6571	0.00340773	Up	6	3	9	3	85.3	1.0772e+06	991177	1.23595e+06	3.7913e+06	2.72632e+06	2.36266e+06	0.532	0.491	0.613	1.859	1.329	1.159
cell	A0A445DIR8	Peroxidase OS=Arachis hypogaea OX=3818 GN=Ahy_A04g020871 PE=3 SV=1	Ahy_A04g020871	1.5886	0.000355614	Up	51	12	242	7	38.8	1.99398e+08	1.86351e+08	2.00564e+08	3.00849e+08	3.36713e+08	3.04774e+08	0.785	0.736	0.793	1.176	1.309	1.191
cell	A0A445CXS1	Ubiquitin-like domain-containing protein OS=Arachis hypogaea OX=3818 GN=Ahy_A06g030897 PE=4 SV=1	Ahy_A06g030897	8.1778	1.40635e-05	Up	10	3	10	3	20.1	851460	876055		7.54417e+06	7.01165e+06	6.86579e+06	0.185	0.19		1.623	1.5	1.477
cell	A0A445D9L9	Beta-fructofuranosidase OS=Arachis hypogaea OX=3818 GN=Ahy_A05g025836 PE=3 SV=1	Ahy_A05g025836	0.6665	0.020722	Down	20	10	70	2	73.6	1.13947e+06	1.48217e+06	1.37476e+06	885752	1.02554e+06	784977	1.025	1.337	1.242	0.791	0.91	0.701
cell	A0A444Z607	Glutathione S-transferase GST 5(predicted) OS=Arachis hypogaea OX=3818 GN=Ahy_B05g077978 PE=3 SV=1	Ahy_B05g077978	1.921	0.00012418	Up	13	3	19	2	26.7	1.99143e+06	1.89624e+06	2.0939e+06	3.93472e+06	4.07185e+06	3.62296e+06	0.681	0.65	0.719	1.335	1.374	1.229
cell	A0A444YA51	RNA helicase OS=Arachis hypogaea OX=3818 GN=Ahy_B07g086463 PE=4 SV=1	Ahy_B07g086463	1.8555	0.000805759	Up	3	2	6	2	88.3	138044	125729	129237	235601	277509	224839	0.735	0.671	0.691	1.245	1.458	1.188
cell	A0A445EAT9	Protein DEFECTIVE IN EXINE FORMATION 1 isoform A(predicted) OS=Arachis hypogaea OX=3818 GN=Ahy_A02g006882 PE=4 SV=1	Ahy_A02g006882	0.4939	0.0165397	Down	7	3	21	3	99.5	2.22345e+06	2.49671e+06	2.83824e+06	1.37159e+06	883839	1.52207e+06	1.181	1.33	1.514	0.723	0.463	0.802
cell	A0A445DG83	LRRcap domain-containing protein OS=Arachis hypogaea OX=3818 GN=Ahy_A04g019610 PE=4 SV=1	Ahy_A04g019610	0.642	0.00028821	Down	16	4	39	4	32.7	5.22368e+06	5.65994e+06	5.81318e+06	3.59561e+06	3.53336e+06	3.71826e+06	1.142	1.241	1.276	0.78	0.762	0.807
cell	A0A445CS26	Peroxidase OS=Arachis hypogaea OX=3818 GN=Ahy_A06g029002 PE=3 SV=1	Ahy_A06g029002	10.4587	0.000225418	Up	12	3	5	3	34.2	301064	205430	385877	2.90352e+06	3.21721e+06	3.31925e+06	0.175	0.12	0.226	1.679	1.85	1.92
cell	A0A445ESM8	Methyltransferase OS=Arachis hypogaea OX=3818 GN=Ahy_A01g003122 PE=3 SV=1	Ahy_A01g003122	0.6306	0.0176296	Down	33	15	143	2	71.4	919361	1.14582e+06	1.023e+06	574278	797525	599214	1.094	1.367	1.223	0.678	0.937	0.708
cell	A0A445C0J8	Dynamin GTPase OS=Arachis hypogaea OX=3818 GN=Ahy_A08g040720 PE=3 SV=1	Ahy_A08g040720	1.6184	0.00149042	Up	30	23	167	14	107.7	7.65866e+06	8.34833e+06	7.52187e+06	1.42111e+07	1.22484e+07	1.20743e+07	0.743	0.812	0.733	1.368	1.172	1.163
cell	A0A444YX55	BZIP domain-containing protein OS=Arachis hypogaea OX=3818 GN=Ahy_B05g073841 PE=4 SV=1	Ahy_B05g073841	5.2359	0.000432502	Up	5	2	8	2	37.5	276750	196438	162937	1.05153e+06	1.15343e+06	1.1596e+06	0.416	0.296	0.246	1.571	1.713	1.732
cell	A0A444ZUW5	Glutathione S-transferase U17 (Fragment)(predicted) OS=Arachis hypogaea OX=3818 GN=Ahy_B03g062664 PE=3 SV=1	Ahy_B03g062664	0.6313	0.000282978	Down	33	6	98	6	26	2.56438e+07	2.45947e+07	2.66495e+07	1.73569e+07	1.58618e+07	1.59004e+07	1.225	1.179	1.279	0.823	0.748	0.754
cell	A0A445CYL7	Membrin(predicted) OS=Arachis hypogaea OX=3818 GN=Ahy_A05g021838 PE=4 SV=1	Ahy_A05g021838	0.5276	0.000160065	Down	10	3	15	3	47.8	1.39758e+06	1.43613e+06	1.43588e+06	695464	817721	766513	1.285	1.324	1.326	0.635	0.742	0.699
cell	A0A444WQ74	Aldehyde dehydrogenase(predicted) OS=Arachis hypogaea OX=3818 GN=Ahy_Scaffold5g107800 PE=4 SV=1	Ahy_Scaffold5g107800	1.579	0.00260912	Up	6	2	11	2	28.1	4.00338e+06	4.11418e+06	3.90671e+06	5.60686e+06	7.0541e+06	6.54963e+06	0.772	0.795	0.756	1.073	1.342	1.253
cell	A0A445BWW9	Vacuolar protein-sorting-associated protein 4(predicted) OS=Arachis hypogaea OX=3818 GN=Ahy_A08g039490 PE=4 SV=1	Ahy_A08g039490	0.3951	0.0365315	Down	17	6	47	2	45.3	771610	1.10905e+06	1.17764e+06	661717	311265	249419	1.085	1.564	1.664	0.924	0.432	0.348
cell	A0A445DCN0	Protein METHYLENE BLUE SENSITIVITY 1(predicted) OS=Arachis hypogaea OX=3818 GN=Ahy_A04g018031 PE=4 SV=1	Ahy_A04g018031	1.6909	0.00250986	Up	15	2	8	2	11	860291	716233	812670	1.22622e+06	1.37102e+06	1.49225e+06	0.799	0.668	0.759	1.131	1.257	1.376
cell	A0A445DM70	Aspartate carbamoyltransferase OS=Arachis hypogaea OX=3818 GN=Ahy_A03g010398 PE=3 SV=1	Ahy_A03g010398	0.639	0.000176801	Down	30	10	100	5	42.7	3.54659e+07	3.37065e+07	3.38176e+07	2.12332e+07	2.35774e+07	2.18117e+07	1.259	1.2	1.206	0.748	0.826	0.768
cell	A0A445AWH5	UBC core domain-containing protein OS=Arachis hypogaea OX=3818 GN=Ahy_B01g055536 PE=4 SV=1	Ahy_B01g055536	0.5186	0.0488911	Down	15	3	7	3	39.5	654377	829254	953152	630403	322057	326032	1.06	1.348	1.551	1.014	0.515	0.524
cell	A0A444XCX9	IAA-amino acid hydrolase ILR1-like 4 isoform C(predicted) OS=Arachis hypogaea OX=3818 GN=Ahy_B09g095085 PE=3 SV=1	Ahy_B09g095085	0.5025	0.000799752	Down	19	10	80	10	112.2	2.47518e+07	2.45219e+07	2.4822e+07	1.39994e+07	1.08692e+07	1.27853e+07	1.334	1.325	1.343	0.749	0.578	0.684
cell	A0A445E0U7	Peroxidase OS=Arachis hypogaea OX=3818 GN=Ahy_A03g015616 PE=3 SV=1	Ahy_A03g015616	20.8528	0.0315362	Up	28	7	21	7	35.4		27740	357675	4.46976e+06	4.49573e+06	3.25673e+06		0.011	0.143	1.766	1.765	1.286
cell	A0A445E7N3	t-SNARE coiled-coil homology domain-containing protein OS=Arachis hypogaea OX=3818 GN=Ahy_A02g005706 PE=3 SV=1	Ahy_A02g005706	1.545	0.00479653	Up	14	4	24	4	37.1	1.69548e+06	1.80206e+06	2.04478e+06	3.03477e+06	3.04387e+06	2.59075e+06	0.718	0.766	0.87	1.276	1.272	1.089
cell	A0A445DL54	Glutathione S-transferase(predicted) OS=Arachis hypogaea OX=3818 GN=Ahy_A04g021525 PE=3 SV=1	Ahy_A04g021525	0.5391	0.00963337	Down	11	4	42	4	38.2	5.04545e+06	5.2708e+06	5.30828e+06	2.54164e+06	3.65417e+06	2.33178e+06	1.258	1.318	1.329	0.629	0.899	0.577
cell	A0A445EU70	Fe2OG dioxygenase domain-containing protein OS=Arachis hypogaea OX=3818 GN=Ahy_A01g003917 PE=4 SV=1	Ahy_A01g003917	2.3324	0.000436344	Up	13	4	44	3	41.9	993130	765110	806143	1.99335e+06	1.98857e+06	2.07074e+06	0.694	0.536	0.566	1.382	1.371	1.436
cell	A0A445DYF0	Putative glutathione S-transferase parC(predicted) OS=Arachis hypogaea OX=3818 GN=Ahy_A03g014722 PE=3 SV=1	Ahy_A03g014722	1.8651	0.000291014	Up	13	3	43	2	25.7	745659	771889	648567	1.3717e+06	1.3755e+06	1.34249e+06	0.718	0.745	0.627	1.31	1.306	1.282
cell	A0A444YXG9	Putative acetyltransferase At3g50280 family(predicted) OS=Arachis hypogaea OX=3818 GN=Ahy_B05g073940 PE=3 SV=1	Ahy_B05g073940	0.5402	0.000845211	Down	41	13	80	2	48.8	4.72517e+07	4.46999e+07	4.6061e+07	2.18592e+07	2.66045e+07	2.69943e+07	1.333	1.264	1.305	0.612	0.74	0.756
cell	G3LT02	Chalcone-flavonone isomerase family protein OS=Arachis hypogaea OX=3818 GN=Chi PE=2 SV=1	Chi	0.6562	0.000105812	Down	63	11	190	11	23.5	9.64163e+07	9.44933e+07	9.21237e+07	6.51765e+07	6.01754e+07	6.25912e+07	1.233	1.211	1.183	0.827	0.759	0.794
cell	D8KXZ1	Beta-ketoacyl-ACP synthase III-1 OS=Arachis hypogaea OX=3818 GN=KASIII-1 PE=2 SV=1	KASIII-1	1.623	0.00333967	Up	16	4	14	3	42.5	719550	735005	880162	1.38581e+06	1.22972e+06	1.2179e+06	0.702	0.719	0.863	1.343	1.184	1.18
cell	A0A445DP80	Tyrosinase_Cu-bd domain-containing protein(predicted) OS=Arachis hypogaea OX=3818 GN=Ahy_A03g010959 PE=3 SV=1	Ahy_A03g010959	2.0288	5.24086e-05	Up	35	18	311	16	64.8	7.7457e+07	7.64313e+07	7.94278e+07	1.51253e+08	1.56811e+08	1.70915e+08	0.655	0.648	0.674	1.269	1.308	1.434
cell	A0A444X7H1	isoaspartyl peptidase/L-asparaginase(predicted) OS=Arachis hypogaea OX=3818 GN=Ahy_B10g105209 PE=4 SV=1	Ahy_B10g105209	3.3333	4.26713e-05	Up	9	2	5	2	33.6	51649.6	47300.9	43776.3	150359	157853	173229	0.498	0.458	0.424	1.44	1.502	1.658
cell	A0A445AUZ4	Ribulose bisphosphate carboxylase small chain OS=Arachis hypogaea OX=3818 GN=Ahy_B01g055073 PE=3 SV=1	Ahy_B01g055073	1.7051	0.00121888	Up	25	7	77	7	25.5	1.87708e+07	1.95733e+07	2.01026e+07	3.51076e+07	3.6156e+07	2.95987e+07	0.709	0.742	0.763	1.317	1.348	1.11
cell	A0A445D3H7	Nuclear pore complex protein GP210 isoform A(predicted) OS=Arachis hypogaea OX=3818 GN=Ahy_A05g023487 PE=3 SV=1	Ahy_A05g023487	0.3297	0.0101536	Down	6	11	65	2	213.1	682533	845111	790501	189230	397903	187333	1.329	1.65	1.546	0.366	0.764	0.362
cell	A0A444Z4G9	Glycosyltransferase OS=Arachis hypogaea OX=3818 GN=Ahy_B05g077196 PE=3 SV=1	Ahy_B05g077196	1.8582	4.58707e-05	Up	21	8	50	4	50.9	7.38591e+06	6.91586e+06	7.43265e+06	1.41672e+07	1.36391e+07	1.30684e+07	0.71	0.667	0.718	1.352	1.294	1.247
cell	A0A444YQD3	NAC-A/B domain-containing protein OS=Arachis hypogaea OX=3818 GN=Ahy_A06g028770 PE=4 SV=1	Ahy_A06g028770	0.6429	0.0257718	Down	59	5	27	5	21.9	7.19252e+06	1.02616e+07	7.55509e+06	4.84476e+06	5.59602e+06	5.83699e+06	1.049	1.501	1.107	0.701	0.805	0.845
cell	A0A444Z325	CULLIN_2 domain-containing protein OS=Arachis hypogaea OX=3818 GN=Ahy_B05g076149 PE=3 SV=1	Ahy_B05g076149	1.6041	0.000252927	Up	4	3	17	2	86.4	407429	445816	447321	713979	725446	672850	0.719	0.789	0.793	1.25	1.263	1.178
cell	A0A444ZCJ6	TPT domain-containing protein OS=Arachis hypogaea OX=3818 GN=Ahy_B04g069413 PE=4 SV=1	Ahy_B04g069413	3.2555	2.95714e-05	Up	11	3	15	2	42.2	318321	305331	286592	905753	1.0606e+06	1.0316e+06	0.49	0.472	0.443	1.385	1.612	1.577
cell	A0A445DBA3	UDP-glycosyltransferase 83A1 isoform A(predicted) OS=Arachis hypogaea OX=3818 GN=Ahy_A04g017536 PE=4 SV=1	Ahy_A04g017536	1.8175	0.0116611	Up	6	2	5	2	51.2	2.41902e+06	1.94902e+06	2.48685e+06	3.47135e+06	4.06711e+06	5.0716e+06	0.748	0.605	0.773	1.066	1.241	1.557
cell	A0A444Z098	Peptidase A1 domain-containing protein OS=Arachis hypogaea OX=3818 GN=Ahy_B05g074976 PE=3 SV=1	Ahy_B05g074976	0.6353	0.000214284	Down	8	4	54	4	53.5	3.86264e+07	3.68936e+07	3.7322e+07	2.27244e+07	2.42965e+07	2.5512e+07	1.255	1.202	1.217	0.733	0.779	0.822
cell	A0A444ZVS4	Putative nucleoredoxin 1(predicted) OS=Arachis hypogaea OX=3818 GN=Ahy_B03g062769 PE=4 SV=1	Ahy_B03g062769	2.0248	0.000982717	Up	25	12	96	2	63.9		513486	577283	1.13696e+06	1.1553e+06	1.06245e+06		0.581	0.654	1.274	1.287	1.19
cell	A0A444YPM1	ABC transporter G family member 39 isoform X2(predicted) OS=Arachis hypogaea OX=3818 GN=Ahy_B06g083190 PE=3 SV=1	Ahy_B06g083190	1.8339	0.0246272	Up	2	4	62	2	164.4	7.55957e+06	7.11666e+06	4.3014e+06	1.10447e+07	1.24557e+07	1.17332e+07	0.84	0.793	0.48	1.217	1.365	1.293
cell	A0A444YG97	Glutamate-1-semialdehyde 2,1-aminomutase OS=Arachis hypogaea OX=3818 GN=Ahy_B06g079795 PE=3 SV=1	Ahy_B06g079795	2.0834	0.0190693	Up	21	6	39	5	50.3	685130	1.24569e+06	805258	2.23783e+06	1.88108e+06	1.64885e+06	0.485	0.884	0.573	1.573	1.314	1.159
cell	A0A445B3M7	Pantothenate kinase 2 OS=Arachis hypogaea OX=3818 GN=Ahy_A10g047812 PE=3 SV=1	Ahy_A10g047812	1.6187	0.0203438	Up	7	5	12	4	103.6	1.42095e+06	918300	1.12266e+06	1.87968e+06	2.04413e+06	1.74545e+06	0.937	0.607	0.743	1.23	1.33	1.142
cell	A0A444WX35	Lipase_GDSL domain-containing protein OS=Arachis hypogaea OX=3818 GN=Ahy_B10g100545 PE=3 SV=1	Ahy_B10g100545	0.6578	0.00983975	Down	30	7	39	5	40.3	3.96685e+06	4.15003e+06	3.83414e+06	3.01356e+06	2.23634e+06	2.70497e+06	1.2	1.259	1.165	0.905	0.667	0.812
cell	A0A445D7V0	Pectinesterase OS=Arachis hypogaea OX=3818 GN=Ahy_A05g025042 PE=3 SV=1	Ahy_A05g025042	2.0304	7.40071e-05	Up	32	16	462	14	60.2	3.24218e+08	3.49948e+08	3.40766e+08	6.45818e+08	7.26478e+08	7.13385e+08	0.63	0.681	0.665	1.245	1.392	1.375
cell	A0A445BYR9	PUM-HD domain-containing protein OS=Arachis hypogaea OX=3818 GN=Ahy_A08g040298 PE=4 SV=1	Ahy_A08g040298	1.708	5.84123e-05	Up	5	5	15	5	114.2	1.12868e+06	1.1119e+06	1.08862e+06	2.0225e+06	1.8525e+06	1.87667e+06	0.748	0.739	0.725	1.331	1.212	1.235
cell	A0A444XCP3	ABC transporter G family member OS=Arachis hypogaea OX=3818 GN=Ahy_B09g094992 PE=3 SV=1	Ahy_B09g094992	1.5293	0.00862526	Up	12	16	103	11	168.5	8.10415e+06	1.03562e+07	7.81935e+06	1.39563e+07	1.35766e+07	1.31566e+07	0.729	0.934	0.706	1.245	1.204	1.174
cell	A0A445AJQ4	Glutathione S-transferase, amino-terminal domain protein(predicted) OS=Arachis hypogaea OX=3818 GN=Ahy_B02g060883 PE=3 SV=1	Ahy_B02g060883	0.6373	0.00709698	Down	21	5	58	5	25.9	1.08605e+07	1.06026e+07	1.27303e+07	8.34212e+06	6.78538e+06	6.91359e+06	1.163	1.138	1.369	0.887	0.717	0.735
cell	A0A444WWC4	Serine/threonine-protein phosphatase OS=Arachis hypogaea OX=3818 GN=Ahy_B10g100341 PE=3 SV=1	Ahy_B10g100341	1.6057	0.00674993	Up	11	3	12	3	52.3	603770	647580	608897	1.18108e+06	884653	955751	0.745	0.801	0.754	1.446	1.077	1.17
cell	A0A444ZE19	Ent-kaurenoic acid oxidase 2(predicted) OS=Arachis hypogaea OX=3818 GN=Ahy_B04g069967 PE=3 SV=1	Ahy_B04g069967	0.2681	0.0496826	Down	9	4	20	4	57	790796	914518	2.39027e+06	259571	617691	236179	0.914	1.06	2.775	0.298	0.704	0.271
cell	A0A445C3C6	Adenylyltransferase and sulfurtransferase MOCS3 OS=Arachis hypogaea OX=3818 GN=MOCS3 PE=3 SV=1	MOCS3	0.5506	0.00411087	Down	7	3	11	3	50.4	1.70182e+06	2.05765e+06	2.20389e+06	1.14162e+06	1.20729e+06	974341	1.103	1.338	1.435	0.735	0.772	0.627
cell	A0A444ZQE7	Glycosyltransferase OS=Arachis hypogaea OX=3818 GN=Ahy_B04g073385 PE=3 SV=1	Ahy_B04g073385	1.8587	0.000194843	Up	22	7	44	2	52.5	1.19651e+07	1.31359e+07	1.15608e+07	2.39894e+07	2.19113e+07	2.30726e+07	0.682	0.751	0.662	1.357	1.232	1.305
cell	A0A445E2G8	Hydroxymethylbilane synthase OS=Arachis hypogaea OX=3818 GN=Ahy_A03g016181 PE=3 SV=1	Ahy_A03g016181	0.3708	0.0378734	Down	18	6	46	2	38.2	1.15618e+06	458891	1.06729e+06	323417	310946	371494	1.887	0.751	1.75	0.524	0.501	0.602
cell	A0A445A4Q7	Glycosyltransferase OS=Arachis hypogaea OX=3818 GN=Ahy_B03g066722 PE=3 SV=1	Ahy_B03g066722	0.4865	0.000428642	Down	28	10	79	3	51.2	2.19481e+07	1.96511e+07	2.15721e+07	1.09801e+07	9.22957e+06	1.08778e+07	1.402	1.259	1.384	0.696	0.582	0.69
cell	A0A445C9X6	Aldehyde dehydrogenase OS=Arachis hypogaea OX=3818 GN=Ahy_A07g033729 PE=3 SV=1	Ahy_A07g033729	1.5476	0.000466159	Up	27	12	193	10	53.5	4.40963e+07	4.27842e+07	4.05643e+07	6.19729e+07	6.9607e+07	6.81054e+07	0.812	0.79	0.75	1.132	1.264	1.244
cell	A0A445BME0	Lipoxygenase OS=Arachis hypogaea OX=3818 GN=Ahy_A09g045486 PE=3 SV=1	Ahy_A09g045486	3.6457	0.0099314	Up	18	12	726	10	97.6	2.35217e+06	981992	2.43281e+06	7.08662e+06	7.01028e+06	7.16666e+06	0.524	0.219	0.544	1.567	1.541	1.584
cell	A0A444YGG6	H15 domain-containing protein OS=Arachis hypogaea OX=3818 GN=Ahy_B06g079895 PE=3 SV=1	Ahy_B06g079895	1.6292	0.0029303	Up	6	2	7	2	31.2	976515	997324	975732	1.56107e+06	1.44827e+06	1.85172e+06	0.753	0.771	0.755	1.194	1.102	1.417
cell	A0A444WYH1	Secretory carrier-associated membrane protein OS=Arachis hypogaea OX=3818 GN=Ahy_B10g100994 PE=3 SV=1	Ahy_B10g100994	9.9104	0.0323054	Up	13	3	16	2	34.8	44897.5	39975.9	40077.2	90954.1	495419	666949	0.196	0.175	0.176	0.394	2.136	2.891
cell	A0A444Y3V7	Bulb-type lectin domain-containing protein(predicted) OS=Arachis hypogaea OX=3818 GN=Ahy_B08g092334 PE=4 SV=1	Ahy_B08g092334	4.6051	4.92995e-06	Up	19	9	38	2	48.9	1.62237e+06	1.5705e+06	1.70567e+06	7.01127e+06	7.88975e+06	7.91313e+06	0.352	0.342	0.372	1.512	1.691	1.706
cell	A0A445DZV3	Glycosyltransferase OS=Arachis hypogaea OX=3818 GN=Ahy_A03g015165 PE=3 SV=1	Ahy_A03g015165	0.5769	0.0108265	Down	21	9	64	2	49.9	1.00073e+06	1.10091e+06	1.05186e+06	545493	773421	522716	1.206	1.331	1.273	0.653	0.92	0.625
cell	A0A444YHE1	LRRNT_2 domain-containing protein OS=Arachis hypogaea OX=3818 GN=Ahy_B06g080174 PE=4 SV=1	Ahy_B06g080174	1.5166	0.00016602	Up	37	8	175	2	37.2	3.53811e+07	3.37662e+07	3.21484e+07	5.06684e+07	5.35754e+07	5.12535e+07	0.83	0.794	0.757	1.179	1.239	1.193
cell	A0A444ZF15	(1->3)-beta-glucan endohydrolase OS=Arachis hypogaea OX=3818 GN=Ahy_B04g070142 PE=3 SV=1	Ahy_B04g070142	7.7724	0.000497692	Up	20	4	8	4	38.6	796471	946753	502413	6.49466e+06	5.09894e+06	6.05693e+06	0.241	0.287	0.153	1.951	1.523	1.819
cell	A0A444YZD3	Phospholipase A2 isogeny 3(predicted) OS=Arachis hypogaea OX=3818 GN=Ahy_B05g074596 PE=4 SV=1	Ahy_B05g074596	1.56	0.013447	Up	27	2	8	2	17.4	1.00004e+06	1.03198e+06	1.35941e+06	1.68805e+06	1.73201e+06	1.9336e+06	0.688	0.713	0.94	1.154	1.177	1.321
cell	A0A445DMD2	LRRNT_2 domain-containing protein OS=Arachis hypogaea OX=3818 GN=Ahy_A03g010485 PE=4 SV=1	Ahy_A03g010485	0.644	0.0292766	Down	11	3	79	2	37.2	5.12537e+07	4.63386e+07	4.86653e+07	3.40194e+07	2.40753e+07	3.71642e+07	1.278	1.158	1.218	0.842	0.592	0.919
cell	A0A444ZDN9	Peroxidase OS=Arachis hypogaea OX=3818 GN=Ahy_B04g069825 PE=3 SV=1	Ahy_B04g069825	1.8073	0.00170457	Up	39	9	227	4	36.4	5.96544e+07	7.18254e+07	7.52713e+07	1.2293e+08	1.35012e+08	1.20206e+08	0.614	0.741	0.778	1.256	1.371	1.228
cell	A0A445E4W3	4-hydroxy-3-methylbut-2-en-1-yl diphosphate synthase (Ferredoxin), chloroplastic (Fragment)(predicted) OS=Arachis hypogaea OX=3818 GN=Ahy_A03g016883 PE=3 SV=1	Ahy_A03g016883	3.1907	0.035752	Up	29	17	80	2	82.7	543406	178950	164003	748503	1.26817e+06	842486	0.873	0.288	0.265	1.194	2.012	1.344
cell	A0A445BG82	ABC transporter domain-containing protein OS=Arachis hypogaea OX=3818 GN=Ahy_A09g042531 PE=4 SV=1	Ahy_A09g042531	2.3781	0.00200133	Up	7	3	11	3	67.7	486704	437637	481160	1.35713e+06	918758	1.10504e+06	0.612	0.552	0.608	1.694	1.14	1.38
cell	A0A444YHQ5	TFIIB-type domain-containing protein OS=Arachis hypogaea OX=3818 GN=Ahy_B06g080286 PE=3 SV=1	Ahy_B06g080286	1.7856	0.00137137	Up	12	3	13	3	34.1	442412	377228	484956	791391	787391	778679	0.727	0.622	0.801	1.291	1.277	1.271
cell	A0A445E9L7	Pectinesterase OS=Arachis hypogaea OX=3818 GN=Ahy_A02g006381 PE=3 SV=1	Ahy_A02g006381	1.8984	0.00346612	Up	9	4	20	4	55.9	2.04139e+06	2.66787e+06	2.45529e+06	5.19418e+06	4.36493e+06	4.20246e+06	0.587	0.77	0.709	1.483	1.239	1.2
cell	A0A444WYK0	WAPL domain-containing protein(predicted) OS=Arachis hypogaea OX=3818 GN=Ahy_B10g101019 PE=3 SV=1	Ahy_B10g101019	5.2035	0.000281694	Up	3	4	42	2	162.1	94681.3	101654		487826	583634	479916	0.272	0.293		1.39	1.653	1.367
cell	A0A445BYE3	Peroxidase OS=Arachis hypogaea OX=3818 GN=Ahy_A08g039956 PE=3 SV=1	Ahy_A08g039956	7.2287	2.80046e-05	Up	50	10	83	3	34.4	1.71538e+06	2.04416e+06	2.21845e+06	1.60308e+07	1.35817e+07	1.41296e+07	0.208	0.248	0.27	1.927	1.623	1.698
cell	A0A444XRI9	Acyl-CoA-binding domain-containing protein OS=Arachis hypogaea OX=3818 GN=Ahy_B09g098559 PE=4 SV=1	Ahy_B09g098559	1.6986	0.000166469	Up	34	14	112	2	55.6	1.46083e+07	1.62159e+07	1.61334e+07	2.70714e+07	2.76684e+07	2.6001e+07	0.689	0.767	0.764	1.267	1.287	1.217
cell	E6Y6R9	Acetyl-CoA carboxytransferase OS=Arachis hypogaea OX=3818 GN=accA2 PE=2 SV=1	accA2	1.6253	0.0198486	Up	32	18	149	2	83.8	457254	636920	709600	981427	1.01428e+06	971438	0.577	0.806	0.899	1.229	1.263	1.217
cell	A0A445AL69	Non-specific lipid-transfer protein OS=Arachis hypogaea OX=3818 GN=Ahy_B02g061483 PE=3 SV=1	Ahy_B02g061483	0.549	3.76214e-05	Down	65	7	195	7	11.5	2.76226e+08	2.63257e+08	2.68491e+08	1.56506e+08	1.4319e+08	1.49106e+08	1.323	1.265	1.292	0.744	0.677	0.709
cell	A0A444WZ78	UDP-glycosyltransferase 91H11(predicted) OS=Arachis hypogaea OX=3818 GN=Ahy_B10g101298 PE=4 SV=1	Ahy_B10g101298	2.1739	0.0006031	Up	38	13	111	6	53.9	1.57375e+08	1.55265e+08	1.41212e+08	3.53072e+08	3.58782e+08	2.86528e+08	0.652	0.646	0.588	1.453	1.468	1.179
cell	A0A444YWJ8	TF-B3 domain-containing protein OS=Arachis hypogaea OX=3818 GN=Ahy_B06g086045 PE=4 SV=1	Ahy_B06g086045	1.7762	0.0232242	Up	14	6	20	6	52.3	2.14168e+06	1.92436e+06	2.85107e+06	4.69514e+06	3.30861e+06	4.42782e+06	0.666	0.601	0.891	1.45	1.016	1.367
cell	A0A444YKX7	Germin-like protein OS=Arachis hypogaea OX=3818 GN=Ahy_B06g081358 PE=3 SV=1	Ahy_B06g081358	7.0309	0.00342279	Up	18	4	22	2	23.9	138802	378862	360833	2.12317e+06	2.01804e+06	2.1139e+06	0.117	0.321	0.306	1.779	1.681	1.771
cell	A0A445DPK4	Putative nucleoredoxin 1(predicted) OS=Arachis hypogaea OX=3818 GN=Ahy_A03g011098 PE=4 SV=1	Ahy_A03g011098	1.6933	0.00767707	Up	39	15	118	5	62.5	1.13612e+07	1.58824e+07	1.28121e+07	2.13771e+07	2.25207e+07	2.47288e+07	0.629	0.882	0.713	1.175	1.231	1.36
cell	A0A445BCG7	alpha-1,2-Mannosidase OS=Arachis hypogaea OX=3818 GN=Ahy_A10g051335 PE=3 SV=1	Ahy_A10g051335	0.6429	0.016104	Down	15	7	51	7	73	7.38541e+06	5.63928e+06	8.01044e+06	4.55214e+06	4.42982e+06	4.70471e+06	1.281	0.981	1.395	0.783	0.758	0.81
cell	A0A445C9G1	Peptidase A1 domain-containing protein OS=Arachis hypogaea OX=3818 GN=Ahy_A07g033407 PE=4 SV=1	Ahy_A07g033407	2.6538	0.00251879	Up	36	9	168	2	45.9	1.72964e+07	2.4931e+07	2.64588e+07	6.75177e+07	6.1874e+07	55115939	0.411	0.595	0.632	1.594	1.452	1.301
cell	A0A444YG99	FYVE-type domain-containing protein OS=Arachis hypogaea OX=3818 GN=Ahy_B06g079809 PE=4 SV=1	Ahy_B06g079809	1.5229	0.00067255	Up	6	2	8	2	64.1	239182	245681	263586	383725	407779	362533	0.757	0.78	0.838	1.205	1.273	1.139
cell	A0A444ZK93	patellin-6(predicted) OS=Arachis hypogaea OX=3818 GN=Ahy_B04g071223 PE=3 SV=1	Ahy_B04g071223	0.6185	0.00471124	Down	13	3	21	2	48.5	523469	450963	501045		320570	295761	1.256	1.085	1.207		0.759	0.704
cell	A0A445DCG3	Tyrosinase_Cu-bd domain-containing protein OS=Arachis hypogaea OX=3818 GN=Ahy_A04g017918 PE=3 SV=1	Ahy_A04g017918	0.3023	0.000245278	Down	8	4	19	4	68.8	2.06755e+06	2.31698e+06	1.93168e+06	582670	598775	751462	1.509	1.696	1.416	0.422	0.431	0.544
cell	A0A445CP58	Germin-like protein OS=Arachis hypogaea OX=3818 GN=Ahy_A06g027608 PE=3 SV=1	Ahy_A06g027608	3.4977	0.0054461	Up	14	4	20	2	26.9	3.07239e+06	2.51114e+06	1.73622e+06	1.03485e+07	6.19838e+06	9.34067e+06	0.557	0.457	0.316	1.862	1.109	1.681
cell	A0A444YQV3	5'-phosphoribosylglycinamide transformylase OS=Arachis hypogaea OX=3818 GN=Ahy_B06g083887 PE=3 SV=1	Ahy_B06g083887	1.8223	0.00436679	Up	10	2	10	2	35.7	812242	1.06189e+06	1.0748e+06	1.75644e+06	1.70016e+06	1.98238e+06	0.583	0.764	0.775	1.251	1.204	1.412
cell	A0A444X5Z5	Phytocyanin domain-containing protein OS=Arachis hypogaea OX=3818 GN=Ahy_B10g104623 PE=4 SV=1	Ahy_B10g104623	1.5325	0.00395097	Up	14	3	16	3	26.2	1.88892e+06	2.13403e+06	1.86539e+06	3.36695e+06	2.98668e+06	2.77458e+06	0.757	0.858	0.751	1.34	1.182	1.104
cell	A0A445AN04	Beta-glucosidase OS=Arachis hypogaea OX=3818 GN=Ahy_B01g051872 PE=3 SV=1	Ahy_B01g051872	1.8131	0.00122465	Up	6	3	16	2	66	812952	951464	740813	1.54058e+06	1.55924e+06	1.4978e+06	0.689	0.809	0.631	1.296	1.304	1.26
cell	A0A444ZXA3	Protein HEAT INTOLERANT 4 isoform A(predicted) OS=Arachis hypogaea OX=3818 GN=Ahy_B03g063484 PE=4 SV=1	Ahy_B03g063484	1.5204	0.0150998	Up	7	3	14	3	39.2	772485	849740	653447	1.02237e+06	1.30669e+06	1.17214e+06	0.805	0.888	0.684	1.058	1.344	1.212
cell	A0A444X6Z3	BURP domain-containing protein OS=Arachis hypogaea OX=3818 GN=Ahy_B10g105031 PE=4 SV=1	Ahy_B10g105031	0.3015	0.0349059	Down	17	5	18	5	40.7	3.68065e+06	2.63965e+06	2.67877e+06	1.74457e+06	439132	558036	1.887	1.357	1.38	0.888	0.222	0.284
cell	A0A445C8X3	Phosphoenolpyruvate carboxykinase (ATP) OS=Arachis hypogaea OX=3818 GN=Ahy_A07g033333 PE=3 SV=1	Ahy_A07g033333	1.5865	0.000312732	Up	51	24	188	2	73.8	2.24482e+07	2.42465e+07	2.55537e+07	3.85216e+07	3.94186e+07	3.80897e+07	0.718	0.778	0.821	1.223	1.244	1.209
cell	A0A445BAM0	protein EXORDIUM-like 2(predicted) OS=Arachis hypogaea OX=3818 GN=Ahy_A10g050830 PE=3 SV=1	Ahy_A10g050830	1.533	0.0101225	Up	40	9	147	9	31.4	3.65942e+07	3.56821e+07	4.01954e+07	5.28238e+07	5.34957e+07	6.81947e+07	0.768	0.751	0.847	1.1	1.107	1.42
cell	A0A444WZ21	Peroxidase OS=Arachis hypogaea OX=3818 GN=Ahy_B10g101275 PE=3 SV=1	Ahy_B10g101275	2.3306	3.72112e-06	Up	25	6	23	5	35.6	3.33109e+06	3.38588e+06	3.47012e+06	7.8418e+06	7.86599e+06	8.31119e+06	0.586	0.598	0.613	1.37	1.366	1.452
cell	A0A444ZUE3	(1->3)-beta-glucan endohydrolase OS=Arachis hypogaea OX=3818 GN=Ahy_B03g062477 PE=3 SV=1	Ahy_B03g062477	0.6619	0.00344487	Down	11	3	8	3	53.3	1.01396e+06	954319	1.11446e+06	692746	745288	627422	1.186	1.119	1.309	0.804	0.86	0.728
cell	A0A444XX27	O-fucosyltransferase family protein OS=Arachis hypogaea OX=3818 GN=Ahy_B09g100193 PE=3 SV=1	Ahy_B09g100193	0.6179	0.0029782	Down	7	3	6	3	58.1	885202	1.05625e+06	1.01327e+06	621725	668779	557660	1.11	1.328	1.276	0.774	0.827	0.694
cell	A0A445BTN3	Peptidase A1 domain-containing protein OS=Arachis hypogaea OX=3818 GN=Ahy_A08g038528 PE=4 SV=1	Ahy_A08g038528	1.7714	4.19825e-05	Up	34	9	156	2	49.6	1.1995e+08	1.25058e+08	1.28031e+08	2.15217e+08	2.21832e+08	2.31527e+08	0.693	0.725	0.743	1.235	1.265	1.328
cell	A0A445D9F8	Photosystem II D2 protein(predicted) OS=Arachis hypogaea OX=3818 GN=Ahy_A05g025796 PE=3 SV=1	Ahy_A05g025796	0.6298	0.0119418	Down	21	6	135	2	31.9	1.8846e+06	1.63857e+06	1.92195e+06	1.31802e+06	962066	1.18903e+06	1.273	1.11	1.304	0.884	0.641	0.797
cell	A0A445C5N4	SHSP domain-containing protein OS=Arachis hypogaea OX=3818 GN=Ahy_A07g032010 PE=3 SV=1	Ahy_A07g032010	0.3332	0.0249256	Down	35	4	30	3	14.3	3.80752e+06	3.19454e+06	3.19631e+06	1.3267e+06	535044	1.57479e+06	1.681	1.415	1.418	0.581	0.233	0.69
cell	A0A445BMP5	OBG-type G domain-containing protein(predicted) OS=Arachis hypogaea OX=3818 GN=Ahy_A09g045558 PE=4 SV=1	Ahy_A09g045558	1.5754	0.0010388	Up	28	9	64	9	44.6	4.18823e+06	4.98945e+06	4.63142e+06	7.53379e+06	7.22816e+06	7.2557e+06	0.704	0.841	0.782	1.257	1.199	1.21
cell	A0A444WVT0	Phosphoenolpyruvate carboxykinase (ATP) OS=Arachis hypogaea OX=3818 GN=Ahy_Scaffold1g107451 PE=3 SV=1	Ahy_Scaffold1g107451	2.0107	0.00441432	Up	22	8	58	3	73.6	327396		276804	559550	671773	612293	0.671		0.57	1.138	1.359	1.246
cell	A0A445AB81	J domain-containing protein OS=Arachis hypogaea OX=3818 GN=Ahy_B03g068853 PE=4 SV=1	Ahy_B03g068853	0.4843	0.000696395	Down	9	5	13	5	79.3	1.02203e+07	1.12849e+07	1.0539e+07	4.55678e+06	5.34205e+06	5.80981e+06	1.289	1.427	1.335	0.57	0.665	0.727
cell	A0A445BCB9	Putative GDSL-like lipase acylhydrolase protein(predicted) OS=Arachis hypogaea OX=3818 GN=Ahy_A10g051274 PE=3 SV=1	Ahy_A10g051274	0.3921	8.18749e-05	Down	23	13	143	8	108.7	5.78605e+07	5.53157e+07	5.41701e+07	2.05735e+07	2.12888e+07	2.45291e+07	1.49	1.429	1.401	0.526	0.541	0.627
cell	A0A445DNI1	Glutamyl-tRNA(Gln) amidotransferase subunit B, chloroplastic/mitochondrial OS=Arachis hypogaea OX=3818 GN=GATB PE=3 SV=1	GATB	0.4895	0.000445092	Down	8	4	22	4	61	2.11574e+06	2.58738e+06	2.37704e+06	1.15106e+06	1.11816e+06	1.23695e+06	1.203	1.476	1.358	0.65	0.628	0.698
cellular process	A0A445EAT9	Protein DEFECTIVE IN EXINE FORMATION 1 isoform A(predicted) OS=Arachis hypogaea OX=3818 GN=Ahy_A02g006882 PE=4 SV=1	Ahy_A02g006882	0.4939	0.0165397	Down	7	3	21	3	99.5	2.22345e+06	2.49671e+06	2.83824e+06	1.37159e+06	883839	1.52207e+06	1.181	1.33	1.514	0.723	0.463	0.802
cellular process	A0A445EPA3	Nucleosome assembly protein isoform A(predicted) OS=Arachis hypogaea OX=3818 GN=Ahy_A01g001634 PE=3 SV=1	Ahy_A01g001634	0.4203	0.00852852	Down	18	4	13	4	40.7	1.09759e+06	1.64689e+06	1.89375e+06	600296	737229	636252	0.999	1.504	1.732	0.543	0.662	0.575
cellular process	A0A445D9L9	Beta-fructofuranosidase OS=Arachis hypogaea OX=3818 GN=Ahy_A05g025836 PE=3 SV=1	Ahy_A05g025836	0.6665	0.020722	Down	20	10	70	2	73.6	1.13947e+06	1.48217e+06	1.37476e+06	885752	1.02554e+06	784977	1.025	1.337	1.242	0.791	0.91	0.701
cellular process	A0A445E6U5	1,2-dihydroxy-3-keto-5-methylthiopentene dioxygenase OS=Arachis hypogaea OX=3818 GN=Ahy_A02g005467 PE=3 SV=1	Ahy_A02g005467	1.5977	0.0028838	Up	40	9	103	6	25.2	5.72579e+06	6.04673e+06	5.81306e+06	1.017e+07	8.24635e+06	1.00083e+07	0.749	0.794	0.764	1.321	1.065	1.3
cellular process	A0A445DYF0	Putative glutathione S-transferase parC(predicted) OS=Arachis hypogaea OX=3818 GN=Ahy_A03g014722 PE=3 SV=1	Ahy_A03g014722	1.8651	0.000291014	Up	13	3	43	2	25.7	745659	771889	648567	1.3717e+06	1.3755e+06	1.34249e+06	0.718	0.745	0.627	1.31	1.306	1.282
cellular process	A0A445DSG2	RNA-binding protein 39(predicted) OS=Arachis hypogaea OX=3818 GN=Ahy_A03g012052 PE=4 SV=1	Ahy_A03g012052	2.0613	0.0182854	Up	6	3	15	3	66.4	526082	528374	937170	1.50264e+06	1.31765e+06	1.33703e+06	0.515	0.519	0.922	1.46	1.273	1.299
cellular process	A0A445CR90	Xyloglucan endotransglucosylase/hydrolase OS=Arachis hypogaea OX=3818 GN=Ahy_A06g028485 PE=3 SV=1	Ahy_A06g028485	2.2693	0.00231562	Up	23	7	35	4	34.1	3.55762e+06	3.46855e+06	2.68881e+06	8.07947e+06	6.32702e+06	7.89252e+06	0.669	0.654	0.508	1.508	1.174	1.473
cellular process	A0A445C8X3	Phosphoenolpyruvate carboxykinase (ATP) OS=Arachis hypogaea OX=3818 GN=Ahy_A07g033333 PE=3 SV=1	Ahy_A07g033333	1.5865	0.000312732	Up	51	24	188	2	73.8	2.24482e+07	2.42465e+07	2.55537e+07	3.85216e+07	3.94186e+07	3.80897e+07	0.718	0.778	0.821	1.223	1.244	1.209
cellular process	A0A444YA51	RNA helicase OS=Arachis hypogaea OX=3818 GN=Ahy_B07g086463 PE=4 SV=1	Ahy_B07g086463	1.8555	0.000805759	Up	3	2	6	2	88.3	138044	125729	129237	235601	277509	224839	0.735	0.671	0.691	1.245	1.458	1.188
cellular process	A0A445E2G8	Hydroxymethylbilane synthase OS=Arachis hypogaea OX=3818 GN=Ahy_A03g016181 PE=3 SV=1	Ahy_A03g016181	0.3708	0.0378734	Down	18	6	46	2	38.2	1.15618e+06	458891	1.06729e+06	323417	310946	371494	1.887	0.751	1.75	0.524	0.501	0.602
cellular process	A0A444ZF15	(1->3)-beta-glucan endohydrolase OS=Arachis hypogaea OX=3818 GN=Ahy_B04g070142 PE=3 SV=1	Ahy_B04g070142	7.7724	0.000497692	Up	20	4	8	4	38.6	796471	946753	502413	6.49466e+06	5.09894e+06	6.05693e+06	0.241	0.287	0.153	1.951	1.523	1.819
cellular process	A0A445ENX5	Cytokinin dehydrogenase OS=Arachis hypogaea OX=3818 GN=Ahy_A01g001621 PE=3 SV=1	Ahy_A01g001621	3.3435	1.62291e-05	Up	36	15	136	3	59.6	2.39401e+07	2.1984e+07	2.08069e+07	7.94186e+07	7.26169e+07	7.38457e+07	0.493	0.454	0.43	1.622	1.474	1.508
cellular process	A0A0A6ZDY1	Peptidyl-prolyl cis-trans isomerase OS=Arachis hypogaea OX=3818 GN=Ahy_B03g068852 PE=2 SV=1	Ahy_B03g068852	1.607	0.000459508	Up	21	3	9	3	15.3	1.06659e+06	970618	1.11872e+06	1.65254e+06	1.72758e+06	1.75057e+06	0.775	0.707	0.816	1.192	1.239	1.262
cellular process	A0A444ZZY8	TPR_REGION domain-containing protein OS=Arachis hypogaea OX=3818 GN=Ahy_B03g064616 PE=4 SV=1	Ahy_B03g064616	1.5491	0.0327017	Up	17	7	37	7	64.3	2.82251e+06	3.18916e+06	2.72389e+06	5.72325e+06	3.86468e+06	4.10332e+06	0.758	0.859	0.734	1.525	1.024	1.093
cellular process	A0A444YG87	Thioredoxin domain-containing protein OS=Arachis hypogaea OX=3818 GN=Ahy_B06g079790 PE=4 SV=1	Ahy_B06g079790	0.6133	0.00180724	Down	26	7	45	7	34.2	1.26588e+07	1.20516e+07	1.14121e+07	6.60771e+06	8.08741e+06	7.72701e+06	1.302	1.243	1.179	0.674	0.821	0.789
cellular process	A0A445CS26	Peroxidase OS=Arachis hypogaea OX=3818 GN=Ahy_A06g029002 PE=3 SV=1	Ahy_A06g029002	10.4587	0.000225418	Up	12	3	5	3	34.2	301064	205430	385877	2.90352e+06	3.21721e+06	3.31925e+06	0.175	0.12	0.226	1.679	1.85	1.92
cellular process	A0A445DG83	LRRcap domain-containing protein OS=Arachis hypogaea OX=3818 GN=Ahy_A04g019610 PE=4 SV=1	Ahy_A04g019610	0.642	0.00028821	Down	16	4	39	4	32.7	5.22368e+06	5.65994e+06	5.81318e+06	3.59561e+06	3.53336e+06	3.71826e+06	1.142	1.241	1.276	0.78	0.762	0.807
cellular process	A0A444Y5S7	Peroxidase OS=Arachis hypogaea OX=3818 GN=Ahy_B08g093316 PE=3 SV=1	Ahy_B08g093316	5.5938	0.000252977	Up	48	10	65	3	34.3	4.47081e+06	2.96764e+06	4.111e+06	2.47176e+07	2.03068e+07	2.03021e+07	0.35	0.233	0.323	1.921	1.569	1.578
cellular process	A0A444ZUW5	Glutathione S-transferase U17 (Fragment)(predicted) OS=Arachis hypogaea OX=3818 GN=Ahy_B03g062664 PE=3 SV=1	Ahy_B03g062664	0.6313	0.000282978	Down	33	6	98	6	26	2.56438e+07	2.45947e+07	2.66495e+07	1.73569e+07	1.58618e+07	1.59004e+07	1.225	1.179	1.279	0.823	0.748	0.754
cellular process	A0A445DL54	Glutathione S-transferase(predicted) OS=Arachis hypogaea OX=3818 GN=Ahy_A04g021525 PE=3 SV=1	Ahy_A04g021525	0.5391	0.00963337	Down	11	4	42	4	38.2	5.04545e+06	5.2708e+06	5.30828e+06	2.54164e+06	3.65417e+06	2.33178e+06	1.258	1.318	1.329	0.629	0.899	0.577
cellular process	A0A445EKI3	CMP/dCMP-type deaminase domain-containing protein OS=Arachis hypogaea OX=3818 GN=Ahy_A01g000564 PE=4 SV=1	Ahy_A01g000564	1.5187	0.00490417	Up	24	3	17	3	21.2	959870	1.11661e+06	1.12584e+06	1.47234e+06	1.73209e+06	1.7187e+06	0.711	0.83	0.838	1.083	1.266	1.264
cellular process	A0A445DPK4	Putative nucleoredoxin 1(predicted) OS=Arachis hypogaea OX=3818 GN=Ahy_A03g011098 PE=4 SV=1	Ahy_A03g011098	1.6933	0.00767707	Up	39	15	118	5	62.5	1.13612e+07	1.58824e+07	1.28121e+07	2.13771e+07	2.25207e+07	2.47288e+07	0.629	0.882	0.713	1.175	1.231	1.36
cellular process	A0A445DCN0	Protein METHYLENE BLUE SENSITIVITY 1(predicted) OS=Arachis hypogaea OX=3818 GN=Ahy_A04g018031 PE=4 SV=1	Ahy_A04g018031	1.6909	0.00250986	Up	15	2	8	2	11	860291	716233	812670	1.22622e+06	1.37102e+06	1.49225e+06	0.799	0.668	0.759	1.131	1.257	1.376
cellular process	A0A445E0U7	Peroxidase OS=Arachis hypogaea OX=3818 GN=Ahy_A03g015616 PE=3 SV=1	Ahy_A03g015616	20.8528	0.0315362	Up	28	7	21	7	35.4		27740	357675	4.46976e+06	4.49573e+06	3.25673e+06		0.011	0.143	1.766	1.765	1.286
cellular process	A0A444YWK7	30S ribosomal protein S9(predicted) OS=Arachis hypogaea OX=3818 GN=Ahy_B06g086060 PE=3 SV=1	Ahy_B06g086060	0.5752	0.000458877	Down	26	2	18	2	11.4	1.55788e+07	1.5732e+07	1.36279e+07	8.3263e+06	8.71036e+06	9.11734e+06	1.319	1.336	1.159	0.7	0.728	0.766
cellular process	A0A444XCP3	ABC transporter G family member OS=Arachis hypogaea OX=3818 GN=Ahy_B09g094992 PE=3 SV=1	Ahy_B09g094992	1.5293	0.00862526	Up	12	16	103	11	168.5	8.10415e+06	1.03562e+07	7.81935e+06	1.39563e+07	1.35766e+07	1.31566e+07	0.729	0.934	0.706	1.245	1.204	1.174
cellular process	A0A444XCX9	IAA-amino acid hydrolase ILR1-like 4 isoform C(predicted) OS=Arachis hypogaea OX=3818 GN=Ahy_B09g095085 PE=3 SV=1	Ahy_B09g095085	0.5025	0.000799752	Down	19	10	80	10	112.2	2.47518e+07	2.45219e+07	2.4822e+07	1.39994e+07	1.08692e+07	1.27853e+07	1.334	1.325	1.343	0.749	0.578	0.684
cellular process	A0A445EU70	Fe2OG dioxygenase domain-containing protein OS=Arachis hypogaea OX=3818 GN=Ahy_A01g003917 PE=4 SV=1	Ahy_A01g003917	2.3324	0.000436344	Up	13	4	44	3	41.9	993130	765110	806143	1.99335e+06	1.98857e+06	2.07074e+06	0.694	0.536	0.566	1.382	1.371	1.436
cellular process	A0A445ELP1	1-deoxy-D-xylulose-5-phosphate synthase OS=Arachis hypogaea OX=3818 GN=Ahy_A01g000908 PE=3 SV=1	Ahy_A01g000908	0.5996	0.00554996	Down	7	3	18	3	77.4	2.57288e+06	1.92222e+06	2.0688e+06	1.41427e+06	1.29775e+06	1.26844e+06	1.469	1.101	1.186	0.802	0.731	0.719
cellular process	A0A445AWH5	UBC core domain-containing protein OS=Arachis hypogaea OX=3818 GN=Ahy_B01g055536 PE=4 SV=1	Ahy_B01g055536	0.5186	0.0488911	Down	15	3	7	3	39.5	654377	829254	953152	630403	322057	326032	1.06	1.348	1.551	1.014	0.515	0.524
cellular process	A0A444WQT2	Fe2OG dioxygenase domain-containing protein OS=Arachis hypogaea OX=3818 GN=Ahy_Scaffold1g106620 PE=3 SV=1	Ahy_Scaffold1g106620	0.6429	3.65928e-05	Down	52	16	156	16	39.9	8.93017e+07	9.23794e+07	9.541e+07	6.00797e+07	6.12173e+07	5.89759e+07	1.176	1.22	1.261	0.785	0.795	0.771
cellular process	A0A445CYL7	Membrin(predicted) OS=Arachis hypogaea OX=3818 GN=Ahy_A05g021838 PE=4 SV=1	Ahy_A05g021838	0.5276	0.000160065	Down	10	3	15	3	47.8	1.39758e+06	1.43613e+06	1.43588e+06	695464	817721	766513	1.285	1.324	1.326	0.635	0.742	0.699
cellular process	A0A445E4W3	4-hydroxy-3-methylbut-2-en-1-yl diphosphate synthase (Ferredoxin), chloroplastic (Fragment)(predicted) OS=Arachis hypogaea OX=3818 GN=Ahy_A03g016883 PE=3 SV=1	Ahy_A03g016883	3.1907	0.035752	Up	29	17	80	2	82.7	543406	178950	164003	748503	1.26817e+06	842486	0.873	0.288	0.265	1.194	2.012	1.344
cellular process	A0A444WVT0	Phosphoenolpyruvate carboxykinase (ATP) OS=Arachis hypogaea OX=3818 GN=Ahy_Scaffold1g107451 PE=3 SV=1	Ahy_Scaffold1g107451	2.0107	0.00441432	Up	22	8	58	3	73.6	327396		276804	559550	671773	612293	0.671		0.57	1.138	1.359	1.246
cellular process	A0A445E7N3	t-SNARE coiled-coil homology domain-containing protein OS=Arachis hypogaea OX=3818 GN=Ahy_A02g005706 PE=3 SV=1	Ahy_A02g005706	1.545	0.00479653	Up	14	4	24	4	37.1	1.69548e+06	1.80206e+06	2.04478e+06	3.03477e+06	3.04387e+06	2.59075e+06	0.718	0.766	0.87	1.276	1.272	1.089
cellular process	A0A444Y8Z3	Carboxypeptidase(predicted) OS=Arachis hypogaea OX=3818 GN=Ahy_B08g094454 PE=3 SV=1	Ahy_B08g094454	0.5696	0.000183267	Down	36	11	84	3	49	1.28598e+07	1.27817e+07	1.35671e+07	8.08212e+06	7.38428e+06	7.13962e+06	1.253	1.249	1.327	0.781	0.71	0.69
cellular process	A0A445D3F3	Fe2OG dioxygenase domain-containing protein OS=Arachis hypogaea OX=3818 GN=Ahy_A05g023361 PE=3 SV=1	Ahy_A05g023361	5.6011	0.0066037	Up	5	2	4	2	35.2	365655	150832	115859	1.01718e+06	1.23777e+06	1.32595e+06	0.523	0.216	0.166	1.443	1.745	1.881
cellular process	A0A444WNZ2	Brix domain-containing protein OS=Arachis hypogaea OX=3818 GN=Ahy_Scaffold8g108416 PE=3 SV=1	Ahy_Scaffold8g108416	6.0023	5.29664e-05	Up	7	2	4	2	37.1	111213	97465.6	107882	573051	763039	587396	0.299	0.263	0.291	1.529	2.024	1.567
cellular process	A0A445AGE9	glutathione S-transferase L3(predicted) OS=Arachis hypogaea OX=3818 GN=Ahy_B02g059269 PE=4 SV=1	Ahy_B02g059269	0.5922	0.000315887	Down	57	11	97	3	27.4	2.06481e+06	1.92364e+06	2.1215e+06	1.29874e+06	1.16204e+06	1.20149e+06	1.272	1.189	1.313	0.794	0.706	0.735
cellular process	A0A445BWW9	Vacuolar protein-sorting-associated protein 4(predicted) OS=Arachis hypogaea OX=3818 GN=Ahy_A08g039490 PE=4 SV=1	Ahy_A08g039490	0.3951	0.0365315	Down	17	6	47	2	45.3	771610	1.10905e+06	1.17764e+06	661717	311265	249419	1.085	1.564	1.664	0.924	0.432	0.348
cellular process	A0A445DIQ0	GLTP domain-containing protein OS=Arachis hypogaea OX=3818 GN=Ahy_A04g020875 PE=4 SV=1	Ahy_A04g020875	0.6139	0.000655046	Down	15	3	14	3	22.9	1.97252e+06	1.8334e+06	1.65297e+06	1.11636e+06	1.13582e+06	1.13964e+06	1.342	1.251	1.129	0.754	0.762	0.769
cellular process	A0A444YF45	Protein-methionine-S-oxide reductase OS=Arachis hypogaea OX=3818 GN=Ahy_A07g031300 PE=3 SV=1	Ahy_A07g031300	3.3921	0.0186859	Up	23	3	22	2	22.8	289851	725726	239023	1.28046e+06	1.38352e+06	1.64431e+06	0.314	0.788	0.26	1.376	1.478	1.766
cellular process	A0A444Y0H8	Protein kinase domain-containing protein OS=Arachis hypogaea OX=3818 GN=Ahy_B08g090713 PE=4 SV=1	Ahy_B08g090713	1.6746	0.014771	Up	5	6	20	4	136.3	994117	897241	1.05179e+06	2.00267e+06	1.62988e+06	1.35134e+06	0.755	0.683	0.802	1.51	1.222	1.019
cellular process	A0A444ZVS4	Putative nucleoredoxin 1(predicted) OS=Arachis hypogaea OX=3818 GN=Ahy_B03g062769 PE=4 SV=1	Ahy_B03g062769	2.0248	0.000982717	Up	25	12	96	2	63.9		513486	577283	1.13696e+06	1.1553e+06	1.06245e+06		0.581	0.654	1.274	1.287	1.19
cellular process	A0A444YX55	BZIP domain-containing protein OS=Arachis hypogaea OX=3818 GN=Ahy_B05g073841 PE=4 SV=1	Ahy_B05g073841	5.2359	0.000432502	Up	5	2	8	2	37.5	276750	196438	162937	1.05153e+06	1.15343e+06	1.1596e+06	0.416	0.296	0.246	1.571	1.713	1.732
cellular process	A0A444WU83	Helicase ATP-binding domain-containing protein OS=Arachis hypogaea OX=3818 GN=Ahy_Scaffold1g107042 PE=3 SV=1	Ahy_Scaffold1g107042	1.6596	0.0442639	Up	5	4	20	4	138	720164	541711	797482	1.23057e+06	882627	1.34252e+06	0.786	0.593	0.874	1.333	0.951	1.455
cellular process	A0A444ZX67	Putative PDZ domain, tetratricopeptide-like helical domain-containing protein(predicted) OS=Arachis hypogaea OX=3818 GN=Ahy_B03g063395 PE=4 SV=1	Ahy_B03g063395	0.4213	0.00862262	Down	18	5	34	5	40.1	1.76876e+07	2.5173e+07	2.8838e+07	8.99696e+06	1.23559e+07	9.22529e+06	1.041	1.486	1.705	0.526	0.718	0.539
cellular process	A0A444YHM1	(1->3)-beta-glucan endohydrolase OS=Arachis hypogaea OX=3818 GN=Ahy_B06g080309 PE=3 SV=1	Ahy_B06g080309	1.7047	0.00018822	Up	50	10	199	6	38.7	1.20957e+08	1.31652e+08	1.38276e+08	2.23743e+08	2.27503e+08	2.23256e+08	0.684	0.746	0.785	1.255	1.269	1.252
cellular process	A0A445BJV4	CMP/dCMP-type deaminase domain-containing protein OS=Arachis hypogaea OX=3818 GN=Ahy_A09g044307 PE=4 SV=1	Ahy_A09g044307	2.1734	0.000684124	Up	16	2	17	2	20.4	1.18596e+06	1.23224e+06	1.13281e+06	2.24213e+06	2.94475e+06	2.62319e+06	0.628	0.655	0.603	1.179	1.54	1.38
cellular process	A0A444Y833	Protein disulfide-isomerase OS=Arachis hypogaea OX=3818 GN=Ahy_B08g094091 PE=3 SV=1	Ahy_B08g094091	0.6371	5.14045e-05	Down	38	19	182	5	65.5	6.31041e+07	6.13245e+07	6.46393e+07	3.90796e+07	4.11963e+07	4.16347e+07	1.222	1.191	1.257	0.751	0.787	0.8
cellular process	A0A445B3M7	Pantothenate kinase 2 OS=Arachis hypogaea OX=3818 GN=Ahy_A10g047812 PE=3 SV=1	Ahy_A10g047812	1.6187	0.0203438	Up	7	5	12	4	103.6	1.42095e+06	918300	1.12266e+06	1.87968e+06	2.04413e+06	1.74545e+06	0.937	0.607	0.743	1.23	1.33	1.142
cellular process	A0A444ZQY2	Glycosyltransferase OS=Arachis hypogaea OX=3818 GN=Ahy_B04g073551 PE=3 SV=1	Ahy_B04g073551	2.7057	0.000198412	Up	8	4	11	3	51.2	811518	982159	974372	2.34091e+06	2.72758e+06	2.50954e+06	0.472	0.573	0.569	1.352	1.566	1.449
cellular process	A0A444ZDD8	Endoglucanase OS=Arachis hypogaea OX=3818 GN=Ahy_B04g069733 PE=3 SV=1	Ahy_B04g069733	0.6478	0.0154171	Down	6	4	23	2	68.6	1.24386e+06	1.65193e+06	1.67384e+06	1.07274e+06	951135	972766	0.99	1.318	1.338	0.847	0.747	0.768
cellular process	A0A445DGV1	Carboxypeptidase(predicted) OS=Arachis hypogaea OX=3818 GN=Ahy_A04g019931 PE=3 SV=1	Ahy_A04g019931	0.6148	0.0033913	Down	30	9	64	2	49.1	2.33458e+06	2.47202e+06	1.95302e+06	1.32219e+06	1.49037e+06	1.39454e+06	1.282	1.361	1.077	0.72	0.807	0.76
cellular process	A0A445BYE3	Peroxidase OS=Arachis hypogaea OX=3818 GN=Ahy_A08g039956 PE=3 SV=1	Ahy_A08g039956	7.2287	2.80046e-05	Up	50	10	83	3	34.4	1.71538e+06	2.04416e+06	2.21845e+06	1.60308e+07	1.35817e+07	1.41296e+07	0.208	0.248	0.27	1.927	1.623	1.698
cellular process	A0A445BCG7	alpha-1,2-Mannosidase OS=Arachis hypogaea OX=3818 GN=Ahy_A10g051335 PE=3 SV=1	Ahy_A10g051335	0.6429	0.016104	Down	15	7	51	7	73	7.38541e+06	5.63928e+06	8.01044e+06	4.55214e+06	4.42982e+06	4.70471e+06	1.281	0.981	1.395	0.783	0.758	0.81
cellular process	A0A444Z607	Glutathione S-transferase GST 5(predicted) OS=Arachis hypogaea OX=3818 GN=Ahy_B05g077978 PE=3 SV=1	Ahy_B05g077978	1.921	0.00012418	Up	13	3	19	2	26.7	1.99143e+06	1.89624e+06	2.0939e+06	3.93472e+06	4.07185e+06	3.62296e+06	0.681	0.65	0.719	1.335	1.374	1.229
cellular process	A0A445B891	S1 motif domain-containing protein OS=Arachis hypogaea OX=3818 GN=Ahy_A10g049933 PE=3 SV=1	Ahy_A10g049933	0.5877	0.00088165	Down	12	4	13	4	38.6	5.66568e+06	4.81908e+06	5.61945e+06	3.2872e+06	3.27981e+06	3.00863e+06	1.328	1.133	1.323	0.765	0.759	0.7
cellular process	A0A445B9V8	ATP-dependent (S)-NAD(P)H-hydrate dehydratase OS=Arachis hypogaea OX=3818 GN=Ahy_A10g050581 PE=3 SV=1	Ahy_A10g050581	1.7566	0.0225261	Up	17	6	26	6	47.1	1.49329e+06	2.4466e+06	1.53108e+06	3.09135e+06	3.22515e+06	3.40729e+06	0.592	0.972	0.609	1.216	1.261	1.34
cellular process	A0A444ZCJ6	TPT domain-containing protein OS=Arachis hypogaea OX=3818 GN=Ahy_B04g069413 PE=4 SV=1	Ahy_B04g069413	3.2555	2.95714e-05	Up	11	3	15	2	42.2	318321	305331	286592	905753	1.0606e+06	1.0316e+06	0.49	0.472	0.443	1.385	1.612	1.577
cellular process	A0A444WV47	plant intracellular Ras-group-related LRR protein 4(predicted) OS=Arachis hypogaea OX=3818 GN=Ahy_Scaffold1g107237 PE=4 SV=1	Ahy_Scaffold1g107237	1.6717	0.0471168	Up	9	3	18	3	64.5	876834	1.39222e+06	951721	2.00569e+06	2.02712e+06	1.41816e+06	0.609	0.969	0.664	1.382	1.389	0.977
cellular process	A0A444ZAB7	CBS domain-containing protein CBSX1, chloroplastic(predicted) OS=Arachis hypogaea OX=3818 GN=Ahy_B05g079602 PE=4 SV=1	Ahy_B05g079602	0.6532	0.0133164	Down	30	6	34	6	25.5	6.63634e+06	5.68938e+06	4.75313e+06	3.85647e+06	3.58978e+06	3.84102e+06	1.409	1.211	1.013	0.812	0.752	0.809
cellular process	A0A445DGQ5	Carboxypeptidase OS=Arachis hypogaea OX=3818 GN=Ahy_A04g019925 PE=3 SV=1	Ahy_A04g019925	0.5181	0.000208549	Down	27	10	83	3	50.2	2.24745e+07	2.21906e+07	2.07821e+07	1.1072e+07	1.25185e+07	1.07236e+07	1.356	1.343	1.26	0.663	0.746	0.642
cellular process	A0A445D6Y5	Cellulose synthase-like protein D3 (Fragment)(predicted) OS=Arachis hypogaea OX=3818 GN=Ahy_A05g024873 PE=4 SV=1	Ahy_A05g024873	2.2057	0.00167592	Up	3	4	16	3	127.8	764432	823617	695051	1.6168e+06	2.0152e+06	1.4658e+06	0.624	0.674	0.569	1.309	1.622	1.187
cellular process	A0A444WWC4	Serine/threonine-protein phosphatase OS=Arachis hypogaea OX=3818 GN=Ahy_B10g100341 PE=3 SV=1	Ahy_B10g100341	1.6057	0.00674993	Up	11	3	12	3	52.3	603770	647580	608897	1.18108e+06	884653	955751	0.745	0.801	0.754	1.446	1.077	1.17
cellular process	A0A444Z325	CULLIN_2 domain-containing protein OS=Arachis hypogaea OX=3818 GN=Ahy_B05g076149 PE=3 SV=1	Ahy_B05g076149	1.6041	0.000252927	Up	4	3	17	2	86.4	407429	445816	447321	713979	725446	672850	0.719	0.789	0.793	1.25	1.263	1.178
cellular process	A0A445ASR0	Monocopper oxidase-like protein SKU5 isoform A(predicted) OS=Arachis hypogaea OX=3818 GN=Ahy_B01g053834 PE=3 SV=1	Ahy_B01g053834	0.5598	0.00512731	Down	16	8	66	8	66.9	1.07727e+07	8.58363e+06	1.20318e+07	5.64376e+06	6.17886e+06	5.95774e+06	1.319	1.054	1.48	0.686	0.747	0.724
cellular process	A0A444WYZ1	Mg-protoporphyrin IX chelatase OS=Arachis hypogaea OX=3818 GN=Ahy_B10g101147 PE=3 SV=1	Ahy_B10g101147	0.5673	0.0113138	Down	33	11	139	6	45.4	1.03218e+07	9.62808e+06	1.04489e+07	6.23929e+06	6.77903e+06	4.4396e+06	1.299	1.215	1.32	0.779	0.842	0.554
cellular process	A0A444XMI2	Protein kinase domain-containing protein OS=Arachis hypogaea OX=3818 GN=Ahy_B09g096839 PE=4 SV=1	Ahy_B09g096839	1.7381	0.00654728	Up	3	2	8	2	102.8	318561	369242	339153	493967	681000	631984	0.677	0.787	0.724	1.042	1.428	1.333
cellular process	A0A445C672	SHSP domain-containing protein OS=Arachis hypogaea OX=3818 GN=Ahy_A07g032196 PE=3 SV=1	Ahy_A07g032196	0.5551	0.00774002	Down	52	6	37	6	16.2	5.92801e+06	7.72578e+06	6.58091e+06	3.21199e+06	3.76406e+06	4.39168e+06	1.129	1.476	1.259	0.607	0.708	0.83
cellular process	A0A445CMJ0	Sucrose synthase OS=Arachis hypogaea OX=3818 GN=Ahy_A06g027068 PE=3 SV=1	Ahy_A06g027068	1.6109	0.0449217	Up	21	14	135	2	90.3	678277	1.18383e+06	1.07442e+06	1.64518e+06	1.63791e+06	1.50537e+06	0.529	0.925	0.841	1.273	1.26	1.164
cellular process	A0A445AL57	WD40 repeat-containing protein SMU1(predicted) OS=Arachis hypogaea OX=3818 GN=Ahy_B02g061420 PE=4 SV=1	Ahy_B02g061420	1.5013	0.00518286	Up	7	2	14	2	56.3	615653	746210	691448	1.13064e+06	1.02565e+06	963382	0.717	0.871	0.808	1.306	1.178	1.113
cellular process	A0A445BVW9	Protein disulfide-isomerase OS=Arachis hypogaea OX=3818 GN=Ahy_A08g039303 PE=3 SV=1	Ahy_A08g039303	0.5987	0.000243831	Down	35	17	145	3	65.4	5.03826e+06	4.54784e+06	4.40242e+06	2.85413e+06	2.87212e+06	2.74679e+06	1.35	1.223	1.185	0.759	0.76	0.731
cellular process	A0A445DNI1	Glutamyl-tRNA(Gln) amidotransferase subunit B, chloroplastic/mitochondrial OS=Arachis hypogaea OX=3818 GN=GATB PE=3 SV=1	GATB	0.4895	0.000445092	Down	8	4	22	4	61	2.11574e+06	2.58738e+06	2.37704e+06	1.15106e+06	1.11816e+06	1.23695e+06	1.203	1.476	1.358	0.65	0.628	0.698
cellular process	A0A445AUP0	Cytokinin dehydrogenase OS=Arachis hypogaea OX=3818 GN=Ahy_B01g054981 PE=3 SV=1	Ahy_B01g054981	14.1369	0.00582676	Up	32	14	122	2	59.6	31793.2	82735.7		913699	639570	894425	0.062	0.162		1.776	1.236	1.738
cellular process	A0A444Z879	UBC core domain-containing protein OS=Arachis hypogaea OX=3818 GN=Ahy_A05g024749 PE=3 SV=1	Ahy_A05g024749	1.5526	0.0337837	Up	10	2	10	2	19.8	279731	199284	296943	352005	436488	431161	0.844	0.603	0.9	1.054	1.299	1.291
cellular process	A0A444ZDN9	Peroxidase OS=Arachis hypogaea OX=3818 GN=Ahy_B04g069825 PE=3 SV=1	Ahy_B04g069825	1.8073	0.00170457	Up	39	9	227	4	36.4	5.96544e+07	7.18254e+07	7.52713e+07	1.2293e+08	1.35012e+08	1.20206e+08	0.614	0.741	0.778	1.256	1.371	1.228
cellular process	A0A444ZVR6	Glutathione transferase OS=Arachis hypogaea OX=3818 GN=Ahy_B03g062930 PE=3 SV=1	Ahy_B03g062930	0.666	0.00027847	Down	48	9	141	3	24	7.2951e+07	7.49933e+07	8.03121e+07	5.05364e+07	5.3094e+07	5.02231e+07	1.149	1.185	1.271	0.79	0.826	0.785
cellular process	A0A444YJ38	Mannan endo-1,4-beta-mannosidase OS=Arachis hypogaea OX=3818 GN=Ahy_B06g080843 PE=3 SV=1	Ahy_B06g080843	2.4857	0.0261905	Up	8	2	10	2	46.7	112761	265034	262219	554606	511569	544834	0.302	0.711	0.704	1.472	1.35	1.446
cellular process	A0A445DQQ3	probable phosphoinositide phosphatase SAC9(predicted) OS=Arachis hypogaea OX=3818 GN=Ahy_A03g011431 PE=4 SV=1	Ahy_A03g011431	2.0258	0.0190038	Up	5	5	21	5	187.9	548501	1.04307e+06	631067	1.54805e+06	1.50485e+06	1.50495e+06	0.487	0.929	0.563	1.364	1.319	1.326
cellular process	A0A445CXS1	Ubiquitin-like domain-containing protein OS=Arachis hypogaea OX=3818 GN=Ahy_A06g030897 PE=4 SV=1	Ahy_A06g030897	8.1778	1.40635e-05	Up	10	3	10	3	20.1	851460	876055		7.54417e+06	7.01165e+06	6.86579e+06	0.185	0.19		1.623	1.5	1.477
cellular process	A0A445BSY5	Transcriptional corepressor SEUSS (Fragment)(predicted) OS=Arachis hypogaea OX=3818 GN=Ahy_A08g038130 PE=4 SV=1	Ahy_A08g038130	1.6493	0.0307896	Up	2	2	8	2	100.5	244416	355868	380972	516316	629412	492695	0.562	0.82	0.879	1.178	1.427	1.124
cellular process	A0A445DM70	Aspartate carbamoyltransferase OS=Arachis hypogaea OX=3818 GN=Ahy_A03g010398 PE=3 SV=1	Ahy_A03g010398	0.639	0.000176801	Down	30	10	100	5	42.7	3.54659e+07	3.37065e+07	3.38176e+07	2.12332e+07	2.35774e+07	2.18117e+07	1.259	1.2	1.206	0.748	0.826	0.768
cellular process	A0A445BGY9	Nuclear pore complex protein NUP1 (Fragment)(predicted) OS=Arachis hypogaea OX=3818 GN=Ahy_A09g042844 PE=4 SV=1	Ahy_A09g042844	1.5396	0.00148605	Up	2	3	10	3	141.1	626478	567716	523988	850056	902792	924077	0.858	0.78	0.721	1.156	1.22	1.256
cellular process	A0A444YYM6	Kunitz inhibitor ST1-like protein(predicted) OS=Arachis hypogaea OX=3818 GN=Ahy_B05g074359 PE=3 SV=1	Ahy_B05g074359	2.6571	0.00340773	Up	6	3	9	3	85.3	1.0772e+06	991177	1.23595e+06	3.7913e+06	2.72632e+06	2.36266e+06	0.532	0.491	0.613	1.859	1.329	1.159
cellular process	A0A444YXG9	Putative acetyltransferase At3g50280 family(predicted) OS=Arachis hypogaea OX=3818 GN=Ahy_B05g073940 PE=3 SV=1	Ahy_B05g073940	0.5402	0.000845211	Down	41	13	80	2	48.8	4.72517e+07	4.46999e+07	4.6061e+07	2.18592e+07	2.66045e+07	2.69943e+07	1.333	1.264	1.305	0.612	0.74	0.756
cellular process	A0A445BGC9	Cytochrome P450 77A3(predicted) OS=Arachis hypogaea OX=3818 GN=Ahy_A09g042614 PE=3 SV=1	Ahy_A09g042614	0.4114	0.0010187	Down	21	7	16	5	58.7	3.57513e+06	3.15814e+06	3.00444e+06	1.45752e+06	1.48127e+06	1.11372e+06	1.561	1.383	1.317	0.632	0.638	0.483
cellular process	A0A445AL69	Non-specific lipid-transfer protein OS=Arachis hypogaea OX=3818 GN=Ahy_B02g061483 PE=3 SV=1	Ahy_B02g061483	0.549	3.76214e-05	Down	65	7	195	7	11.5	2.76226e+08	2.63257e+08	2.68491e+08	1.56506e+08	1.4319e+08	1.49106e+08	1.323	1.265	1.292	0.744	0.677	0.709
cellular process	A0A445AJQ4	Glutathione S-transferase, amino-terminal domain protein(predicted) OS=Arachis hypogaea OX=3818 GN=Ahy_B02g060883 PE=3 SV=1	Ahy_B02g060883	0.6373	0.00709698	Down	21	5	58	5	25.9	1.08605e+07	1.06026e+07	1.27303e+07	8.34212e+06	6.78538e+06	6.91359e+06	1.163	1.138	1.369	0.887	0.717	0.735
cellular process	A0A444WZ21	Peroxidase OS=Arachis hypogaea OX=3818 GN=Ahy_B10g101275 PE=3 SV=1	Ahy_B10g101275	2.3306	3.72112e-06	Up	25	6	23	5	35.6	3.33109e+06	3.38588e+06	3.47012e+06	7.8418e+06	7.86599e+06	8.31119e+06	0.586	0.598	0.613	1.37	1.366	1.452
cellular process	A0A444ZJ69	Carboxypeptidase OS=Arachis hypogaea OX=3818 GN=Ahy_B04g070834 PE=3 SV=1	Ahy_B04g070834	0.4168	0.00414244	Down	26	9	78	2	50.1	1.14875e+06	1.04237e+06	1.03248e+06	351439	424542	583658	1.509	1.373	1.362	0.458	0.55	0.761
cellular process	A0A445BRF2	HATPase_c domain-containing protein OS=Arachis hypogaea OX=3818 GN=Ahy_A08g037662 PE=3 SV=1	Ahy_A08g037662	0.5667	8.14419e-06	Down	22	15	119	13	92.2	1.13681e+07	1.20226e+07	1.14524e+07	6.73349e+06	6.59503e+06	6.64894e+06	1.249	1.324	1.263	0.734	0.715	0.725
cellular process	A0A445C0J8	Dynamin GTPase OS=Arachis hypogaea OX=3818 GN=Ahy_A08g040720 PE=3 SV=1	Ahy_A08g040720	1.6184	0.00149042	Up	30	23	167	14	107.7	7.65866e+06	8.34833e+06	7.52187e+06	1.42111e+07	1.22484e+07	1.20743e+07	0.743	0.812	0.733	1.368	1.172	1.163
cellular process	A0A445BH16	Glutathione reductase OS=Arachis hypogaea OX=3818 GN=Ahy_A09g042906 PE=3 SV=1	Ahy_A09g042906	1.986	1.43437e-05	Up	35	13	104	11	53.7	6.82623e+06	7.1758e+06	6.64953e+06	1.35867e+07	1.43235e+07	1.35982e+07	0.661	0.697	0.647	1.306	1.369	1.307
cellular process	A0A445B0N0	AMP-binding domain-containing protein OS=Arachis hypogaea OX=3818 GN=Ahy_A10g046825 PE=4 SV=1	Ahy_A10g046825	2.6932	0.000848765	Up	11	5	22	3	74.1	340636	362839	252928	882178	879067	845081	0.576	0.615	0.429	1.48	1.466	1.417
cellular process	A0A445DIR8	Peroxidase OS=Arachis hypogaea OX=3818 GN=Ahy_A04g020871 PE=3 SV=1	Ahy_A04g020871	1.5886	0.000355614	Up	51	12	242	7	38.8	1.99398e+08	1.86351e+08	2.00564e+08	3.00849e+08	3.36713e+08	3.04774e+08	0.785	0.736	0.793	1.176	1.309	1.191
cellular process	A0A444ZE19	Ent-kaurenoic acid oxidase 2(predicted) OS=Arachis hypogaea OX=3818 GN=Ahy_B04g069967 PE=3 SV=1	Ahy_B04g069967	0.2681	0.0496826	Down	9	4	20	4	57	790796	914518	2.39027e+06	259571	617691	236179	0.914	1.06	2.775	0.298	0.704	0.271
cellular process	A0A445AB81	J domain-containing protein OS=Arachis hypogaea OX=3818 GN=Ahy_B03g068853 PE=4 SV=1	Ahy_B03g068853	0.4843	0.000696395	Down	9	5	13	5	79.3	1.02203e+07	1.12849e+07	1.0539e+07	4.55678e+06	5.34205e+06	5.80981e+06	1.289	1.427	1.335	0.57	0.665	0.727
cellular process	A0A445E6C0	Cytochrome P450 76C4(predicted) OS=Arachis hypogaea OX=3818 GN=Ahy_A02g005282 PE=3 SV=1	Ahy_A02g005282	15.3033	2.42943e-06	Up	7	3	7	3	57	38826.3	45053.7	47128.5	670203	719074	638585	0.108	0.126	0.132	1.855	1.979	1.767
cellular process	A0A445ELD2	Amine oxidase OS=Arachis hypogaea OX=3818 GN=Ahy_A01g000871 PE=3 SV=1	Ahy_A01g000871	1.6086	0.0001392	Up	53	25	358	8	75.9	1.61868e+08	1.72583e+08	1.75826e+08	2.79643e+08	2.67093e+08	2.84098e+08	0.727	0.777	0.793	1.246	1.183	1.266
developmental process	A0A445BRF2	HATPase_c domain-containing protein OS=Arachis hypogaea OX=3818 GN=Ahy_A08g037662 PE=3 SV=1	Ahy_A08g037662	0.5667	8.14419e-06	Down	22	15	119	13	92.2	1.13681e+07	1.20226e+07	1.14524e+07	6.73349e+06	6.59503e+06	6.64894e+06	1.249	1.324	1.263	0.734	0.715	0.725
developmental process	A0A445D9L9	Beta-fructofuranosidase OS=Arachis hypogaea OX=3818 GN=Ahy_A05g025836 PE=3 SV=1	Ahy_A05g025836	0.6665	0.020722	Down	20	10	70	2	73.6	1.13947e+06	1.48217e+06	1.37476e+06	885752	1.02554e+06	784977	1.025	1.337	1.242	0.791	0.91	0.701
developmental process	A0A445D6Y5	Cellulose synthase-like protein D3 (Fragment)(predicted) OS=Arachis hypogaea OX=3818 GN=Ahy_A05g024873 PE=4 SV=1	Ahy_A05g024873	2.2057	0.00167592	Up	3	4	16	3	127.8	764432	823617	695051	1.6168e+06	2.0152e+06	1.4658e+06	0.624	0.674	0.569	1.309	1.622	1.187
developmental process	A0A445DPK4	Putative nucleoredoxin 1(predicted) OS=Arachis hypogaea OX=3818 GN=Ahy_A03g011098 PE=4 SV=1	Ahy_A03g011098	1.6933	0.00767707	Up	39	15	118	5	62.5	1.13612e+07	1.58824e+07	1.28121e+07	2.13771e+07	2.25207e+07	2.47288e+07	0.629	0.882	0.713	1.175	1.231	1.36
developmental process	A0A445DL54	Glutathione S-transferase(predicted) OS=Arachis hypogaea OX=3818 GN=Ahy_A04g021525 PE=3 SV=1	Ahy_A04g021525	0.5391	0.00963337	Down	11	4	42	4	38.2	5.04545e+06	5.2708e+06	5.30828e+06	2.54164e+06	3.65417e+06	2.33178e+06	1.258	1.318	1.329	0.629	0.899	0.577
developmental process	A0A445EU70	Fe2OG dioxygenase domain-containing protein OS=Arachis hypogaea OX=3818 GN=Ahy_A01g003917 PE=4 SV=1	Ahy_A01g003917	2.3324	0.000436344	Up	13	4	44	3	41.9	993130	765110	806143	1.99335e+06	1.98857e+06	2.07074e+06	0.694	0.536	0.566	1.382	1.371	1.436
developmental process	A0A444ZBQ5	AAI domain-containing protein OS=Arachis hypogaea OX=3818 GN=Ahy_B04g069047 PE=3 SV=1	Ahy_B04g069047	2.0273	0.0223358	Up	21	3	14	3	21.5	1.29204e+06	672134	1.19494e+06	2.1288e+06	2.15783e+06	2.19352e+06	0.807	0.421	0.75	1.32	1.33	1.36
developmental process	A0A444ZE19	Ent-kaurenoic acid oxidase 2(predicted) OS=Arachis hypogaea OX=3818 GN=Ahy_B04g069967 PE=3 SV=1	Ahy_B04g069967	0.2681	0.0496826	Down	9	4	20	4	57	790796	914518	2.39027e+06	259571	617691	236179	0.914	1.06	2.775	0.298	0.704	0.271
developmental process	A0A444Y5S7	Peroxidase OS=Arachis hypogaea OX=3818 GN=Ahy_B08g093316 PE=3 SV=1	Ahy_B08g093316	5.5938	0.000252977	Up	48	10	65	3	34.3	4.47081e+06	2.96764e+06	4.111e+06	2.47176e+07	2.03068e+07	2.03021e+07	0.35	0.233	0.323	1.921	1.569	1.578
developmental process	A0A445B0N0	AMP-binding domain-containing protein OS=Arachis hypogaea OX=3818 GN=Ahy_A10g046825 PE=4 SV=1	Ahy_A10g046825	2.6932	0.000848765	Up	11	5	22	3	74.1	340636	362839	252928	882178	879067	845081	0.576	0.615	0.429	1.48	1.466	1.417
developmental process	A0A444ZZY8	TPR_REGION domain-containing protein OS=Arachis hypogaea OX=3818 GN=Ahy_B03g064616 PE=4 SV=1	Ahy_B03g064616	1.5491	0.0327017	Up	17	7	37	7	64.3	2.82251e+06	3.18916e+06	2.72389e+06	5.72325e+06	3.86468e+06	4.10332e+06	0.758	0.859	0.734	1.525	1.024	1.093
developmental process	A0A445BSY5	Transcriptional corepressor SEUSS (Fragment)(predicted) OS=Arachis hypogaea OX=3818 GN=Ahy_A08g038130 PE=4 SV=1	Ahy_A08g038130	1.6493	0.0307896	Up	2	2	8	2	100.5	244416	355868	380972	516316	629412	492695	0.562	0.82	0.879	1.178	1.427	1.124
developmental process	A0A444YXG9	Putative acetyltransferase At3g50280 family(predicted) OS=Arachis hypogaea OX=3818 GN=Ahy_B05g073940 PE=3 SV=1	Ahy_B05g073940	0.5402	0.000845211	Down	41	13	80	2	48.8	4.72517e+07	4.46999e+07	4.6061e+07	2.18592e+07	2.66045e+07	2.69943e+07	1.333	1.264	1.305	0.612	0.74	0.756
developmental process	A0A444ZQY2	Glycosyltransferase OS=Arachis hypogaea OX=3818 GN=Ahy_B04g073551 PE=3 SV=1	Ahy_B04g073551	2.7057	0.000198412	Up	8	4	11	3	51.2	811518	982159	974372	2.34091e+06	2.72758e+06	2.50954e+06	0.472	0.573	0.569	1.352	1.566	1.449
developmental process	A0A444ZDD8	Endoglucanase OS=Arachis hypogaea OX=3818 GN=Ahy_B04g069733 PE=3 SV=1	Ahy_B04g069733	0.6478	0.0154171	Down	6	4	23	2	68.6	1.24386e+06	1.65193e+06	1.67384e+06	1.07274e+06	951135	972766	0.99	1.318	1.338	0.847	0.747	0.768
developmental process	A0A444Z325	CULLIN_2 domain-containing protein OS=Arachis hypogaea OX=3818 GN=Ahy_B05g076149 PE=3 SV=1	Ahy_B05g076149	1.6041	0.000252927	Up	4	3	17	2	86.4	407429	445816	447321	713979	725446	672850	0.719	0.789	0.793	1.25	1.263	1.178
developmental process	A0A445CHP8	Fe2OG dioxygenase domain-containing protein OS=Arachis hypogaea OX=3818 GN=Ahy_A07g037063 PE=3 SV=1	Ahy_A07g037063	1.7528	0.00350707	Up	16	5	22	5	41.3	3.04841e+06	2.78412e+06	2.23895e+06	4.65063e+06	4.73084e+06	4.93695e+06	0.82	0.751	0.605	1.241	1.255	1.318
developmental process	A0A445BYE3	Peroxidase OS=Arachis hypogaea OX=3818 GN=Ahy_A08g039956 PE=3 SV=1	Ahy_A08g039956	7.2287	2.80046e-05	Up	50	10	83	3	34.4	1.71538e+06	2.04416e+06	2.21845e+06	1.60308e+07	1.35817e+07	1.41296e+07	0.208	0.248	0.27	1.927	1.623	1.698
developmental process	A0A445ASR0	Monocopper oxidase-like protein SKU5 isoform A(predicted) OS=Arachis hypogaea OX=3818 GN=Ahy_B01g053834 PE=3 SV=1	Ahy_B01g053834	0.5598	0.00512731	Down	16	8	66	8	66.9	1.07727e+07	8.58363e+06	1.20318e+07	5.64376e+06	6.17886e+06	5.95774e+06	1.319	1.054	1.48	0.686	0.747	0.724
developmental process	A0A445CMJ0	Sucrose synthase OS=Arachis hypogaea OX=3818 GN=Ahy_A06g027068 PE=3 SV=1	Ahy_A06g027068	1.6109	0.0449217	Up	21	14	135	2	90.3	678277	1.18383e+06	1.07442e+06	1.64518e+06	1.63791e+06	1.50537e+06	0.529	0.925	0.841	1.273	1.26	1.164
developmental process	A0A445C0J8	Dynamin GTPase OS=Arachis hypogaea OX=3818 GN=Ahy_A08g040720 PE=3 SV=1	Ahy_A08g040720	1.6184	0.00149042	Up	30	23	167	14	107.7	7.65866e+06	8.34833e+06	7.52187e+06	1.42111e+07	1.22484e+07	1.20743e+07	0.743	0.812	0.733	1.368	1.172	1.163
developmental process	A0A444ZUW5	Glutathione S-transferase U17 (Fragment)(predicted) OS=Arachis hypogaea OX=3818 GN=Ahy_B03g062664 PE=3 SV=1	Ahy_B03g062664	0.6313	0.000282978	Down	33	6	98	6	26	2.56438e+07	2.45947e+07	2.66495e+07	1.73569e+07	1.58618e+07	1.59004e+07	1.225	1.179	1.279	0.823	0.748	0.754
developmental process	A0A445EAT9	Protein DEFECTIVE IN EXINE FORMATION 1 isoform A(predicted) OS=Arachis hypogaea OX=3818 GN=Ahy_A02g006882 PE=4 SV=1	Ahy_A02g006882	0.4939	0.0165397	Down	7	3	21	3	99.5	2.22345e+06	2.49671e+06	2.83824e+06	1.37159e+06	883839	1.52207e+06	1.181	1.33	1.514	0.723	0.463	0.802
developmental process	A0A445DIR8	Peroxidase OS=Arachis hypogaea OX=3818 GN=Ahy_A04g020871 PE=3 SV=1	Ahy_A04g020871	1.5886	0.000355614	Up	51	12	242	7	38.8	1.99398e+08	1.86351e+08	2.00564e+08	3.00849e+08	3.36713e+08	3.04774e+08	0.785	0.736	0.793	1.176	1.309	1.191
developmental process	A0A445AL69	Non-specific lipid-transfer protein OS=Arachis hypogaea OX=3818 GN=Ahy_B02g061483 PE=3 SV=1	Ahy_B02g061483	0.549	3.76214e-05	Down	65	7	195	7	11.5	2.76226e+08	2.63257e+08	2.68491e+08	1.56506e+08	1.4319e+08	1.49106e+08	1.323	1.265	1.292	0.744	0.677	0.709
developmental process	A0A444ZDN9	Peroxidase OS=Arachis hypogaea OX=3818 GN=Ahy_B04g069825 PE=3 SV=1	Ahy_B04g069825	1.8073	0.00170457	Up	39	9	227	4	36.4	5.96544e+07	7.18254e+07	7.52713e+07	1.2293e+08	1.35012e+08	1.20206e+08	0.614	0.741	0.778	1.256	1.371	1.228
developmental process	A0A445BWW9	Vacuolar protein-sorting-associated protein 4(predicted) OS=Arachis hypogaea OX=3818 GN=Ahy_A08g039490 PE=4 SV=1	Ahy_A08g039490	0.3951	0.0365315	Down	17	6	47	2	45.3	771610	1.10905e+06	1.17764e+06	661717	311265	249419	1.085	1.564	1.664	0.924	0.432	0.348
developmental process	A0A444YHQ5	TFIIB-type domain-containing protein OS=Arachis hypogaea OX=3818 GN=Ahy_B06g080286 PE=3 SV=1	Ahy_B06g080286	1.7856	0.00137137	Up	12	3	13	3	34.1	442412	377228	484956	791391	787391	778679	0.727	0.622	0.801	1.291	1.277	1.271
developmental process	A0A444ZVS4	Putative nucleoredoxin 1(predicted) OS=Arachis hypogaea OX=3818 GN=Ahy_B03g062769 PE=4 SV=1	Ahy_B03g062769	2.0248	0.000982717	Up	25	12	96	2	63.9		513486	577283	1.13696e+06	1.1553e+06	1.06245e+06		0.581	0.654	1.274	1.287	1.19
developmental process	A0A444Z607	Glutathione S-transferase GST 5(predicted) OS=Arachis hypogaea OX=3818 GN=Ahy_B05g077978 PE=3 SV=1	Ahy_B05g077978	1.921	0.00012418	Up	13	3	19	2	26.7	1.99143e+06	1.89624e+06	2.0939e+06	3.93472e+06	4.07185e+06	3.62296e+06	0.681	0.65	0.719	1.335	1.374	1.229
immune system process	A0A445BTN3	Peptidase A1 domain-containing protein OS=Arachis hypogaea OX=3818 GN=Ahy_A08g038528 PE=4 SV=1	Ahy_A08g038528	1.7714	4.19825e-05	Up	34	9	156	2	49.6	1.1995e+08	1.25058e+08	1.28031e+08	2.15217e+08	2.21832e+08	2.31527e+08	0.693	0.725	0.743	1.235	1.265	1.328
immune system process	A0A444ZF15	(1->3)-beta-glucan endohydrolase OS=Arachis hypogaea OX=3818 GN=Ahy_B04g070142 PE=3 SV=1	Ahy_B04g070142	7.7724	0.000497692	Up	20	4	8	4	38.6	796471	946753	502413	6.49466e+06	5.09894e+06	6.05693e+06	0.241	0.287	0.153	1.951	1.523	1.819
immune system process	A0A444X7H1	isoaspartyl peptidase/L-asparaginase(predicted) OS=Arachis hypogaea OX=3818 GN=Ahy_B10g105209 PE=4 SV=1	Ahy_B10g105209	3.3333	4.26713e-05	Up	9	2	5	2	33.6	51649.6	47300.9	43776.3	150359	157853	173229	0.498	0.458	0.424	1.44	1.502	1.658
immune system process	A0A444Z098	Peptidase A1 domain-containing protein OS=Arachis hypogaea OX=3818 GN=Ahy_B05g074976 PE=3 SV=1	Ahy_B05g074976	0.6353	0.000214284	Down	8	4	54	4	53.5	3.86264e+07	3.68936e+07	3.7322e+07	2.27244e+07	2.42965e+07	2.5512e+07	1.255	1.202	1.217	0.733	0.779	0.822
immune system process	A0A444XCP3	ABC transporter G family member OS=Arachis hypogaea OX=3818 GN=Ahy_B09g094992 PE=3 SV=1	Ahy_B09g094992	1.5293	0.00862526	Up	12	16	103	11	168.5	8.10415e+06	1.03562e+07	7.81935e+06	1.39563e+07	1.35766e+07	1.31566e+07	0.729	0.934	0.706	1.245	1.204	1.174
immune system process	A0A444WX35	Lipase_GDSL domain-containing protein OS=Arachis hypogaea OX=3818 GN=Ahy_B10g100545 PE=3 SV=1	Ahy_B10g100545	0.6578	0.00983975	Down	30	7	39	5	40.3	3.96685e+06	4.15003e+06	3.83414e+06	3.01356e+06	2.23634e+06	2.70497e+06	1.2	1.259	1.165	0.905	0.667	0.812
immune system process	A0A445E4W3	4-hydroxy-3-methylbut-2-en-1-yl diphosphate synthase (Ferredoxin), chloroplastic (Fragment)(predicted) OS=Arachis hypogaea OX=3818 GN=Ahy_A03g016883 PE=3 SV=1	Ahy_A03g016883	3.1907	0.035752	Up	29	17	80	2	82.7	543406	178950	164003	748503	1.26817e+06	842486	0.873	0.288	0.265	1.194	2.012	1.344
immune system process	A0A445C8X3	Phosphoenolpyruvate carboxykinase (ATP) OS=Arachis hypogaea OX=3818 GN=Ahy_A07g033333 PE=3 SV=1	Ahy_A07g033333	1.5865	0.000312732	Up	51	24	188	2	73.8	2.24482e+07	2.42465e+07	2.55537e+07	3.85216e+07	3.94186e+07	3.80897e+07	0.718	0.778	0.821	1.223	1.244	1.209
immune system process	A0A445DIQ0	GLTP domain-containing protein OS=Arachis hypogaea OX=3818 GN=Ahy_A04g020875 PE=4 SV=1	Ahy_A04g020875	0.6139	0.000655046	Down	15	3	14	3	22.9	1.97252e+06	1.8334e+06	1.65297e+06	1.11636e+06	1.13582e+06	1.13964e+06	1.342	1.251	1.129	0.754	0.762	0.769
immune system process	A0A445C9G1	Peptidase A1 domain-containing protein OS=Arachis hypogaea OX=3818 GN=Ahy_A07g033407 PE=4 SV=1	Ahy_A07g033407	2.6538	0.00251879	Up	36	9	168	2	45.9	1.72964e+07	2.4931e+07	2.64588e+07	6.75177e+07	6.1874e+07	55115939	0.411	0.595	0.632	1.594	1.452	1.301
immune system process	A0A444WVT0	Phosphoenolpyruvate carboxykinase (ATP) OS=Arachis hypogaea OX=3818 GN=Ahy_Scaffold1g107451 PE=3 SV=1	Ahy_Scaffold1g107451	2.0107	0.00441432	Up	22	8	58	3	73.6	327396		276804	559550	671773	612293	0.671		0.57	1.138	1.359	1.246
intracellular	A0A444YWJ8	TF-B3 domain-containing protein OS=Arachis hypogaea OX=3818 GN=Ahy_B06g086045 PE=4 SV=1	Ahy_B06g086045	1.7762	0.0232242	Up	14	6	20	6	52.3	2.14168e+06	1.92436e+06	2.85107e+06	4.69514e+06	3.30861e+06	4.42782e+06	0.666	0.601	0.891	1.45	1.016	1.367
intracellular	A0A444ZQE7	Glycosyltransferase OS=Arachis hypogaea OX=3818 GN=Ahy_B04g073385 PE=3 SV=1	Ahy_B04g073385	1.8587	0.000194843	Up	22	7	44	2	52.5	1.19651e+07	1.31359e+07	1.15608e+07	2.39894e+07	2.19113e+07	2.30726e+07	0.682	0.751	0.662	1.357	1.232	1.305
intracellular	A0A444ZX67	Putative PDZ domain, tetratricopeptide-like helical domain-containing protein(predicted) OS=Arachis hypogaea OX=3818 GN=Ahy_B03g063395 PE=4 SV=1	Ahy_B03g063395	0.4213	0.00862262	Down	18	5	34	5	40.1	1.76876e+07	2.5173e+07	2.8838e+07	8.99696e+06	1.23559e+07	9.22529e+06	1.041	1.486	1.705	0.526	0.718	0.539
intracellular	A0A445DZV3	Glycosyltransferase OS=Arachis hypogaea OX=3818 GN=Ahy_A03g015165 PE=3 SV=1	Ahy_A03g015165	0.5769	0.0108265	Down	21	9	64	2	49.9	1.00073e+06	1.10091e+06	1.05186e+06	545493	773421	522716	1.206	1.331	1.273	0.653	0.92	0.625
intracellular	A0A445AL69	Non-specific lipid-transfer protein OS=Arachis hypogaea OX=3818 GN=Ahy_B02g061483 PE=3 SV=1	Ahy_B02g061483	0.549	3.76214e-05	Down	65	7	195	7	11.5	2.76226e+08	2.63257e+08	2.68491e+08	1.56506e+08	1.4319e+08	1.49106e+08	1.323	1.265	1.292	0.744	0.677	0.709
intracellular	A0A445BME0	Lipoxygenase OS=Arachis hypogaea OX=3818 GN=Ahy_A09g045486 PE=3 SV=1	Ahy_A09g045486	3.6457	0.0099314	Up	18	12	726	10	97.6	2.35217e+06	981992	2.43281e+06	7.08662e+06	7.01028e+06	7.16666e+06	0.524	0.219	0.544	1.567	1.541	1.584
intracellular	A0A444XU76	Chalcone-flavonone isomerase family protein OS=Arachis hypogaea OX=3818 GN=Ahy_B09g099541 PE=3 SV=1	Ahy_B09g099541	2.6409	0.0404247	Up	27	4	19	4	24.5	1.07834e+06	1.40727e+06	457506	3.02132e+06	2.74557e+06	2.09705e+06	0.601	0.786	0.256	1.671	1.509	1.159
intracellular	A0A445B866	Abhydrolase_3 domain-containing protein OS=Arachis hypogaea OX=3818 GN=Ahy_A10g049905 PE=4 SV=1	Ahy_A10g049905	6.7786	2.67294e-05	Up	21	10	53	9	51.1	1.92098e+06	2.48587e+06	1.97054e+06	1.55281e+07	1.44143e+07	1.38216e+07	0.231	0.299	0.238	1.851	1.708	1.647
intracellular	A0A445BVS9	Aldehyde dehydrogenase OS=Arachis hypogaea OX=3818 GN=Ahy_A08g039114 PE=3 SV=1	Ahy_A08g039114	0.5397	0.000250881	Down	18	9	66	2	55.4	1.38956e+07	1.47088e+07	1.54024e+07	7.37421e+06	8.35638e+06	8.30266e+06	1.23	1.305	1.369	0.648	0.73	0.729
intracellular	A0A445B0N0	AMP-binding domain-containing protein OS=Arachis hypogaea OX=3818 GN=Ahy_A10g046825 PE=4 SV=1	Ahy_A10g046825	2.6932	0.000848765	Up	11	5	22	3	74.1	340636	362839	252928	882178	879067	845081	0.576	0.615	0.429	1.48	1.466	1.417
intracellular	A0A444YHQ5	TFIIB-type domain-containing protein OS=Arachis hypogaea OX=3818 GN=Ahy_B06g080286 PE=3 SV=1	Ahy_B06g080286	1.7856	0.00137137	Up	12	3	13	3	34.1	442412	377228	484956	791391	787391	778679	0.727	0.622	0.801	1.291	1.277	1.271
intracellular	A0A445ENX5	Cytokinin dehydrogenase OS=Arachis hypogaea OX=3818 GN=Ahy_A01g001621 PE=3 SV=1	Ahy_A01g001621	3.3435	1.62291e-05	Up	36	15	136	3	59.6	2.39401e+07	2.1984e+07	2.08069e+07	7.94186e+07	7.26169e+07	7.38457e+07	0.493	0.454	0.43	1.622	1.474	1.508
intracellular	A0A0A6ZDY1	Peptidyl-prolyl cis-trans isomerase OS=Arachis hypogaea OX=3818 GN=Ahy_B03g068852 PE=2 SV=1	Ahy_B03g068852	1.607	0.000459508	Up	21	3	9	3	15.3	1.06659e+06	970618	1.11872e+06	1.65254e+06	1.72758e+06	1.75057e+06	0.775	0.707	0.816	1.192	1.239	1.262
intracellular	A0A445DSG2	RNA-binding protein 39(predicted) OS=Arachis hypogaea OX=3818 GN=Ahy_A03g012052 PE=4 SV=1	Ahy_A03g012052	2.0613	0.0182854	Up	6	3	15	3	66.4	526082	528374	937170	1.50264e+06	1.31765e+06	1.33703e+06	0.515	0.519	0.922	1.46	1.273	1.299
intracellular	A0A444YGG6	H15 domain-containing protein OS=Arachis hypogaea OX=3818 GN=Ahy_B06g079895 PE=3 SV=1	Ahy_B06g079895	1.6292	0.0029303	Up	6	2	7	2	31.2	976515	997324	975732	1.56107e+06	1.44827e+06	1.85172e+06	0.753	0.771	0.755	1.194	1.102	1.417
intracellular	A0A444ZJ69	Carboxypeptidase OS=Arachis hypogaea OX=3818 GN=Ahy_B04g070834 PE=3 SV=1	Ahy_B04g070834	0.4168	0.00414244	Down	26	9	78	2	50.1	1.14875e+06	1.04237e+06	1.03248e+06	351439	424542	583658	1.509	1.373	1.362	0.458	0.55	0.761
intracellular	A0A444Y5S7	Peroxidase OS=Arachis hypogaea OX=3818 GN=Ahy_B08g093316 PE=3 SV=1	Ahy_B08g093316	5.5938	0.000252977	Up	48	10	65	3	34.3	4.47081e+06	2.96764e+06	4.111e+06	2.47176e+07	2.03068e+07	2.03021e+07	0.35	0.233	0.323	1.921	1.569	1.578
intracellular	D8KXZ1	Beta-ketoacyl-ACP synthase III-1 OS=Arachis hypogaea OX=3818 GN=KASIII-1 PE=2 SV=1	KASIII-1	1.623	0.00333967	Up	16	4	14	3	42.5	719550	735005	880162	1.38581e+06	1.22972e+06	1.2179e+06	0.702	0.719	0.863	1.343	1.184	1.18
intracellular	A0A444Z325	CULLIN_2 domain-containing protein OS=Arachis hypogaea OX=3818 GN=Ahy_B05g076149 PE=3 SV=1	Ahy_B05g076149	1.6041	0.000252927	Up	4	3	17	2	86.4	407429	445816	447321	713979	725446	672850	0.719	0.789	0.793	1.25	1.263	1.178
intracellular	A0A445ELP1	1-deoxy-D-xylulose-5-phosphate synthase OS=Arachis hypogaea OX=3818 GN=Ahy_A01g000908 PE=3 SV=1	Ahy_A01g000908	0.5996	0.00554996	Down	7	3	18	3	77.4	2.57288e+06	1.92222e+06	2.0688e+06	1.41427e+06	1.29775e+06	1.26844e+06	1.469	1.101	1.186	0.802	0.731	0.719
intracellular	A0A445DP80	Tyrosinase_Cu-bd domain-containing protein(predicted) OS=Arachis hypogaea OX=3818 GN=Ahy_A03g010959 PE=3 SV=1	Ahy_A03g010959	2.0288	5.24086e-05	Up	35	18	311	16	64.8	7.7457e+07	7.64313e+07	7.94278e+07	1.51253e+08	1.56811e+08	1.70915e+08	0.655	0.648	0.674	1.269	1.308	1.434
intracellular	A0A445AUP0	Cytokinin dehydrogenase OS=Arachis hypogaea OX=3818 GN=Ahy_B01g054981 PE=3 SV=1	Ahy_B01g054981	14.1369	0.00582676	Up	32	14	122	2	59.6	31793.2	82735.7		913699	639570	894425	0.062	0.162		1.776	1.236	1.738
intracellular	A0A445DBA3	UDP-glycosyltransferase 83A1 isoform A(predicted) OS=Arachis hypogaea OX=3818 GN=Ahy_A04g017536 PE=4 SV=1	Ahy_A04g017536	1.8175	0.0116611	Up	6	2	5	2	51.2	2.41902e+06	1.94902e+06	2.48685e+06	3.47135e+06	4.06711e+06	5.0716e+06	0.748	0.605	0.773	1.066	1.241	1.557
intracellular	A0A444YWK7	30S ribosomal protein S9(predicted) OS=Arachis hypogaea OX=3818 GN=Ahy_B06g086060 PE=3 SV=1	Ahy_B06g086060	0.5752	0.000458877	Down	26	2	18	2	11.4	1.55788e+07	1.5732e+07	1.36279e+07	8.3263e+06	8.71036e+06	9.11734e+06	1.319	1.336	1.159	0.7	0.728	0.766
intracellular	A0A444YF45	Protein-methionine-S-oxide reductase OS=Arachis hypogaea OX=3818 GN=Ahy_A07g031300 PE=3 SV=1	Ahy_A07g031300	3.3921	0.0186859	Up	23	3	22	2	22.8	289851	725726	239023	1.28046e+06	1.38352e+06	1.64431e+06	0.314	0.788	0.26	1.376	1.478	1.766
intracellular	A0A445AGE9	glutathione S-transferase L3(predicted) OS=Arachis hypogaea OX=3818 GN=Ahy_B02g059269 PE=4 SV=1	Ahy_B02g059269	0.5922	0.000315887	Down	57	11	97	3	27.4	2.06481e+06	1.92364e+06	2.1215e+06	1.29874e+06	1.16204e+06	1.20149e+06	1.272	1.189	1.313	0.794	0.706	0.735
intracellular	A0A444Z4G9	Glycosyltransferase OS=Arachis hypogaea OX=3818 GN=Ahy_B05g077196 PE=3 SV=1	Ahy_B05g077196	1.8582	4.58707e-05	Up	21	8	50	4	50.9	7.38591e+06	6.91586e+06	7.43265e+06	1.41672e+07	1.36391e+07	1.30684e+07	0.71	0.667	0.718	1.352	1.294	1.247
intracellular	A0A444Z879	UBC core domain-containing protein OS=Arachis hypogaea OX=3818 GN=Ahy_A05g024749 PE=3 SV=1	Ahy_A05g024749	1.5526	0.0337837	Up	10	2	10	2	19.8	279731	199284	296943	352005	436488	431161	0.844	0.603	0.9	1.054	1.299	1.291
intracellular	A0A444XX27	O-fucosyltransferase family protein OS=Arachis hypogaea OX=3818 GN=Ahy_B09g100193 PE=3 SV=1	Ahy_B09g100193	0.6179	0.0029782	Down	7	3	6	3	58.1	885202	1.05625e+06	1.01327e+06	621725	668779	557660	1.11	1.328	1.276	0.774	0.827	0.694
intracellular	A0A444ZQY2	Glycosyltransferase OS=Arachis hypogaea OX=3818 GN=Ahy_B04g073551 PE=3 SV=1	Ahy_B04g073551	2.7057	0.000198412	Up	8	4	11	3	51.2	811518	982159	974372	2.34091e+06	2.72758e+06	2.50954e+06	0.472	0.573	0.569	1.352	1.566	1.449
intracellular	A0A444ZE19	Ent-kaurenoic acid oxidase 2(predicted) OS=Arachis hypogaea OX=3818 GN=Ahy_B04g069967 PE=3 SV=1	Ahy_B04g069967	0.2681	0.0496826	Down	9	4	20	4	57	790796	914518	2.39027e+06	259571	617691	236179	0.914	1.06	2.775	0.298	0.704	0.271
intracellular	A0A444WYK0	WAPL domain-containing protein(predicted) OS=Arachis hypogaea OX=3818 GN=Ahy_B10g101019 PE=3 SV=1	Ahy_B10g101019	5.2035	0.000281694	Up	3	4	42	2	162.1	94681.3	101654		487826	583634	479916	0.272	0.293		1.39	1.653	1.367
intracellular	A0A444WZ78	UDP-glycosyltransferase 91H11(predicted) OS=Arachis hypogaea OX=3818 GN=Ahy_B10g101298 PE=4 SV=1	Ahy_B10g101298	2.1739	0.0006031	Up	38	13	111	6	53.9	1.57375e+08	1.55265e+08	1.41212e+08	3.53072e+08	3.58782e+08	2.86528e+08	0.652	0.646	0.588	1.453	1.468	1.179
intracellular	A0A444Y0H8	Protein kinase domain-containing protein OS=Arachis hypogaea OX=3818 GN=Ahy_B08g090713 PE=4 SV=1	Ahy_B08g090713	1.6746	0.014771	Up	5	6	20	4	136.3	994117	897241	1.05179e+06	2.00267e+06	1.62988e+06	1.35134e+06	0.755	0.683	0.802	1.51	1.222	1.019
intracellular	A0A444YR31	Glycosyltransferase OS=Arachis hypogaea OX=3818 GN=Ahy_B06g084007 PE=3 SV=1	Ahy_B06g084007	3.7542	0.00964203	Up	6	3	5	3	58.5	352673	381455	349193	750439	1.75093e+06	1.61814e+06	0.408	0.443	0.406	0.862	1.999	1.858
intracellular	A0A445B891	S1 motif domain-containing protein OS=Arachis hypogaea OX=3818 GN=Ahy_A10g049933 PE=3 SV=1	Ahy_A10g049933	0.5877	0.00088165	Down	12	4	13	4	38.6	5.66568e+06	4.81908e+06	5.61945e+06	3.2872e+06	3.27981e+06	3.00863e+06	1.328	1.133	1.323	0.765	0.759	0.7
intracellular	A0A445DGQ5	Carboxypeptidase OS=Arachis hypogaea OX=3818 GN=Ahy_A04g019925 PE=3 SV=1	Ahy_A04g019925	0.5181	0.000208549	Down	27	10	83	3	50.2	2.24745e+07	2.21906e+07	2.07821e+07	1.1072e+07	1.25185e+07	1.07236e+07	1.356	1.343	1.26	0.663	0.746	0.642
intracellular	A0A445D9F8	Photosystem II D2 protein(predicted) OS=Arachis hypogaea OX=3818 GN=Ahy_A05g025796 PE=3 SV=1	Ahy_A05g025796	0.6298	0.0119418	Down	21	6	135	2	31.9	1.8846e+06	1.63857e+06	1.92195e+06	1.31802e+06	962066	1.18903e+06	1.273	1.11	1.304	0.884	0.641	0.797
intracellular	A0A444ZVS4	Putative nucleoredoxin 1(predicted) OS=Arachis hypogaea OX=3818 GN=Ahy_B03g062769 PE=4 SV=1	Ahy_B03g062769	2.0248	0.000982717	Up	25	12	96	2	63.9		513486	577283	1.13696e+06	1.1553e+06	1.06245e+06		0.581	0.654	1.274	1.287	1.19
intracellular	A0A445ASR0	Monocopper oxidase-like protein SKU5 isoform A(predicted) OS=Arachis hypogaea OX=3818 GN=Ahy_B01g053834 PE=3 SV=1	Ahy_B01g053834	0.5598	0.00512731	Down	16	8	66	8	66.9	1.07727e+07	8.58363e+06	1.20318e+07	5.64376e+06	6.17886e+06	5.95774e+06	1.319	1.054	1.48	0.686	0.747	0.724
intracellular	A0A445DPK4	Putative nucleoredoxin 1(predicted) OS=Arachis hypogaea OX=3818 GN=Ahy_A03g011098 PE=4 SV=1	Ahy_A03g011098	1.6933	0.00767707	Up	39	15	118	5	62.5	1.13612e+07	1.58824e+07	1.28121e+07	2.13771e+07	2.25207e+07	2.47288e+07	0.629	0.882	0.713	1.175	1.231	1.36
intracellular	A0A444YZD3	Phospholipase A2 isogeny 3(predicted) OS=Arachis hypogaea OX=3818 GN=Ahy_B05g074596 PE=4 SV=1	Ahy_B05g074596	1.56	0.013447	Up	27	2	8	2	17.4	1.00004e+06	1.03198e+06	1.35941e+06	1.68805e+06	1.73201e+06	1.9336e+06	0.688	0.713	0.94	1.154	1.177	1.321
intracellular	A0A444YXG9	Putative acetyltransferase At3g50280 family(predicted) OS=Arachis hypogaea OX=3818 GN=Ahy_B05g073940 PE=3 SV=1	Ahy_B05g073940	0.5402	0.000845211	Down	41	13	80	2	48.8	4.72517e+07	4.46999e+07	4.6061e+07	2.18592e+07	2.66045e+07	2.69943e+07	1.333	1.264	1.305	0.612	0.74	0.756
intracellular	A0A445A4Q7	Glycosyltransferase OS=Arachis hypogaea OX=3818 GN=Ahy_B03g066722 PE=3 SV=1	Ahy_B03g066722	0.4865	0.000428642	Down	28	10	79	3	51.2	2.19481e+07	1.96511e+07	2.15721e+07	1.09801e+07	9.22957e+06	1.08778e+07	1.402	1.259	1.384	0.696	0.582	0.69
intracellular	A0A444ZVR6	Glutathione transferase OS=Arachis hypogaea OX=3818 GN=Ahy_B03g062930 PE=3 SV=1	Ahy_B03g062930	0.666	0.00027847	Down	48	9	141	3	24	7.2951e+07	7.49933e+07	8.03121e+07	5.05364e+07	5.3094e+07	5.02231e+07	1.149	1.185	1.271	0.79	0.826	0.785
intracellular	A0A444ZCJ6	TPT domain-containing protein OS=Arachis hypogaea OX=3818 GN=Ahy_B04g069413 PE=4 SV=1	Ahy_B04g069413	3.2555	2.95714e-05	Up	11	3	15	2	42.2	318321	305331	286592	905753	1.0606e+06	1.0316e+06	0.49	0.472	0.443	1.385	1.612	1.577
intracellular	A0A444XRI9	Acyl-CoA-binding domain-containing protein OS=Arachis hypogaea OX=3818 GN=Ahy_B09g098559 PE=4 SV=1	Ahy_B09g098559	1.6986	0.000166469	Up	34	14	112	2	55.6	1.46083e+07	1.62159e+07	1.61334e+07	2.70714e+07	2.76684e+07	2.6001e+07	0.689	0.767	0.764	1.267	1.287	1.217
intracellular	A0A445AL57	WD40 repeat-containing protein SMU1(predicted) OS=Arachis hypogaea OX=3818 GN=Ahy_B02g061420 PE=4 SV=1	Ahy_B02g061420	1.5013	0.00518286	Up	7	2	14	2	56.3	615653	746210	691448	1.13064e+06	1.02565e+06	963382	0.717	0.871	0.808	1.306	1.178	1.113
intracellular	A0A445C672	SHSP domain-containing protein OS=Arachis hypogaea OX=3818 GN=Ahy_A07g032196 PE=3 SV=1	Ahy_A07g032196	0.5551	0.00774002	Down	52	6	37	6	16.2	5.92801e+06	7.72578e+06	6.58091e+06	3.21199e+06	3.76406e+06	4.39168e+06	1.129	1.476	1.259	0.607	0.708	0.83
intracellular	A0A444WWC4	Serine/threonine-protein phosphatase OS=Arachis hypogaea OX=3818 GN=Ahy_B10g100341 PE=3 SV=1	Ahy_B10g100341	1.6057	0.00674993	Up	11	3	12	3	52.3	603770	647580	608897	1.18108e+06	884653	955751	0.745	0.801	0.754	1.446	1.077	1.17
intracellular	A0A444XMI2	Protein kinase domain-containing protein OS=Arachis hypogaea OX=3818 GN=Ahy_B09g096839 PE=4 SV=1	Ahy_B09g096839	1.7381	0.00654728	Up	3	2	8	2	102.8	318561	369242	339153	493967	681000	631984	0.677	0.787	0.724	1.042	1.428	1.333
intracellular	A0A445BYE3	Peroxidase OS=Arachis hypogaea OX=3818 GN=Ahy_A08g039956 PE=3 SV=1	Ahy_A08g039956	7.2287	2.80046e-05	Up	50	10	83	3	34.4	1.71538e+06	2.04416e+06	2.21845e+06	1.60308e+07	1.35817e+07	1.41296e+07	0.208	0.248	0.27	1.927	1.623	1.698
intracellular	A0A445C0J8	Dynamin GTPase OS=Arachis hypogaea OX=3818 GN=Ahy_A08g040720 PE=3 SV=1	Ahy_A08g040720	1.6184	0.00149042	Up	30	23	167	14	107.7	7.65866e+06	8.34833e+06	7.52187e+06	1.42111e+07	1.22484e+07	1.20743e+07	0.743	0.812	0.733	1.368	1.172	1.163
intracellular	A0A445B9V8	ATP-dependent (S)-NAD(P)H-hydrate dehydratase OS=Arachis hypogaea OX=3818 GN=Ahy_A10g050581 PE=3 SV=1	Ahy_A10g050581	1.7566	0.0225261	Up	17	6	26	6	47.1	1.49329e+06	2.4466e+06	1.53108e+06	3.09135e+06	3.22515e+06	3.40729e+06	0.592	0.972	0.609	1.216	1.261	1.34
intracellular	A0A444YQD3	NAC-A/B domain-containing protein OS=Arachis hypogaea OX=3818 GN=Ahy_A06g028770 PE=4 SV=1	Ahy_A06g028770	0.6429	0.0257718	Down	59	5	27	5	21.9	7.19252e+06	1.02616e+07	7.55509e+06	4.84476e+06	5.59602e+06	5.83699e+06	1.049	1.501	1.107	0.701	0.805	0.845
intracellular	A0A445DGV1	Carboxypeptidase(predicted) OS=Arachis hypogaea OX=3818 GN=Ahy_A04g019931 PE=3 SV=1	Ahy_A04g019931	0.6148	0.0033913	Down	30	9	64	2	49.1	2.33458e+06	2.47202e+06	1.95302e+06	1.32219e+06	1.49037e+06	1.39454e+06	1.282	1.361	1.077	0.72	0.807	0.76
intracellular	A0A444Y3V7	Bulb-type lectin domain-containing protein(predicted) OS=Arachis hypogaea OX=3818 GN=Ahy_B08g092334 PE=4 SV=1	Ahy_B08g092334	4.6051	4.92995e-06	Up	19	9	38	2	48.9	1.62237e+06	1.5705e+06	1.70567e+06	7.01127e+06	7.88975e+06	7.91313e+06	0.352	0.342	0.372	1.512	1.691	1.706
intracellular	A0A444YYM6	Kunitz inhibitor ST1-like protein(predicted) OS=Arachis hypogaea OX=3818 GN=Ahy_B05g074359 PE=3 SV=1	Ahy_B05g074359	2.6571	0.00340773	Up	6	3	9	3	85.3	1.0772e+06	991177	1.23595e+06	3.7913e+06	2.72632e+06	2.36266e+06	0.532	0.491	0.613	1.859	1.329	1.159
intracellular	A0A445DIR8	Peroxidase OS=Arachis hypogaea OX=3818 GN=Ahy_A04g020871 PE=3 SV=1	Ahy_A04g020871	1.5886	0.000355614	Up	51	12	242	7	38.8	1.99398e+08	1.86351e+08	2.00564e+08	3.00849e+08	3.36713e+08	3.04774e+08	0.785	0.736	0.793	1.176	1.309	1.191
intracellular	A0A445CXS1	Ubiquitin-like domain-containing protein OS=Arachis hypogaea OX=3818 GN=Ahy_A06g030897 PE=4 SV=1	Ahy_A06g030897	8.1778	1.40635e-05	Up	10	3	10	3	20.1	851460	876055		7.54417e+06	7.01165e+06	6.86579e+06	0.185	0.19		1.623	1.5	1.477
intracellular	A0A444Y833	Protein disulfide-isomerase OS=Arachis hypogaea OX=3818 GN=Ahy_B08g094091 PE=3 SV=1	Ahy_B08g094091	0.6371	5.14045e-05	Down	38	19	182	5	65.5	6.31041e+07	6.13245e+07	6.46393e+07	3.90796e+07	4.11963e+07	4.16347e+07	1.222	1.191	1.257	0.751	0.787	0.8
intracellular	A0A445D9L9	Beta-fructofuranosidase OS=Arachis hypogaea OX=3818 GN=Ahy_A05g025836 PE=3 SV=1	Ahy_A05g025836	0.6665	0.020722	Down	20	10	70	2	73.6	1.13947e+06	1.48217e+06	1.37476e+06	885752	1.02554e+06	784977	1.025	1.337	1.242	0.791	0.91	0.701
intracellular	A0A444Z607	Glutathione S-transferase GST 5(predicted) OS=Arachis hypogaea OX=3818 GN=Ahy_B05g077978 PE=3 SV=1	Ahy_B05g077978	1.921	0.00012418	Up	13	3	19	2	26.7	1.99143e+06	1.89624e+06	2.0939e+06	3.93472e+06	4.07185e+06	3.62296e+06	0.681	0.65	0.719	1.335	1.374	1.229
intracellular	A0A445E2G8	Hydroxymethylbilane synthase OS=Arachis hypogaea OX=3818 GN=Ahy_A03g016181 PE=3 SV=1	Ahy_A03g016181	0.3708	0.0378734	Down	18	6	46	2	38.2	1.15618e+06	458891	1.06729e+06	323417	310946	371494	1.887	0.751	1.75	0.524	0.501	0.602
intracellular	A0A444WYH1	Secretory carrier-associated membrane protein OS=Arachis hypogaea OX=3818 GN=Ahy_B10g100994 PE=3 SV=1	Ahy_B10g100994	9.9104	0.0323054	Up	13	3	16	2	34.8	44897.5	39975.9	40077.2	90954.1	495419	666949	0.196	0.175	0.176	0.394	2.136	2.891
intracellular	A0A444YA51	RNA helicase OS=Arachis hypogaea OX=3818 GN=Ahy_B07g086463 PE=4 SV=1	Ahy_B07g086463	1.8555	0.000805759	Up	3	2	6	2	88.3	138044	125729	129237	235601	277509	224839	0.735	0.671	0.691	1.245	1.458	1.188
intracellular	A0A444ZDN9	Peroxidase OS=Arachis hypogaea OX=3818 GN=Ahy_B04g069825 PE=3 SV=1	Ahy_B04g069825	1.8073	0.00170457	Up	39	9	227	4	36.4	5.96544e+07	7.18254e+07	7.52713e+07	1.2293e+08	1.35012e+08	1.20206e+08	0.614	0.741	0.778	1.256	1.371	1.228
intracellular	A0A444YHE1	LRRNT_2 domain-containing protein OS=Arachis hypogaea OX=3818 GN=Ahy_B06g080174 PE=4 SV=1	Ahy_B06g080174	1.5166	0.00016602	Up	37	8	175	2	37.2	3.53811e+07	3.37662e+07	3.21484e+07	5.06684e+07	5.35754e+07	5.12535e+07	0.83	0.794	0.757	1.179	1.239	1.193
intracellular	A0A444ZAB7	CBS domain-containing protein CBSX1, chloroplastic(predicted) OS=Arachis hypogaea OX=3818 GN=Ahy_B05g079602 PE=4 SV=1	Ahy_B05g079602	0.6532	0.0133164	Down	30	6	34	6	25.5	6.63634e+06	5.68938e+06	4.75313e+06	3.85647e+06	3.58978e+06	3.84102e+06	1.409	1.211	1.013	0.812	0.752	0.809
intracellular	A0A445BGY9	Nuclear pore complex protein NUP1 (Fragment)(predicted) OS=Arachis hypogaea OX=3818 GN=Ahy_A09g042844 PE=4 SV=1	Ahy_A09g042844	1.5396	0.00148605	Up	2	3	10	3	141.1	626478	567716	523988	850056	902792	924077	0.858	0.78	0.721	1.156	1.22	1.256
intracellular	A0A445BAM0	protein EXORDIUM-like 2(predicted) OS=Arachis hypogaea OX=3818 GN=Ahy_A10g050830 PE=3 SV=1	Ahy_A10g050830	1.533	0.0101225	Up	40	9	147	9	31.4	3.65942e+07	3.56821e+07	4.01954e+07	5.28238e+07	5.34957e+07	6.81947e+07	0.768	0.751	0.847	1.1	1.107	1.42
intracellular	A0A445DM70	Aspartate carbamoyltransferase OS=Arachis hypogaea OX=3818 GN=Ahy_A03g010398 PE=3 SV=1	Ahy_A03g010398	0.639	0.000176801	Down	30	10	100	5	42.7	3.54659e+07	3.37065e+07	3.38176e+07	2.12332e+07	2.35774e+07	2.18117e+07	1.259	1.2	1.206	0.748	0.826	0.768
intracellular	A0A445BKU9	Calreticulin OS=Arachis hypogaea OX=3818 GN=Ahy_A09g044816 PE=3 SV=1	Ahy_A09g044816	0.5321	0.0193071	Down	21	7	45	7	48	1.43915e+07	1.45162e+07	1.49309e+07	9.7893e+06	5.49682e+06	8.3208e+06	1.285	1.3	1.339	0.867	0.484	0.737
intracellular	A0A444X6Z3	BURP domain-containing protein OS=Arachis hypogaea OX=3818 GN=Ahy_B10g105031 PE=4 SV=1	Ahy_B10g105031	0.3015	0.0349059	Down	17	5	18	5	40.7	3.68065e+06	2.63965e+06	2.67877e+06	1.74457e+06	439132	558036	1.887	1.357	1.38	0.888	0.222	0.284
intracellular	A0A0B5HBM1	Chalcone-flavonone isomerase family protein OS=Arachis hypogaea OX=3818 GN=CHI-II PE=2 SV=1	CHI-II	2.007	0.000301958	Up	49	9	87	9	24.7	3.08611e+07	2.848e+07	2.60111e+07	5.38279e+07	6.09455e+07	5.85264e+07	0.718	0.665	0.608	1.244	1.4	1.352
intracellular	A0A444ZXA3	Protein HEAT INTOLERANT 4 isoform A(predicted) OS=Arachis hypogaea OX=3818 GN=Ahy_B03g063484 PE=4 SV=1	Ahy_B03g063484	1.5204	0.0150998	Up	7	3	14	3	39.2	772485	849740	653447	1.02237e+06	1.30669e+06	1.17214e+06	0.805	0.888	0.684	1.058	1.344	1.212
intracellular	A0A445AB81	J domain-containing protein OS=Arachis hypogaea OX=3818 GN=Ahy_B03g068853 PE=4 SV=1	Ahy_B03g068853	0.4843	0.000696395	Down	9	5	13	5	79.3	1.02203e+07	1.12849e+07	1.0539e+07	4.55678e+06	5.34205e+06	5.80981e+06	1.289	1.427	1.335	0.57	0.665	0.727
intracellular	A0A445BH16	Glutathione reductase OS=Arachis hypogaea OX=3818 GN=Ahy_A09g042906 PE=3 SV=1	Ahy_A09g042906	1.986	1.43437e-05	Up	35	13	104	11	53.7	6.82623e+06	7.1758e+06	6.64953e+06	1.35867e+07	1.43235e+07	1.35982e+07	0.661	0.697	0.647	1.306	1.369	1.307
intracellular	A0A444YG99	FYVE-type domain-containing protein OS=Arachis hypogaea OX=3818 GN=Ahy_B06g079809 PE=4 SV=1	Ahy_B06g079809	1.5229	0.00067255	Up	6	2	8	2	64.1	239182	245681	263586	383725	407779	362533	0.757	0.78	0.838	1.205	1.273	1.139
intracellular	A0A444ZBQ5	AAI domain-containing protein OS=Arachis hypogaea OX=3818 GN=Ahy_B04g069047 PE=3 SV=1	Ahy_B04g069047	2.0273	0.0223358	Up	21	3	14	3	21.5	1.29204e+06	672134	1.19494e+06	2.1288e+06	2.15783e+06	2.19352e+06	0.807	0.421	0.75	1.32	1.33	1.36
intracellular	A0A445B3M7	Pantothenate kinase 2 OS=Arachis hypogaea OX=3818 GN=Ahy_A10g047812 PE=3 SV=1	Ahy_A10g047812	1.6187	0.0203438	Up	7	5	12	4	103.6	1.42095e+06	918300	1.12266e+06	1.87968e+06	2.04413e+06	1.74545e+06	0.937	0.607	0.743	1.23	1.33	1.142
intracellular	A0A445BCG7	alpha-1,2-Mannosidase OS=Arachis hypogaea OX=3818 GN=Ahy_A10g051335 PE=3 SV=1	Ahy_A10g051335	0.6429	0.016104	Down	15	7	51	7	73	7.38541e+06	5.63928e+06	8.01044e+06	4.55214e+06	4.42982e+06	4.70471e+06	1.281	0.981	1.395	0.783	0.758	0.81
intracellular	A0A444ZDD8	Endoglucanase OS=Arachis hypogaea OX=3818 GN=Ahy_B04g069733 PE=3 SV=1	Ahy_B04g069733	0.6478	0.0154171	Down	6	4	23	2	68.6	1.24386e+06	1.65193e+06	1.67384e+06	1.07274e+06	951135	972766	0.99	1.318	1.338	0.847	0.747	0.768
intracellular	A0A445DNI1	Glutamyl-tRNA(Gln) amidotransferase subunit B, chloroplastic/mitochondrial OS=Arachis hypogaea OX=3818 GN=GATB PE=3 SV=1	GATB	0.4895	0.000445092	Down	8	4	22	4	61	2.11574e+06	2.58738e+06	2.37704e+06	1.15106e+06	1.11816e+06	1.23695e+06	1.203	1.476	1.358	0.65	0.628	0.698
intracellular	A0A445BVW9	Protein disulfide-isomerase OS=Arachis hypogaea OX=3818 GN=Ahy_A08g039303 PE=3 SV=1	Ahy_A08g039303	0.5987	0.000243831	Down	35	17	145	3	65.4	5.03826e+06	4.54784e+06	4.40242e+06	2.85413e+06	2.87212e+06	2.74679e+06	1.35	1.223	1.185	0.759	0.76	0.731
intracellular	A0A445D6Y5	Cellulose synthase-like protein D3 (Fragment)(predicted) OS=Arachis hypogaea OX=3818 GN=Ahy_A05g024873 PE=4 SV=1	Ahy_A05g024873	2.2057	0.00167592	Up	3	4	16	3	127.8	764432	823617	695051	1.6168e+06	2.0152e+06	1.4658e+06	0.624	0.674	0.569	1.309	1.622	1.187
intracellular	A0A445AN04	Beta-glucosidase OS=Arachis hypogaea OX=3818 GN=Ahy_B01g051872 PE=3 SV=1	Ahy_B01g051872	1.8131	0.00122465	Up	6	3	16	2	66	812952	951464	740813	1.54058e+06	1.55924e+06	1.4978e+06	0.689	0.809	0.631	1.296	1.304	1.26
intracellular	A0A445AJQ4	Glutathione S-transferase, amino-terminal domain protein(predicted) OS=Arachis hypogaea OX=3818 GN=Ahy_B02g060883 PE=3 SV=1	Ahy_B02g060883	0.6373	0.00709698	Down	21	5	58	5	25.9	1.08605e+07	1.06026e+07	1.27303e+07	8.34212e+06	6.78538e+06	6.91359e+06	1.163	1.138	1.369	0.887	0.717	0.735
intracellular	A0A445D7V0	Pectinesterase OS=Arachis hypogaea OX=3818 GN=Ahy_A05g025042 PE=3 SV=1	Ahy_A05g025042	2.0304	7.40071e-05	Up	32	16	462	14	60.2	3.24218e+08	3.49948e+08	3.40766e+08	6.45818e+08	7.26478e+08	7.13385e+08	0.63	0.681	0.665	1.245	1.392	1.375
intracellular	A0A445BRF2	HATPase_c domain-containing protein OS=Arachis hypogaea OX=3818 GN=Ahy_A08g037662 PE=3 SV=1	Ahy_A08g037662	0.5667	8.14419e-06	Down	22	15	119	13	92.2	1.13681e+07	1.20226e+07	1.14524e+07	6.73349e+06	6.59503e+06	6.64894e+06	1.249	1.324	1.263	0.734	0.715	0.725
intracellular	G3LT02	Chalcone-flavonone isomerase family protein OS=Arachis hypogaea OX=3818 GN=Chi PE=2 SV=1	Chi	0.6562	0.000105812	Down	63	11	190	11	23.5	9.64163e+07	9.44933e+07	9.21237e+07	6.51765e+07	6.01754e+07	6.25912e+07	1.233	1.211	1.183	0.827	0.759	0.794
intracellular	A0A444WYZ1	Mg-protoporphyrin IX chelatase OS=Arachis hypogaea OX=3818 GN=Ahy_B10g101147 PE=3 SV=1	Ahy_B10g101147	0.5673	0.0113138	Down	33	11	139	6	45.4	1.03218e+07	9.62808e+06	1.04489e+07	6.23929e+06	6.77903e+06	4.4396e+06	1.299	1.215	1.32	0.779	0.842	0.554
intracellular	A0A445C5N4	SHSP domain-containing protein OS=Arachis hypogaea OX=3818 GN=Ahy_A07g032010 PE=3 SV=1	Ahy_A07g032010	0.3332	0.0249256	Down	35	4	30	3	14.3	3.80752e+06	3.19454e+06	3.19631e+06	1.3267e+06	535044	1.57479e+06	1.681	1.415	1.418	0.581	0.233	0.69
intracellular	A0A445EAT9	Protein DEFECTIVE IN EXINE FORMATION 1 isoform A(predicted) OS=Arachis hypogaea OX=3818 GN=Ahy_A02g006882 PE=4 SV=1	Ahy_A02g006882	0.4939	0.0165397	Down	7	3	21	3	99.5	2.22345e+06	2.49671e+06	2.83824e+06	1.37159e+06	883839	1.52207e+06	1.181	1.33	1.514	0.723	0.463	0.802
intracellular	A0A445C9X6	Aldehyde dehydrogenase OS=Arachis hypogaea OX=3818 GN=Ahy_A07g033729 PE=3 SV=1	Ahy_A07g033729	1.5476	0.000466159	Up	27	12	193	10	53.5	4.40963e+07	4.27842e+07	4.05643e+07	6.19729e+07	6.9607e+07	6.81054e+07	0.812	0.79	0.75	1.132	1.264	1.244
intracellular	A0A444ZF15	(1->3)-beta-glucan endohydrolase OS=Arachis hypogaea OX=3818 GN=Ahy_B04g070142 PE=3 SV=1	Ahy_B04g070142	7.7724	0.000497692	Up	20	4	8	4	38.6	796471	946753	502413	6.49466e+06	5.09894e+06	6.05693e+06	0.241	0.287	0.153	1.951	1.523	1.819
intracellular	A0A445DG83	LRRcap domain-containing protein OS=Arachis hypogaea OX=3818 GN=Ahy_A04g019610 PE=4 SV=1	Ahy_A04g019610	0.642	0.00028821	Down	16	4	39	4	32.7	5.22368e+06	5.65994e+06	5.81318e+06	3.59561e+06	3.53336e+06	3.71826e+06	1.142	1.241	1.276	0.78	0.762	0.807
intracellular	A0A445DCN0	Protein METHYLENE BLUE SENSITIVITY 1(predicted) OS=Arachis hypogaea OX=3818 GN=Ahy_A04g018031 PE=4 SV=1	Ahy_A04g018031	1.6909	0.00250986	Up	15	2	8	2	11	860291	716233	812670	1.22622e+06	1.37102e+06	1.49225e+06	0.799	0.668	0.759	1.131	1.257	1.376
intracellular	A0A445AWH5	UBC core domain-containing protein OS=Arachis hypogaea OX=3818 GN=Ahy_B01g055536 PE=4 SV=1	Ahy_B01g055536	0.5186	0.0488911	Down	15	3	7	3	39.5	654377	829254	953152	630403	322057	326032	1.06	1.348	1.551	1.014	0.515	0.524
intracellular	A0A445BYR9	PUM-HD domain-containing protein OS=Arachis hypogaea OX=3818 GN=Ahy_A08g040298 PE=4 SV=1	Ahy_A08g040298	1.708	5.84123e-05	Up	5	5	15	5	114.2	1.12868e+06	1.1119e+06	1.08862e+06	2.0225e+06	1.8525e+06	1.87667e+06	0.748	0.739	0.725	1.331	1.212	1.235
intracellular	A0A444WX35	Lipase_GDSL domain-containing protein OS=Arachis hypogaea OX=3818 GN=Ahy_B10g100545 PE=3 SV=1	Ahy_B10g100545	0.6578	0.00983975	Down	30	7	39	5	40.3	3.96685e+06	4.15003e+06	3.83414e+06	3.01356e+06	2.23634e+06	2.70497e+06	1.2	1.259	1.165	0.905	0.667	0.812
intracellular	A0A444XCX9	IAA-amino acid hydrolase ILR1-like 4 isoform C(predicted) OS=Arachis hypogaea OX=3818 GN=Ahy_B09g095085 PE=3 SV=1	Ahy_B09g095085	0.5025	0.000799752	Down	19	10	80	10	112.2	2.47518e+07	2.45219e+07	2.4822e+07	1.39994e+07	1.08692e+07	1.27853e+07	1.334	1.325	1.343	0.749	0.578	0.684
intracellular	E6Y6R9	Acetyl-CoA carboxytransferase OS=Arachis hypogaea OX=3818 GN=accA2 PE=2 SV=1	accA2	1.6253	0.0198486	Up	32	18	149	2	83.8	457254	636920	709600	981427	1.01428e+06	971438	0.577	0.806	0.899	1.229	1.263	1.217
intracellular	A0A445E0U7	Peroxidase OS=Arachis hypogaea OX=3818 GN=Ahy_A03g015616 PE=3 SV=1	Ahy_A03g015616	20.8528	0.0315362	Up	28	7	21	7	35.4		27740	357675	4.46976e+06	4.49573e+06	3.25673e+06		0.011	0.143	1.766	1.765	1.286
intracellular	A0A444XCP3	ABC transporter G family member OS=Arachis hypogaea OX=3818 GN=Ahy_B09g094992 PE=3 SV=1	Ahy_B09g094992	1.5293	0.00862526	Up	12	16	103	11	168.5	8.10415e+06	1.03562e+07	7.81935e+06	1.39563e+07	1.35766e+07	1.31566e+07	0.729	0.934	0.706	1.245	1.204	1.174
intracellular	A0A445BMP5	OBG-type G domain-containing protein(predicted) OS=Arachis hypogaea OX=3818 GN=Ahy_A09g045558 PE=4 SV=1	Ahy_A09g045558	1.5754	0.0010388	Up	28	9	64	9	44.6	4.18823e+06	4.98945e+06	4.63142e+06	7.53379e+06	7.22816e+06	7.2557e+06	0.704	0.841	0.782	1.257	1.199	1.21
intracellular	A0A445E7N3	t-SNARE coiled-coil homology domain-containing protein OS=Arachis hypogaea OX=3818 GN=Ahy_A02g005706 PE=3 SV=1	Ahy_A02g005706	1.545	0.00479653	Up	14	4	24	4	37.1	1.69548e+06	1.80206e+06	2.04478e+06	3.03477e+06	3.04387e+06	2.59075e+06	0.718	0.766	0.87	1.276	1.272	1.089
intracellular	A0A445DL54	Glutathione S-transferase(predicted) OS=Arachis hypogaea OX=3818 GN=Ahy_A04g021525 PE=3 SV=1	Ahy_A04g021525	0.5391	0.00963337	Down	11	4	42	4	38.2	5.04545e+06	5.2708e+06	5.30828e+06	2.54164e+06	3.65417e+06	2.33178e+06	1.258	1.318	1.329	0.629	0.899	0.577
intracellular	A0A445EU70	Fe2OG dioxygenase domain-containing protein OS=Arachis hypogaea OX=3818 GN=Ahy_A01g003917 PE=4 SV=1	Ahy_A01g003917	2.3324	0.000436344	Up	13	4	44	3	41.9	993130	765110	806143	1.99335e+06	1.98857e+06	2.07074e+06	0.694	0.536	0.566	1.382	1.371	1.436
intracellular	A0A444WVT0	Phosphoenolpyruvate carboxykinase (ATP) OS=Arachis hypogaea OX=3818 GN=Ahy_Scaffold1g107451 PE=3 SV=1	Ahy_Scaffold1g107451	2.0107	0.00441432	Up	22	8	58	3	73.6	327396		276804	559550	671773	612293	0.671		0.57	1.138	1.359	1.246
intracellular	A0A444Y8Z3	Carboxypeptidase(predicted) OS=Arachis hypogaea OX=3818 GN=Ahy_B08g094454 PE=3 SV=1	Ahy_B08g094454	0.5696	0.000183267	Down	36	11	84	3	49	1.28598e+07	1.27817e+07	1.35671e+07	8.08212e+06	7.38428e+06	7.13962e+06	1.253	1.249	1.327	0.781	0.71	0.69
intracellular	A0A445DCG3	Tyrosinase_Cu-bd domain-containing protein OS=Arachis hypogaea OX=3818 GN=Ahy_A04g017918 PE=3 SV=1	Ahy_A04g017918	0.3023	0.000245278	Down	8	4	19	4	68.8	2.06755e+06	2.31698e+06	1.93168e+06	582670	598775	751462	1.509	1.696	1.416	0.422	0.431	0.544
intracellular	A0A444WNZ2	Brix domain-containing protein OS=Arachis hypogaea OX=3818 GN=Ahy_Scaffold8g108416 PE=3 SV=1	Ahy_Scaffold8g108416	6.0023	5.29664e-05	Up	7	2	4	2	37.1	111213	97465.6	107882	573051	763039	587396	0.299	0.263	0.291	1.529	2.024	1.567
intracellular	A0A444YQV3	5'-phosphoribosylglycinamide transformylase OS=Arachis hypogaea OX=3818 GN=Ahy_B06g083887 PE=3 SV=1	Ahy_B06g083887	1.8223	0.00436679	Up	10	2	10	2	35.7	812242	1.06189e+06	1.0748e+06	1.75644e+06	1.70016e+06	1.98238e+06	0.583	0.764	0.775	1.251	1.204	1.412
intracellular	A0A444ZZY8	TPR_REGION domain-containing protein OS=Arachis hypogaea OX=3818 GN=Ahy_B03g064616 PE=4 SV=1	Ahy_B03g064616	1.5491	0.0327017	Up	17	7	37	7	64.3	2.82251e+06	3.18916e+06	2.72389e+06	5.72325e+06	3.86468e+06	4.10332e+06	0.758	0.859	0.734	1.525	1.024	1.093
intracellular	A0A444WU83	Helicase ATP-binding domain-containing protein OS=Arachis hypogaea OX=3818 GN=Ahy_Scaffold1g107042 PE=3 SV=1	Ahy_Scaffold1g107042	1.6596	0.0442639	Up	5	4	20	4	138	720164	541711	797482	1.23057e+06	882627	1.34252e+06	0.786	0.593	0.874	1.333	0.951	1.455
intracellular	A0A445C8X3	Phosphoenolpyruvate carboxykinase (ATP) OS=Arachis hypogaea OX=3818 GN=Ahy_A07g033333 PE=3 SV=1	Ahy_A07g033333	1.5865	0.000312732	Up	51	24	188	2	73.8	2.24482e+07	2.42465e+07	2.55537e+07	3.85216e+07	3.94186e+07	3.80897e+07	0.718	0.778	0.821	1.223	1.244	1.209
intracellular	A0A445BCB9	Putative GDSL-like lipase acylhydrolase protein(predicted) OS=Arachis hypogaea OX=3818 GN=Ahy_A10g051274 PE=3 SV=1	Ahy_A10g051274	0.3921	8.18749e-05	Down	23	13	143	8	108.7	5.78605e+07	5.53157e+07	5.41701e+07	2.05735e+07	2.12888e+07	2.45291e+07	1.49	1.429	1.401	0.526	0.541	0.627
intracellular	A0A444YG87	Thioredoxin domain-containing protein OS=Arachis hypogaea OX=3818 GN=Ahy_B06g079790 PE=4 SV=1	Ahy_B06g079790	0.6133	0.00180724	Down	26	7	45	7	34.2	1.26588e+07	1.20516e+07	1.14121e+07	6.60771e+06	8.08741e+06	7.72701e+06	1.302	1.243	1.179	0.674	0.821	0.789
intracellular	A0A444Z098	Peptidase A1 domain-containing protein OS=Arachis hypogaea OX=3818 GN=Ahy_B05g074976 PE=3 SV=1	Ahy_B05g074976	0.6353	0.000214284	Down	8	4	54	4	53.5	3.86264e+07	3.68936e+07	3.7322e+07	2.27244e+07	2.42965e+07	2.5512e+07	1.255	1.202	1.217	0.733	0.779	0.822
intracellular	A0A444YHM1	(1->3)-beta-glucan endohydrolase OS=Arachis hypogaea OX=3818 GN=Ahy_B06g080309 PE=3 SV=1	Ahy_B06g080309	1.7047	0.00018822	Up	50	10	199	6	38.7	1.20957e+08	1.31652e+08	1.38276e+08	2.23743e+08	2.27503e+08	2.23256e+08	0.684	0.746	0.785	1.255	1.269	1.252
intracellular	A0A444YG97	Glutamate-1-semialdehyde 2,1-aminomutase OS=Arachis hypogaea OX=3818 GN=Ahy_B06g079795 PE=3 SV=1	Ahy_B06g079795	2.0834	0.0190693	Up	21	6	39	5	50.3	685130	1.24569e+06	805258	2.23783e+06	1.88108e+06	1.64885e+06	0.485	0.884	0.573	1.573	1.314	1.159
intracellular	A0A444WQ74	Aldehyde dehydrogenase(predicted) OS=Arachis hypogaea OX=3818 GN=Ahy_Scaffold5g107800 PE=4 SV=1	Ahy_Scaffold5g107800	1.579	0.00260912	Up	6	2	11	2	28.1	4.00338e+06	4.11418e+06	3.90671e+06	5.60686e+06	7.0541e+06	6.54963e+06	0.772	0.795	0.756	1.073	1.342	1.253
intracellular	A0A445C3C6	Adenylyltransferase and sulfurtransferase MOCS3 OS=Arachis hypogaea OX=3818 GN=MOCS3 PE=3 SV=1	MOCS3	0.5506	0.00411087	Down	7	3	11	3	50.4	1.70182e+06	2.05765e+06	2.20389e+06	1.14162e+06	1.20729e+06	974341	1.103	1.338	1.435	0.735	0.772	0.627
intracellular	A0A445E4W3	4-hydroxy-3-methylbut-2-en-1-yl diphosphate synthase (Ferredoxin), chloroplastic (Fragment)(predicted) OS=Arachis hypogaea OX=3818 GN=Ahy_A03g016883 PE=3 SV=1	Ahy_A03g016883	3.1907	0.035752	Up	29	17	80	2	82.7	543406	178950	164003	748503	1.26817e+06	842486	0.873	0.288	0.265	1.194	2.012	1.344
intracellular	A0A445DYF0	Putative glutathione S-transferase parC(predicted) OS=Arachis hypogaea OX=3818 GN=Ahy_A03g014722 PE=3 SV=1	Ahy_A03g014722	1.8651	0.000291014	Up	13	3	43	2	25.7	745659	771889	648567	1.3717e+06	1.3755e+06	1.34249e+06	0.718	0.745	0.627	1.31	1.306	1.282
intracellular	A0A445AUZ4	Ribulose bisphosphate carboxylase small chain OS=Arachis hypogaea OX=3818 GN=Ahy_B01g055073 PE=3 SV=1	Ahy_B01g055073	1.7051	0.00121888	Up	25	7	77	7	25.5	1.87708e+07	1.95733e+07	2.01026e+07	3.51076e+07	3.6156e+07	2.95987e+07	0.709	0.742	0.763	1.317	1.348	1.11
intracellular	A0A444ZUW5	Glutathione S-transferase U17 (Fragment)(predicted) OS=Arachis hypogaea OX=3818 GN=Ahy_B03g062664 PE=3 SV=1	Ahy_B03g062664	0.6313	0.000282978	Down	33	6	98	6	26	2.56438e+07	2.45947e+07	2.66495e+07	1.73569e+07	1.58618e+07	1.59004e+07	1.225	1.179	1.279	0.823	0.748	0.754
intracellular	A0A445CYL7	Membrin(predicted) OS=Arachis hypogaea OX=3818 GN=Ahy_A05g021838 PE=4 SV=1	Ahy_A05g021838	0.5276	0.000160065	Down	10	3	15	3	47.8	1.39758e+06	1.43613e+06	1.43588e+06	695464	817721	766513	1.285	1.324	1.326	0.635	0.742	0.699
intracellular	A0A444YX55	BZIP domain-containing protein OS=Arachis hypogaea OX=3818 GN=Ahy_B05g073841 PE=4 SV=1	Ahy_B05g073841	5.2359	0.000432502	Up	5	2	8	2	37.5	276750	196438	162937	1.05153e+06	1.15343e+06	1.1596e+06	0.416	0.296	0.246	1.571	1.713	1.732
intracellular	A0A445D3H7	Nuclear pore complex protein GP210 isoform A(predicted) OS=Arachis hypogaea OX=3818 GN=Ahy_A05g023487 PE=3 SV=1	Ahy_A05g023487	0.3297	0.0101536	Down	6	11	65	2	213.1	682533	845111	790501	189230	397903	187333	1.329	1.65	1.546	0.366	0.764	0.362
intracellular	A0A445ESM8	Methyltransferase OS=Arachis hypogaea OX=3818 GN=Ahy_A01g003122 PE=3 SV=1	Ahy_A01g003122	0.6306	0.0176296	Down	33	15	143	2	71.4	919361	1.14582e+06	1.023e+06	574278	797525	599214	1.094	1.367	1.223	0.678	0.937	0.708
intracellular	A0A444X7H1	isoaspartyl peptidase/L-asparaginase(predicted) OS=Arachis hypogaea OX=3818 GN=Ahy_B10g105209 PE=4 SV=1	Ahy_B10g105209	3.3333	4.26713e-05	Up	9	2	5	2	33.6	51649.6	47300.9	43776.3	150359	157853	173229	0.498	0.458	0.424	1.44	1.502	1.658
intracellular	A0A445DMD2	LRRNT_2 domain-containing protein OS=Arachis hypogaea OX=3818 GN=Ahy_A03g010485 PE=4 SV=1	Ahy_A03g010485	0.644	0.0292766	Down	11	3	79	2	37.2	5.12537e+07	4.63386e+07	4.86653e+07	3.40194e+07	2.40753e+07	3.71642e+07	1.278	1.158	1.218	0.842	0.592	0.919
intracellular	A0A445BWW9	Vacuolar protein-sorting-associated protein 4(predicted) OS=Arachis hypogaea OX=3818 GN=Ahy_A08g039490 PE=4 SV=1	Ahy_A08g039490	0.3951	0.0365315	Down	17	6	47	2	45.3	771610	1.10905e+06	1.17764e+06	661717	311265	249419	1.085	1.564	1.664	0.924	0.432	0.348
localization	A0A444YSZ2	Aa_trans domain-containing protein OS=Arachis hypogaea OX=3818 GN=Ahy_B06g084857 PE=3 SV=1	Ahy_B06g084857	2.0111	0.000423309	Up	8	3	16	3	50.2	929869	1.08284e+06	890236	1.86654e+06	1.99334e+06	2.04687e+06	0.635	0.742	0.611	1.266	1.344	1.388
localization	A0A444WYH1	Secretory carrier-associated membrane protein OS=Arachis hypogaea OX=3818 GN=Ahy_B10g100994 PE=3 SV=1	Ahy_B10g100994	9.9104	0.0323054	Up	13	3	16	2	34.8	44897.5	39975.9	40077.2	90954.1	495419	666949	0.196	0.175	0.176	0.394	2.136	2.891
localization	A0A444YQH8	Protein DETOXIFICATION(predicted) OS=Arachis hypogaea OX=3818 GN=Ahy_B06g083832 PE=3 SV=1	Ahy_B06g083832	0.578	0.00125154	Down	15	4	20	2	47.3	2.8272e+06	2.86899e+06	3.22872e+06	1.90848e+06	1.6035e+06	1.7066e+06	1.203	1.225	1.38	0.806	0.674	0.721
localization	A0A444YX55	BZIP domain-containing protein OS=Arachis hypogaea OX=3818 GN=Ahy_B05g073841 PE=4 SV=1	Ahy_B05g073841	5.2359	0.000432502	Up	5	2	8	2	37.5	276750	196438	162937	1.05153e+06	1.15343e+06	1.1596e+06	0.416	0.296	0.246	1.571	1.713	1.732
localization	A0A444ZBQ5	AAI domain-containing protein OS=Arachis hypogaea OX=3818 GN=Ahy_B04g069047 PE=3 SV=1	Ahy_B04g069047	2.0273	0.0223358	Up	21	3	14	3	21.5	1.29204e+06	672134	1.19494e+06	2.1288e+06	2.15783e+06	2.19352e+06	0.807	0.421	0.75	1.32	1.33	1.36
localization	A0A444YPM1	ABC transporter G family member 39 isoform X2(predicted) OS=Arachis hypogaea OX=3818 GN=Ahy_B06g083190 PE=3 SV=1	Ahy_B06g083190	1.8339	0.0246272	Up	2	4	62	2	164.4	7.55957e+06	7.11666e+06	4.3014e+06	1.10447e+07	1.24557e+07	1.17332e+07	0.84	0.793	0.48	1.217	1.365	1.293
localization	A0A445E7N3	t-SNARE coiled-coil homology domain-containing protein OS=Arachis hypogaea OX=3818 GN=Ahy_A02g005706 PE=3 SV=1	Ahy_A02g005706	1.545	0.00479653	Up	14	4	24	4	37.1	1.69548e+06	1.80206e+06	2.04478e+06	3.03477e+06	3.04387e+06	2.59075e+06	0.718	0.766	0.87	1.276	1.272	1.089
localization	A0A445CYL7	Membrin(predicted) OS=Arachis hypogaea OX=3818 GN=Ahy_A05g021838 PE=4 SV=1	Ahy_A05g021838	0.5276	0.000160065	Down	10	3	15	3	47.8	1.39758e+06	1.43613e+06	1.43588e+06	695464	817721	766513	1.285	1.324	1.326	0.635	0.742	0.699
localization	A0A445AL69	Non-specific lipid-transfer protein OS=Arachis hypogaea OX=3818 GN=Ahy_B02g061483 PE=3 SV=1	Ahy_B02g061483	0.549	3.76214e-05	Down	65	7	195	7	11.5	2.76226e+08	2.63257e+08	2.68491e+08	1.56506e+08	1.4319e+08	1.49106e+08	1.323	1.265	1.292	0.744	0.677	0.709
localization	A0A444XCP3	ABC transporter G family member OS=Arachis hypogaea OX=3818 GN=Ahy_B09g094992 PE=3 SV=1	Ahy_B09g094992	1.5293	0.00862526	Up	12	16	103	11	168.5	8.10415e+06	1.03562e+07	7.81935e+06	1.39563e+07	1.35766e+07	1.31566e+07	0.729	0.934	0.706	1.245	1.204	1.174
localization	A0A445BG82	ABC transporter domain-containing protein OS=Arachis hypogaea OX=3818 GN=Ahy_A09g042531 PE=4 SV=1	Ahy_A09g042531	2.3781	0.00200133	Up	7	3	11	3	67.7	486704	437637	481160	1.35713e+06	918758	1.10504e+06	0.612	0.552	0.608	1.694	1.14	1.38
localization	A0A444XRI9	Acyl-CoA-binding domain-containing protein OS=Arachis hypogaea OX=3818 GN=Ahy_B09g098559 PE=4 SV=1	Ahy_B09g098559	1.6986	0.000166469	Up	34	14	112	2	55.6	1.46083e+07	1.62159e+07	1.61334e+07	2.70714e+07	2.76684e+07	2.6001e+07	0.689	0.767	0.764	1.267	1.287	1.217
localization	A0A444ZCJ6	TPT domain-containing protein OS=Arachis hypogaea OX=3818 GN=Ahy_B04g069413 PE=4 SV=1	Ahy_B04g069413	3.2555	2.95714e-05	Up	11	3	15	2	42.2	318321	305331	286592	905753	1.0606e+06	1.0316e+06	0.49	0.472	0.443	1.385	1.612	1.577
localization	A0A444YXG9	Putative acetyltransferase At3g50280 family(predicted) OS=Arachis hypogaea OX=3818 GN=Ahy_B05g073940 PE=3 SV=1	Ahy_B05g073940	0.5402	0.000845211	Down	41	13	80	2	48.8	4.72517e+07	4.46999e+07	4.6061e+07	2.18592e+07	2.66045e+07	2.69943e+07	1.333	1.264	1.305	0.612	0.74	0.756
localization	A0A445BWW9	Vacuolar protein-sorting-associated protein 4(predicted) OS=Arachis hypogaea OX=3818 GN=Ahy_A08g039490 PE=4 SV=1	Ahy_A08g039490	0.3951	0.0365315	Down	17	6	47	2	45.3	771610	1.10905e+06	1.17764e+06	661717	311265	249419	1.085	1.564	1.664	0.924	0.432	0.348
localization	A0A445B279	Intu_longin_1 domain-containing protein OS=Arachis hypogaea OX=3818 GN=Ahy_A10g047281 PE=3 SV=1	Ahy_A10g047281	1.6139	0.0269917	Up	4	2	5	2	57.8	418374	434633	301147	528700	691763	664510	0.829	0.864	0.599	1.04	1.352	1.307
localization	A0A445C0J8	Dynamin GTPase OS=Arachis hypogaea OX=3818 GN=Ahy_A08g040720 PE=3 SV=1	Ahy_A08g040720	1.6184	0.00149042	Up	30	23	167	14	107.7	7.65866e+06	8.34833e+06	7.52187e+06	1.42111e+07	1.22484e+07	1.20743e+07	0.743	0.812	0.733	1.368	1.172	1.163
localization	A0A445BGY9	Nuclear pore complex protein NUP1 (Fragment)(predicted) OS=Arachis hypogaea OX=3818 GN=Ahy_A09g042844 PE=4 SV=1	Ahy_A09g042844	1.5396	0.00148605	Up	2	3	10	3	141.1	626478	567716	523988	850056	902792	924077	0.858	0.78	0.721	1.156	1.22	1.256
localization	A0A445BRF2	HATPase_c domain-containing protein OS=Arachis hypogaea OX=3818 GN=Ahy_A08g037662 PE=3 SV=1	Ahy_A08g037662	0.5667	8.14419e-06	Down	22	15	119	13	92.2	1.13681e+07	1.20226e+07	1.14524e+07	6.73349e+06	6.59503e+06	6.64894e+06	1.249	1.324	1.263	0.734	0.715	0.725
localization	A0A444Y3V7	Bulb-type lectin domain-containing protein(predicted) OS=Arachis hypogaea OX=3818 GN=Ahy_B08g092334 PE=4 SV=1	Ahy_B08g092334	4.6051	4.92995e-06	Up	19	9	38	2	48.9	1.62237e+06	1.5705e+06	1.70567e+06	7.01127e+06	7.88975e+06	7.91313e+06	0.352	0.342	0.372	1.512	1.691	1.706
localization	A0A445DIQ0	GLTP domain-containing protein OS=Arachis hypogaea OX=3818 GN=Ahy_A04g020875 PE=4 SV=1	Ahy_A04g020875	0.6139	0.000655046	Down	15	3	14	3	22.9	1.97252e+06	1.8334e+06	1.65297e+06	1.11636e+06	1.13582e+06	1.13964e+06	1.342	1.251	1.129	0.754	0.762	0.769
metabolic process	A0A444YJ38	Mannan endo-1,4-beta-mannosidase OS=Arachis hypogaea OX=3818 GN=Ahy_B06g080843 PE=3 SV=1	Ahy_B06g080843	2.4857	0.0261905	Up	8	2	10	2	46.7	112761	265034	262219	554606	511569	544834	0.302	0.711	0.704	1.472	1.35	1.446
metabolic process	A0A444YF45	Protein-methionine-S-oxide reductase OS=Arachis hypogaea OX=3818 GN=Ahy_A07g031300 PE=3 SV=1	Ahy_A07g031300	3.3921	0.0186859	Up	23	3	22	2	22.8	289851	725726	239023	1.28046e+06	1.38352e+06	1.64431e+06	0.314	0.788	0.26	1.376	1.478	1.766
metabolic process	A0A0A6ZDY1	Peptidyl-prolyl cis-trans isomerase OS=Arachis hypogaea OX=3818 GN=Ahy_B03g068852 PE=2 SV=1	Ahy_B03g068852	1.607	0.000459508	Up	21	3	9	3	15.3	1.06659e+06	970618	1.11872e+06	1.65254e+06	1.72758e+06	1.75057e+06	0.775	0.707	0.816	1.192	1.239	1.262
metabolic process	A0A444ZX67	Putative PDZ domain, tetratricopeptide-like helical domain-containing protein(predicted) OS=Arachis hypogaea OX=3818 GN=Ahy_B03g063395 PE=4 SV=1	Ahy_B03g063395	0.4213	0.00862262	Down	18	5	34	5	40.1	1.76876e+07	2.5173e+07	2.8838e+07	8.99696e+06	1.23559e+07	9.22529e+06	1.041	1.486	1.705	0.526	0.718	0.539
metabolic process	A0A444Z7X9	Chalcone synthase(predicted) OS=Arachis hypogaea OX=3818 GN=Ahy_B05g078749 PE=3 SV=1	Ahy_B05g078749	0.6316	6.75535e-05	Down	22	8	136	3	43	1.64395e+07	1.58604e+07	1.64455e+07	1.06829e+07	9.94112e+06	1.05307e+07	1.239	1.199	1.245	0.799	0.739	0.788
metabolic process	A0A444XU76	Chalcone-flavonone isomerase family protein OS=Arachis hypogaea OX=3818 GN=Ahy_B09g099541 PE=3 SV=1	Ahy_B09g099541	2.6409	0.0404247	Up	27	4	19	4	24.5	1.07834e+06	1.40727e+06	457506	3.02132e+06	2.74557e+06	2.09705e+06	0.601	0.786	0.256	1.671	1.509	1.159
metabolic process	A0A445ASR0	Monocopper oxidase-like protein SKU5 isoform A(predicted) OS=Arachis hypogaea OX=3818 GN=Ahy_B01g053834 PE=3 SV=1	Ahy_B01g053834	0.5598	0.00512731	Down	16	8	66	8	66.9	1.07727e+07	8.58363e+06	1.20318e+07	5.64376e+06	6.17886e+06	5.95774e+06	1.319	1.054	1.48	0.686	0.747	0.724
metabolic process	A0A444Z879	UBC core domain-containing protein OS=Arachis hypogaea OX=3818 GN=Ahy_A05g024749 PE=3 SV=1	Ahy_A05g024749	1.5526	0.0337837	Up	10	2	10	2	19.8	279731	199284	296943	352005	436488	431161	0.844	0.603	0.9	1.054	1.299	1.291
metabolic process	A0A445ELP1	1-deoxy-D-xylulose-5-phosphate synthase OS=Arachis hypogaea OX=3818 GN=Ahy_A01g000908 PE=3 SV=1	Ahy_A01g000908	0.5996	0.00554996	Down	7	3	18	3	77.4	2.57288e+06	1.92222e+06	2.0688e+06	1.41427e+06	1.29775e+06	1.26844e+06	1.469	1.101	1.186	0.802	0.731	0.719
metabolic process	A0A445E0U7	Peroxidase OS=Arachis hypogaea OX=3818 GN=Ahy_A03g015616 PE=3 SV=1	Ahy_A03g015616	20.8528	0.0315362	Up	28	7	21	7	35.4		27740	357675	4.46976e+06	4.49573e+06	3.25673e+06		0.011	0.143	1.766	1.765	1.286
metabolic process	G3LT02	Chalcone-flavonone isomerase family protein OS=Arachis hypogaea OX=3818 GN=Chi PE=2 SV=1	Chi	0.6562	0.000105812	Down	63	11	190	11	23.5	9.64163e+07	9.44933e+07	9.21237e+07	6.51765e+07	6.01754e+07	6.25912e+07	1.233	1.211	1.183	0.827	0.759	0.794
metabolic process	A0A445BH16	Glutathione reductase OS=Arachis hypogaea OX=3818 GN=Ahy_A09g042906 PE=3 SV=1	Ahy_A09g042906	1.986	1.43437e-05	Up	35	13	104	11	53.7	6.82623e+06	7.1758e+06	6.64953e+06	1.35867e+07	1.43235e+07	1.35982e+07	0.661	0.697	0.647	1.306	1.369	1.307
metabolic process	A0A445BFI0	Abhydrolase_3 domain-containing protein OS=Arachis hypogaea OX=3818 GN=Ahy_A09g042321 PE=3 SV=1	Ahy_A09g042321	1.5113	0.00519389	Up	28	6	50	6	35.1	3.23011e+06	3.4689e+06	3.5235e+06	4.8016e+06	5.97048e+06	4.87447e+06	0.752	0.81	0.824	1.109	1.371	1.126
metabolic process	A0A445A791	Chalcone synthase (Fragment)(predicted) OS=Arachis hypogaea OX=3818 GN=Ahy_B03g067612 PE=3 SV=1	Ahy_B03g067612	0.604	0.00010966	Down	44	11	116	2	42.9	9.44585e+07	8.94573e+07	8.74108e+07	5.25579e+07	5.75069e+07	5.58406e+07	1.301	1.235	1.209	0.718	0.781	0.763
metabolic process	A0A445D6Y5	Cellulose synthase-like protein D3 (Fragment)(predicted) OS=Arachis hypogaea OX=3818 GN=Ahy_A05g024873 PE=4 SV=1	Ahy_A05g024873	2.2057	0.00167592	Up	3	4	16	3	127.8	764432	823617	695051	1.6168e+06	2.0152e+06	1.4658e+06	0.624	0.674	0.569	1.309	1.622	1.187
metabolic process	A0A445E917	Abhydrolase_3 domain-containing protein OS=Arachis hypogaea OX=3818 GN=Ahy_A02g006168 PE=4 SV=1	Ahy_A02g006168	0.5932	0.00238711	Down	19	4	31	4	35.7	3.02993e+06	3.73782e+06	3.62876e+06	2.22597e+06	2.03998e+06	1.97687e+06	1.096	1.356	1.319	0.799	0.728	0.71
metabolic process	A0A445BJV4	CMP/dCMP-type deaminase domain-containing protein OS=Arachis hypogaea OX=3818 GN=Ahy_A09g044307 PE=4 SV=1	Ahy_A09g044307	2.1734	0.000684124	Up	16	2	17	2	20.4	1.18596e+06	1.23224e+06	1.13281e+06	2.24213e+06	2.94475e+06	2.62319e+06	0.628	0.655	0.603	1.179	1.54	1.38
metabolic process	A0A444WYZ1	Mg-protoporphyrin IX chelatase OS=Arachis hypogaea OX=3818 GN=Ahy_B10g101147 PE=3 SV=1	Ahy_B10g101147	0.5673	0.0113138	Down	33	11	139	6	45.4	1.03218e+07	9.62808e+06	1.04489e+07	6.23929e+06	6.77903e+06	4.4396e+06	1.299	1.215	1.32	0.779	0.842	0.554
metabolic process	A0A445BGY9	Nuclear pore complex protein NUP1 (Fragment)(predicted) OS=Arachis hypogaea OX=3818 GN=Ahy_A09g042844 PE=4 SV=1	Ahy_A09g042844	1.5396	0.00148605	Up	2	3	10	3	141.1	626478	567716	523988	850056	902792	924077	0.858	0.78	0.721	1.156	1.22	1.256
metabolic process	A0A444ZVR6	Glutathione transferase OS=Arachis hypogaea OX=3818 GN=Ahy_B03g062930 PE=3 SV=1	Ahy_B03g062930	0.666	0.00027847	Down	48	9	141	3	24	7.2951e+07	7.49933e+07	8.03121e+07	5.05364e+07	5.3094e+07	5.02231e+07	1.149	1.185	1.271	0.79	0.826	0.785
metabolic process	A0A445EAI9	Beta-glucosidase(predicted) OS=Arachis hypogaea OX=3818 GN=Ahy_A02g006708 PE=3 SV=1	Ahy_A02g006708	0.5093	0.00505729	Down	5	3	60	2	58.5	655407	536124	621423	259820	377163	297833	1.436	1.178	1.368	0.565	0.815	0.648
metabolic process	A0A445AL57	WD40 repeat-containing protein SMU1(predicted) OS=Arachis hypogaea OX=3818 GN=Ahy_B02g061420 PE=4 SV=1	Ahy_B02g061420	1.5013	0.00518286	Up	7	2	14	2	56.3	615653	746210	691448	1.13064e+06	1.02565e+06	963382	0.717	0.871	0.808	1.306	1.178	1.113
metabolic process	A0A444XMI2	Protein kinase domain-containing protein OS=Arachis hypogaea OX=3818 GN=Ahy_B09g096839 PE=4 SV=1	Ahy_B09g096839	1.7381	0.00654728	Up	3	2	8	2	102.8	318561	369242	339153	493967	681000	631984	0.677	0.787	0.724	1.042	1.428	1.333
metabolic process	A0A445B9V8	ATP-dependent (S)-NAD(P)H-hydrate dehydratase OS=Arachis hypogaea OX=3818 GN=Ahy_A10g050581 PE=3 SV=1	Ahy_A10g050581	1.7566	0.0225261	Up	17	6	26	6	47.1	1.49329e+06	2.4466e+06	1.53108e+06	3.09135e+06	3.22515e+06	3.40729e+06	0.592	0.972	0.609	1.216	1.261	1.34
metabolic process	A0A445DGV1	Carboxypeptidase(predicted) OS=Arachis hypogaea OX=3818 GN=Ahy_A04g019931 PE=3 SV=1	Ahy_A04g019931	0.6148	0.0033913	Down	30	9	64	2	49.1	2.33458e+06	2.47202e+06	1.95302e+06	1.32219e+06	1.49037e+06	1.39454e+06	1.282	1.361	1.077	0.72	0.807	0.76
metabolic process	A0A445E6C0	Cytochrome P450 76C4(predicted) OS=Arachis hypogaea OX=3818 GN=Ahy_A02g005282 PE=3 SV=1	Ahy_A02g005282	15.3033	2.42943e-06	Up	7	3	7	3	57	38826.3	45053.7	47128.5	670203	719074	638585	0.108	0.126	0.132	1.855	1.979	1.767
metabolic process	A0A445DIR8	Peroxidase OS=Arachis hypogaea OX=3818 GN=Ahy_A04g020871 PE=3 SV=1	Ahy_A04g020871	1.5886	0.000355614	Up	51	12	242	7	38.8	1.99398e+08	1.86351e+08	2.00564e+08	3.00849e+08	3.36713e+08	3.04774e+08	0.785	0.736	0.793	1.176	1.309	1.191
metabolic process	A0A444WQ69	Peptidase A1 domain-containing protein OS=Arachis hypogaea OX=3818 GN=Ahy_Scaffold5g107794 PE=3 SV=1	Ahy_Scaffold5g107794	3.1384	0.0213428	Up	9	4	17	4	48.1	776536	911352	307625	2.03243e+06	2.15269e+06	2.14988e+06	0.561	0.661	0.223	1.458	1.535	1.542
metabolic process	A0A445CXS1	Ubiquitin-like domain-containing protein OS=Arachis hypogaea OX=3818 GN=Ahy_A06g030897 PE=4 SV=1	Ahy_A06g030897	8.1778	1.40635e-05	Up	10	3	10	3	20.1	851460	876055		7.54417e+06	7.01165e+06	6.86579e+06	0.185	0.19		1.623	1.5	1.477
metabolic process	A0A444Z607	Glutathione S-transferase GST 5(predicted) OS=Arachis hypogaea OX=3818 GN=Ahy_B05g077978 PE=3 SV=1	Ahy_B05g077978	1.921	0.00012418	Up	13	3	19	2	26.7	1.99143e+06	1.89624e+06	2.0939e+06	3.93472e+06	4.07185e+06	3.62296e+06	0.681	0.65	0.719	1.335	1.374	1.229
metabolic process	A0A444YA51	RNA helicase OS=Arachis hypogaea OX=3818 GN=Ahy_B07g086463 PE=4 SV=1	Ahy_B07g086463	1.8555	0.000805759	Up	3	2	6	2	88.3	138044	125729	129237	235601	277509	224839	0.735	0.671	0.691	1.245	1.458	1.188
metabolic process	A0A445DG83	LRRcap domain-containing protein OS=Arachis hypogaea OX=3818 GN=Ahy_A04g019610 PE=4 SV=1	Ahy_A04g019610	0.642	0.00028821	Down	16	4	39	4	32.7	5.22368e+06	5.65994e+06	5.81318e+06	3.59561e+06	3.53336e+06	3.71826e+06	1.142	1.241	1.276	0.78	0.762	0.807
metabolic process	A0A445CS26	Peroxidase OS=Arachis hypogaea OX=3818 GN=Ahy_A06g029002 PE=3 SV=1	Ahy_A06g029002	10.4587	0.000225418	Up	12	3	5	3	34.2	301064	205430	385877	2.90352e+06	3.21721e+06	3.31925e+06	0.175	0.12	0.226	1.679	1.85	1.92
metabolic process	A0A445ESM8	Methyltransferase OS=Arachis hypogaea OX=3818 GN=Ahy_A01g003122 PE=3 SV=1	Ahy_A01g003122	0.6306	0.0176296	Down	33	15	143	2	71.4	919361	1.14582e+06	1.023e+06	574278	797525	599214	1.094	1.367	1.223	0.678	0.937	0.708
metabolic process	A0A445DYF0	Putative glutathione S-transferase parC(predicted) OS=Arachis hypogaea OX=3818 GN=Ahy_A03g014722 PE=3 SV=1	Ahy_A03g014722	1.8651	0.000291014	Up	13	3	43	2	25.7	745659	771889	648567	1.3717e+06	1.3755e+06	1.34249e+06	0.718	0.745	0.627	1.31	1.306	1.282
metabolic process	A0A444ZUW5	Glutathione S-transferase U17 (Fragment)(predicted) OS=Arachis hypogaea OX=3818 GN=Ahy_B03g062664 PE=3 SV=1	Ahy_B03g062664	0.6313	0.000282978	Down	33	6	98	6	26	2.56438e+07	2.45947e+07	2.66495e+07	1.73569e+07	1.58618e+07	1.59004e+07	1.225	1.179	1.279	0.823	0.748	0.754
metabolic process	A0A444WQ74	Aldehyde dehydrogenase(predicted) OS=Arachis hypogaea OX=3818 GN=Ahy_Scaffold5g107800 PE=4 SV=1	Ahy_Scaffold5g107800	1.579	0.00260912	Up	6	2	11	2	28.1	4.00338e+06	4.11418e+06	3.90671e+06	5.60686e+06	7.0541e+06	6.54963e+06	0.772	0.795	0.756	1.073	1.342	1.253
metabolic process	A0A445BWW9	Vacuolar protein-sorting-associated protein 4(predicted) OS=Arachis hypogaea OX=3818 GN=Ahy_A08g039490 PE=4 SV=1	Ahy_A08g039490	0.3951	0.0365315	Down	17	6	47	2	45.3	771610	1.10905e+06	1.17764e+06	661717	311265	249419	1.085	1.564	1.664	0.924	0.432	0.348
metabolic process	A0A444YHM1	(1->3)-beta-glucan endohydrolase OS=Arachis hypogaea OX=3818 GN=Ahy_B06g080309 PE=3 SV=1	Ahy_B06g080309	1.7047	0.00018822	Up	50	10	199	6	38.7	1.20957e+08	1.31652e+08	1.38276e+08	2.23743e+08	2.27503e+08	2.23256e+08	0.684	0.746	0.785	1.255	1.269	1.252
metabolic process	A0A445AWH5	UBC core domain-containing protein OS=Arachis hypogaea OX=3818 GN=Ahy_B01g055536 PE=4 SV=1	Ahy_B01g055536	0.5186	0.0488911	Down	15	3	7	3	39.5	654377	829254	953152	630403	322057	326032	1.06	1.348	1.551	1.014	0.515	0.524
metabolic process	A0A0B5HBM1	Chalcone-flavonone isomerase family protein OS=Arachis hypogaea OX=3818 GN=CHI-II PE=2 SV=1	CHI-II	2.007	0.000301958	Up	49	9	87	9	24.7	3.08611e+07	2.848e+07	2.60111e+07	5.38279e+07	6.09455e+07	5.85264e+07	0.718	0.665	0.608	1.244	1.4	1.352
metabolic process	A0A445ELD2	Amine oxidase OS=Arachis hypogaea OX=3818 GN=Ahy_A01g000871 PE=3 SV=1	Ahy_A01g000871	1.6086	0.0001392	Up	53	25	358	8	75.9	1.61868e+08	1.72583e+08	1.75826e+08	2.79643e+08	2.67093e+08	2.84098e+08	0.727	0.777	0.793	1.246	1.183	1.266
metabolic process	A0A445DM70	Aspartate carbamoyltransferase OS=Arachis hypogaea OX=3818 GN=Ahy_A03g010398 PE=3 SV=1	Ahy_A03g010398	0.639	0.000176801	Down	30	10	100	5	42.7	3.54659e+07	3.37065e+07	3.38176e+07	2.12332e+07	2.35774e+07	2.18117e+07	1.259	1.2	1.206	0.748	0.826	0.768
metabolic process	A0A444YXG9	Putative acetyltransferase At3g50280 family(predicted) OS=Arachis hypogaea OX=3818 GN=Ahy_B05g073940 PE=3 SV=1	Ahy_B05g073940	0.5402	0.000845211	Down	41	13	80	2	48.8	4.72517e+07	4.46999e+07	4.6061e+07	2.18592e+07	2.66045e+07	2.69943e+07	1.333	1.264	1.305	0.612	0.74	0.756
metabolic process	A0A444ZE19	Ent-kaurenoic acid oxidase 2(predicted) OS=Arachis hypogaea OX=3818 GN=Ahy_B04g069967 PE=3 SV=1	Ahy_B04g069967	0.2681	0.0496826	Down	9	4	20	4	57	790796	914518	2.39027e+06	259571	617691	236179	0.914	1.06	2.775	0.298	0.704	0.271
metabolic process	A0A445CMJ0	Sucrose synthase OS=Arachis hypogaea OX=3818 GN=Ahy_A06g027068 PE=3 SV=1	Ahy_A06g027068	1.6109	0.0449217	Up	21	14	135	2	90.3	678277	1.18383e+06	1.07442e+06	1.64518e+06	1.63791e+06	1.50537e+06	0.529	0.925	0.841	1.273	1.26	1.164
metabolic process	A0A444ZVS4	Putative nucleoredoxin 1(predicted) OS=Arachis hypogaea OX=3818 GN=Ahy_B03g062769 PE=4 SV=1	Ahy_B03g062769	2.0248	0.000982717	Up	25	12	96	2	63.9		513486	577283	1.13696e+06	1.1553e+06	1.06245e+06		0.581	0.654	1.274	1.287	1.19
metabolic process	A0A445DPK4	Putative nucleoredoxin 1(predicted) OS=Arachis hypogaea OX=3818 GN=Ahy_A03g011098 PE=4 SV=1	Ahy_A03g011098	1.6933	0.00767707	Up	39	15	118	5	62.5	1.13612e+07	1.58824e+07	1.28121e+07	2.13771e+07	2.25207e+07	2.47288e+07	0.629	0.882	0.713	1.175	1.231	1.36
metabolic process	A0A445BTN3	Peptidase A1 domain-containing protein OS=Arachis hypogaea OX=3818 GN=Ahy_A08g038528 PE=4 SV=1	Ahy_A08g038528	1.7714	4.19825e-05	Up	34	9	156	2	49.6	1.1995e+08	1.25058e+08	1.28031e+08	2.15217e+08	2.21832e+08	2.31527e+08	0.693	0.725	0.743	1.235	1.265	1.328
metabolic process	A0A445C8X3	Phosphoenolpyruvate carboxykinase (ATP) OS=Arachis hypogaea OX=3818 GN=Ahy_A07g033333 PE=3 SV=1	Ahy_A07g033333	1.5865	0.000312732	Up	51	24	188	2	73.8	2.24482e+07	2.42465e+07	2.55537e+07	3.85216e+07	3.94186e+07	3.80897e+07	0.718	0.778	0.821	1.223	1.244	1.209
metabolic process	A0A445C9G1	Peptidase A1 domain-containing protein OS=Arachis hypogaea OX=3818 GN=Ahy_A07g033407 PE=4 SV=1	Ahy_A07g033407	2.6538	0.00251879	Up	36	9	168	2	45.9	1.72964e+07	2.4931e+07	2.64588e+07	6.75177e+07	6.1874e+07	55115939	0.411	0.595	0.632	1.594	1.452	1.301
metabolic process	A0A444WVT0	Phosphoenolpyruvate carboxykinase (ATP) OS=Arachis hypogaea OX=3818 GN=Ahy_Scaffold1g107451 PE=3 SV=1	Ahy_Scaffold1g107451	2.0107	0.00441432	Up	22	8	58	3	73.6	327396		276804	559550	671773	612293	0.671		0.57	1.138	1.359	1.246
metabolic process	A0A444XCP3	ABC transporter G family member OS=Arachis hypogaea OX=3818 GN=Ahy_B09g094992 PE=3 SV=1	Ahy_B09g094992	1.5293	0.00862526	Up	12	16	103	11	168.5	8.10415e+06	1.03562e+07	7.81935e+06	1.39563e+07	1.35766e+07	1.31566e+07	0.729	0.934	0.706	1.245	1.204	1.174
metabolic process	A0A444Z098	Peptidase A1 domain-containing protein OS=Arachis hypogaea OX=3818 GN=Ahy_B05g074976 PE=3 SV=1	Ahy_B05g074976	0.6353	0.000214284	Down	8	4	54	4	53.5	3.86264e+07	3.68936e+07	3.7322e+07	2.27244e+07	2.42965e+07	2.5512e+07	1.255	1.202	1.217	0.733	0.779	0.822
metabolic process	A0A444X7H1	isoaspartyl peptidase/L-asparaginase(predicted) OS=Arachis hypogaea OX=3818 GN=Ahy_B10g105209 PE=4 SV=1	Ahy_B10g105209	3.3333	4.26713e-05	Up	9	2	5	2	33.6	51649.6	47300.9	43776.3	150359	157853	173229	0.498	0.458	0.424	1.44	1.502	1.658
metabolic process	A0A445E4W3	4-hydroxy-3-methylbut-2-en-1-yl diphosphate synthase (Ferredoxin), chloroplastic (Fragment)(predicted) OS=Arachis hypogaea OX=3818 GN=Ahy_A03g016883 PE=3 SV=1	Ahy_A03g016883	3.1907	0.035752	Up	29	17	80	2	82.7	543406	178950	164003	748503	1.26817e+06	842486	0.873	0.288	0.265	1.194	2.012	1.344
metabolic process	A0A444ZF15	(1->3)-beta-glucan endohydrolase OS=Arachis hypogaea OX=3818 GN=Ahy_B04g070142 PE=3 SV=1	Ahy_B04g070142	7.7724	0.000497692	Up	20	4	8	4	38.6	796471	946753	502413	6.49466e+06	5.09894e+06	6.05693e+06	0.241	0.287	0.153	1.951	1.523	1.819
metabolic process	A0A445CR90	Xyloglucan endotransglucosylase/hydrolase OS=Arachis hypogaea OX=3818 GN=Ahy_A06g028485 PE=3 SV=1	Ahy_A06g028485	2.2693	0.00231562	Up	23	7	35	4	34.1	3.55762e+06	3.46855e+06	2.68881e+06	8.07947e+06	6.32702e+06	7.89252e+06	0.669	0.654	0.508	1.508	1.174	1.473
metabolic process	A0A444XCX9	IAA-amino acid hydrolase ILR1-like 4 isoform C(predicted) OS=Arachis hypogaea OX=3818 GN=Ahy_B09g095085 PE=3 SV=1	Ahy_B09g095085	0.5025	0.000799752	Down	19	10	80	10	112.2	2.47518e+07	2.45219e+07	2.4822e+07	1.39994e+07	1.08692e+07	1.27853e+07	1.334	1.325	1.343	0.749	0.578	0.684
metabolic process	A0A445B9T4	Urease OS=Arachis hypogaea OX=3818 GN=Ahy_A10g050566 PE=3 SV=1	Ahy_A10g050566	1.6568	0.00828579	Up	7	3	17	3	92.2	568046	470651	656581	875110	1.01604e+06	952196	0.754	0.626	0.875	1.152	1.33	1.254
metabolic process	A0A445E2G8	Hydroxymethylbilane synthase OS=Arachis hypogaea OX=3818 GN=Ahy_A03g016181 PE=3 SV=1	Ahy_A03g016181	0.3708	0.0378734	Down	18	6	46	2	38.2	1.15618e+06	458891	1.06729e+06	323417	310946	371494	1.887	0.751	1.75	0.524	0.501	0.602
metabolic process	A0A445C9X6	Aldehyde dehydrogenase OS=Arachis hypogaea OX=3818 GN=Ahy_A07g033729 PE=3 SV=1	Ahy_A07g033729	1.5476	0.000466159	Up	27	12	193	10	53.5	4.40963e+07	4.27842e+07	4.05643e+07	6.19729e+07	6.9607e+07	6.81054e+07	0.812	0.79	0.75	1.132	1.264	1.244
metabolic process	A0A445BGC9	Cytochrome P450 77A3(predicted) OS=Arachis hypogaea OX=3818 GN=Ahy_A09g042614 PE=3 SV=1	Ahy_A09g042614	0.4114	0.0010187	Down	21	7	16	5	58.7	3.57513e+06	3.15814e+06	3.00444e+06	1.45752e+06	1.48127e+06	1.11372e+06	1.561	1.383	1.317	0.632	0.638	0.483
metabolic process	A0A444ZDN9	Peroxidase OS=Arachis hypogaea OX=3818 GN=Ahy_B04g069825 PE=3 SV=1	Ahy_B04g069825	1.8073	0.00170457	Up	39	9	227	4	36.4	5.96544e+07	7.18254e+07	7.52713e+07	1.2293e+08	1.35012e+08	1.20206e+08	0.614	0.741	0.778	1.256	1.371	1.228
metabolic process	A0A445BYE3	Peroxidase OS=Arachis hypogaea OX=3818 GN=Ahy_A08g039956 PE=3 SV=1	Ahy_A08g039956	7.2287	2.80046e-05	Up	50	10	83	3	34.4	1.71538e+06	2.04416e+06	2.21845e+06	1.60308e+07	1.35817e+07	1.41296e+07	0.208	0.248	0.27	1.927	1.623	1.698
metabolic process	A0A444WWC4	Serine/threonine-protein phosphatase OS=Arachis hypogaea OX=3818 GN=Ahy_B10g100341 PE=3 SV=1	Ahy_B10g100341	1.6057	0.00674993	Up	11	3	12	3	52.3	603770	647580	608897	1.18108e+06	884653	955751	0.745	0.801	0.754	1.446	1.077	1.17
metabolic process	A0A444ZCJ6	TPT domain-containing protein OS=Arachis hypogaea OX=3818 GN=Ahy_B04g069413 PE=4 SV=1	Ahy_B04g069413	3.2555	2.95714e-05	Up	11	3	15	2	42.2	318321	305331	286592	905753	1.0606e+06	1.0316e+06	0.49	0.472	0.443	1.385	1.612	1.577
metabolic process	A0A445B3M7	Pantothenate kinase 2 OS=Arachis hypogaea OX=3818 GN=Ahy_A10g047812 PE=3 SV=1	Ahy_A10g047812	1.6187	0.0203438	Up	7	5	12	4	103.6	1.42095e+06	918300	1.12266e+06	1.87968e+06	2.04413e+06	1.74545e+06	0.937	0.607	0.743	1.23	1.33	1.142
metabolic process	A0A445AJQ4	Glutathione S-transferase, amino-terminal domain protein(predicted) OS=Arachis hypogaea OX=3818 GN=Ahy_B02g060883 PE=3 SV=1	Ahy_B02g060883	0.6373	0.00709698	Down	21	5	58	5	25.9	1.08605e+07	1.06026e+07	1.27303e+07	8.34212e+06	6.78538e+06	6.91359e+06	1.163	1.138	1.369	0.887	0.717	0.735
metabolic process	A0A445AN04	Beta-glucosidase OS=Arachis hypogaea OX=3818 GN=Ahy_B01g051872 PE=3 SV=1	Ahy_B01g051872	1.8131	0.00122465	Up	6	3	16	2	66	812952	951464	740813	1.54058e+06	1.55924e+06	1.4978e+06	0.689	0.809	0.631	1.296	1.304	1.26
metabolic process	A0A445DNI1	Glutamyl-tRNA(Gln) amidotransferase subunit B, chloroplastic/mitochondrial OS=Arachis hypogaea OX=3818 GN=GATB PE=3 SV=1	GATB	0.4895	0.000445092	Down	8	4	22	4	61	2.11574e+06	2.58738e+06	2.37704e+06	1.15106e+06	1.11816e+06	1.23695e+06	1.203	1.476	1.358	0.65	0.628	0.698
metabolic process	A0A445BCG7	alpha-1,2-Mannosidase OS=Arachis hypogaea OX=3818 GN=Ahy_A10g051335 PE=3 SV=1	Ahy_A10g051335	0.6429	0.016104	Down	15	7	51	7	73	7.38541e+06	5.63928e+06	8.01044e+06	4.55214e+06	4.42982e+06	4.70471e+06	1.281	0.981	1.395	0.783	0.758	0.81
metabolic process	A0A445AB81	J domain-containing protein OS=Arachis hypogaea OX=3818 GN=Ahy_B03g068853 PE=4 SV=1	Ahy_B03g068853	0.4843	0.000696395	Down	9	5	13	5	79.3	1.02203e+07	1.12849e+07	1.0539e+07	4.55678e+06	5.34205e+06	5.80981e+06	1.289	1.427	1.335	0.57	0.665	0.727
metabolic process	A0A444WZ21	Peroxidase OS=Arachis hypogaea OX=3818 GN=Ahy_B10g101275 PE=3 SV=1	Ahy_B10g101275	2.3306	3.72112e-06	Up	25	6	23	5	35.6	3.33109e+06	3.38588e+06	3.47012e+06	7.8418e+06	7.86599e+06	8.31119e+06	0.586	0.598	0.613	1.37	1.366	1.452
metabolic process	A0A445EUG6	Fe2OG dioxygenase domain-containing protein OS=Arachis hypogaea OX=3818 GN=Ahy_A01g003995 PE=3 SV=1	Ahy_A01g003995	0.6548	0.000509395	Down	62	20	248	20	41.1	9.58229e+07	9.40836e+07	9.91357e+07	6.40775e+07	5.96865e+07	6.77497e+07	1.201	1.182	1.247	0.797	0.738	0.842
metabolic process	A0A445DL54	Glutathione S-transferase(predicted) OS=Arachis hypogaea OX=3818 GN=Ahy_A04g021525 PE=3 SV=1	Ahy_A04g021525	0.5391	0.00963337	Down	11	4	42	4	38.2	5.04545e+06	5.2708e+06	5.30828e+06	2.54164e+06	3.65417e+06	2.33178e+06	1.258	1.318	1.329	0.629	0.899	0.577
metabolic process	A0A444ZDD8	Endoglucanase OS=Arachis hypogaea OX=3818 GN=Ahy_B04g069733 PE=3 SV=1	Ahy_B04g069733	0.6478	0.0154171	Down	6	4	23	2	68.6	1.24386e+06	1.65193e+06	1.67384e+06	1.07274e+06	951135	972766	0.99	1.318	1.338	0.847	0.747	0.768
metabolic process	A0A445DSG2	RNA-binding protein 39(predicted) OS=Arachis hypogaea OX=3818 GN=Ahy_A03g012052 PE=4 SV=1	Ahy_A03g012052	2.0613	0.0182854	Up	6	3	15	3	66.4	526082	528374	937170	1.50264e+06	1.31765e+06	1.33703e+06	0.515	0.519	0.922	1.46	1.273	1.299
metabolic process	A0A445E6U5	1,2-dihydroxy-3-keto-5-methylthiopentene dioxygenase OS=Arachis hypogaea OX=3818 GN=Ahy_A02g005467 PE=3 SV=1	Ahy_A02g005467	1.5977	0.0028838	Up	40	9	103	6	25.2	5.72579e+06	6.04673e+06	5.81306e+06	1.017e+07	8.24635e+06	1.00083e+07	0.749	0.794	0.764	1.321	1.065	1.3
metabolic process	A0A445B0N0	AMP-binding domain-containing protein OS=Arachis hypogaea OX=3818 GN=Ahy_A10g046825 PE=4 SV=1	Ahy_A10g046825	2.6932	0.000848765	Up	11	5	22	3	74.1	340636	362839	252928	882178	879067	845081	0.576	0.615	0.429	1.48	1.466	1.417
metabolic process	A0A445BVS9	Aldehyde dehydrogenase OS=Arachis hypogaea OX=3818 GN=Ahy_A08g039114 PE=3 SV=1	Ahy_A08g039114	0.5397	0.000250881	Down	18	9	66	2	55.4	1.38956e+07	1.47088e+07	1.54024e+07	7.37421e+06	8.35638e+06	8.30266e+06	1.23	1.305	1.369	0.648	0.73	0.729
metabolic process	A0A445DGQ5	Carboxypeptidase OS=Arachis hypogaea OX=3818 GN=Ahy_A04g019925 PE=3 SV=1	Ahy_A04g019925	0.5181	0.000208549	Down	27	10	83	3	50.2	2.24745e+07	2.21906e+07	2.07821e+07	1.1072e+07	1.25185e+07	1.07236e+07	1.356	1.343	1.26	0.663	0.746	0.642
metabolic process	A0A444Y5S7	Peroxidase OS=Arachis hypogaea OX=3818 GN=Ahy_B08g093316 PE=3 SV=1	Ahy_B08g093316	5.5938	0.000252977	Up	48	10	65	3	34.3	4.47081e+06	2.96764e+06	4.111e+06	2.47176e+07	2.03068e+07	2.03021e+07	0.35	0.233	0.323	1.921	1.569	1.578
metabolic process	A0A444ZQY2	Glycosyltransferase OS=Arachis hypogaea OX=3818 GN=Ahy_B04g073551 PE=3 SV=1	Ahy_B04g073551	2.7057	0.000198412	Up	8	4	11	3	51.2	811518	982159	974372	2.34091e+06	2.72758e+06	2.50954e+06	0.472	0.573	0.569	1.352	1.566	1.449
metabolic process	A0A444YR31	Glycosyltransferase OS=Arachis hypogaea OX=3818 GN=Ahy_B06g084007 PE=3 SV=1	Ahy_B06g084007	3.7542	0.00964203	Up	6	3	5	3	58.5	352673	381455	349193	750439	1.75093e+06	1.61814e+06	0.408	0.443	0.406	0.862	1.999	1.858
metabolic process	A0A444ZJ69	Carboxypeptidase OS=Arachis hypogaea OX=3818 GN=Ahy_B04g070834 PE=3 SV=1	Ahy_B04g070834	0.4168	0.00414244	Down	26	9	78	2	50.1	1.14875e+06	1.04237e+06	1.03248e+06	351439	424542	583658	1.509	1.373	1.362	0.458	0.55	0.761
metabolic process	A0A445EKI3	CMP/dCMP-type deaminase domain-containing protein OS=Arachis hypogaea OX=3818 GN=Ahy_A01g000564 PE=4 SV=1	Ahy_A01g000564	1.5187	0.00490417	Up	24	3	17	3	21.2	959870	1.11661e+06	1.12584e+06	1.47234e+06	1.73209e+06	1.7187e+06	0.711	0.83	0.838	1.083	1.266	1.264
metabolic process	A0A445AUP0	Cytokinin dehydrogenase OS=Arachis hypogaea OX=3818 GN=Ahy_B01g054981 PE=3 SV=1	Ahy_B01g054981	14.1369	0.00582676	Up	32	14	122	2	59.6	31793.2	82735.7		913699	639570	894425	0.062	0.162		1.776	1.236	1.738
metabolic process	A0A444YWK7	30S ribosomal protein S9(predicted) OS=Arachis hypogaea OX=3818 GN=Ahy_B06g086060 PE=3 SV=1	Ahy_B06g086060	0.5752	0.000458877	Down	26	2	18	2	11.4	1.55788e+07	1.5732e+07	1.36279e+07	8.3263e+06	8.71036e+06	9.11734e+06	1.319	1.336	1.159	0.7	0.728	0.766
metabolic process	A0A445B891	S1 motif domain-containing protein OS=Arachis hypogaea OX=3818 GN=Ahy_A10g049933 PE=3 SV=1	Ahy_A10g049933	0.5877	0.00088165	Down	12	4	13	4	38.6	5.66568e+06	4.81908e+06	5.61945e+06	3.2872e+06	3.27981e+06	3.00863e+06	1.328	1.133	1.323	0.765	0.759	0.7
metabolic process	A0A444WQT2	Fe2OG dioxygenase domain-containing protein OS=Arachis hypogaea OX=3818 GN=Ahy_Scaffold1g106620 PE=3 SV=1	Ahy_Scaffold1g106620	0.6429	3.65928e-05	Down	52	16	156	16	39.9	8.93017e+07	9.23794e+07	9.541e+07	6.00797e+07	6.12173e+07	5.89759e+07	1.176	1.22	1.261	0.785	0.795	0.771
metabolic process	A0A445B866	Abhydrolase_3 domain-containing protein OS=Arachis hypogaea OX=3818 GN=Ahy_A10g049905 PE=4 SV=1	Ahy_A10g049905	6.7786	2.67294e-05	Up	21	10	53	9	51.1	1.92098e+06	2.48587e+06	1.97054e+06	1.55281e+07	1.44143e+07	1.38216e+07	0.231	0.299	0.238	1.851	1.708	1.647
metabolic process	A0A445DQQ3	probable phosphoinositide phosphatase SAC9(predicted) OS=Arachis hypogaea OX=3818 GN=Ahy_A03g011431 PE=4 SV=1	Ahy_A03g011431	2.0258	0.0190038	Up	5	5	21	5	187.9	548501	1.04307e+06	631067	1.54805e+06	1.50485e+06	1.50495e+06	0.487	0.929	0.563	1.364	1.319	1.326
metabolic process	A0A445CHP8	Fe2OG dioxygenase domain-containing protein OS=Arachis hypogaea OX=3818 GN=Ahy_A07g037063 PE=3 SV=1	Ahy_A07g037063	1.7528	0.00350707	Up	16	5	22	5	41.3	3.04841e+06	2.78412e+06	2.23895e+06	4.65063e+06	4.73084e+06	4.93695e+06	0.82	0.751	0.605	1.241	1.255	1.318
metabolic process	A0A445AGE9	glutathione S-transferase L3(predicted) OS=Arachis hypogaea OX=3818 GN=Ahy_B02g059269 PE=4 SV=1	Ahy_B02g059269	0.5922	0.000315887	Down	57	11	97	3	27.4	2.06481e+06	1.92364e+06	2.1215e+06	1.29874e+06	1.16204e+06	1.20149e+06	1.272	1.189	1.313	0.794	0.706	0.735
metabolic process	A0A445ENX5	Cytokinin dehydrogenase OS=Arachis hypogaea OX=3818 GN=Ahy_A01g001621 PE=3 SV=1	Ahy_A01g001621	3.3435	1.62291e-05	Up	36	15	136	3	59.6	2.39401e+07	2.1984e+07	2.08069e+07	7.94186e+07	7.26169e+07	7.38457e+07	0.493	0.454	0.43	1.622	1.474	1.508
metabolic process	A0A445EPA3	Nucleosome assembly protein isoform A(predicted) OS=Arachis hypogaea OX=3818 GN=Ahy_A01g001634 PE=3 SV=1	Ahy_A01g001634	0.4203	0.00852852	Down	18	4	13	4	40.7	1.09759e+06	1.64689e+06	1.89375e+06	600296	737229	636252	0.999	1.504	1.732	0.543	0.662	0.575
metabolic process	A0A444YG87	Thioredoxin domain-containing protein OS=Arachis hypogaea OX=3818 GN=Ahy_B06g079790 PE=4 SV=1	Ahy_B06g079790	0.6133	0.00180724	Down	26	7	45	7	34.2	1.26588e+07	1.20516e+07	1.14121e+07	6.60771e+06	8.08741e+06	7.72701e+06	1.302	1.243	1.179	0.674	0.821	0.789
metabolic process	A0A444WU83	Helicase ATP-binding domain-containing protein OS=Arachis hypogaea OX=3818 GN=Ahy_Scaffold1g107042 PE=3 SV=1	Ahy_Scaffold1g107042	1.6596	0.0442639	Up	5	4	20	4	138	720164	541711	797482	1.23057e+06	882627	1.34252e+06	0.786	0.593	0.874	1.333	0.951	1.455
metabolic process	A0A444Y0H8	Protein kinase domain-containing protein OS=Arachis hypogaea OX=3818 GN=Ahy_B08g090713 PE=4 SV=1	Ahy_B08g090713	1.6746	0.014771	Up	5	6	20	4	136.3	994117	897241	1.05179e+06	2.00267e+06	1.62988e+06	1.35134e+06	0.755	0.683	0.802	1.51	1.222	1.019
metabolic process	A0A444WNZ2	Brix domain-containing protein OS=Arachis hypogaea OX=3818 GN=Ahy_Scaffold8g108416 PE=3 SV=1	Ahy_Scaffold8g108416	6.0023	5.29664e-05	Up	7	2	4	2	37.1	111213	97465.6	107882	573051	763039	587396	0.299	0.263	0.291	1.529	2.024	1.567
metabolic process	A0A445EU70	Fe2OG dioxygenase domain-containing protein OS=Arachis hypogaea OX=3818 GN=Ahy_A01g003917 PE=4 SV=1	Ahy_A01g003917	2.3324	0.000436344	Up	13	4	44	3	41.9	993130	765110	806143	1.99335e+06	1.98857e+06	2.07074e+06	0.694	0.536	0.566	1.382	1.371	1.436
metabolic process	A0A444Y8Z3	Carboxypeptidase(predicted) OS=Arachis hypogaea OX=3818 GN=Ahy_B08g094454 PE=3 SV=1	Ahy_B08g094454	0.5696	0.000183267	Down	36	11	84	3	49	1.28598e+07	1.27817e+07	1.35671e+07	8.08212e+06	7.38428e+06	7.13962e+06	1.253	1.249	1.327	0.781	0.71	0.69
molecular function regulator	A0A444YHE1	LRRNT_2 domain-containing protein OS=Arachis hypogaea OX=3818 GN=Ahy_B06g080174 PE=4 SV=1	Ahy_B06g080174	1.5166	0.00016602	Up	37	8	175	2	37.2	3.53811e+07	3.37662e+07	3.21484e+07	5.06684e+07	5.35754e+07	5.12535e+07	0.83	0.794	0.757	1.179	1.239	1.193
molecular function regulator	A0A445DMD2	LRRNT_2 domain-containing protein OS=Arachis hypogaea OX=3818 GN=Ahy_A03g010485 PE=4 SV=1	Ahy_A03g010485	0.644	0.0292766	Down	11	3	79	2	37.2	5.12537e+07	4.63386e+07	4.86653e+07	3.40194e+07	2.40753e+07	3.71642e+07	1.278	1.158	1.218	0.842	0.592	0.919
molecular function regulator	A0A445D7V0	Pectinesterase OS=Arachis hypogaea OX=3818 GN=Ahy_A05g025042 PE=3 SV=1	Ahy_A05g025042	2.0304	7.40071e-05	Up	32	16	462	14	60.2	3.24218e+08	3.49948e+08	3.40766e+08	6.45818e+08	7.26478e+08	7.13385e+08	0.63	0.681	0.665	1.245	1.392	1.375
molecular function regulator	A0A444YYM6	Kunitz inhibitor ST1-like protein(predicted) OS=Arachis hypogaea OX=3818 GN=Ahy_B05g074359 PE=3 SV=1	Ahy_B05g074359	2.6571	0.00340773	Up	6	3	9	3	85.3	1.0772e+06	991177	1.23595e+06	3.7913e+06	2.72632e+06	2.36266e+06	0.532	0.491	0.613	1.859	1.329	1.159
molecular function regulator	A0A444YYC7	Kunitz-type trypsin inhibitor-like 2 protein (Fragment)(predicted) OS=Arachis hypogaea OX=3818 GN=Ahy_B05g074259 PE=3 SV=1	Ahy_B05g074259	1.9416	1.37607e-05	Up	51	6	127	6	25	1.07177e+08	1.08121e+08	1.02921e+08	2.01542e+08	2.06835e+08	2.16734e+08	0.684	0.692	0.66	1.277	1.303	1.373
molecular function regulator	A0A445E9L7	Pectinesterase OS=Arachis hypogaea OX=3818 GN=Ahy_A02g006381 PE=3 SV=1	Ahy_A02g006381	1.8984	0.00346612	Up	9	4	20	4	55.9	2.04139e+06	2.66787e+06	2.45529e+06	5.19418e+06	4.36493e+06	4.20246e+06	0.587	0.77	0.709	1.483	1.239	1.2
molecular function regulator	A0A445AB81	J domain-containing protein OS=Arachis hypogaea OX=3818 GN=Ahy_B03g068853 PE=4 SV=1	Ahy_B03g068853	0.4843	0.000696395	Down	9	5	13	5	79.3	1.02203e+07	1.12849e+07	1.0539e+07	4.55678e+06	5.34205e+06	5.80981e+06	1.289	1.427	1.335	0.57	0.665	0.727
multi-organism process	A0A444WX35	Lipase_GDSL domain-containing protein OS=Arachis hypogaea OX=3818 GN=Ahy_B10g100545 PE=3 SV=1	Ahy_B10g100545	0.6578	0.00983975	Down	30	7	39	5	40.3	3.96685e+06	4.15003e+06	3.83414e+06	3.01356e+06	2.23634e+06	2.70497e+06	1.2	1.259	1.165	0.905	0.667	0.812
multi-organism process	A0A444XMI2	Protein kinase domain-containing protein OS=Arachis hypogaea OX=3818 GN=Ahy_B09g096839 PE=4 SV=1	Ahy_B09g096839	1.7381	0.00654728	Up	3	2	8	2	102.8	318561	369242	339153	493967	681000	631984	0.677	0.787	0.724	1.042	1.428	1.333
multi-organism process	A0A445DPK4	Putative nucleoredoxin 1(predicted) OS=Arachis hypogaea OX=3818 GN=Ahy_A03g011098 PE=4 SV=1	Ahy_A03g011098	1.6933	0.00767707	Up	39	15	118	5	62.5	1.13612e+07	1.58824e+07	1.28121e+07	2.13771e+07	2.25207e+07	2.47288e+07	0.629	0.882	0.713	1.175	1.231	1.36
multi-organism process	A0A444YX55	BZIP domain-containing protein OS=Arachis hypogaea OX=3818 GN=Ahy_B05g073841 PE=4 SV=1	Ahy_B05g073841	5.2359	0.000432502	Up	5	2	8	2	37.5	276750	196438	162937	1.05153e+06	1.15343e+06	1.1596e+06	0.416	0.296	0.246	1.571	1.713	1.732
multi-organism process	A0A445BTN3	Peptidase A1 domain-containing protein OS=Arachis hypogaea OX=3818 GN=Ahy_A08g038528 PE=4 SV=1	Ahy_A08g038528	1.7714	4.19825e-05	Up	34	9	156	2	49.6	1.1995e+08	1.25058e+08	1.28031e+08	2.15217e+08	2.21832e+08	2.31527e+08	0.693	0.725	0.743	1.235	1.265	1.328
multi-organism process	A0A445C9G1	Peptidase A1 domain-containing protein OS=Arachis hypogaea OX=3818 GN=Ahy_A07g033407 PE=4 SV=1	Ahy_A07g033407	2.6538	0.00251879	Up	36	9	168	2	45.9	1.72964e+07	2.4931e+07	2.64588e+07	6.75177e+07	6.1874e+07	55115939	0.411	0.595	0.632	1.594	1.452	1.301
multi-organism process	A0A445C8X3	Phosphoenolpyruvate carboxykinase (ATP) OS=Arachis hypogaea OX=3818 GN=Ahy_A07g033333 PE=3 SV=1	Ahy_A07g033333	1.5865	0.000312732	Up	51	24	188	2	73.8	2.24482e+07	2.42465e+07	2.55537e+07	3.85216e+07	3.94186e+07	3.80897e+07	0.718	0.778	0.821	1.223	1.244	1.209
multi-organism process	A0A444WVT0	Phosphoenolpyruvate carboxykinase (ATP) OS=Arachis hypogaea OX=3818 GN=Ahy_Scaffold1g107451 PE=3 SV=1	Ahy_Scaffold1g107451	2.0107	0.00441432	Up	22	8	58	3	73.6	327396		276804	559550	671773	612293	0.671		0.57	1.138	1.359	1.246
multi-organism process	A0A444XCP3	ABC transporter G family member OS=Arachis hypogaea OX=3818 GN=Ahy_B09g094992 PE=3 SV=1	Ahy_B09g094992	1.5293	0.00862526	Up	12	16	103	11	168.5	8.10415e+06	1.03562e+07	7.81935e+06	1.39563e+07	1.35766e+07	1.31566e+07	0.729	0.934	0.706	1.245	1.204	1.174
multi-organism process	A0A445B0N0	AMP-binding domain-containing protein OS=Arachis hypogaea OX=3818 GN=Ahy_A10g046825 PE=4 SV=1	Ahy_A10g046825	2.6932	0.000848765	Up	11	5	22	3	74.1	340636	362839	252928	882178	879067	845081	0.576	0.615	0.429	1.48	1.466	1.417
multi-organism process	A0A445DIQ0	GLTP domain-containing protein OS=Arachis hypogaea OX=3818 GN=Ahy_A04g020875 PE=4 SV=1	Ahy_A04g020875	0.6139	0.000655046	Down	15	3	14	3	22.9	1.97252e+06	1.8334e+06	1.65297e+06	1.11636e+06	1.13582e+06	1.13964e+06	1.342	1.251	1.129	0.754	0.762	0.769
multi-organism process	A0A444Z098	Peptidase A1 domain-containing protein OS=Arachis hypogaea OX=3818 GN=Ahy_B05g074976 PE=3 SV=1	Ahy_B05g074976	0.6353	0.000214284	Down	8	4	54	4	53.5	3.86264e+07	3.68936e+07	3.7322e+07	2.27244e+07	2.42965e+07	2.5512e+07	1.255	1.202	1.217	0.733	0.779	0.822
multi-organism process	A0A444YR31	Glycosyltransferase OS=Arachis hypogaea OX=3818 GN=Ahy_B06g084007 PE=3 SV=1	Ahy_B06g084007	3.7542	0.00964203	Up	6	3	5	3	58.5	352673	381455	349193	750439	1.75093e+06	1.61814e+06	0.408	0.443	0.406	0.862	1.999	1.858
multi-organism process	A0A444ZDD8	Endoglucanase OS=Arachis hypogaea OX=3818 GN=Ahy_B04g069733 PE=3 SV=1	Ahy_B04g069733	0.6478	0.0154171	Down	6	4	23	2	68.6	1.24386e+06	1.65193e+06	1.67384e+06	1.07274e+06	951135	972766	0.99	1.318	1.338	0.847	0.747	0.768
multi-organism process	A0A445E4W3	4-hydroxy-3-methylbut-2-en-1-yl diphosphate synthase (Ferredoxin), chloroplastic (Fragment)(predicted) OS=Arachis hypogaea OX=3818 GN=Ahy_A03g016883 PE=3 SV=1	Ahy_A03g016883	3.1907	0.035752	Up	29	17	80	2	82.7	543406	178950	164003	748503	1.26817e+06	842486	0.873	0.288	0.265	1.194	2.012	1.344
multi-organism process	A0A444ZE19	Ent-kaurenoic acid oxidase 2(predicted) OS=Arachis hypogaea OX=3818 GN=Ahy_B04g069967 PE=3 SV=1	Ahy_B04g069967	0.2681	0.0496826	Down	9	4	20	4	57	790796	914518	2.39027e+06	259571	617691	236179	0.914	1.06	2.775	0.298	0.704	0.271
multi-organism process	A0A444ZBQ5	AAI domain-containing protein OS=Arachis hypogaea OX=3818 GN=Ahy_B04g069047 PE=3 SV=1	Ahy_B04g069047	2.0273	0.0223358	Up	21	3	14	3	21.5	1.29204e+06	672134	1.19494e+06	2.1288e+06	2.15783e+06	2.19352e+06	0.807	0.421	0.75	1.32	1.33	1.36
multi-organism process	A0A444ZF15	(1->3)-beta-glucan endohydrolase OS=Arachis hypogaea OX=3818 GN=Ahy_B04g070142 PE=3 SV=1	Ahy_B04g070142	7.7724	0.000497692	Up	20	4	8	4	38.6	796471	946753	502413	6.49466e+06	5.09894e+06	6.05693e+06	0.241	0.287	0.153	1.951	1.523	1.819
multi-organism process	A0A445D7V0	Pectinesterase OS=Arachis hypogaea OX=3818 GN=Ahy_A05g025042 PE=3 SV=1	Ahy_A05g025042	2.0304	7.40071e-05	Up	32	16	462	14	60.2	3.24218e+08	3.49948e+08	3.40766e+08	6.45818e+08	7.26478e+08	7.13385e+08	0.63	0.681	0.665	1.245	1.392	1.375
multi-organism process	A0A444ZCJ6	TPT domain-containing protein OS=Arachis hypogaea OX=3818 GN=Ahy_B04g069413 PE=4 SV=1	Ahy_B04g069413	3.2555	2.95714e-05	Up	11	3	15	2	42.2	318321	305331	286592	905753	1.0606e+06	1.0316e+06	0.49	0.472	0.443	1.385	1.612	1.577
multi-organism process	A0A444YHQ5	TFIIB-type domain-containing protein OS=Arachis hypogaea OX=3818 GN=Ahy_B06g080286 PE=3 SV=1	Ahy_B06g080286	1.7856	0.00137137	Up	12	3	13	3	34.1	442412	377228	484956	791391	787391	778679	0.727	0.622	0.801	1.291	1.277	1.271
multi-organism process	A0A445BSY5	Transcriptional corepressor SEUSS (Fragment)(predicted) OS=Arachis hypogaea OX=3818 GN=Ahy_A08g038130 PE=4 SV=1	Ahy_A08g038130	1.6493	0.0307896	Up	2	2	8	2	100.5	244416	355868	380972	516316	629412	492695	0.562	0.82	0.879	1.178	1.427	1.124
multi-organism process	A0A445BAM0	protein EXORDIUM-like 2(predicted) OS=Arachis hypogaea OX=3818 GN=Ahy_A10g050830 PE=3 SV=1	Ahy_A10g050830	1.533	0.0101225	Up	40	9	147	9	31.4	3.65942e+07	3.56821e+07	4.01954e+07	5.28238e+07	5.34957e+07	6.81947e+07	0.768	0.751	0.847	1.1	1.107	1.42
multi-organism process	A0A444ZDN9	Peroxidase OS=Arachis hypogaea OX=3818 GN=Ahy_B04g069825 PE=3 SV=1	Ahy_B04g069825	1.8073	0.00170457	Up	39	9	227	4	36.4	5.96544e+07	7.18254e+07	7.52713e+07	1.2293e+08	1.35012e+08	1.20206e+08	0.614	0.741	0.778	1.256	1.371	1.228
multi-organism process	A0A444WU83	Helicase ATP-binding domain-containing protein OS=Arachis hypogaea OX=3818 GN=Ahy_Scaffold1g107042 PE=3 SV=1	Ahy_Scaffold1g107042	1.6596	0.0442639	Up	5	4	20	4	138	720164	541711	797482	1.23057e+06	882627	1.34252e+06	0.786	0.593	0.874	1.333	0.951	1.455
multi-organism process	A0A445D9L9	Beta-fructofuranosidase OS=Arachis hypogaea OX=3818 GN=Ahy_A05g025836 PE=3 SV=1	Ahy_A05g025836	0.6665	0.020722	Down	20	10	70	2	73.6	1.13947e+06	1.48217e+06	1.37476e+06	885752	1.02554e+06	784977	1.025	1.337	1.242	0.791	0.91	0.701
multi-organism process	A0A445DQQ3	probable phosphoinositide phosphatase SAC9(predicted) OS=Arachis hypogaea OX=3818 GN=Ahy_A03g011431 PE=4 SV=1	Ahy_A03g011431	2.0258	0.0190038	Up	5	5	21	5	187.9	548501	1.04307e+06	631067	1.54805e+06	1.50485e+06	1.50495e+06	0.487	0.929	0.563	1.364	1.319	1.326
multi-organism process	A0A444ZVS4	Putative nucleoredoxin 1(predicted) OS=Arachis hypogaea OX=3818 GN=Ahy_B03g062769 PE=4 SV=1	Ahy_B03g062769	2.0248	0.000982717	Up	25	12	96	2	63.9		513486	577283	1.13696e+06	1.1553e+06	1.06245e+06		0.581	0.654	1.274	1.287	1.19
multi-organism process	A0A445E2G8	Hydroxymethylbilane synthase OS=Arachis hypogaea OX=3818 GN=Ahy_A03g016181 PE=3 SV=1	Ahy_A03g016181	0.3708	0.0378734	Down	18	6	46	2	38.2	1.15618e+06	458891	1.06729e+06	323417	310946	371494	1.887	0.751	1.75	0.524	0.501	0.602
multi-organism process	A0A444YYM6	Kunitz inhibitor ST1-like protein(predicted) OS=Arachis hypogaea OX=3818 GN=Ahy_B05g074359 PE=3 SV=1	Ahy_B05g074359	2.6571	0.00340773	Up	6	3	9	3	85.3	1.0772e+06	991177	1.23595e+06	3.7913e+06	2.72632e+06	2.36266e+06	0.532	0.491	0.613	1.859	1.329	1.159
multi-organism process	A0A445DIR8	Peroxidase OS=Arachis hypogaea OX=3818 GN=Ahy_A04g020871 PE=3 SV=1	Ahy_A04g020871	1.5886	0.000355614	Up	51	12	242	7	38.8	1.99398e+08	1.86351e+08	2.00564e+08	3.00849e+08	3.36713e+08	3.04774e+08	0.785	0.736	0.793	1.176	1.309	1.191
multi-organism process	A0A445E7N3	t-SNARE coiled-coil homology domain-containing protein OS=Arachis hypogaea OX=3818 GN=Ahy_A02g005706 PE=3 SV=1	Ahy_A02g005706	1.545	0.00479653	Up	14	4	24	4	37.1	1.69548e+06	1.80206e+06	2.04478e+06	3.03477e+06	3.04387e+06	2.59075e+06	0.718	0.766	0.87	1.276	1.272	1.089
multi-organism process	A0A444YHM1	(1->3)-beta-glucan endohydrolase OS=Arachis hypogaea OX=3818 GN=Ahy_B06g080309 PE=3 SV=1	Ahy_B06g080309	1.7047	0.00018822	Up	50	10	199	6	38.7	1.20957e+08	1.31652e+08	1.38276e+08	2.23743e+08	2.27503e+08	2.23256e+08	0.684	0.746	0.785	1.255	1.269	1.252
multi-organism process	A0A444X7H1	isoaspartyl peptidase/L-asparaginase(predicted) OS=Arachis hypogaea OX=3818 GN=Ahy_B10g105209 PE=4 SV=1	Ahy_B10g105209	3.3333	4.26713e-05	Up	9	2	5	2	33.6	51649.6	47300.9	43776.3	150359	157853	173229	0.498	0.458	0.424	1.44	1.502	1.658
multicellular organismal process	A0A444ZBQ5	AAI domain-containing protein OS=Arachis hypogaea OX=3818 GN=Ahy_B04g069047 PE=3 SV=1	Ahy_B04g069047	2.0273	0.0223358	Up	21	3	14	3	21.5	1.29204e+06	672134	1.19494e+06	2.1288e+06	2.15783e+06	2.19352e+06	0.807	0.421	0.75	1.32	1.33	1.36
multicellular organismal process	A0A445D6Y5	Cellulose synthase-like protein D3 (Fragment)(predicted) OS=Arachis hypogaea OX=3818 GN=Ahy_A05g024873 PE=4 SV=1	Ahy_A05g024873	2.2057	0.00167592	Up	3	4	16	3	127.8	764432	823617	695051	1.6168e+06	2.0152e+06	1.4658e+06	0.624	0.674	0.569	1.309	1.622	1.187
multicellular organismal process	A0A444ZDD8	Endoglucanase OS=Arachis hypogaea OX=3818 GN=Ahy_B04g069733 PE=3 SV=1	Ahy_B04g069733	0.6478	0.0154171	Down	6	4	23	2	68.6	1.24386e+06	1.65193e+06	1.67384e+06	1.07274e+06	951135	972766	0.99	1.318	1.338	0.847	0.747	0.768
multicellular organismal process	A0A445EU70	Fe2OG dioxygenase domain-containing protein OS=Arachis hypogaea OX=3818 GN=Ahy_A01g003917 PE=4 SV=1	Ahy_A01g003917	2.3324	0.000436344	Up	13	4	44	3	41.9	993130	765110	806143	1.99335e+06	1.98857e+06	2.07074e+06	0.694	0.536	0.566	1.382	1.371	1.436
multicellular organismal process	A0A445CHP8	Fe2OG dioxygenase domain-containing protein OS=Arachis hypogaea OX=3818 GN=Ahy_A07g037063 PE=3 SV=1	Ahy_A07g037063	1.7528	0.00350707	Up	16	5	22	5	41.3	3.04841e+06	2.78412e+06	2.23895e+06	4.65063e+06	4.73084e+06	4.93695e+06	0.82	0.751	0.605	1.241	1.255	1.318
multicellular organismal process	A0A444ZE19	Ent-kaurenoic acid oxidase 2(predicted) OS=Arachis hypogaea OX=3818 GN=Ahy_B04g069967 PE=3 SV=1	Ahy_B04g069967	0.2681	0.0496826	Down	9	4	20	4	57	790796	914518	2.39027e+06	259571	617691	236179	0.914	1.06	2.775	0.298	0.704	0.271
multicellular organismal process	A0A445BSY5	Transcriptional corepressor SEUSS (Fragment)(predicted) OS=Arachis hypogaea OX=3818 GN=Ahy_A08g038130 PE=4 SV=1	Ahy_A08g038130	1.6493	0.0307896	Up	2	2	8	2	100.5	244416	355868	380972	516316	629412	492695	0.562	0.82	0.879	1.178	1.427	1.124
multicellular organismal process	A0A445DL54	Glutathione S-transferase(predicted) OS=Arachis hypogaea OX=3818 GN=Ahy_A04g021525 PE=3 SV=1	Ahy_A04g021525	0.5391	0.00963337	Down	11	4	42	4	38.2	5.04545e+06	5.2708e+06	5.30828e+06	2.54164e+06	3.65417e+06	2.33178e+06	1.258	1.318	1.329	0.629	0.899	0.577
multicellular organismal process	A0A444Z607	Glutathione S-transferase GST 5(predicted) OS=Arachis hypogaea OX=3818 GN=Ahy_B05g077978 PE=3 SV=1	Ahy_B05g077978	1.921	0.00012418	Up	13	3	19	2	26.7	1.99143e+06	1.89624e+06	2.0939e+06	3.93472e+06	4.07185e+06	3.62296e+06	0.681	0.65	0.719	1.335	1.374	1.229
multicellular organismal process	A0A444ZZY8	TPR_REGION domain-containing protein OS=Arachis hypogaea OX=3818 GN=Ahy_B03g064616 PE=4 SV=1	Ahy_B03g064616	1.5491	0.0327017	Up	17	7	37	7	64.3	2.82251e+06	3.18916e+06	2.72389e+06	5.72325e+06	3.86468e+06	4.10332e+06	0.758	0.859	0.734	1.525	1.024	1.093
multicellular organismal process	A0A444ZVS4	Putative nucleoredoxin 1(predicted) OS=Arachis hypogaea OX=3818 GN=Ahy_B03g062769 PE=4 SV=1	Ahy_B03g062769	2.0248	0.000982717	Up	25	12	96	2	63.9		513486	577283	1.13696e+06	1.1553e+06	1.06245e+06		0.581	0.654	1.274	1.287	1.19
multicellular organismal process	A0A445C0J8	Dynamin GTPase OS=Arachis hypogaea OX=3818 GN=Ahy_A08g040720 PE=3 SV=1	Ahy_A08g040720	1.6184	0.00149042	Up	30	23	167	14	107.7	7.65866e+06	8.34833e+06	7.52187e+06	1.42111e+07	1.22484e+07	1.20743e+07	0.743	0.812	0.733	1.368	1.172	1.163
multicellular organismal process	A0A445AL69	Non-specific lipid-transfer protein OS=Arachis hypogaea OX=3818 GN=Ahy_B02g061483 PE=3 SV=1	Ahy_B02g061483	0.549	3.76214e-05	Down	65	7	195	7	11.5	2.76226e+08	2.63257e+08	2.68491e+08	1.56506e+08	1.4319e+08	1.49106e+08	1.323	1.265	1.292	0.744	0.677	0.709
multicellular organismal process	A0A445DPK4	Putative nucleoredoxin 1(predicted) OS=Arachis hypogaea OX=3818 GN=Ahy_A03g011098 PE=4 SV=1	Ahy_A03g011098	1.6933	0.00767707	Up	39	15	118	5	62.5	1.13612e+07	1.58824e+07	1.28121e+07	2.13771e+07	2.25207e+07	2.47288e+07	0.629	0.882	0.713	1.175	1.231	1.36
multicellular organismal process	A0A444ZUW5	Glutathione S-transferase U17 (Fragment)(predicted) OS=Arachis hypogaea OX=3818 GN=Ahy_B03g062664 PE=3 SV=1	Ahy_B03g062664	0.6313	0.000282978	Down	33	6	98	6	26	2.56438e+07	2.45947e+07	2.66495e+07	1.73569e+07	1.58618e+07	1.59004e+07	1.225	1.179	1.279	0.823	0.748	0.754
multicellular organismal process	A0A445B0N0	AMP-binding domain-containing protein OS=Arachis hypogaea OX=3818 GN=Ahy_A10g046825 PE=4 SV=1	Ahy_A10g046825	2.6932	0.000848765	Up	11	5	22	3	74.1	340636	362839	252928	882178	879067	845081	0.576	0.615	0.429	1.48	1.466	1.417
multicellular organismal process	A0A444ZQY2	Glycosyltransferase OS=Arachis hypogaea OX=3818 GN=Ahy_B04g073551 PE=3 SV=1	Ahy_B04g073551	2.7057	0.000198412	Up	8	4	11	3	51.2	811518	982159	974372	2.34091e+06	2.72758e+06	2.50954e+06	0.472	0.573	0.569	1.352	1.566	1.449
multicellular organismal process	A0A445D9L9	Beta-fructofuranosidase OS=Arachis hypogaea OX=3818 GN=Ahy_A05g025836 PE=3 SV=1	Ahy_A05g025836	0.6665	0.020722	Down	20	10	70	2	73.6	1.13947e+06	1.48217e+06	1.37476e+06	885752	1.02554e+06	784977	1.025	1.337	1.242	0.791	0.91	0.701
multicellular organismal process	A0A445CMJ0	Sucrose synthase OS=Arachis hypogaea OX=3818 GN=Ahy_A06g027068 PE=3 SV=1	Ahy_A06g027068	1.6109	0.0449217	Up	21	14	135	2	90.3	678277	1.18383e+06	1.07442e+06	1.64518e+06	1.63791e+06	1.50537e+06	0.529	0.925	0.841	1.273	1.26	1.164
multicellular organismal process	A0A445BRF2	HATPase_c domain-containing protein OS=Arachis hypogaea OX=3818 GN=Ahy_A08g037662 PE=3 SV=1	Ahy_A08g037662	0.5667	8.14419e-06	Down	22	15	119	13	92.2	1.13681e+07	1.20226e+07	1.14524e+07	6.73349e+06	6.59503e+06	6.64894e+06	1.249	1.324	1.263	0.734	0.715	0.725
multicellular organismal process	A0A444YHQ5	TFIIB-type domain-containing protein OS=Arachis hypogaea OX=3818 GN=Ahy_B06g080286 PE=3 SV=1	Ahy_B06g080286	1.7856	0.00137137	Up	12	3	13	3	34.1	442412	377228	484956	791391	787391	778679	0.727	0.622	0.801	1.291	1.277	1.271
multicellular organismal process	A0A444Z325	CULLIN_2 domain-containing protein OS=Arachis hypogaea OX=3818 GN=Ahy_B05g076149 PE=3 SV=1	Ahy_B05g076149	1.6041	0.000252927	Up	4	3	17	2	86.4	407429	445816	447321	713979	725446	672850	0.719	0.789	0.793	1.25	1.263	1.178
multicellular organismal process	A0A445EAT9	Protein DEFECTIVE IN EXINE FORMATION 1 isoform A(predicted) OS=Arachis hypogaea OX=3818 GN=Ahy_A02g006882 PE=4 SV=1	Ahy_A02g006882	0.4939	0.0165397	Down	7	3	21	3	99.5	2.22345e+06	2.49671e+06	2.83824e+06	1.37159e+06	883839	1.52207e+06	1.181	1.33	1.514	0.723	0.463	0.802
other | BP |growth	A0A445AL69	Non-specific lipid-transfer protein OS=Arachis hypogaea OX=3818 GN=Ahy_B02g061483 PE=3 SV=1	Ahy_B02g061483	0.549	3.76214e-05	Down	65	7	195	7	11.5	2.76226e+08	2.63257e+08	2.68491e+08	1.56506e+08	1.4319e+08	1.49106e+08	1.323	1.265	1.292	0.744	0.677	0.709
other | BP |growth	A0A444ZVS4	Putative nucleoredoxin 1(predicted) OS=Arachis hypogaea OX=3818 GN=Ahy_B03g062769 PE=4 SV=1	Ahy_B03g062769	2.0248	0.000982717	Up	25	12	96	2	63.9		513486	577283	1.13696e+06	1.1553e+06	1.06245e+06		0.581	0.654	1.274	1.287	1.19
other | BP |growth	A0A444ZDN9	Peroxidase OS=Arachis hypogaea OX=3818 GN=Ahy_B04g069825 PE=3 SV=1	Ahy_B04g069825	1.8073	0.00170457	Up	39	9	227	4	36.4	5.96544e+07	7.18254e+07	7.52713e+07	1.2293e+08	1.35012e+08	1.20206e+08	0.614	0.741	0.778	1.256	1.371	1.228
other | BP |growth	A0A444ZE19	Ent-kaurenoic acid oxidase 2(predicted) OS=Arachis hypogaea OX=3818 GN=Ahy_B04g069967 PE=3 SV=1	Ahy_B04g069967	0.2681	0.0496826	Down	9	4	20	4	57	790796	914518	2.39027e+06	259571	617691	236179	0.914	1.06	2.775	0.298	0.704	0.271
other | BP |growth	A0A445ASR0	Monocopper oxidase-like protein SKU5 isoform A(predicted) OS=Arachis hypogaea OX=3818 GN=Ahy_B01g053834 PE=3 SV=1	Ahy_B01g053834	0.5598	0.00512731	Down	16	8	66	8	66.9	1.07727e+07	8.58363e+06	1.20318e+07	5.64376e+06	6.17886e+06	5.95774e+06	1.319	1.054	1.48	0.686	0.747	0.724
other | BP |growth	A0A445DIR8	Peroxidase OS=Arachis hypogaea OX=3818 GN=Ahy_A04g020871 PE=3 SV=1	Ahy_A04g020871	1.5886	0.000355614	Up	51	12	242	7	38.8	1.99398e+08	1.86351e+08	2.00564e+08	3.00849e+08	3.36713e+08	3.04774e+08	0.785	0.736	0.793	1.176	1.309	1.191
other | BP |growth	A0A445DPK4	Putative nucleoredoxin 1(predicted) OS=Arachis hypogaea OX=3818 GN=Ahy_A03g011098 PE=4 SV=1	Ahy_A03g011098	1.6933	0.00767707	Up	39	15	118	5	62.5	1.13612e+07	1.58824e+07	1.28121e+07	2.13771e+07	2.25207e+07	2.47288e+07	0.629	0.882	0.713	1.175	1.231	1.36
other | BP |growth	A0A444ZDD8	Endoglucanase OS=Arachis hypogaea OX=3818 GN=Ahy_B04g069733 PE=3 SV=1	Ahy_B04g069733	0.6478	0.0154171	Down	6	4	23	2	68.6	1.24386e+06	1.65193e+06	1.67384e+06	1.07274e+06	951135	972766	0.99	1.318	1.338	0.847	0.747	0.768
other | BP |growth	A0A445D6Y5	Cellulose synthase-like protein D3 (Fragment)(predicted) OS=Arachis hypogaea OX=3818 GN=Ahy_A05g024873 PE=4 SV=1	Ahy_A05g024873	2.2057	0.00167592	Up	3	4	16	3	127.8	764432	823617	695051	1.6168e+06	2.0152e+06	1.4658e+06	0.624	0.674	0.569	1.309	1.622	1.187
other | BP |interspecies interaction between organisms	A0A445DIR8	Peroxidase OS=Arachis hypogaea OX=3818 GN=Ahy_A04g020871 PE=3 SV=1	Ahy_A04g020871	1.5886	0.000355614	Up	51	12	242	7	38.8	1.99398e+08	1.86351e+08	2.00564e+08	3.00849e+08	3.36713e+08	3.04774e+08	0.785	0.736	0.793	1.176	1.309	1.191
other | BP |interspecies interaction between organisms	A0A444ZDN9	Peroxidase OS=Arachis hypogaea OX=3818 GN=Ahy_B04g069825 PE=3 SV=1	Ahy_B04g069825	1.8073	0.00170457	Up	39	9	227	4	36.4	5.96544e+07	7.18254e+07	7.52713e+07	1.2293e+08	1.35012e+08	1.20206e+08	0.614	0.741	0.778	1.256	1.371	1.228
other | BP |locomotion	A0A444ZVS4	Putative nucleoredoxin 1(predicted) OS=Arachis hypogaea OX=3818 GN=Ahy_B03g062769 PE=4 SV=1	Ahy_B03g062769	2.0248	0.000982717	Up	25	12	96	2	63.9		513486	577283	1.13696e+06	1.1553e+06	1.06245e+06		0.581	0.654	1.274	1.287	1.19
other | BP |locomotion	A0A445DPK4	Putative nucleoredoxin 1(predicted) OS=Arachis hypogaea OX=3818 GN=Ahy_A03g011098 PE=4 SV=1	Ahy_A03g011098	1.6933	0.00767707	Up	39	15	118	5	62.5	1.13612e+07	1.58824e+07	1.28121e+07	2.13771e+07	2.25207e+07	2.47288e+07	0.629	0.882	0.713	1.175	1.231	1.36
other | BP |locomotion	A0A444YHQ5	TFIIB-type domain-containing protein OS=Arachis hypogaea OX=3818 GN=Ahy_B06g080286 PE=3 SV=1	Ahy_B06g080286	1.7856	0.00137137	Up	12	3	13	3	34.1	442412	377228	484956	791391	787391	778679	0.727	0.622	0.801	1.291	1.277	1.271
other | BP |reproduction	A0A444Z325	CULLIN_2 domain-containing protein OS=Arachis hypogaea OX=3818 GN=Ahy_B05g076149 PE=3 SV=1	Ahy_B05g076149	1.6041	0.000252927	Up	4	3	17	2	86.4	407429	445816	447321	713979	725446	672850	0.719	0.789	0.793	1.25	1.263	1.178
other | BP |reproduction	A0A444ZE19	Ent-kaurenoic acid oxidase 2(predicted) OS=Arachis hypogaea OX=3818 GN=Ahy_B04g069967 PE=3 SV=1	Ahy_B04g069967	0.2681	0.0496826	Down	9	4	20	4	57	790796	914518	2.39027e+06	259571	617691	236179	0.914	1.06	2.775	0.298	0.704	0.271
other | BP |reproduction	A0A445DPK4	Putative nucleoredoxin 1(predicted) OS=Arachis hypogaea OX=3818 GN=Ahy_A03g011098 PE=4 SV=1	Ahy_A03g011098	1.6933	0.00767707	Up	39	15	118	5	62.5	1.13612e+07	1.58824e+07	1.28121e+07	2.13771e+07	2.25207e+07	2.47288e+07	0.629	0.882	0.713	1.175	1.231	1.36
other | BP |reproduction	A0A445AL69	Non-specific lipid-transfer protein OS=Arachis hypogaea OX=3818 GN=Ahy_B02g061483 PE=3 SV=1	Ahy_B02g061483	0.549	3.76214e-05	Down	65	7	195	7	11.5	2.76226e+08	2.63257e+08	2.68491e+08	1.56506e+08	1.4319e+08	1.49106e+08	1.323	1.265	1.292	0.744	0.677	0.709
other | BP |reproduction	A0A445CMJ0	Sucrose synthase OS=Arachis hypogaea OX=3818 GN=Ahy_A06g027068 PE=3 SV=1	Ahy_A06g027068	1.6109	0.0449217	Up	21	14	135	2	90.3	678277	1.18383e+06	1.07442e+06	1.64518e+06	1.63791e+06	1.50537e+06	0.529	0.925	0.841	1.273	1.26	1.164
other | BP |reproduction	A0A444ZVS4	Putative nucleoredoxin 1(predicted) OS=Arachis hypogaea OX=3818 GN=Ahy_B03g062769 PE=4 SV=1	Ahy_B03g062769	2.0248	0.000982717	Up	25	12	96	2	63.9		513486	577283	1.13696e+06	1.1553e+06	1.06245e+06		0.581	0.654	1.274	1.287	1.19
other | BP |reproduction	A0A444YHQ5	TFIIB-type domain-containing protein OS=Arachis hypogaea OX=3818 GN=Ahy_B06g080286 PE=3 SV=1	Ahy_B06g080286	1.7856	0.00137137	Up	12	3	13	3	34.1	442412	377228	484956	791391	787391	778679	0.727	0.622	0.801	1.291	1.277	1.271
other | BP |reproduction	A0A445BSY5	Transcriptional corepressor SEUSS (Fragment)(predicted) OS=Arachis hypogaea OX=3818 GN=Ahy_A08g038130 PE=4 SV=1	Ahy_A08g038130	1.6493	0.0307896	Up	2	2	8	2	100.5	244416	355868	380972	516316	629412	492695	0.562	0.82	0.879	1.178	1.427	1.124
other | BP |signaling	A0A445AB81	J domain-containing protein OS=Arachis hypogaea OX=3818 GN=Ahy_B03g068853 PE=4 SV=1	Ahy_B03g068853	0.4843	0.000696395	Down	9	5	13	5	79.3	1.02203e+07	1.12849e+07	1.0539e+07	4.55678e+06	5.34205e+06	5.80981e+06	1.289	1.427	1.335	0.57	0.665	0.727
other | BP |signaling	A0A444Z325	CULLIN_2 domain-containing protein OS=Arachis hypogaea OX=3818 GN=Ahy_B05g076149 PE=3 SV=1	Ahy_B05g076149	1.6041	0.000252927	Up	4	3	17	2	86.4	407429	445816	447321	713979	725446	672850	0.719	0.789	0.793	1.25	1.263	1.178
other | BP |signaling	A0A444Y0H8	Protein kinase domain-containing protein OS=Arachis hypogaea OX=3818 GN=Ahy_B08g090713 PE=4 SV=1	Ahy_B08g090713	1.6746	0.014771	Up	5	6	20	4	136.3	994117	897241	1.05179e+06	2.00267e+06	1.62988e+06	1.35134e+06	0.755	0.683	0.802	1.51	1.222	1.019
other | BP |signaling	A0A444WWC4	Serine/threonine-protein phosphatase OS=Arachis hypogaea OX=3818 GN=Ahy_B10g100341 PE=3 SV=1	Ahy_B10g100341	1.6057	0.00674993	Up	11	3	12	3	52.3	603770	647580	608897	1.18108e+06	884653	955751	0.745	0.801	0.754	1.446	1.077	1.17
other | BP |signaling	A0A444WU83	Helicase ATP-binding domain-containing protein OS=Arachis hypogaea OX=3818 GN=Ahy_Scaffold1g107042 PE=3 SV=1	Ahy_Scaffold1g107042	1.6596	0.0442639	Up	5	4	20	4	138	720164	541711	797482	1.23057e+06	882627	1.34252e+06	0.786	0.593	0.874	1.333	0.951	1.455
other | BP |signaling	A0A444YX55	BZIP domain-containing protein OS=Arachis hypogaea OX=3818 GN=Ahy_B05g073841 PE=4 SV=1	Ahy_B05g073841	5.2359	0.000432502	Up	5	2	8	2	37.5	276750	196438	162937	1.05153e+06	1.15343e+06	1.1596e+06	0.416	0.296	0.246	1.571	1.713	1.732
other | BP |signaling	A0A444XMI2	Protein kinase domain-containing protein OS=Arachis hypogaea OX=3818 GN=Ahy_B09g096839 PE=4 SV=1	Ahy_B09g096839	1.7381	0.00654728	Up	3	2	8	2	102.8	318561	369242	339153	493967	681000	631984	0.677	0.787	0.724	1.042	1.428	1.333
other | BP |signaling	A0A445E4W3	4-hydroxy-3-methylbut-2-en-1-yl diphosphate synthase (Ferredoxin), chloroplastic (Fragment)(predicted) OS=Arachis hypogaea OX=3818 GN=Ahy_A03g016883 PE=3 SV=1	Ahy_A03g016883	3.1907	0.035752	Up	29	17	80	2	82.7	543406	178950	164003	748503	1.26817e+06	842486	0.873	0.288	0.265	1.194	2.012	1.344
other | BP |signaling	A0A444WV47	plant intracellular Ras-group-related LRR protein 4(predicted) OS=Arachis hypogaea OX=3818 GN=Ahy_Scaffold1g107237 PE=4 SV=1	Ahy_Scaffold1g107237	1.6717	0.0471168	Up	9	3	18	3	64.5	876834	1.39222e+06	951721	2.00569e+06	2.02712e+06	1.41816e+06	0.609	0.969	0.664	1.382	1.389	0.977
other | MF |protein tag	A0A445CXS1	Ubiquitin-like domain-containing protein OS=Arachis hypogaea OX=3818 GN=Ahy_A06g030897 PE=4 SV=1	Ahy_A06g030897	8.1778	1.40635e-05	Up	10	3	10	3	20.1	851460	876055		7.54417e+06	7.01165e+06	6.86579e+06	0.185	0.19		1.623	1.5	1.477
other | MF |structural molecule activity	A0A444YWK7	30S ribosomal protein S9(predicted) OS=Arachis hypogaea OX=3818 GN=Ahy_B06g086060 PE=3 SV=1	Ahy_B06g086060	0.5752	0.000458877	Down	26	2	18	2	11.4	1.55788e+07	1.5732e+07	1.36279e+07	8.3263e+06	8.71036e+06	9.11734e+06	1.319	1.336	1.159	0.7	0.728	0.766
protein-containing complex	A0A445D9F8	Photosystem II D2 protein(predicted) OS=Arachis hypogaea OX=3818 GN=Ahy_A05g025796 PE=3 SV=1	Ahy_A05g025796	0.6298	0.0119418	Down	21	6	135	2	31.9	1.8846e+06	1.63857e+06	1.92195e+06	1.31802e+06	962066	1.18903e+06	1.273	1.11	1.304	0.884	0.641	0.797
protein-containing complex	A0A445B891	S1 motif domain-containing protein OS=Arachis hypogaea OX=3818 GN=Ahy_A10g049933 PE=3 SV=1	Ahy_A10g049933	0.5877	0.00088165	Down	12	4	13	4	38.6	5.66568e+06	4.81908e+06	5.61945e+06	3.2872e+06	3.27981e+06	3.00863e+06	1.328	1.133	1.323	0.765	0.759	0.7
protein-containing complex	A0A445BGY9	Nuclear pore complex protein NUP1 (Fragment)(predicted) OS=Arachis hypogaea OX=3818 GN=Ahy_A09g042844 PE=4 SV=1	Ahy_A09g042844	1.5396	0.00148605	Up	2	3	10	3	141.1	626478	567716	523988	850056	902792	924077	0.858	0.78	0.721	1.156	1.22	1.256
protein-containing complex	A0A444YWK7	30S ribosomal protein S9(predicted) OS=Arachis hypogaea OX=3818 GN=Ahy_B06g086060 PE=3 SV=1	Ahy_B06g086060	0.5752	0.000458877	Down	26	2	18	2	11.4	1.55788e+07	1.5732e+07	1.36279e+07	8.3263e+06	8.71036e+06	9.11734e+06	1.319	1.336	1.159	0.7	0.728	0.766
protein-containing complex	A0A444WU83	Helicase ATP-binding domain-containing protein OS=Arachis hypogaea OX=3818 GN=Ahy_Scaffold1g107042 PE=3 SV=1	Ahy_Scaffold1g107042	1.6596	0.0442639	Up	5	4	20	4	138	720164	541711	797482	1.23057e+06	882627	1.34252e+06	0.786	0.593	0.874	1.333	0.951	1.455
protein-containing complex	A0A444Z325	CULLIN_2 domain-containing protein OS=Arachis hypogaea OX=3818 GN=Ahy_B05g076149 PE=3 SV=1	Ahy_B05g076149	1.6041	0.000252927	Up	4	3	17	2	86.4	407429	445816	447321	713979	725446	672850	0.719	0.789	0.793	1.25	1.263	1.178
protein-containing complex	A0A444WYZ1	Mg-protoporphyrin IX chelatase OS=Arachis hypogaea OX=3818 GN=Ahy_B10g101147 PE=3 SV=1	Ahy_B10g101147	0.5673	0.0113138	Down	33	11	139	6	45.4	1.03218e+07	9.62808e+06	1.04489e+07	6.23929e+06	6.77903e+06	4.4396e+06	1.299	1.215	1.32	0.779	0.842	0.554
protein-containing complex	A0A444YQD3	NAC-A/B domain-containing protein OS=Arachis hypogaea OX=3818 GN=Ahy_A06g028770 PE=4 SV=1	Ahy_A06g028770	0.6429	0.0257718	Down	59	5	27	5	21.9	7.19252e+06	1.02616e+07	7.55509e+06	4.84476e+06	5.59602e+06	5.83699e+06	1.049	1.501	1.107	0.701	0.805	0.845
protein-containing complex	A0A445CYL7	Membrin(predicted) OS=Arachis hypogaea OX=3818 GN=Ahy_A05g021838 PE=4 SV=1	Ahy_A05g021838	0.5276	0.000160065	Down	10	3	15	3	47.8	1.39758e+06	1.43613e+06	1.43588e+06	695464	817721	766513	1.285	1.324	1.326	0.635	0.742	0.699
protein-containing complex	A0A445AB81	J domain-containing protein OS=Arachis hypogaea OX=3818 GN=Ahy_B03g068853 PE=4 SV=1	Ahy_B03g068853	0.4843	0.000696395	Down	9	5	13	5	79.3	1.02203e+07	1.12849e+07	1.0539e+07	4.55678e+06	5.34205e+06	5.80981e+06	1.289	1.427	1.335	0.57	0.665	0.727
protein-containing complex	A0A445BWW9	Vacuolar protein-sorting-associated protein 4(predicted) OS=Arachis hypogaea OX=3818 GN=Ahy_A08g039490 PE=4 SV=1	Ahy_A08g039490	0.3951	0.0365315	Down	17	6	47	2	45.3	771610	1.10905e+06	1.17764e+06	661717	311265	249419	1.085	1.564	1.664	0.924	0.432	0.348
protein-containing complex	A0A445DSG2	RNA-binding protein 39(predicted) OS=Arachis hypogaea OX=3818 GN=Ahy_A03g012052 PE=4 SV=1	Ahy_A03g012052	2.0613	0.0182854	Up	6	3	15	3	66.4	526082	528374	937170	1.50264e+06	1.31765e+06	1.33703e+06	0.515	0.519	0.922	1.46	1.273	1.299
protein-containing complex	A0A445E7N3	t-SNARE coiled-coil homology domain-containing protein OS=Arachis hypogaea OX=3818 GN=Ahy_A02g005706 PE=3 SV=1	Ahy_A02g005706	1.545	0.00479653	Up	14	4	24	4	37.1	1.69548e+06	1.80206e+06	2.04478e+06	3.03477e+06	3.04387e+06	2.59075e+06	0.718	0.766	0.87	1.276	1.272	1.089
protein-containing complex	A0A445AL57	WD40 repeat-containing protein SMU1(predicted) OS=Arachis hypogaea OX=3818 GN=Ahy_B02g061420 PE=4 SV=1	Ahy_B02g061420	1.5013	0.00518286	Up	7	2	14	2	56.3	615653	746210	691448	1.13064e+06	1.02565e+06	963382	0.717	0.871	0.808	1.306	1.178	1.113
protein-containing complex	A0A0A6ZDY1	Peptidyl-prolyl cis-trans isomerase OS=Arachis hypogaea OX=3818 GN=Ahy_B03g068852 PE=2 SV=1	Ahy_B03g068852	1.607	0.000459508	Up	21	3	9	3	15.3	1.06659e+06	970618	1.11872e+06	1.65254e+06	1.72758e+06	1.75057e+06	0.775	0.707	0.816	1.192	1.239	1.262
response to stimulus	A0A445DIR8	Peroxidase OS=Arachis hypogaea OX=3818 GN=Ahy_A04g020871 PE=3 SV=1	Ahy_A04g020871	1.5886	0.000355614	Up	51	12	242	7	38.8	1.99398e+08	1.86351e+08	2.00564e+08	3.00849e+08	3.36713e+08	3.04774e+08	0.785	0.736	0.793	1.176	1.309	1.191
response to stimulus	A0A445C0J8	Dynamin GTPase OS=Arachis hypogaea OX=3818 GN=Ahy_A08g040720 PE=3 SV=1	Ahy_A08g040720	1.6184	0.00149042	Up	30	23	167	14	107.7	7.65866e+06	8.34833e+06	7.52187e+06	1.42111e+07	1.22484e+07	1.20743e+07	0.743	0.812	0.733	1.368	1.172	1.163
response to stimulus	A0A444ZX67	Putative PDZ domain, tetratricopeptide-like helical domain-containing protein(predicted) OS=Arachis hypogaea OX=3818 GN=Ahy_B03g063395 PE=4 SV=1	Ahy_B03g063395	0.4213	0.00862262	Down	18	5	34	5	40.1	1.76876e+07	2.5173e+07	2.8838e+07	8.99696e+06	1.23559e+07	9.22529e+06	1.041	1.486	1.705	0.526	0.718	0.539
response to stimulus	A0A444YG87	Thioredoxin domain-containing protein OS=Arachis hypogaea OX=3818 GN=Ahy_B06g079790 PE=4 SV=1	Ahy_B06g079790	0.6133	0.00180724	Down	26	7	45	7	34.2	1.26588e+07	1.20516e+07	1.14121e+07	6.60771e+06	8.08741e+06	7.72701e+06	1.302	1.243	1.179	0.674	0.821	0.789
response to stimulus	A0A444WVT0	Phosphoenolpyruvate carboxykinase (ATP) OS=Arachis hypogaea OX=3818 GN=Ahy_Scaffold1g107451 PE=3 SV=1	Ahy_Scaffold1g107451	2.0107	0.00441432	Up	22	8	58	3	73.6	327396		276804	559550	671773	612293	0.671		0.57	1.138	1.359	1.246
response to stimulus	A0A444Y833	Protein disulfide-isomerase OS=Arachis hypogaea OX=3818 GN=Ahy_B08g094091 PE=3 SV=1	Ahy_B08g094091	0.6371	5.14045e-05	Down	38	19	182	5	65.5	6.31041e+07	6.13245e+07	6.46393e+07	3.90796e+07	4.11963e+07	4.16347e+07	1.222	1.191	1.257	0.751	0.787	0.8
response to stimulus	A0A445DPK4	Putative nucleoredoxin 1(predicted) OS=Arachis hypogaea OX=3818 GN=Ahy_A03g011098 PE=4 SV=1	Ahy_A03g011098	1.6933	0.00767707	Up	39	15	118	5	62.5	1.13612e+07	1.58824e+07	1.28121e+07	2.13771e+07	2.25207e+07	2.47288e+07	0.629	0.882	0.713	1.175	1.231	1.36
response to stimulus	A0A444ZVR6	Glutathione transferase OS=Arachis hypogaea OX=3818 GN=Ahy_B03g062930 PE=3 SV=1	Ahy_B03g062930	0.666	0.00027847	Down	48	9	141	3	24	7.2951e+07	7.49933e+07	8.03121e+07	5.05364e+07	5.3094e+07	5.02231e+07	1.149	1.185	1.271	0.79	0.826	0.785
response to stimulus	A0A444XMI2	Protein kinase domain-containing protein OS=Arachis hypogaea OX=3818 GN=Ahy_B09g096839 PE=4 SV=1	Ahy_B09g096839	1.7381	0.00654728	Up	3	2	8	2	102.8	318561	369242	339153	493967	681000	631984	0.677	0.787	0.724	1.042	1.428	1.333
response to stimulus	A0A445C9G1	Peptidase A1 domain-containing protein OS=Arachis hypogaea OX=3818 GN=Ahy_A07g033407 PE=4 SV=1	Ahy_A07g033407	2.6538	0.00251879	Up	36	9	168	2	45.9	1.72964e+07	2.4931e+07	2.64588e+07	6.75177e+07	6.1874e+07	55115939	0.411	0.595	0.632	1.594	1.452	1.301
response to stimulus	A0A445C8X3	Phosphoenolpyruvate carboxykinase (ATP) OS=Arachis hypogaea OX=3818 GN=Ahy_A07g033333 PE=3 SV=1	Ahy_A07g033333	1.5865	0.000312732	Up	51	24	188	2	73.8	2.24482e+07	2.42465e+07	2.55537e+07	3.85216e+07	3.94186e+07	3.80897e+07	0.718	0.778	0.821	1.223	1.244	1.209
response to stimulus	A0A445BTN3	Peptidase A1 domain-containing protein OS=Arachis hypogaea OX=3818 GN=Ahy_A08g038528 PE=4 SV=1	Ahy_A08g038528	1.7714	4.19825e-05	Up	34	9	156	2	49.6	1.1995e+08	1.25058e+08	1.28031e+08	2.15217e+08	2.21832e+08	2.31527e+08	0.693	0.725	0.743	1.235	1.265	1.328
response to stimulus	A0A444ZQY2	Glycosyltransferase OS=Arachis hypogaea OX=3818 GN=Ahy_B04g073551 PE=3 SV=1	Ahy_B04g073551	2.7057	0.000198412	Up	8	4	11	3	51.2	811518	982159	974372	2.34091e+06	2.72758e+06	2.50954e+06	0.472	0.573	0.569	1.352	1.566	1.449
response to stimulus	A0A445C672	SHSP domain-containing protein OS=Arachis hypogaea OX=3818 GN=Ahy_A07g032196 PE=3 SV=1	Ahy_A07g032196	0.5551	0.00774002	Down	52	6	37	6	16.2	5.92801e+06	7.72578e+06	6.58091e+06	3.21199e+06	3.76406e+06	4.39168e+06	1.129	1.476	1.259	0.607	0.708	0.83
response to stimulus	A0A444YG99	FYVE-type domain-containing protein OS=Arachis hypogaea OX=3818 GN=Ahy_B06g079809 PE=4 SV=1	Ahy_B06g079809	1.5229	0.00067255	Up	6	2	8	2	64.1	239182	245681	263586	383725	407779	362533	0.757	0.78	0.838	1.205	1.273	1.139
response to stimulus	A0A444ZVS4	Putative nucleoredoxin 1(predicted) OS=Arachis hypogaea OX=3818 GN=Ahy_B03g062769 PE=4 SV=1	Ahy_B03g062769	2.0248	0.000982717	Up	25	12	96	2	63.9		513486	577283	1.13696e+06	1.1553e+06	1.06245e+06		0.581	0.654	1.274	1.287	1.19
response to stimulus	A0A445E0U7	Peroxidase OS=Arachis hypogaea OX=3818 GN=Ahy_A03g015616 PE=3 SV=1	Ahy_A03g015616	20.8528	0.0315362	Up	28	7	21	7	35.4		27740	357675	4.46976e+06	4.49573e+06	3.25673e+06		0.011	0.143	1.766	1.765	1.286
response to stimulus	A0A445BSY5	Transcriptional corepressor SEUSS (Fragment)(predicted) OS=Arachis hypogaea OX=3818 GN=Ahy_A08g038130 PE=4 SV=1	Ahy_A08g038130	1.6493	0.0307896	Up	2	2	8	2	100.5	244416	355868	380972	516316	629412	492695	0.562	0.82	0.879	1.178	1.427	1.124
response to stimulus	A0A445DCN0	Protein METHYLENE BLUE SENSITIVITY 1(predicted) OS=Arachis hypogaea OX=3818 GN=Ahy_A04g018031 PE=4 SV=1	Ahy_A04g018031	1.6909	0.00250986	Up	15	2	8	2	11	860291	716233	812670	1.22622e+06	1.37102e+06	1.49225e+06	0.799	0.668	0.759	1.131	1.257	1.376
response to stimulus	A0A445DL54	Glutathione S-transferase(predicted) OS=Arachis hypogaea OX=3818 GN=Ahy_A04g021525 PE=3 SV=1	Ahy_A04g021525	0.5391	0.00963337	Down	11	4	42	4	38.2	5.04545e+06	5.2708e+06	5.30828e+06	2.54164e+06	3.65417e+06	2.33178e+06	1.258	1.318	1.329	0.629	0.899	0.577
response to stimulus	A0A444XU76	Chalcone-flavonone isomerase family protein OS=Arachis hypogaea OX=3818 GN=Ahy_B09g099541 PE=3 SV=1	Ahy_B09g099541	2.6409	0.0404247	Up	27	4	19	4	24.5	1.07834e+06	1.40727e+06	457506	3.02132e+06	2.74557e+06	2.09705e+06	0.601	0.786	0.256	1.671	1.509	1.159
response to stimulus	A0A444YHM1	(1->3)-beta-glucan endohydrolase OS=Arachis hypogaea OX=3818 GN=Ahy_B06g080309 PE=3 SV=1	Ahy_B06g080309	1.7047	0.00018822	Up	50	10	199	6	38.7	1.20957e+08	1.31652e+08	1.38276e+08	2.23743e+08	2.27503e+08	2.23256e+08	0.684	0.746	0.785	1.255	1.269	1.252
response to stimulus	A0A444WQ74	Aldehyde dehydrogenase(predicted) OS=Arachis hypogaea OX=3818 GN=Ahy_Scaffold5g107800 PE=4 SV=1	Ahy_Scaffold5g107800	1.579	0.00260912	Up	6	2	11	2	28.1	4.00338e+06	4.11418e+06	3.90671e+06	5.60686e+06	7.0541e+06	6.54963e+06	0.772	0.795	0.756	1.073	1.342	1.253
response to stimulus	A0A444Z325	CULLIN_2 domain-containing protein OS=Arachis hypogaea OX=3818 GN=Ahy_B05g076149 PE=3 SV=1	Ahy_B05g076149	1.6041	0.000252927	Up	4	3	17	2	86.4	407429	445816	447321	713979	725446	672850	0.719	0.789	0.793	1.25	1.263	1.178
response to stimulus	A0A445E7N3	t-SNARE coiled-coil homology domain-containing protein OS=Arachis hypogaea OX=3818 GN=Ahy_A02g005706 PE=3 SV=1	Ahy_A02g005706	1.545	0.00479653	Up	14	4	24	4	37.1	1.69548e+06	1.80206e+06	2.04478e+06	3.03477e+06	3.04387e+06	2.59075e+06	0.718	0.766	0.87	1.276	1.272	1.089
response to stimulus	A0A444ZUW5	Glutathione S-transferase U17 (Fragment)(predicted) OS=Arachis hypogaea OX=3818 GN=Ahy_B03g062664 PE=3 SV=1	Ahy_B03g062664	0.6313	0.000282978	Down	33	6	98	6	26	2.56438e+07	2.45947e+07	2.66495e+07	1.73569e+07	1.58618e+07	1.59004e+07	1.225	1.179	1.279	0.823	0.748	0.754
response to stimulus	A0A445CMJ0	Sucrose synthase OS=Arachis hypogaea OX=3818 GN=Ahy_A06g027068 PE=3 SV=1	Ahy_A06g027068	1.6109	0.0449217	Up	21	14	135	2	90.3	678277	1.18383e+06	1.07442e+06	1.64518e+06	1.63791e+06	1.50537e+06	0.529	0.925	0.841	1.273	1.26	1.164
response to stimulus	A0A444YX55	BZIP domain-containing protein OS=Arachis hypogaea OX=3818 GN=Ahy_B05g073841 PE=4 SV=1	Ahy_B05g073841	5.2359	0.000432502	Up	5	2	8	2	37.5	276750	196438	162937	1.05153e+06	1.15343e+06	1.1596e+06	0.416	0.296	0.246	1.571	1.713	1.732
response to stimulus	A0A445DYF0	Putative glutathione S-transferase parC(predicted) OS=Arachis hypogaea OX=3818 GN=Ahy_A03g014722 PE=3 SV=1	Ahy_A03g014722	1.8651	0.000291014	Up	13	3	43	2	25.7	745659	771889	648567	1.3717e+06	1.3755e+06	1.34249e+06	0.718	0.745	0.627	1.31	1.306	1.282
response to stimulus	A0A445D3F3	Fe2OG dioxygenase domain-containing protein OS=Arachis hypogaea OX=3818 GN=Ahy_A05g023361 PE=3 SV=1	Ahy_A05g023361	5.6011	0.0066037	Up	5	2	4	2	35.2	365655	150832	115859	1.01718e+06	1.23777e+06	1.32595e+06	0.523	0.216	0.166	1.443	1.745	1.881
response to stimulus	A0A445AL69	Non-specific lipid-transfer protein OS=Arachis hypogaea OX=3818 GN=Ahy_B02g061483 PE=3 SV=1	Ahy_B02g061483	0.549	3.76214e-05	Down	65	7	195	7	11.5	2.76226e+08	2.63257e+08	2.68491e+08	1.56506e+08	1.4319e+08	1.49106e+08	1.323	1.265	1.292	0.744	0.677	0.709
response to stimulus	A0A445CS26	Peroxidase OS=Arachis hypogaea OX=3818 GN=Ahy_A06g029002 PE=3 SV=1	Ahy_A06g029002	10.4587	0.000225418	Up	12	3	5	3	34.2	301064	205430	385877	2.90352e+06	3.21721e+06	3.31925e+06	0.175	0.12	0.226	1.679	1.85	1.92
response to stimulus	A0A445DG83	LRRcap domain-containing protein OS=Arachis hypogaea OX=3818 GN=Ahy_A04g019610 PE=4 SV=1	Ahy_A04g019610	0.642	0.00028821	Down	16	4	39	4	32.7	5.22368e+06	5.65994e+06	5.81318e+06	3.59561e+06	3.53336e+06	3.71826e+06	1.142	1.241	1.276	0.78	0.762	0.807
response to stimulus	A0A444YHQ5	TFIIB-type domain-containing protein OS=Arachis hypogaea OX=3818 GN=Ahy_B06g080286 PE=3 SV=1	Ahy_B06g080286	1.7856	0.00137137	Up	12	3	13	3	34.1	442412	377228	484956	791391	787391	778679	0.727	0.622	0.801	1.291	1.277	1.271
response to stimulus	A0A445B0N0	AMP-binding domain-containing protein OS=Arachis hypogaea OX=3818 GN=Ahy_A10g046825 PE=4 SV=1	Ahy_A10g046825	2.6932	0.000848765	Up	11	5	22	3	74.1	340636	362839	252928	882178	879067	845081	0.576	0.615	0.429	1.48	1.466	1.417
response to stimulus	A0A444Z607	Glutathione S-transferase GST 5(predicted) OS=Arachis hypogaea OX=3818 GN=Ahy_B05g077978 PE=3 SV=1	Ahy_B05g077978	1.921	0.00012418	Up	13	3	19	2	26.7	1.99143e+06	1.89624e+06	2.0939e+06	3.93472e+06	4.07185e+06	3.62296e+06	0.681	0.65	0.719	1.335	1.374	1.229
response to stimulus	A0A445D9L9	Beta-fructofuranosidase OS=Arachis hypogaea OX=3818 GN=Ahy_A05g025836 PE=3 SV=1	Ahy_A05g025836	0.6665	0.020722	Down	20	10	70	2	73.6	1.13947e+06	1.48217e+06	1.37476e+06	885752	1.02554e+06	784977	1.025	1.337	1.242	0.791	0.91	0.701
response to stimulus	A0A444YYM6	Kunitz inhibitor ST1-like protein(predicted) OS=Arachis hypogaea OX=3818 GN=Ahy_B05g074359 PE=3 SV=1	Ahy_B05g074359	2.6571	0.00340773	Up	6	3	9	3	85.3	1.0772e+06	991177	1.23595e+06	3.7913e+06	2.72632e+06	2.36266e+06	0.532	0.491	0.613	1.859	1.329	1.159
response to stimulus	A0A444WU83	Helicase ATP-binding domain-containing protein OS=Arachis hypogaea OX=3818 GN=Ahy_Scaffold1g107042 PE=3 SV=1	Ahy_Scaffold1g107042	1.6596	0.0442639	Up	5	4	20	4	138	720164	541711	797482	1.23057e+06	882627	1.34252e+06	0.786	0.593	0.874	1.333	0.951	1.455
response to stimulus	A0A445BRF2	HATPase_c domain-containing protein OS=Arachis hypogaea OX=3818 GN=Ahy_A08g037662 PE=3 SV=1	Ahy_A08g037662	0.5667	8.14419e-06	Down	22	15	119	13	92.2	1.13681e+07	1.20226e+07	1.14524e+07	6.73349e+06	6.59503e+06	6.64894e+06	1.249	1.324	1.263	0.734	0.715	0.725
response to stimulus	A0A445C9X6	Aldehyde dehydrogenase OS=Arachis hypogaea OX=3818 GN=Ahy_A07g033729 PE=3 SV=1	Ahy_A07g033729	1.5476	0.000466159	Up	27	12	193	10	53.5	4.40963e+07	4.27842e+07	4.05643e+07	6.19729e+07	6.9607e+07	6.81054e+07	0.812	0.79	0.75	1.132	1.264	1.244
response to stimulus	A0A444XCP3	ABC transporter G family member OS=Arachis hypogaea OX=3818 GN=Ahy_B09g094992 PE=3 SV=1	Ahy_B09g094992	1.5293	0.00862526	Up	12	16	103	11	168.5	8.10415e+06	1.03562e+07	7.81935e+06	1.39563e+07	1.35766e+07	1.31566e+07	0.729	0.934	0.706	1.245	1.204	1.174
response to stimulus	A0A445DQQ3	probable phosphoinositide phosphatase SAC9(predicted) OS=Arachis hypogaea OX=3818 GN=Ahy_A03g011431 PE=4 SV=1	Ahy_A03g011431	2.0258	0.0190038	Up	5	5	21	5	187.9	548501	1.04307e+06	631067	1.54805e+06	1.50485e+06	1.50495e+06	0.487	0.929	0.563	1.364	1.319	1.326
response to stimulus	A0A444WQT2	Fe2OG dioxygenase domain-containing protein OS=Arachis hypogaea OX=3818 GN=Ahy_Scaffold1g106620 PE=3 SV=1	Ahy_Scaffold1g106620	0.6429	3.65928e-05	Down	52	16	156	16	39.9	8.93017e+07	9.23794e+07	9.541e+07	6.00797e+07	6.12173e+07	5.89759e+07	1.176	1.22	1.261	0.785	0.795	0.771
response to stimulus	A0A445BDS8	3-ketoacyl-CoA synthase OS=Arachis hypogaea OX=3818 GN=Ahy_A09g041797 PE=3 SV=1	Ahy_A09g041797	0.6462	0.0107398	Down	8	4	9	2	55.1	1.93104e+06	1.75289e+06	1.69066e+06	1.38056e+06	1.02486e+06	1.10862e+06	1.308	1.191	1.15	0.928	0.685	0.745
response to stimulus	A0A444YQH8	Protein DETOXIFICATION(predicted) OS=Arachis hypogaea OX=3818 GN=Ahy_B06g083832 PE=3 SV=1	Ahy_B06g083832	0.578	0.00125154	Down	15	4	20	2	47.3	2.8272e+06	2.86899e+06	3.22872e+06	1.90848e+06	1.6035e+06	1.7066e+06	1.203	1.225	1.38	0.806	0.674	0.721
response to stimulus	A0A444ZDN9	Peroxidase OS=Arachis hypogaea OX=3818 GN=Ahy_B04g069825 PE=3 SV=1	Ahy_B04g069825	1.8073	0.00170457	Up	39	9	227	4	36.4	5.96544e+07	7.18254e+07	7.52713e+07	1.2293e+08	1.35012e+08	1.20206e+08	0.614	0.741	0.778	1.256	1.371	1.228
response to stimulus	A0A445DM70	Aspartate carbamoyltransferase OS=Arachis hypogaea OX=3818 GN=Ahy_A03g010398 PE=3 SV=1	Ahy_A03g010398	0.639	0.000176801	Down	30	10	100	5	42.7	3.54659e+07	3.37065e+07	3.38176e+07	2.12332e+07	2.35774e+07	2.18117e+07	1.259	1.2	1.206	0.748	0.826	0.768
response to stimulus	A0A445BAM0	protein EXORDIUM-like 2(predicted) OS=Arachis hypogaea OX=3818 GN=Ahy_A10g050830 PE=3 SV=1	Ahy_A10g050830	1.533	0.0101225	Up	40	9	147	9	31.4	3.65942e+07	3.56821e+07	4.01954e+07	5.28238e+07	5.34957e+07	6.81947e+07	0.768	0.751	0.847	1.1	1.107	1.42
response to stimulus	A0A444WWC4	Serine/threonine-protein phosphatase OS=Arachis hypogaea OX=3818 GN=Ahy_B10g100341 PE=3 SV=1	Ahy_B10g100341	1.6057	0.00674993	Up	11	3	12	3	52.3	603770	647580	608897	1.18108e+06	884653	955751	0.745	0.801	0.754	1.446	1.077	1.17
response to stimulus	A0A445AGE9	glutathione S-transferase L3(predicted) OS=Arachis hypogaea OX=3818 GN=Ahy_B02g059269 PE=4 SV=1	Ahy_B02g059269	0.5922	0.000315887	Down	57	11	97	3	27.4	2.06481e+06	1.92364e+06	2.1215e+06	1.29874e+06	1.16204e+06	1.20149e+06	1.272	1.189	1.313	0.794	0.706	0.735
response to stimulus	A0A444ZCJ6	TPT domain-containing protein OS=Arachis hypogaea OX=3818 GN=Ahy_B04g069413 PE=4 SV=1	Ahy_B04g069413	3.2555	2.95714e-05	Up	11	3	15	2	42.2	318321	305331	286592	905753	1.0606e+06	1.0316e+06	0.49	0.472	0.443	1.385	1.612	1.577
response to stimulus	A0A444XRI9	Acyl-CoA-binding domain-containing protein OS=Arachis hypogaea OX=3818 GN=Ahy_B09g098559 PE=4 SV=1	Ahy_B09g098559	1.6986	0.000166469	Up	34	14	112	2	55.6	1.46083e+07	1.62159e+07	1.61334e+07	2.70714e+07	2.76684e+07	2.6001e+07	0.689	0.767	0.764	1.267	1.287	1.217
response to stimulus	A0A444X6Z3	BURP domain-containing protein OS=Arachis hypogaea OX=3818 GN=Ahy_B10g105031 PE=4 SV=1	Ahy_B10g105031	0.3015	0.0349059	Down	17	5	18	5	40.7	3.68065e+06	2.63965e+06	2.67877e+06	1.74457e+06	439132	558036	1.887	1.357	1.38	0.888	0.222	0.284
response to stimulus	A0A444YQD3	NAC-A/B domain-containing protein OS=Arachis hypogaea OX=3818 GN=Ahy_A06g028770 PE=4 SV=1	Ahy_A06g028770	0.6429	0.0257718	Down	59	5	27	5	21.9	7.19252e+06	1.02616e+07	7.55509e+06	4.84476e+06	5.59602e+06	5.83699e+06	1.049	1.501	1.107	0.701	0.805	0.845
response to stimulus	A0A444WZ21	Peroxidase OS=Arachis hypogaea OX=3818 GN=Ahy_B10g101275 PE=3 SV=1	Ahy_B10g101275	2.3306	3.72112e-06	Up	25	6	23	5	35.6	3.33109e+06	3.38588e+06	3.47012e+06	7.8418e+06	7.86599e+06	8.31119e+06	0.586	0.598	0.613	1.37	1.366	1.452
response to stimulus	A0A445EPA3	Nucleosome assembly protein isoform A(predicted) OS=Arachis hypogaea OX=3818 GN=Ahy_A01g001634 PE=3 SV=1	Ahy_A01g001634	0.4203	0.00852852	Down	18	4	13	4	40.7	1.09759e+06	1.64689e+06	1.89375e+06	600296	737229	636252	0.999	1.504	1.732	0.543	0.662	0.575
response to stimulus	A0A444YF45	Protein-methionine-S-oxide reductase OS=Arachis hypogaea OX=3818 GN=Ahy_A07g031300 PE=3 SV=1	Ahy_A07g031300	3.3921	0.0186859	Up	23	3	22	2	22.8	289851	725726	239023	1.28046e+06	1.38352e+06	1.64431e+06	0.314	0.788	0.26	1.376	1.478	1.766
response to stimulus	A0A445AJQ4	Glutathione S-transferase, amino-terminal domain protein(predicted) OS=Arachis hypogaea OX=3818 GN=Ahy_B02g060883 PE=3 SV=1	Ahy_B02g060883	0.6373	0.00709698	Down	21	5	58	5	25.9	1.08605e+07	1.06026e+07	1.27303e+07	8.34212e+06	6.78538e+06	6.91359e+06	1.163	1.138	1.369	0.887	0.717	0.735
response to stimulus	A0A444ZXA3	Protein HEAT INTOLERANT 4 isoform A(predicted) OS=Arachis hypogaea OX=3818 GN=Ahy_B03g063484 PE=4 SV=1	Ahy_B03g063484	1.5204	0.0150998	Up	7	3	14	3	39.2	772485	849740	653447	1.02237e+06	1.30669e+06	1.17214e+06	0.805	0.888	0.684	1.058	1.344	1.212
response to stimulus	A0A445D7V0	Pectinesterase OS=Arachis hypogaea OX=3818 GN=Ahy_A05g025042 PE=3 SV=1	Ahy_A05g025042	2.0304	7.40071e-05	Up	32	16	462	14	60.2	3.24218e+08	3.49948e+08	3.40766e+08	6.45818e+08	7.26478e+08	7.13385e+08	0.63	0.681	0.665	1.245	1.392	1.375
response to stimulus	A0A445C5N4	SHSP domain-containing protein OS=Arachis hypogaea OX=3818 GN=Ahy_A07g032010 PE=3 SV=1	Ahy_A07g032010	0.3332	0.0249256	Down	35	4	30	3	14.3	3.80752e+06	3.19454e+06	3.19631e+06	1.3267e+06	535044	1.57479e+06	1.681	1.415	1.418	0.581	0.233	0.69
response to stimulus	A0A445ELD2	Amine oxidase OS=Arachis hypogaea OX=3818 GN=Ahy_A01g000871 PE=3 SV=1	Ahy_A01g000871	1.6086	0.0001392	Up	53	25	358	8	75.9	1.61868e+08	1.72583e+08	1.75826e+08	2.79643e+08	2.67093e+08	2.84098e+08	0.727	0.777	0.793	1.246	1.183	1.266
response to stimulus	A0A445BKU9	Calreticulin OS=Arachis hypogaea OX=3818 GN=Ahy_A09g044816 PE=3 SV=1	Ahy_A09g044816	0.5321	0.0193071	Down	21	7	45	7	48	1.43915e+07	1.45162e+07	1.49309e+07	9.7893e+06	5.49682e+06	8.3208e+06	1.285	1.3	1.339	0.867	0.484	0.737
response to stimulus	A0A444Y0H8	Protein kinase domain-containing protein OS=Arachis hypogaea OX=3818 GN=Ahy_B08g090713 PE=4 SV=1	Ahy_B08g090713	1.6746	0.014771	Up	5	6	20	4	136.3	994117	897241	1.05179e+06	2.00267e+06	1.62988e+06	1.35134e+06	0.755	0.683	0.802	1.51	1.222	1.019
response to stimulus	A0A444WV47	plant intracellular Ras-group-related LRR protein 4(predicted) OS=Arachis hypogaea OX=3818 GN=Ahy_Scaffold1g107237 PE=4 SV=1	Ahy_Scaffold1g107237	1.6717	0.0471168	Up	9	3	18	3	64.5	876834	1.39222e+06	951721	2.00569e+06	2.02712e+06	1.41816e+06	0.609	0.969	0.664	1.382	1.389	0.977
response to stimulus	A0A444X7H1	isoaspartyl peptidase/L-asparaginase(predicted) OS=Arachis hypogaea OX=3818 GN=Ahy_B10g105209 PE=4 SV=1	Ahy_B10g105209	3.3333	4.26713e-05	Up	9	2	5	2	33.6	51649.6	47300.9	43776.3	150359	157853	173229	0.498	0.458	0.424	1.44	1.502	1.658
response to stimulus	A0A445BVW9	Protein disulfide-isomerase OS=Arachis hypogaea OX=3818 GN=Ahy_A08g039303 PE=3 SV=1	Ahy_A08g039303	0.5987	0.000243831	Down	35	17	145	3	65.4	5.03826e+06	4.54784e+06	4.40242e+06	2.85413e+06	2.87212e+06	2.74679e+06	1.35	1.223	1.185	0.759	0.76	0.731
response to stimulus	A0A445DIQ0	GLTP domain-containing protein OS=Arachis hypogaea OX=3818 GN=Ahy_A04g020875 PE=4 SV=1	Ahy_A04g020875	0.6139	0.000655046	Down	15	3	14	3	22.9	1.97252e+06	1.8334e+06	1.65297e+06	1.11636e+06	1.13582e+06	1.13964e+06	1.342	1.251	1.129	0.754	0.762	0.769
response to stimulus	A0A444ZDD8	Endoglucanase OS=Arachis hypogaea OX=3818 GN=Ahy_B04g069733 PE=3 SV=1	Ahy_B04g069733	0.6478	0.0154171	Down	6	4	23	2	68.6	1.24386e+06	1.65193e+06	1.67384e+06	1.07274e+06	951135	972766	0.99	1.318	1.338	0.847	0.747	0.768
response to stimulus	A0A444YR31	Glycosyltransferase OS=Arachis hypogaea OX=3818 GN=Ahy_B06g084007 PE=3 SV=1	Ahy_B06g084007	3.7542	0.00964203	Up	6	3	5	3	58.5	352673	381455	349193	750439	1.75093e+06	1.61814e+06	0.408	0.443	0.406	0.862	1.999	1.858
response to stimulus	A0A445E2G8	Hydroxymethylbilane synthase OS=Arachis hypogaea OX=3818 GN=Ahy_A03g016181 PE=3 SV=1	Ahy_A03g016181	0.3708	0.0378734	Down	18	6	46	2	38.2	1.15618e+06	458891	1.06729e+06	323417	310946	371494	1.887	0.751	1.75	0.524	0.501	0.602
response to stimulus	A0A445E4W3	4-hydroxy-3-methylbut-2-en-1-yl diphosphate synthase (Ferredoxin), chloroplastic (Fragment)(predicted) OS=Arachis hypogaea OX=3818 GN=Ahy_A03g016883 PE=3 SV=1	Ahy_A03g016883	3.1907	0.035752	Up	29	17	80	2	82.7	543406	178950	164003	748503	1.26817e+06	842486	0.873	0.288	0.265	1.194	2.012	1.344
response to stimulus	A0A444Z098	Peptidase A1 domain-containing protein OS=Arachis hypogaea OX=3818 GN=Ahy_B05g074976 PE=3 SV=1	Ahy_B05g074976	0.6353	0.000214284	Down	8	4	54	4	53.5	3.86264e+07	3.68936e+07	3.7322e+07	2.27244e+07	2.42965e+07	2.5512e+07	1.255	1.202	1.217	0.733	0.779	0.822
response to stimulus	G3LT02	Chalcone-flavonone isomerase family protein OS=Arachis hypogaea OX=3818 GN=Chi PE=2 SV=1	Chi	0.6562	0.000105812	Down	63	11	190	11	23.5	9.64163e+07	9.44933e+07	9.21237e+07	6.51765e+07	6.01754e+07	6.25912e+07	1.233	1.211	1.183	0.827	0.759	0.794
response to stimulus	A0A445D6Y5	Cellulose synthase-like protein D3 (Fragment)(predicted) OS=Arachis hypogaea OX=3818 GN=Ahy_A05g024873 PE=4 SV=1	Ahy_A05g024873	2.2057	0.00167592	Up	3	4	16	3	127.8	764432	823617	695051	1.6168e+06	2.0152e+06	1.4658e+06	0.624	0.674	0.569	1.309	1.622	1.187
response to stimulus	A0A444WYZ1	Mg-protoporphyrin IX chelatase OS=Arachis hypogaea OX=3818 GN=Ahy_B10g101147 PE=3 SV=1	Ahy_B10g101147	0.5673	0.0113138	Down	33	11	139	6	45.4	1.03218e+07	9.62808e+06	1.04489e+07	6.23929e+06	6.77903e+06	4.4396e+06	1.299	1.215	1.32	0.779	0.842	0.554
response to stimulus	A0A444ZF15	(1->3)-beta-glucan endohydrolase OS=Arachis hypogaea OX=3818 GN=Ahy_B04g070142 PE=3 SV=1	Ahy_B04g070142	7.7724	0.000497692	Up	20	4	8	4	38.6	796471	946753	502413	6.49466e+06	5.09894e+06	6.05693e+06	0.241	0.287	0.153	1.951	1.523	1.819
response to stimulus	A0A445AB81	J domain-containing protein OS=Arachis hypogaea OX=3818 GN=Ahy_B03g068853 PE=4 SV=1	Ahy_B03g068853	0.4843	0.000696395	Down	9	5	13	5	79.3	1.02203e+07	1.12849e+07	1.0539e+07	4.55678e+06	5.34205e+06	5.80981e+06	1.289	1.427	1.335	0.57	0.665	0.727
response to stimulus	A0A445BH16	Glutathione reductase OS=Arachis hypogaea OX=3818 GN=Ahy_A09g042906 PE=3 SV=1	Ahy_A09g042906	1.986	1.43437e-05	Up	35	13	104	11	53.7	6.82623e+06	7.1758e+06	6.64953e+06	1.35867e+07	1.43235e+07	1.35982e+07	0.661	0.697	0.647	1.306	1.369	1.307
response to stimulus	A0A445B891	S1 motif domain-containing protein OS=Arachis hypogaea OX=3818 GN=Ahy_A10g049933 PE=3 SV=1	Ahy_A10g049933	0.5877	0.00088165	Down	12	4	13	4	38.6	5.66568e+06	4.81908e+06	5.61945e+06	3.2872e+06	3.27981e+06	3.00863e+06	1.328	1.133	1.323	0.765	0.759	0.7
response to stimulus	A0A444YSZ2	Aa_trans domain-containing protein OS=Arachis hypogaea OX=3818 GN=Ahy_B06g084857 PE=3 SV=1	Ahy_B06g084857	2.0111	0.000423309	Up	8	3	16	3	50.2	929869	1.08284e+06	890236	1.86654e+06	1.99334e+06	2.04687e+06	0.635	0.742	0.611	1.266	1.344	1.388
response to stimulus	A0A0B5HBM1	Chalcone-flavonone isomerase family protein OS=Arachis hypogaea OX=3818 GN=CHI-II PE=2 SV=1	CHI-II	2.007	0.000301958	Up	49	9	87	9	24.7	3.08611e+07	2.848e+07	2.60111e+07	5.38279e+07	6.09455e+07	5.85264e+07	0.718	0.665	0.608	1.244	1.4	1.352
response to stimulus	A0A445EUG6	Fe2OG dioxygenase domain-containing protein OS=Arachis hypogaea OX=3818 GN=Ahy_A01g003995 PE=3 SV=1	Ahy_A01g003995	0.6548	0.000509395	Down	62	20	248	20	41.1	9.58229e+07	9.40836e+07	9.91357e+07	6.40775e+07	5.96865e+07	6.77497e+07	1.201	1.182	1.247	0.797	0.738	0.842
response to stimulus	A0A444WX35	Lipase_GDSL domain-containing protein OS=Arachis hypogaea OX=3818 GN=Ahy_B10g100545 PE=3 SV=1	Ahy_B10g100545	0.6578	0.00983975	Down	30	7	39	5	40.3	3.96685e+06	4.15003e+06	3.83414e+06	3.01356e+06	2.23634e+06	2.70497e+06	1.2	1.259	1.165	0.905	0.667	0.812
response to stimulus	A0A444ZBQ5	AAI domain-containing protein OS=Arachis hypogaea OX=3818 GN=Ahy_B04g069047 PE=3 SV=1	Ahy_B04g069047	2.0273	0.0223358	Up	21	3	14	3	21.5	1.29204e+06	672134	1.19494e+06	2.1288e+06	2.15783e+06	2.19352e+06	0.807	0.421	0.75	1.32	1.33	1.36
transcription regulator activity	A0A444YX55	BZIP domain-containing protein OS=Arachis hypogaea OX=3818 GN=Ahy_B05g073841 PE=4 SV=1	Ahy_B05g073841	5.2359	0.000432502	Up	5	2	8	2	37.5	276750	196438	162937	1.05153e+06	1.15343e+06	1.1596e+06	0.416	0.296	0.246	1.571	1.713	1.732
transcription regulator activity	A0A445DCN0	Protein METHYLENE BLUE SENSITIVITY 1(predicted) OS=Arachis hypogaea OX=3818 GN=Ahy_A04g018031 PE=4 SV=1	Ahy_A04g018031	1.6909	0.00250986	Up	15	2	8	2	11	860291	716233	812670	1.22622e+06	1.37102e+06	1.49225e+06	0.799	0.668	0.759	1.131	1.257	1.376
transcription regulator activity	A0A445DSG2	RNA-binding protein 39(predicted) OS=Arachis hypogaea OX=3818 GN=Ahy_A03g012052 PE=4 SV=1	Ahy_A03g012052	2.0613	0.0182854	Up	6	3	15	3	66.4	526082	528374	937170	1.50264e+06	1.31765e+06	1.33703e+06	0.515	0.519	0.922	1.46	1.273	1.299
transporter activity	A0A444YSZ2	Aa_trans domain-containing protein OS=Arachis hypogaea OX=3818 GN=Ahy_B06g084857 PE=3 SV=1	Ahy_B06g084857	2.0111	0.000423309	Up	8	3	16	3	50.2	929869	1.08284e+06	890236	1.86654e+06	1.99334e+06	2.04687e+06	0.635	0.742	0.611	1.266	1.344	1.388
transporter activity	A0A445DIQ0	GLTP domain-containing protein OS=Arachis hypogaea OX=3818 GN=Ahy_A04g020875 PE=4 SV=1	Ahy_A04g020875	0.6139	0.000655046	Down	15	3	14	3	22.9	1.97252e+06	1.8334e+06	1.65297e+06	1.11636e+06	1.13582e+06	1.13964e+06	1.342	1.251	1.129	0.754	0.762	0.769
transporter activity	A0A444YQH8	Protein DETOXIFICATION(predicted) OS=Arachis hypogaea OX=3818 GN=Ahy_B06g083832 PE=3 SV=1	Ahy_B06g083832	0.578	0.00125154	Down	15	4	20	2	47.3	2.8272e+06	2.86899e+06	3.22872e+06	1.90848e+06	1.6035e+06	1.7066e+06	1.203	1.225	1.38	0.806	0.674	0.721
transporter activity	A0A445BG82	ABC transporter domain-containing protein OS=Arachis hypogaea OX=3818 GN=Ahy_A09g042531 PE=4 SV=1	Ahy_A09g042531	2.3781	0.00200133	Up	7	3	11	3	67.7	486704	437637	481160	1.35713e+06	918758	1.10504e+06	0.612	0.552	0.608	1.694	1.14	1.38
transporter activity	A0A445AL69	Non-specific lipid-transfer protein OS=Arachis hypogaea OX=3818 GN=Ahy_B02g061483 PE=3 SV=1	Ahy_B02g061483	0.549	3.76214e-05	Down	65	7	195	7	11.5	2.76226e+08	2.63257e+08	2.68491e+08	1.56506e+08	1.4319e+08	1.49106e+08	1.323	1.265	1.292	0.744	0.677	0.709
transporter activity	A0A444YPM1	ABC transporter G family member 39 isoform X2(predicted) OS=Arachis hypogaea OX=3818 GN=Ahy_B06g083190 PE=3 SV=1	Ahy_B06g083190	1.8339	0.0246272	Up	2	4	62	2	164.4	7.55957e+06	7.11666e+06	4.3014e+06	1.10447e+07	1.24557e+07	1.17332e+07	0.84	0.793	0.48	1.217	1.365	1.293
transporter activity	A0A444ZCJ6	TPT domain-containing protein OS=Arachis hypogaea OX=3818 GN=Ahy_B04g069413 PE=4 SV=1	Ahy_B04g069413	3.2555	2.95714e-05	Up	11	3	15	2	42.2	318321	305331	286592	905753	1.0606e+06	1.0316e+06	0.49	0.472	0.443	1.385	1.612	1.577
transporter activity	A0A444XCP3	ABC transporter G family member OS=Arachis hypogaea OX=3818 GN=Ahy_B09g094992 PE=3 SV=1	Ahy_B09g094992	1.5293	0.00862526	Up	12	16	103	11	168.5	8.10415e+06	1.03562e+07	7.81935e+06	1.39563e+07	1.35766e+07	1.31566e+07	0.729	0.934	0.706	1.245	1.204	1.174

## Sheet: Up Classification
GO Terms Level 1	GO Terms Level 2	Number of proteins	Related proteins
Biological Process	metabolic process	63	A0A445CR90 A0A445B9T4 A0A445C9X6 A0A445BTN3 A0A445C8X3 A0A444ZDN9 A0A445BYE3 A0A444WWC4 A0A444ZCJ6 A0A445B3M7 A0A445AN04 A0A445C9G1 A0A444WVT0 A0A444WZ21 A0A445ELD2 A0A0B5HBM1 A0A444XCP3 A0A445BH16 A0A445BFI0 A0A445D6Y5 A0A445BJV4 A0A445BGY9 A0A445AL57 A0A444XMI2 A0A445B9V8 A0A445E6C0 A0A445DIR8 A0A444WQ69 A0A445CXS1 A0A444Z607 A0A444YA51 A0A445CS26 A0A445DYF0 A0A444WQ74 A0A445CMJ0 A0A444YHM1 A0A…
Biological Process	cellular process	59	A0A445CR90 A0A445BSY5 A0A445C8X3 A0A444ZDN9 A0A445BYE3 A0A444WWC4 A0A444ZCJ6 A0A445B3M7 A0A444ZZY8 A0A444WVT0 A0A444WZ21 A0A445ELD2 A0A444XCP3 A0A445BH16 A0A445D3F3 A0A445E7N3 A0A445D6Y5 A0A445BJV4 A0A445BGY9 A0A444Z325 A0A445AL57 A0A444XMI2 A0A445B9V8 A0A445E6C0 A0A445DCN0 A0A445DIR8 A0A445CXS1 A0A444Z607 A0A444YX55 A0A444YA51 A0A445CS26 A0A445DYF0 A0A445CMJ0 A0A444YHM1 A0A445E0U7 A0A445EU70 A0A…
Biological Process	response to stimulus	53	A0A445C9X6 A0A444YSZ2 A0A445BTN3 A0A445BSY5 A0A445C8X3 A0A444ZDN9 A0A444WWC4 A0A444ZCJ6 A0A445C9G1 A0A444WVT0 A0A444WZ21 A0A445ELD2 A0A0B5HBM1 A0A444XCP3 A0A445BH16 A0A445D3F3 A0A445E7N3 A0A445BAM0 A0A445D6Y5 A0A444Z325 A0A444XMI2 A0A445DCN0 A0A445DIR8 A0A444ZXA3 A0A444Z607 A0A444YX55 A0A445CS26 A0A445DYF0 A0A444YG99 A0A444WQ74 A0A445CMJ0 A0A444YHM1 A0A445E0U7 A0A444WU83 A0A444YYM6 A0A445C0J8 A0A…
Biological Process	biological regulation	40	A0A445BTN3 A0A445BSY5 A0A444ZDN9 A0A445BYE3 A0A444WWC4 A0A444ZCJ6 A0A444ZZY8 A0A445C9G1 A0A444XCP3 A0A445BH16 A0A445E7N3 A0A444Z325 A0A445AL57 A0A444XMI2 A0A445DCN0 A0A445DIR8 A0A444ZXA3 A0A444Z607 A0A444YX55 A0A444YYC7 A0A444YHE1 A0A444WU83 A0A444YYM6 A0A445DSG2 A0A444Y5S7 A0A445C0J8 A0A444YR31 A0A444YHQ5 A0A444ZVS4 A0A445D7V0 A0A444Y0H8 A0A445ENX5 A0A445E9L7 A0A445DQQ3 A0A445AUP0 A0A445E4W3 A0A…
Biological Process	multi-organism process	27	A0A445BTN3 A0A445BSY5 A0A445C8X3 A0A444ZDN9 A0A444ZCJ6 A0A445C9G1 A0A444WVT0 A0A444XCP3 A0A445E7N3 A0A445BAM0 A0A444XMI2 A0A445DIR8 A0A444YX55 A0A444YHM1 A0A444WU83 A0A444YYM6 A0A444YR31 A0A444YHQ5 A0A444ZVS4 A0A445D7V0 A0A444ZBQ5 A0A444X7H1 A0A445DQQ3 A0A445E4W3 A0A445DPK4 A0A444ZF15 A0A445B0N0
Biological Process	developmental process	19	A0A445BSY5 A0A444ZDN9 A0A445BYE3 A0A444ZZY8 A0A445D6Y5 A0A444Z325 A0A445DIR8 A0A444Z607 A0A445CMJ0 A0A445EU70 A0A444Y5S7 A0A445C0J8 A0A444YHQ5 A0A444ZVS4 A0A444ZBQ5 A0A445CHP8 A0A445DPK4 A0A444ZQY2 A0A445B0N0
Biological Process	multicellular organismal process	15	A0A445BSY5 A0A444ZZY8 A0A445D6Y5 A0A444Z325 A0A444Z607 A0A445CMJ0 A0A445EU70 A0A445C0J8 A0A444YHQ5 A0A444ZVS4 A0A444ZBQ5 A0A445CHP8 A0A445DPK4 A0A444ZQY2 A0A445B0N0
Biological Process	localization	14	A0A444YSZ2 A0A445BG82 A0A444Y3V7 A0A444ZCJ6 A0A445B279 A0A444XCP3 A0A444YPM1 A0A445E7N3 A0A445BGY9 A0A444YX55 A0A445C0J8 A0A444ZBQ5 A0A444WYH1 A0A444XRI9
Biological Process	immune system process	8	A0A445BTN3 A0A445C8X3 A0A445C9G1 A0A444WVT0 A0A444XCP3 A0A444X7H1 A0A445E4W3 A0A444ZF15
Biological Process	signaling	8	A0A444WWC4 A0A444Z325 A0A444XMI2 A0A444YX55 A0A444WU83 A0A444Y0H8 A0A445E4W3 A0A444WV47
Biological Process	reproduction	6	A0A445BSY5 A0A444Z325 A0A445CMJ0 A0A444YHQ5 A0A444ZVS4 A0A445DPK4
Biological Process	other	6	A0A444YHQ5 A0A445DIR8 A0A444ZVS4 A0A445DPK4 A0A444ZDN9 A0A445D6Y5
Cellular Component	cell	93	A0A445AUZ4 A0A445C9X6 A0A444YSZ2 A0A445BTN3 A0A445C8X3 A0A444ZDN9 A0A445BG82 A0A445BYE3 A0A444WWC4 A0A444Y3V7 A0A444ZCJ6 A0A445B3M7 A0A444ZZY8 A0A445AN04 A0A444YG97 A0A445C9G1 A0A445BYR9 A0A444WVT0 A0A444WZ21 E6Y6R9 A0A0B5HBM1 A0A444XCP3 A0A445BH16 A0A445BMP5 A0A444YPM1 A0A445E7N3 A0A445BAM0 A0A445D6Y5 A0A444X5Z5 A0A445BGY9 A0A444Z325 A0A445AL57 A0A444XMI2 A0A445B9V8 A0A445DCN0 A0A445DIR8 A0A444Y…
Cellular Component	intracellular	80	A0A445AUZ4 A0A445C9X6 A0A445C8X3 A0A444ZDN9 A0A445BYE3 A0A444WWC4 A0A444Y3V7 A0A444ZCJ6 A0A445B3M7 A0A444ZZY8 A0A445AN04 A0A444YG97 A0A445BYR9 A0A444WVT0 E6Y6R9 A0A0B5HBM1 A0A444XCP3 A0A445BH16 A0A445BMP5 A0A445E7N3 A0A445BAM0 A0A445D6Y5 A0A445BGY9 A0A444Z325 A0A445AL57 A0A444XMI2 A0A445B9V8 A0A445DCN0 A0A445DIR8 A0A444YQV3 A0A444ZXA3 A0A445CXS1 A0A444Z607 A0A444YX55 A0A444YWJ8 A0A444YA51 A0A445D…
Cellular Component	protein-containing complex	7	A0A445E7N3 A0A445BGY9 A0A444Z325 A0A445AL57 A0A444WU83 A0A445DSG2 A0A0A6ZDY1
Molecular Function	catalytic activity	63	A0A445B9T4 A0A445C9X6 A0A445BTN3 A0A445C8X3 A0A444ZDN9 A0A445BG82 A0A444WWC4 A0A445B3M7 A0A445AN04 A0A445C9G1 A0A444WVT0 A0A444WZ21 A0A445ELD2 A0A0B5HBM1 A0A444XCP3 A0A445BH16 A0A445BFI0 A0A445BMP5 A0A444YPM1 A0A445D6Y5 A0A445A8W4 A0A444XMI2 A0A445B9V8 A0A445E6C0 A0A445DIR8 A0A444WQ69 A0A444Z607 A0A444YA51 A0A445CS26 A0A445DYF0 A0A444WQ74 A0A445CMJ0 A0A444YHM1 A0A444WZ78 A0A445DBA3 A0A445E0U7 A0A…
Molecular Function	binding	20	A0A445BSY5 A0A445BYR9 A0A444WZ21 A0A445BMP5 A0A445E7N3 A0A444Z325 A0A444YX55 A0A444YA51 A0A444YHM1 A0A444WNZ2 A0A444WU83 A0A444YZD3 A0A445C0J8 A0A444ZBQ5 A0A445DQQ3 A0A445E4W3 A0A444ZF15 A0A444Z879 A0A444XRI9 A0A0A6ZDY1
Molecular Function	antioxidant activity	8	A0A444ZDN9 A0A444WZ21 A0A445BH16 A0A445DIR8 A0A445CS26 A0A445E0U7 A0A444ZVS4 A0A445DPK4
Molecular Function	transporter activity	5	A0A444YSZ2 A0A445BG82 A0A444ZCJ6 A0A444XCP3 A0A444YPM1
Molecular Function	molecular function regulator	5	A0A444YYC7 A0A444YHE1 A0A444YYM6 A0A445D7V0 A0A445E9L7
Molecular Function	transcription regulator activity	3	A0A445DCN0 A0A444YX55 A0A445DSG2
Molecular Function	other	1	A0A445CXS1

## Sheet: Up list
Category	Protein accession	Protein description	Gene name	UP/AP Ratio	UP/AP P value	Regulated Type	Coverage [%]	Peptides	PSMs	Unique Peptides	MW [kDa]	Intensity AP1	Intensity AP2	Intensity AP3	Intensity UP1	Intensity UP2	Intensity UP3	AP1	AP2	AP3	UP1	UP2	UP3
antioxidant activity	A0A445DPK4	Putative nucleoredoxin 1(predicted) OS=Arachis hypogaea OX=3818 GN=Ahy_A03g011098 PE=4 SV=1	Ahy_A03g011098	1.6933	0.00767707	Up	39	15	118	5	62.5	1.13612e+07	1.58824e+07	1.28121e+07	2.13771e+07	2.25207e+07	2.47288e+07	0.629	0.882	0.713	1.175	1.231	1.36
antioxidant activity	A0A445CS26	Peroxidase OS=Arachis hypogaea OX=3818 GN=Ahy_A06g029002 PE=3 SV=1	Ahy_A06g029002	10.4587	0.000225418	Up	12	3	5	3	34.2	301064	205430	385877	2.90352e+06	3.21721e+06	3.31925e+06	0.175	0.12	0.226	1.679	1.85	1.92
antioxidant activity	A0A445E0U7	Peroxidase OS=Arachis hypogaea OX=3818 GN=Ahy_A03g015616 PE=3 SV=1	Ahy_A03g015616	20.8528	0.0315362	Up	28	7	21	7	35.4		27740	357675	4.46976e+06	4.49573e+06	3.25673e+06		0.011	0.143	1.766	1.765	1.286
antioxidant activity	A0A444ZDN9	Peroxidase OS=Arachis hypogaea OX=3818 GN=Ahy_B04g069825 PE=3 SV=1	Ahy_B04g069825	1.8073	0.00170457	Up	39	9	227	4	36.4	5.96544e+07	7.18254e+07	7.52713e+07	1.2293e+08	1.35012e+08	1.20206e+08	0.614	0.741	0.778	1.256	1.371	1.228
antioxidant activity	A0A444ZVS4	Putative nucleoredoxin 1(predicted) OS=Arachis hypogaea OX=3818 GN=Ahy_B03g062769 PE=4 SV=1	Ahy_B03g062769	2.0248	0.000982717	Up	25	12	96	2	63.9		513486	577283	1.13696e+06	1.1553e+06	1.06245e+06		0.581	0.654	1.274	1.287	1.19
antioxidant activity	A0A445BH16	Glutathione reductase OS=Arachis hypogaea OX=3818 GN=Ahy_A09g042906 PE=3 SV=1	Ahy_A09g042906	1.986	1.43437e-05	Up	35	13	104	11	53.7	6.82623e+06	7.1758e+06	6.64953e+06	1.35867e+07	1.43235e+07	1.35982e+07	0.661	0.697	0.647	1.306	1.369	1.307
antioxidant activity	A0A444WZ21	Peroxidase OS=Arachis hypogaea OX=3818 GN=Ahy_B10g101275 PE=3 SV=1	Ahy_B10g101275	2.3306	3.72112e-06	Up	25	6	23	5	35.6	3.33109e+06	3.38588e+06	3.47012e+06	7.8418e+06	7.86599e+06	8.31119e+06	0.586	0.598	0.613	1.37	1.366	1.452
antioxidant activity	A0A445DIR8	Peroxidase OS=Arachis hypogaea OX=3818 GN=Ahy_A04g020871 PE=3 SV=1	Ahy_A04g020871	1.5886	0.000355614	Up	51	12	242	7	38.8	1.99398e+08	1.86351e+08	2.00564e+08	3.00849e+08	3.36713e+08	3.04774e+08	0.785	0.736	0.793	1.176	1.309	1.191
binding	A0A445BSY5	Transcriptional corepressor SEUSS (Fragment)(predicted) OS=Arachis hypogaea OX=3818 GN=Ahy_A08g038130 PE=4 SV=1	Ahy_A08g038130	1.6493	0.0307896	Up	2	2	8	2	100.5	244416	355868	380972	516316	629412	492695	0.562	0.82	0.879	1.178	1.427	1.124
binding	A0A445C0J8	Dynamin GTPase OS=Arachis hypogaea OX=3818 GN=Ahy_A08g040720 PE=3 SV=1	Ahy_A08g040720	1.6184	0.00149042	Up	30	23	167	14	107.7	7.65866e+06	8.34833e+06	7.52187e+06	1.42111e+07	1.22484e+07	1.20743e+07	0.743	0.812	0.733	1.368	1.172	1.163
binding	A0A444YHM1	(1->3)-beta-glucan endohydrolase OS=Arachis hypogaea OX=3818 GN=Ahy_B06g080309 PE=3 SV=1	Ahy_B06g080309	1.7047	0.00018822	Up	50	10	199	6	38.7	1.20957e+08	1.31652e+08	1.38276e+08	2.23743e+08	2.27503e+08	2.23256e+08	0.684	0.746	0.785	1.255	1.269	1.252
binding	A0A445BYR9	PUM-HD domain-containing protein OS=Arachis hypogaea OX=3818 GN=Ahy_A08g040298 PE=4 SV=1	Ahy_A08g040298	1.708	5.84123e-05	Up	5	5	15	5	114.2	1.12868e+06	1.1119e+06	1.08862e+06	2.0225e+06	1.8525e+06	1.87667e+06	0.748	0.739	0.725	1.331	1.212	1.235
binding	A0A444YZD3	Phospholipase A2 isogeny 3(predicted) OS=Arachis hypogaea OX=3818 GN=Ahy_B05g074596 PE=4 SV=1	Ahy_B05g074596	1.56	0.013447	Up	27	2	8	2	17.4	1.00004e+06	1.03198e+06	1.35941e+06	1.68805e+06	1.73201e+06	1.9336e+06	0.688	0.713	0.94	1.154	1.177	1.321
binding	A0A444WZ21	Peroxidase OS=Arachis hypogaea OX=3818 GN=Ahy_B10g101275 PE=3 SV=1	Ahy_B10g101275	2.3306	3.72112e-06	Up	25	6	23	5	35.6	3.33109e+06	3.38588e+06	3.47012e+06	7.8418e+06	7.86599e+06	8.31119e+06	0.586	0.598	0.613	1.37	1.366	1.452
binding	A0A444ZBQ5	AAI domain-containing protein OS=Arachis hypogaea OX=3818 GN=Ahy_B04g069047 PE=3 SV=1	Ahy_B04g069047	2.0273	0.0223358	Up	21	3	14	3	21.5	1.29204e+06	672134	1.19494e+06	2.1288e+06	2.15783e+06	2.19352e+06	0.807	0.421	0.75	1.32	1.33	1.36
binding	A0A0A6ZDY1	Peptidyl-prolyl cis-trans isomerase OS=Arachis hypogaea OX=3818 GN=Ahy_B03g068852 PE=2 SV=1	Ahy_B03g068852	1.607	0.000459508	Up	21	3	9	3	15.3	1.06659e+06	970618	1.11872e+06	1.65254e+06	1.72758e+06	1.75057e+06	0.775	0.707	0.816	1.192	1.239	1.262
binding	A0A444YX55	BZIP domain-containing protein OS=Arachis hypogaea OX=3818 GN=Ahy_B05g073841 PE=4 SV=1	Ahy_B05g073841	5.2359	0.000432502	Up	5	2	8	2	37.5	276750	196438	162937	1.05153e+06	1.15343e+06	1.1596e+06	0.416	0.296	0.246	1.571	1.713	1.732
binding	A0A444WU83	Helicase ATP-binding domain-containing protein OS=Arachis hypogaea OX=3818 GN=Ahy_Scaffold1g107042 PE=3 SV=1	Ahy_Scaffold1g107042	1.6596	0.0442639	Up	5	4	20	4	138	720164	541711	797482	1.23057e+06	882627	1.34252e+06	0.786	0.593	0.874	1.333	0.951	1.455
binding	A0A444Z325	CULLIN_2 domain-containing protein OS=Arachis hypogaea OX=3818 GN=Ahy_B05g076149 PE=3 SV=1	Ahy_B05g076149	1.6041	0.000252927	Up	4	3	17	2	86.4	407429	445816	447321	713979	725446	672850	0.719	0.789	0.793	1.25	1.263	1.178
binding	A0A444Z879	UBC core domain-containing protein OS=Arachis hypogaea OX=3818 GN=Ahy_A05g024749 PE=3 SV=1	Ahy_A05g024749	1.5526	0.0337837	Up	10	2	10	2	19.8	279731	199284	296943	352005	436488	431161	0.844	0.603	0.9	1.054	1.299	1.291
binding	A0A444YA51	RNA helicase OS=Arachis hypogaea OX=3818 GN=Ahy_B07g086463 PE=4 SV=1	Ahy_B07g086463	1.8555	0.000805759	Up	3	2	6	2	88.3	138044	125729	129237	235601	277509	224839	0.735	0.671	0.691	1.245	1.458	1.188
binding	A0A445E4W3	4-hydroxy-3-methylbut-2-en-1-yl diphosphate synthase (Ferredoxin), chloroplastic (Fragment)(predicted) OS=Arachis hypogaea OX=3818 GN=Ahy_A03g016883 PE=3 SV=1	Ahy_A03g016883	3.1907	0.035752	Up	29	17	80	2	82.7	543406	178950	164003	748503	1.26817e+06	842486	0.873	0.288	0.265	1.194	2.012	1.344
binding	A0A445BMP5	OBG-type G domain-containing protein(predicted) OS=Arachis hypogaea OX=3818 GN=Ahy_A09g045558 PE=4 SV=1	Ahy_A09g045558	1.5754	0.0010388	Up	28	9	64	9	44.6	4.18823e+06	4.98945e+06	4.63142e+06	7.53379e+06	7.22816e+06	7.2557e+06	0.704	0.841	0.782	1.257	1.199	1.21
binding	A0A444WNZ2	Brix domain-containing protein OS=Arachis hypogaea OX=3818 GN=Ahy_Scaffold8g108416 PE=3 SV=1	Ahy_Scaffold8g108416	6.0023	5.29664e-05	Up	7	2	4	2	37.1	111213	97465.6	107882	573051	763039	587396	0.299	0.263	0.291	1.529	2.024	1.567
binding	A0A445E7N3	t-SNARE coiled-coil homology domain-containing protein OS=Arachis hypogaea OX=3818 GN=Ahy_A02g005706 PE=3 SV=1	Ahy_A02g005706	1.545	0.00479653	Up	14	4	24	4	37.1	1.69548e+06	1.80206e+06	2.04478e+06	3.03477e+06	3.04387e+06	2.59075e+06	0.718	0.766	0.87	1.276	1.272	1.089
binding	A0A444XRI9	Acyl-CoA-binding domain-containing protein OS=Arachis hypogaea OX=3818 GN=Ahy_B09g098559 PE=4 SV=1	Ahy_B09g098559	1.6986	0.000166469	Up	34	14	112	2	55.6	1.46083e+07	1.62159e+07	1.61334e+07	2.70714e+07	2.76684e+07	2.6001e+07	0.689	0.767	0.764	1.267	1.287	1.217
binding	A0A444ZF15	(1->3)-beta-glucan endohydrolase OS=Arachis hypogaea OX=3818 GN=Ahy_B04g070142 PE=3 SV=1	Ahy_B04g070142	7.7724	0.000497692	Up	20	4	8	4	38.6	796471	946753	502413	6.49466e+06	5.09894e+06	6.05693e+06	0.241	0.287	0.153	1.951	1.523	1.819
binding	A0A445DQQ3	probable phosphoinositide phosphatase SAC9(predicted) OS=Arachis hypogaea OX=3818 GN=Ahy_A03g011431 PE=4 SV=1	Ahy_A03g011431	2.0258	0.0190038	Up	5	5	21	5	187.9	548501	1.04307e+06	631067	1.54805e+06	1.50485e+06	1.50495e+06	0.487	0.929	0.563	1.364	1.319	1.326
biological regulation	A0A444Z879	UBC core domain-containing protein OS=Arachis hypogaea OX=3818 GN=Ahy_A05g024749 PE=3 SV=1	Ahy_A05g024749	1.5526	0.0337837	Up	10	2	10	2	19.8	279731	199284	296943	352005	436488	431161	0.844	0.603	0.9	1.054	1.299	1.291
biological regulation	A0A444WWC4	Serine/threonine-protein phosphatase OS=Arachis hypogaea OX=3818 GN=Ahy_B10g100341 PE=3 SV=1	Ahy_B10g100341	1.6057	0.00674993	Up	11	3	12	3	52.3	603770	647580	608897	1.18108e+06	884653	955751	0.745	0.801	0.754	1.446	1.077	1.17
biological regulation	A0A445DCN0	Protein METHYLENE BLUE SENSITIVITY 1(predicted) OS=Arachis hypogaea OX=3818 GN=Ahy_A04g018031 PE=4 SV=1	Ahy_A04g018031	1.6909	0.00250986	Up	15	2	8	2	11	860291	716233	812670	1.22622e+06	1.37102e+06	1.49225e+06	0.799	0.668	0.759	1.131	1.257	1.376
biological regulation	A0A445DIR8	Peroxidase OS=Arachis hypogaea OX=3818 GN=Ahy_A04g020871 PE=3 SV=1	Ahy_A04g020871	1.5886	0.000355614	Up	51	12	242	7	38.8	1.99398e+08	1.86351e+08	2.00564e+08	3.00849e+08	3.36713e+08	3.04774e+08	0.785	0.736	0.793	1.176	1.309	1.191
biological regulation	A0A444YYC7	Kunitz-type trypsin inhibitor-like 2 protein (Fragment)(predicted) OS=Arachis hypogaea OX=3818 GN=Ahy_B05g074259 PE=3 SV=1	Ahy_B05g074259	1.9416	1.37607e-05	Up	51	6	127	6	25	1.07177e+08	1.08121e+08	1.02921e+08	2.01542e+08	2.06835e+08	2.16734e+08	0.684	0.692	0.66	1.277	1.303	1.373
biological regulation	A0A444ZVS4	Putative nucleoredoxin 1(predicted) OS=Arachis hypogaea OX=3818 GN=Ahy_B03g062769 PE=4 SV=1	Ahy_B03g062769	2.0248	0.000982717	Up	25	12	96	2	63.9		513486	577283	1.13696e+06	1.1553e+06	1.06245e+06		0.581	0.654	1.274	1.287	1.19
biological regulation	A0A445DPK4	Putative nucleoredoxin 1(predicted) OS=Arachis hypogaea OX=3818 GN=Ahy_A03g011098 PE=4 SV=1	Ahy_A03g011098	1.6933	0.00767707	Up	39	15	118	5	62.5	1.13612e+07	1.58824e+07	1.28121e+07	2.13771e+07	2.25207e+07	2.47288e+07	0.629	0.882	0.713	1.175	1.231	1.36
biological regulation	A0A444WU83	Helicase ATP-binding domain-containing protein OS=Arachis hypogaea OX=3818 GN=Ahy_Scaffold1g107042 PE=3 SV=1	Ahy_Scaffold1g107042	1.6596	0.0442639	Up	5	4	20	4	138	720164	541711	797482	1.23057e+06	882627	1.34252e+06	0.786	0.593	0.874	1.333	0.951	1.455
biological regulation	A0A445AUP0	Cytokinin dehydrogenase OS=Arachis hypogaea OX=3818 GN=Ahy_B01g054981 PE=3 SV=1	Ahy_B01g054981	14.1369	0.00582676	Up	32	14	122	2	59.6	31793.2	82735.7		913699	639570	894425	0.062	0.162		1.776	1.236	1.738
biological regulation	A0A445E7N3	t-SNARE coiled-coil homology domain-containing protein OS=Arachis hypogaea OX=3818 GN=Ahy_A02g005706 PE=3 SV=1	Ahy_A02g005706	1.545	0.00479653	Up	14	4	24	4	37.1	1.69548e+06	1.80206e+06	2.04478e+06	3.03477e+06	3.04387e+06	2.59075e+06	0.718	0.766	0.87	1.276	1.272	1.089
biological regulation	A0A444YHE1	LRRNT_2 domain-containing protein OS=Arachis hypogaea OX=3818 GN=Ahy_B06g080174 PE=4 SV=1	Ahy_B06g080174	1.5166	0.00016602	Up	37	8	175	2	37.2	3.53811e+07	3.37662e+07	3.21484e+07	5.06684e+07	5.35754e+07	5.12535e+07	0.83	0.794	0.757	1.179	1.239	1.193
biological regulation	A0A445BTN3	Peptidase A1 domain-containing protein OS=Arachis hypogaea OX=3818 GN=Ahy_A08g038528 PE=4 SV=1	Ahy_A08g038528	1.7714	4.19825e-05	Up	34	9	156	2	49.6	1.1995e+08	1.25058e+08	1.28031e+08	2.15217e+08	2.21832e+08	2.31527e+08	0.693	0.725	0.743	1.235	1.265	1.328
biological regulation	A0A445E4W3	4-hydroxy-3-methylbut-2-en-1-yl diphosphate synthase (Ferredoxin), chloroplastic (Fragment)(predicted) OS=Arachis hypogaea OX=3818 GN=Ahy_A03g016883 PE=3 SV=1	Ahy_A03g016883	3.1907	0.035752	Up	29	17	80	2	82.7	543406	178950	164003	748503	1.26817e+06	842486	0.873	0.288	0.265	1.194	2.012	1.344
biological regulation	A0A444YX55	BZIP domain-containing protein OS=Arachis hypogaea OX=3818 GN=Ahy_B05g073841 PE=4 SV=1	Ahy_B05g073841	5.2359	0.000432502	Up	5	2	8	2	37.5	276750	196438	162937	1.05153e+06	1.15343e+06	1.1596e+06	0.416	0.296	0.246	1.571	1.713	1.732
biological regulation	A0A445E9L7	Pectinesterase OS=Arachis hypogaea OX=3818 GN=Ahy_A02g006381 PE=3 SV=1	Ahy_A02g006381	1.8984	0.00346612	Up	9	4	20	4	55.9	2.04139e+06	2.66787e+06	2.45529e+06	5.19418e+06	4.36493e+06	4.20246e+06	0.587	0.77	0.709	1.483	1.239	1.2
biological regulation	A0A445C0J8	Dynamin GTPase OS=Arachis hypogaea OX=3818 GN=Ahy_A08g040720 PE=3 SV=1	Ahy_A08g040720	1.6184	0.00149042	Up	30	23	167	14	107.7	7.65866e+06	8.34833e+06	7.52187e+06	1.42111e+07	1.22484e+07	1.20743e+07	0.743	0.812	0.733	1.368	1.172	1.163
biological regulation	A0A444YYM6	Kunitz inhibitor ST1-like protein(predicted) OS=Arachis hypogaea OX=3818 GN=Ahy_B05g074359 PE=3 SV=1	Ahy_B05g074359	2.6571	0.00340773	Up	6	3	9	3	85.3	1.0772e+06	991177	1.23595e+06	3.7913e+06	2.72632e+06	2.36266e+06	0.532	0.491	0.613	1.859	1.329	1.159
biological regulation	A0A444YR31	Glycosyltransferase OS=Arachis hypogaea OX=3818 GN=Ahy_B06g084007 PE=3 SV=1	Ahy_B06g084007	3.7542	0.00964203	Up	6	3	5	3	58.5	352673	381455	349193	750439	1.75093e+06	1.61814e+06	0.408	0.443	0.406	0.862	1.999	1.858
biological regulation	A0A444Y5S7	Peroxidase OS=Arachis hypogaea OX=3818 GN=Ahy_B08g093316 PE=3 SV=1	Ahy_B08g093316	5.5938	0.000252977	Up	48	10	65	3	34.3	4.47081e+06	2.96764e+06	4.111e+06	2.47176e+07	2.03068e+07	2.03021e+07	0.35	0.233	0.323	1.921	1.569	1.578
biological regulation	A0A445D7V0	Pectinesterase OS=Arachis hypogaea OX=3818 GN=Ahy_A05g025042 PE=3 SV=1	Ahy_A05g025042	2.0304	7.40071e-05	Up	32	16	462	14	60.2	3.24218e+08	3.49948e+08	3.40766e+08	6.45818e+08	7.26478e+08	7.13385e+08	0.63	0.681	0.665	1.245	1.392	1.375
biological regulation	A0A445BSY5	Transcriptional corepressor SEUSS (Fragment)(predicted) OS=Arachis hypogaea OX=3818 GN=Ahy_A08g038130 PE=4 SV=1	Ahy_A08g038130	1.6493	0.0307896	Up	2	2	8	2	100.5	244416	355868	380972	516316	629412	492695	0.562	0.82	0.879	1.178	1.427	1.124
biological regulation	A0A444XCP3	ABC transporter G family member OS=Arachis hypogaea OX=3818 GN=Ahy_B09g094992 PE=3 SV=1	Ahy_B09g094992	1.5293	0.00862526	Up	12	16	103	11	168.5	8.10415e+06	1.03562e+07	7.81935e+06	1.39563e+07	1.35766e+07	1.31566e+07	0.729	0.934	0.706	1.245	1.204	1.174
biological regulation	A0A445BYE3	Peroxidase OS=Arachis hypogaea OX=3818 GN=Ahy_A08g039956 PE=3 SV=1	Ahy_A08g039956	7.2287	2.80046e-05	Up	50	10	83	3	34.4	1.71538e+06	2.04416e+06	2.21845e+06	1.60308e+07	1.35817e+07	1.41296e+07	0.208	0.248	0.27	1.927	1.623	1.698
biological regulation	A0A444Y0H8	Protein kinase domain-containing protein OS=Arachis hypogaea OX=3818 GN=Ahy_B08g090713 PE=4 SV=1	Ahy_B08g090713	1.6746	0.014771	Up	5	6	20	4	136.3	994117	897241	1.05179e+06	2.00267e+06	1.62988e+06	1.35134e+06	0.755	0.683	0.802	1.51	1.222	1.019
biological regulation	A0A444Z325	CULLIN_2 domain-containing protein OS=Arachis hypogaea OX=3818 GN=Ahy_B05g076149 PE=3 SV=1	Ahy_B05g076149	1.6041	0.000252927	Up	4	3	17	2	86.4	407429	445816	447321	713979	725446	672850	0.719	0.789	0.793	1.25	1.263	1.178
biological regulation	A0A444ZXA3	Protein HEAT INTOLERANT 4 isoform A(predicted) OS=Arachis hypogaea OX=3818 GN=Ahy_B03g063484 PE=4 SV=1	Ahy_B03g063484	1.5204	0.0150998	Up	7	3	14	3	39.2	772485	849740	653447	1.02237e+06	1.30669e+06	1.17214e+06	0.805	0.888	0.684	1.058	1.344	1.212
biological regulation	A0A444Z607	Glutathione S-transferase GST 5(predicted) OS=Arachis hypogaea OX=3818 GN=Ahy_B05g077978 PE=3 SV=1	Ahy_B05g077978	1.921	0.00012418	Up	13	3	19	2	26.7	1.99143e+06	1.89624e+06	2.0939e+06	3.93472e+06	4.07185e+06	3.62296e+06	0.681	0.65	0.719	1.335	1.374	1.229
biological regulation	A0A445C9G1	Peptidase A1 domain-containing protein OS=Arachis hypogaea OX=3818 GN=Ahy_A07g033407 PE=4 SV=1	Ahy_A07g033407	2.6538	0.00251879	Up	36	9	168	2	45.9	1.72964e+07	2.4931e+07	2.64588e+07	6.75177e+07	6.1874e+07	55115939	0.411	0.595	0.632	1.594	1.452	1.301
biological regulation	A0A444ZCJ6	TPT domain-containing protein OS=Arachis hypogaea OX=3818 GN=Ahy_B04g069413 PE=4 SV=1	Ahy_B04g069413	3.2555	2.95714e-05	Up	11	3	15	2	42.2	318321	305331	286592	905753	1.0606e+06	1.0316e+06	0.49	0.472	0.443	1.385	1.612	1.577
biological regulation	A0A445DSG2	RNA-binding protein 39(predicted) OS=Arachis hypogaea OX=3818 GN=Ahy_A03g012052 PE=4 SV=1	Ahy_A03g012052	2.0613	0.0182854	Up	6	3	15	3	66.4	526082	528374	937170	1.50264e+06	1.31765e+06	1.33703e+06	0.515	0.519	0.922	1.46	1.273	1.299
biological regulation	A0A444YHQ5	TFIIB-type domain-containing protein OS=Arachis hypogaea OX=3818 GN=Ahy_B06g080286 PE=3 SV=1	Ahy_B06g080286	1.7856	0.00137137	Up	12	3	13	3	34.1	442412	377228	484956	791391	787391	778679	0.727	0.622	0.801	1.291	1.277	1.271
biological regulation	A0A445DQQ3	probable phosphoinositide phosphatase SAC9(predicted) OS=Arachis hypogaea OX=3818 GN=Ahy_A03g011431 PE=4 SV=1	Ahy_A03g011431	2.0258	0.0190038	Up	5	5	21	5	187.9	548501	1.04307e+06	631067	1.54805e+06	1.50485e+06	1.50495e+06	0.487	0.929	0.563	1.364	1.319	1.326
biological regulation	A0A445AL57	WD40 repeat-containing protein SMU1(predicted) OS=Arachis hypogaea OX=3818 GN=Ahy_B02g061420 PE=4 SV=1	Ahy_B02g061420	1.5013	0.00518286	Up	7	2	14	2	56.3	615653	746210	691448	1.13064e+06	1.02565e+06	963382	0.717	0.871	0.808	1.306	1.178	1.113
biological regulation	A0A445BH16	Glutathione reductase OS=Arachis hypogaea OX=3818 GN=Ahy_A09g042906 PE=3 SV=1	Ahy_A09g042906	1.986	1.43437e-05	Up	35	13	104	11	53.7	6.82623e+06	7.1758e+06	6.64953e+06	1.35867e+07	1.43235e+07	1.35982e+07	0.661	0.697	0.647	1.306	1.369	1.307
biological regulation	A0A444ZQY2	Glycosyltransferase OS=Arachis hypogaea OX=3818 GN=Ahy_B04g073551 PE=3 SV=1	Ahy_B04g073551	2.7057	0.000198412	Up	8	4	11	3	51.2	811518	982159	974372	2.34091e+06	2.72758e+06	2.50954e+06	0.472	0.573	0.569	1.352	1.566	1.449
biological regulation	A0A444ZDN9	Peroxidase OS=Arachis hypogaea OX=3818 GN=Ahy_B04g069825 PE=3 SV=1	Ahy_B04g069825	1.8073	0.00170457	Up	39	9	227	4	36.4	5.96544e+07	7.18254e+07	7.52713e+07	1.2293e+08	1.35012e+08	1.20206e+08	0.614	0.741	0.778	1.256	1.371	1.228
biological regulation	A0A444ZZY8	TPR_REGION domain-containing protein OS=Arachis hypogaea OX=3818 GN=Ahy_B03g064616 PE=4 SV=1	Ahy_B03g064616	1.5491	0.0327017	Up	17	7	37	7	64.3	2.82251e+06	3.18916e+06	2.72389e+06	5.72325e+06	3.86468e+06	4.10332e+06	0.758	0.859	0.734	1.525	1.024	1.093
biological regulation	A0A444WV47	plant intracellular Ras-group-related LRR protein 4(predicted) OS=Arachis hypogaea OX=3818 GN=Ahy_Scaffold1g107237 PE=4 SV=1	Ahy_Scaffold1g107237	1.6717	0.0471168	Up	9	3	18	3	64.5	876834	1.39222e+06	951721	2.00569e+06	2.02712e+06	1.41816e+06	0.609	0.969	0.664	1.382	1.389	0.977
biological regulation	A0A444XMI2	Protein kinase domain-containing protein OS=Arachis hypogaea OX=3818 GN=Ahy_B09g096839 PE=4 SV=1	Ahy_B09g096839	1.7381	0.00654728	Up	3	2	8	2	102.8	318561	369242	339153	493967	681000	631984	0.677	0.787	0.724	1.042	1.428	1.333
biological regulation	A0A445ENX5	Cytokinin dehydrogenase OS=Arachis hypogaea OX=3818 GN=Ahy_A01g001621 PE=3 SV=1	Ahy_A01g001621	3.3435	1.62291e-05	Up	36	15	136	3	59.6	2.39401e+07	2.1984e+07	2.08069e+07	7.94186e+07	7.26169e+07	7.38457e+07	0.493	0.454	0.43	1.622	1.474	1.508
catalytic activity	A0A444XU76	Chalcone-flavonone isomerase family protein OS=Arachis hypogaea OX=3818 GN=Ahy_B09g099541 PE=3 SV=1	Ahy_B09g099541	2.6409	0.0404247	Up	27	4	19	4	24.5	1.07834e+06	1.40727e+06	457506	3.02132e+06	2.74557e+06	2.09705e+06	0.601	0.786	0.256	1.671	1.509	1.159
catalytic activity	A0A445ELD2	Amine oxidase OS=Arachis hypogaea OX=3818 GN=Ahy_A01g000871 PE=3 SV=1	Ahy_A01g000871	1.6086	0.0001392	Up	53	25	358	8	75.9	1.61868e+08	1.72583e+08	1.75826e+08	2.79643e+08	2.67093e+08	2.84098e+08	0.727	0.777	0.793	1.246	1.183	1.266
catalytic activity	A0A445B0N0	AMP-binding domain-containing protein OS=Arachis hypogaea OX=3818 GN=Ahy_A10g046825 PE=4 SV=1	Ahy_A10g046825	2.6932	0.000848765	Up	11	5	22	3	74.1	340636	362839	252928	882178	879067	845081	0.576	0.615	0.429	1.48	1.466	1.417
catalytic activity	A0A444ZQY2	Glycosyltransferase OS=Arachis hypogaea OX=3818 GN=Ahy_B04g073551 PE=3 SV=1	Ahy_B04g073551	2.7057	0.000198412	Up	8	4	11	3	51.2	811518	982159	974372	2.34091e+06	2.72758e+06	2.50954e+06	0.472	0.573	0.569	1.352	1.566	1.449
catalytic activity	A0A444XCP3	ABC transporter G family member OS=Arachis hypogaea OX=3818 GN=Ahy_B09g094992 PE=3 SV=1	Ahy_B09g094992	1.5293	0.00862526	Up	12	16	103	11	168.5	8.10415e+06	1.03562e+07	7.81935e+06	1.39563e+07	1.35766e+07	1.31566e+07	0.729	0.934	0.706	1.245	1.204	1.174
catalytic activity	A0A444X7H1	isoaspartyl peptidase/L-asparaginase(predicted) OS=Arachis hypogaea OX=3818 GN=Ahy_B10g105209 PE=4 SV=1	Ahy_B10g105209	3.3333	4.26713e-05	Up	9	2	5	2	33.6	51649.6	47300.9	43776.3	150359	157853	173229	0.498	0.458	0.424	1.44	1.502	1.658
catalytic activity	A0A445EU70	Fe2OG dioxygenase domain-containing protein OS=Arachis hypogaea OX=3818 GN=Ahy_A01g003917 PE=4 SV=1	Ahy_A01g003917	2.3324	0.000436344	Up	13	4	44	3	41.9	993130	765110	806143	1.99335e+06	1.98857e+06	2.07074e+06	0.694	0.536	0.566	1.382	1.371	1.436
catalytic activity	A0A444ZF15	(1->3)-beta-glucan endohydrolase OS=Arachis hypogaea OX=3818 GN=Ahy_B04g070142 PE=3 SV=1	Ahy_B04g070142	7.7724	0.000497692	Up	20	4	8	4	38.6	796471	946753	502413	6.49466e+06	5.09894e+06	6.05693e+06	0.241	0.287	0.153	1.951	1.523	1.819
catalytic activity	A0A445AUP0	Cytokinin dehydrogenase OS=Arachis hypogaea OX=3818 GN=Ahy_B01g054981 PE=3 SV=1	Ahy_B01g054981	14.1369	0.00582676	Up	32	14	122	2	59.6	31793.2	82735.7		913699	639570	894425	0.062	0.162		1.776	1.236	1.738
catalytic activity	A0A444WWC4	Serine/threonine-protein phosphatase OS=Arachis hypogaea OX=3818 GN=Ahy_B10g100341 PE=3 SV=1	Ahy_B10g100341	1.6057	0.00674993	Up	11	3	12	3	52.3	603770	647580	608897	1.18108e+06	884653	955751	0.745	0.801	0.754	1.446	1.077	1.17
catalytic activity	A0A444YR31	Glycosyltransferase OS=Arachis hypogaea OX=3818 GN=Ahy_B06g084007 PE=3 SV=1	Ahy_B06g084007	3.7542	0.00964203	Up	6	3	5	3	58.5	352673	381455	349193	750439	1.75093e+06	1.61814e+06	0.408	0.443	0.406	0.862	1.999	1.858
catalytic activity	A0A444WZ78	UDP-glycosyltransferase 91H11(predicted) OS=Arachis hypogaea OX=3818 GN=Ahy_B10g101298 PE=4 SV=1	Ahy_B10g101298	2.1739	0.0006031	Up	38	13	111	6	53.9	1.57375e+08	1.55265e+08	1.41212e+08	3.53072e+08	3.58782e+08	2.86528e+08	0.652	0.646	0.588	1.453	1.468	1.179
catalytic activity	A0A444ZDN9	Peroxidase OS=Arachis hypogaea OX=3818 GN=Ahy_B04g069825 PE=3 SV=1	Ahy_B04g069825	1.8073	0.00170457	Up	39	9	227	4	36.4	5.96544e+07	7.18254e+07	7.52713e+07	1.2293e+08	1.35012e+08	1.20206e+08	0.614	0.741	0.778	1.256	1.371	1.228
catalytic activity	A0A444Y0H8	Protein kinase domain-containing protein OS=Arachis hypogaea OX=3818 GN=Ahy_B08g090713 PE=4 SV=1	Ahy_B08g090713	1.6746	0.014771	Up	5	6	20	4	136.3	994117	897241	1.05179e+06	2.00267e+06	1.62988e+06	1.35134e+06	0.755	0.683	0.802	1.51	1.222	1.019
catalytic activity	A0A445DBA3	UDP-glycosyltransferase 83A1 isoform A(predicted) OS=Arachis hypogaea OX=3818 GN=Ahy_A04g017536 PE=4 SV=1	Ahy_A04g017536	1.8175	0.0116611	Up	6	2	5	2	51.2	2.41902e+06	1.94902e+06	2.48685e+06	3.47135e+06	4.06711e+06	5.0716e+06	0.748	0.605	0.773	1.066	1.241	1.557
catalytic activity	A0A445ENX5	Cytokinin dehydrogenase OS=Arachis hypogaea OX=3818 GN=Ahy_A01g001621 PE=3 SV=1	Ahy_A01g001621	3.3435	1.62291e-05	Up	36	15	136	3	59.6	2.39401e+07	2.1984e+07	2.08069e+07	7.94186e+07	7.26169e+07	7.38457e+07	0.493	0.454	0.43	1.622	1.474	1.508
catalytic activity	A0A445CHP8	Fe2OG dioxygenase domain-containing protein OS=Arachis hypogaea OX=3818 GN=Ahy_A07g037063 PE=3 SV=1	Ahy_A07g037063	1.7528	0.00350707	Up	16	5	22	5	41.3	3.04841e+06	2.78412e+06	2.23895e+06	4.65063e+06	4.73084e+06	4.93695e+06	0.82	0.751	0.605	1.241	1.255	1.318
catalytic activity	A0A445C9X6	Aldehyde dehydrogenase OS=Arachis hypogaea OX=3818 GN=Ahy_A07g033729 PE=3 SV=1	Ahy_A07g033729	1.5476	0.000466159	Up	27	12	193	10	53.5	4.40963e+07	4.27842e+07	4.05643e+07	6.19729e+07	6.9607e+07	6.81054e+07	0.812	0.79	0.75	1.132	1.264	1.244
catalytic activity	A0A445E6U5	1,2-dihydroxy-3-keto-5-methylthiopentene dioxygenase OS=Arachis hypogaea OX=3818 GN=Ahy_A02g005467 PE=3 SV=1	Ahy_A02g005467	1.5977	0.0028838	Up	40	9	103	6	25.2	5.72579e+06	6.04673e+06	5.81306e+06	1.017e+07	8.24635e+06	1.00083e+07	0.749	0.794	0.764	1.321	1.065	1.3
catalytic activity	A0A445E9L7	Pectinesterase OS=Arachis hypogaea OX=3818 GN=Ahy_A02g006381 PE=3 SV=1	Ahy_A02g006381	1.8984	0.00346612	Up	9	4	20	4	55.9	2.04139e+06	2.66787e+06	2.45529e+06	5.19418e+06	4.36493e+06	4.20246e+06	0.587	0.77	0.709	1.483	1.239	1.2
catalytic activity	A0A445B9T4	Urease OS=Arachis hypogaea OX=3818 GN=Ahy_A10g050566 PE=3 SV=1	Ahy_A10g050566	1.6568	0.00828579	Up	7	3	17	3	92.2	568046	470651	656581	875110	1.01604e+06	952196	0.754	0.626	0.875	1.152	1.33	1.254
catalytic activity	A0A445DQQ3	probable phosphoinositide phosphatase SAC9(predicted) OS=Arachis hypogaea OX=3818 GN=Ahy_A03g011431 PE=4 SV=1	Ahy_A03g011431	2.0258	0.0190038	Up	5	5	21	5	187.9	548501	1.04307e+06	631067	1.54805e+06	1.50485e+06	1.50495e+06	0.487	0.929	0.563	1.364	1.319	1.326
catalytic activity	A0A445B3M7	Pantothenate kinase 2 OS=Arachis hypogaea OX=3818 GN=Ahy_A10g047812 PE=3 SV=1	Ahy_A10g047812	1.6187	0.0203438	Up	7	5	12	4	103.6	1.42095e+06	918300	1.12266e+06	1.87968e+06	2.04413e+06	1.74545e+06	0.937	0.607	0.743	1.23	1.33	1.142
catalytic activity	A0A445B866	Abhydrolase_3 domain-containing protein OS=Arachis hypogaea OX=3818 GN=Ahy_A10g049905 PE=4 SV=1	Ahy_A10g049905	6.7786	2.67294e-05	Up	21	10	53	9	51.1	1.92098e+06	2.48587e+06	1.97054e+06	1.55281e+07	1.44143e+07	1.38216e+07	0.231	0.299	0.238	1.851	1.708	1.647
catalytic activity	A0A445E4W3	4-hydroxy-3-methylbut-2-en-1-yl diphosphate synthase (Ferredoxin), chloroplastic (Fragment)(predicted) OS=Arachis hypogaea OX=3818 GN=Ahy_A03g016883 PE=3 SV=1	Ahy_A03g016883	3.1907	0.035752	Up	29	17	80	2	82.7	543406	178950	164003	748503	1.26817e+06	842486	0.873	0.288	0.265	1.194	2.012	1.344
catalytic activity	A0A445AN04	Beta-glucosidase OS=Arachis hypogaea OX=3818 GN=Ahy_B01g051872 PE=3 SV=1	Ahy_B01g051872	1.8131	0.00122465	Up	6	3	16	2	66	812952	951464	740813	1.54058e+06	1.55924e+06	1.4978e+06	0.689	0.809	0.631	1.296	1.304	1.26
catalytic activity	A0A444WZ21	Peroxidase OS=Arachis hypogaea OX=3818 GN=Ahy_B10g101275 PE=3 SV=1	Ahy_B10g101275	2.3306	3.72112e-06	Up	25	6	23	5	35.6	3.33109e+06	3.38588e+06	3.47012e+06	7.8418e+06	7.86599e+06	8.31119e+06	0.586	0.598	0.613	1.37	1.366	1.452
catalytic activity	A0A444YZD3	Phospholipase A2 isogeny 3(predicted) OS=Arachis hypogaea OX=3818 GN=Ahy_B05g074596 PE=4 SV=1	Ahy_B05g074596	1.56	0.013447	Up	27	2	8	2	17.4	1.00004e+06	1.03198e+06	1.35941e+06	1.68805e+06	1.73201e+06	1.9336e+06	0.688	0.713	0.94	1.154	1.177	1.321
catalytic activity	A0A445BVD0	Chitinase OS=Arachis hypogaea OX=3818 GN=Ahy_A08g039016 PE=4 SV=1	Ahy_A08g039016	2.6042	0.0221877	Up	24	4	13	4	29.7	597339	1.46576e+06	1.21721e+06	2.75702e+06	3.2446e+06	2.64834e+06	0.301	0.742	0.617	1.381	1.616	1.326
catalytic activity	A0A444Z879	UBC core domain-containing protein OS=Arachis hypogaea OX=3818 GN=Ahy_A05g024749 PE=3 SV=1	Ahy_A05g024749	1.5526	0.0337837	Up	10	2	10	2	19.8	279731	199284	296943	352005	436488	431161	0.844	0.603	0.9	1.054	1.299	1.291
catalytic activity	A0A445DPK4	Putative nucleoredoxin 1(predicted) OS=Arachis hypogaea OX=3818 GN=Ahy_A03g011098 PE=4 SV=1	Ahy_A03g011098	1.6933	0.00767707	Up	39	15	118	5	62.5	1.13612e+07	1.58824e+07	1.28121e+07	2.13771e+07	2.25207e+07	2.47288e+07	0.629	0.882	0.713	1.175	1.231	1.36
catalytic activity	A0A445D6Y5	Cellulose synthase-like protein D3 (Fragment)(predicted) OS=Arachis hypogaea OX=3818 GN=Ahy_A05g024873 PE=4 SV=1	Ahy_A05g024873	2.2057	0.00167592	Up	3	4	16	3	127.8	764432	823617	695051	1.6168e+06	2.0152e+06	1.4658e+06	0.624	0.674	0.569	1.309	1.622	1.187
catalytic activity	A0A445DYF0	Putative glutathione S-transferase parC(predicted) OS=Arachis hypogaea OX=3818 GN=Ahy_A03g014722 PE=3 SV=1	Ahy_A03g014722	1.8651	0.000291014	Up	13	3	43	2	25.7	745659	771889	648567	1.3717e+06	1.3755e+06	1.34249e+06	0.718	0.745	0.627	1.31	1.306	1.282
catalytic activity	A0A445CS26	Peroxidase OS=Arachis hypogaea OX=3818 GN=Ahy_A06g029002 PE=3 SV=1	Ahy_A06g029002	10.4587	0.000225418	Up	12	3	5	3	34.2	301064	205430	385877	2.90352e+06	3.21721e+06	3.31925e+06	0.175	0.12	0.226	1.679	1.85	1.92
catalytic activity	A0A444YPM1	ABC transporter G family member 39 isoform X2(predicted) OS=Arachis hypogaea OX=3818 GN=Ahy_B06g083190 PE=3 SV=1	Ahy_B06g083190	1.8339	0.0246272	Up	2	4	62	2	164.4	7.55957e+06	7.11666e+06	4.3014e+06	1.10447e+07	1.24557e+07	1.17332e+07	0.84	0.793	0.48	1.217	1.365	1.293
catalytic activity	A0A444ZQE7	Glycosyltransferase OS=Arachis hypogaea OX=3818 GN=Ahy_B04g073385 PE=3 SV=1	Ahy_B04g073385	1.8587	0.000194843	Up	22	7	44	2	52.5	1.19651e+07	1.31359e+07	1.15608e+07	2.39894e+07	2.19113e+07	2.30726e+07	0.682	0.751	0.662	1.357	1.232	1.305
catalytic activity	A0A444YA51	RNA helicase OS=Arachis hypogaea OX=3818 GN=Ahy_B07g086463 PE=4 SV=1	Ahy_B07g086463	1.8555	0.000805759	Up	3	2	6	2	88.3	138044	125729	129237	235601	277509	224839	0.735	0.671	0.691	1.245	1.458	1.188
catalytic activity	A0A445C0J8	Dynamin GTPase OS=Arachis hypogaea OX=3818 GN=Ahy_A08g040720 PE=3 SV=1	Ahy_A08g040720	1.6184	0.00149042	Up	30	23	167	14	107.7	7.65866e+06	8.34833e+06	7.52187e+06	1.42111e+07	1.22484e+07	1.20743e+07	0.743	0.812	0.733	1.368	1.172	1.163
catalytic activity	A0A445BMP5	OBG-type G domain-containing protein(predicted) OS=Arachis hypogaea OX=3818 GN=Ahy_A09g045558 PE=4 SV=1	Ahy_A09g045558	1.5754	0.0010388	Up	28	9	64	9	44.6	4.18823e+06	4.98945e+06	4.63142e+06	7.53379e+06	7.22816e+06	7.2557e+06	0.704	0.841	0.782	1.257	1.199	1.21
catalytic activity	A0A445CMJ0	Sucrose synthase OS=Arachis hypogaea OX=3818 GN=Ahy_A06g027068 PE=3 SV=1	Ahy_A06g027068	1.6109	0.0449217	Up	21	14	135	2	90.3	678277	1.18383e+06	1.07442e+06	1.64518e+06	1.63791e+06	1.50537e+06	0.529	0.925	0.841	1.273	1.26	1.164
catalytic activity	A0A444Z4G9	Glycosyltransferase OS=Arachis hypogaea OX=3818 GN=Ahy_B05g077196 PE=3 SV=1	Ahy_B05g077196	1.8582	4.58707e-05	Up	21	8	50	4	50.9	7.38591e+06	6.91586e+06	7.43265e+06	1.41672e+07	1.36391e+07	1.30684e+07	0.71	0.667	0.718	1.352	1.294	1.247
catalytic activity	A0A444Z607	Glutathione S-transferase GST 5(predicted) OS=Arachis hypogaea OX=3818 GN=Ahy_B05g077978 PE=3 SV=1	Ahy_B05g077978	1.921	0.00012418	Up	13	3	19	2	26.7	1.99143e+06	1.89624e+06	2.0939e+06	3.93472e+06	4.07185e+06	3.62296e+06	0.681	0.65	0.719	1.335	1.374	1.229
catalytic activity	A0A445BG82	ABC transporter domain-containing protein OS=Arachis hypogaea OX=3818 GN=Ahy_A09g042531 PE=4 SV=1	Ahy_A09g042531	2.3781	0.00200133	Up	7	3	11	3	67.7	486704	437637	481160	1.35713e+06	918758	1.10504e+06	0.612	0.552	0.608	1.694	1.14	1.38
catalytic activity	A0A444XMI2	Protein kinase domain-containing protein OS=Arachis hypogaea OX=3818 GN=Ahy_B09g096839 PE=4 SV=1	Ahy_B09g096839	1.7381	0.00654728	Up	3	2	8	2	102.8	318561	369242	339153	493967	681000	631984	0.677	0.787	0.724	1.042	1.428	1.333
catalytic activity	A0A445B9V8	ATP-dependent (S)-NAD(P)H-hydrate dehydratase OS=Arachis hypogaea OX=3818 GN=Ahy_A10g050581 PE=3 SV=1	Ahy_A10g050581	1.7566	0.0225261	Up	17	6	26	6	47.1	1.49329e+06	2.4466e+06	1.53108e+06	3.09135e+06	3.22515e+06	3.40729e+06	0.592	0.972	0.609	1.216	1.261	1.34
catalytic activity	A0A444WQ69	Peptidase A1 domain-containing protein OS=Arachis hypogaea OX=3818 GN=Ahy_Scaffold5g107794 PE=3 SV=1	Ahy_Scaffold5g107794	3.1384	0.0213428	Up	9	4	17	4	48.1	776536	911352	307625	2.03243e+06	2.15269e+06	2.14988e+06	0.561	0.661	0.223	1.458	1.535	1.542
catalytic activity	A0A445E6C0	Cytochrome P450 76C4(predicted) OS=Arachis hypogaea OX=3818 GN=Ahy_A02g005282 PE=3 SV=1	Ahy_A02g005282	15.3033	2.42943e-06	Up	7	3	7	3	57	38826.3	45053.7	47128.5	670203	719074	638585	0.108	0.126	0.132	1.855	1.979	1.767
catalytic activity	A0A445DIR8	Peroxidase OS=Arachis hypogaea OX=3818 GN=Ahy_A04g020871 PE=3 SV=1	Ahy_A04g020871	1.5886	0.000355614	Up	51	12	242	7	38.8	1.99398e+08	1.86351e+08	2.00564e+08	3.00849e+08	3.36713e+08	3.04774e+08	0.785	0.736	0.793	1.176	1.309	1.191
catalytic activity	A0A445D7V0	Pectinesterase OS=Arachis hypogaea OX=3818 GN=Ahy_A05g025042 PE=3 SV=1	Ahy_A05g025042	2.0304	7.40071e-05	Up	32	16	462	14	60.2	3.24218e+08	3.49948e+08	3.40766e+08	6.45818e+08	7.26478e+08	7.13385e+08	0.63	0.681	0.665	1.245	1.392	1.375
catalytic activity	A0A444WQ74	Aldehyde dehydrogenase(predicted) OS=Arachis hypogaea OX=3818 GN=Ahy_Scaffold5g107800 PE=4 SV=1	Ahy_Scaffold5g107800	1.579	0.00260912	Up	6	2	11	2	28.1	4.00338e+06	4.11418e+06	3.90671e+06	5.60686e+06	7.0541e+06	6.54963e+06	0.772	0.795	0.756	1.073	1.342	1.253
catalytic activity	A0A445A8W4	Endochitinase PR4 (Fragment)(predicted) OS=Arachis hypogaea OX=3818 GN=Ahy_B03g068184 PE=4 SV=1	Ahy_B03g068184	2.2374	2.62381e-05	Up	52	6	17	6	25.6	745170	753606	728261	1.70454e+06	1.57335e+06	1.76351e+06	0.617	0.626	0.606	1.401	1.286	1.45
catalytic activity	A0A444ZVS4	Putative nucleoredoxin 1(predicted) OS=Arachis hypogaea OX=3818 GN=Ahy_B03g062769 PE=4 SV=1	Ahy_B03g062769	2.0248	0.000982717	Up	25	12	96	2	63.9		513486	577283	1.13696e+06	1.1553e+06	1.06245e+06		0.581	0.654	1.274	1.287	1.19
catalytic activity	A0A445BFI0	Abhydrolase_3 domain-containing protein OS=Arachis hypogaea OX=3818 GN=Ahy_A09g042321 PE=3 SV=1	Ahy_A09g042321	1.5113	0.00519389	Up	28	6	50	6	35.1	3.23011e+06	3.4689e+06	3.5235e+06	4.8016e+06	5.97048e+06	4.87447e+06	0.752	0.81	0.824	1.109	1.371	1.126
catalytic activity	A0A445BTN3	Peptidase A1 domain-containing protein OS=Arachis hypogaea OX=3818 GN=Ahy_A08g038528 PE=4 SV=1	Ahy_A08g038528	1.7714	4.19825e-05	Up	34	9	156	2	49.6	1.1995e+08	1.25058e+08	1.28031e+08	2.15217e+08	2.21832e+08	2.31527e+08	0.693	0.725	0.743	1.235	1.265	1.328
catalytic activity	A0A445C9G1	Peptidase A1 domain-containing protein OS=Arachis hypogaea OX=3818 GN=Ahy_A07g033407 PE=4 SV=1	Ahy_A07g033407	2.6538	0.00251879	Up	36	9	168	2	45.9	1.72964e+07	2.4931e+07	2.64588e+07	6.75177e+07	6.1874e+07	55115939	0.411	0.595	0.632	1.594	1.452	1.301
catalytic activity	A0A445BH16	Glutathione reductase OS=Arachis hypogaea OX=3818 GN=Ahy_A09g042906 PE=3 SV=1	Ahy_A09g042906	1.986	1.43437e-05	Up	35	13	104	11	53.7	6.82623e+06	7.1758e+06	6.64953e+06	1.35867e+07	1.43235e+07	1.35982e+07	0.661	0.697	0.647	1.306	1.369	1.307
catalytic activity	A0A444YHM1	(1->3)-beta-glucan endohydrolase OS=Arachis hypogaea OX=3818 GN=Ahy_B06g080309 PE=3 SV=1	Ahy_B06g080309	1.7047	0.00018822	Up	50	10	199	6	38.7	1.20957e+08	1.31652e+08	1.38276e+08	2.23743e+08	2.27503e+08	2.23256e+08	0.684	0.746	0.785	1.255	1.269	1.252
catalytic activity	A0A444WVT0	Phosphoenolpyruvate carboxykinase (ATP) OS=Arachis hypogaea OX=3818 GN=Ahy_Scaffold1g107451 PE=3 SV=1	Ahy_Scaffold1g107451	2.0107	0.00441432	Up	22	8	58	3	73.6	327396		276804	559550	671773	612293	0.671		0.57	1.138	1.359	1.246
catalytic activity	A0A0B5HBM1	Chalcone-flavonone isomerase family protein OS=Arachis hypogaea OX=3818 GN=CHI-II PE=2 SV=1	CHI-II	2.007	0.000301958	Up	49	9	87	9	24.7	3.08611e+07	2.848e+07	2.60111e+07	5.38279e+07	6.09455e+07	5.85264e+07	0.718	0.665	0.608	1.244	1.4	1.352
catalytic activity	A0A444YJ38	Mannan endo-1,4-beta-mannosidase OS=Arachis hypogaea OX=3818 GN=Ahy_B06g080843 PE=3 SV=1	Ahy_B06g080843	2.4857	0.0261905	Up	8	2	10	2	46.7	112761	265034	262219	554606	511569	544834	0.302	0.711	0.704	1.472	1.35	1.446
catalytic activity	A0A444YF45	Protein-methionine-S-oxide reductase OS=Arachis hypogaea OX=3818 GN=Ahy_A07g031300 PE=3 SV=1	Ahy_A07g031300	3.3921	0.0186859	Up	23	3	22	2	22.8	289851	725726	239023	1.28046e+06	1.38352e+06	1.64431e+06	0.314	0.788	0.26	1.376	1.478	1.766
catalytic activity	A0A445C8X3	Phosphoenolpyruvate carboxykinase (ATP) OS=Arachis hypogaea OX=3818 GN=Ahy_A07g033333 PE=3 SV=1	Ahy_A07g033333	1.5865	0.000312732	Up	51	24	188	2	73.8	2.24482e+07	2.42465e+07	2.55537e+07	3.85216e+07	3.94186e+07	3.80897e+07	0.718	0.778	0.821	1.223	1.244	1.209
catalytic activity	A0A445E0U7	Peroxidase OS=Arachis hypogaea OX=3818 GN=Ahy_A03g015616 PE=3 SV=1	Ahy_A03g015616	20.8528	0.0315362	Up	28	7	21	7	35.4		27740	357675	4.46976e+06	4.49573e+06	3.25673e+06		0.011	0.143	1.766	1.765	1.286
cell	A0A444XMI2	Protein kinase domain-containing protein OS=Arachis hypogaea OX=3818 GN=Ahy_B09g096839 PE=4 SV=1	Ahy_B09g096839	1.7381	0.00654728	Up	3	2	8	2	102.8	318561	369242	339153	493967	681000	631984	0.677	0.787	0.724	1.042	1.428	1.333
cell	A0A444YWJ8	TF-B3 domain-containing protein OS=Arachis hypogaea OX=3818 GN=Ahy_B06g086045 PE=4 SV=1	Ahy_B06g086045	1.7762	0.0232242	Up	14	6	20	6	52.3	2.14168e+06	1.92436e+06	2.85107e+06	4.69514e+06	3.30861e+06	4.42782e+06	0.666	0.601	0.891	1.45	1.016	1.367
cell	A0A444YQV3	5'-phosphoribosylglycinamide transformylase OS=Arachis hypogaea OX=3818 GN=Ahy_B06g083887 PE=3 SV=1	Ahy_B06g083887	1.8223	0.00436679	Up	10	2	10	2	35.7	812242	1.06189e+06	1.0748e+06	1.75644e+06	1.70016e+06	1.98238e+06	0.583	0.764	0.775	1.251	1.204	1.412
cell	A0A444YHM1	(1->3)-beta-glucan endohydrolase OS=Arachis hypogaea OX=3818 GN=Ahy_B06g080309 PE=3 SV=1	Ahy_B06g080309	1.7047	0.00018822	Up	50	10	199	6	38.7	1.20957e+08	1.31652e+08	1.38276e+08	2.23743e+08	2.27503e+08	2.23256e+08	0.684	0.746	0.785	1.255	1.269	1.252
cell	A0A445B9V8	ATP-dependent (S)-NAD(P)H-hydrate dehydratase OS=Arachis hypogaea OX=3818 GN=Ahy_A10g050581 PE=3 SV=1	Ahy_A10g050581	1.7566	0.0225261	Up	17	6	26	6	47.1	1.49329e+06	2.4466e+06	1.53108e+06	3.09135e+06	3.22515e+06	3.40729e+06	0.592	0.972	0.609	1.216	1.261	1.34
cell	A0A444WNZ2	Brix domain-containing protein OS=Arachis hypogaea OX=3818 GN=Ahy_Scaffold8g108416 PE=3 SV=1	Ahy_Scaffold8g108416	6.0023	5.29664e-05	Up	7	2	4	2	37.1	111213	97465.6	107882	573051	763039	587396	0.299	0.263	0.291	1.529	2.024	1.567
cell	A0A445DSG2	RNA-binding protein 39(predicted) OS=Arachis hypogaea OX=3818 GN=Ahy_A03g012052 PE=4 SV=1	Ahy_A03g012052	2.0613	0.0182854	Up	6	3	15	3	66.4	526082	528374	937170	1.50264e+06	1.31765e+06	1.33703e+06	0.515	0.519	0.922	1.46	1.273	1.299
cell	A0A445CXS1	Ubiquitin-like domain-containing protein OS=Arachis hypogaea OX=3818 GN=Ahy_A06g030897 PE=4 SV=1	Ahy_A06g030897	8.1778	1.40635e-05	Up	10	3	10	3	20.1	851460	876055		7.54417e+06	7.01165e+06	6.86579e+06	0.185	0.19		1.623	1.5	1.477
cell	A0A445EU70	Fe2OG dioxygenase domain-containing protein OS=Arachis hypogaea OX=3818 GN=Ahy_A01g003917 PE=4 SV=1	Ahy_A01g003917	2.3324	0.000436344	Up	13	4	44	3	41.9	993130	765110	806143	1.99335e+06	1.98857e+06	2.07074e+06	0.694	0.536	0.566	1.382	1.371	1.436
cell	A0A445DIR8	Peroxidase OS=Arachis hypogaea OX=3818 GN=Ahy_A04g020871 PE=3 SV=1	Ahy_A04g020871	1.5886	0.000355614	Up	51	12	242	7	38.8	1.99398e+08	1.86351e+08	2.00564e+08	3.00849e+08	3.36713e+08	3.04774e+08	0.785	0.736	0.793	1.176	1.309	1.191
cell	A0A444WWC4	Serine/threonine-protein phosphatase OS=Arachis hypogaea OX=3818 GN=Ahy_B10g100341 PE=3 SV=1	Ahy_B10g100341	1.6057	0.00674993	Up	11	3	12	3	52.3	603770	647580	608897	1.18108e+06	884653	955751	0.745	0.801	0.754	1.446	1.077	1.17
cell	A0A444Z607	Glutathione S-transferase GST 5(predicted) OS=Arachis hypogaea OX=3818 GN=Ahy_B05g077978 PE=3 SV=1	Ahy_B05g077978	1.921	0.00012418	Up	13	3	19	2	26.7	1.99143e+06	1.89624e+06	2.0939e+06	3.93472e+06	4.07185e+06	3.62296e+06	0.681	0.65	0.719	1.335	1.374	1.229
cell	A0A444ZCJ6	TPT domain-containing protein OS=Arachis hypogaea OX=3818 GN=Ahy_B04g069413 PE=4 SV=1	Ahy_B04g069413	3.2555	2.95714e-05	Up	11	3	15	2	42.2	318321	305331	286592	905753	1.0606e+06	1.0316e+06	0.49	0.472	0.443	1.385	1.612	1.577
cell	A0A445BH16	Glutathione reductase OS=Arachis hypogaea OX=3818 GN=Ahy_A09g042906 PE=3 SV=1	Ahy_A09g042906	1.986	1.43437e-05	Up	35	13	104	11	53.7	6.82623e+06	7.1758e+06	6.64953e+06	1.35867e+07	1.43235e+07	1.35982e+07	0.661	0.697	0.647	1.306	1.369	1.307
cell	A0A444WZ78	UDP-glycosyltransferase 91H11(predicted) OS=Arachis hypogaea OX=3818 GN=Ahy_B10g101298 PE=4 SV=1	Ahy_B10g101298	2.1739	0.0006031	Up	38	13	111	6	53.9	1.57375e+08	1.55265e+08	1.41212e+08	3.53072e+08	3.58782e+08	2.86528e+08	0.652	0.646	0.588	1.453	1.468	1.179
cell	A0A444YG97	Glutamate-1-semialdehyde 2,1-aminomutase OS=Arachis hypogaea OX=3818 GN=Ahy_B06g079795 PE=3 SV=1	Ahy_B06g079795	2.0834	0.0190693	Up	21	6	39	5	50.3	685130	1.24569e+06	805258	2.23783e+06	1.88108e+06	1.64885e+06	0.485	0.884	0.573	1.573	1.314	1.159
cell	A0A445AN04	Beta-glucosidase OS=Arachis hypogaea OX=3818 GN=Ahy_B01g051872 PE=3 SV=1	Ahy_B01g051872	1.8131	0.00122465	Up	6	3	16	2	66	812952	951464	740813	1.54058e+06	1.55924e+06	1.4978e+06	0.689	0.809	0.631	1.296	1.304	1.26
cell	A0A445D6Y5	Cellulose synthase-like protein D3 (Fragment)(predicted) OS=Arachis hypogaea OX=3818 GN=Ahy_A05g024873 PE=4 SV=1	Ahy_A05g024873	2.2057	0.00167592	Up	3	4	16	3	127.8	764432	823617	695051	1.6168e+06	2.0152e+06	1.4658e+06	0.624	0.674	0.569	1.309	1.622	1.187
cell	A0A444WU83	Helicase ATP-binding domain-containing protein OS=Arachis hypogaea OX=3818 GN=Ahy_Scaffold1g107042 PE=3 SV=1	Ahy_Scaffold1g107042	1.6596	0.0442639	Up	5	4	20	4	138	720164	541711	797482	1.23057e+06	882627	1.34252e+06	0.786	0.593	0.874	1.333	0.951	1.455
cell	A0A444WQ74	Aldehyde dehydrogenase(predicted) OS=Arachis hypogaea OX=3818 GN=Ahy_Scaffold5g107800 PE=4 SV=1	Ahy_Scaffold5g107800	1.579	0.00260912	Up	6	2	11	2	28.1	4.00338e+06	4.11418e+06	3.90671e+06	5.60686e+06	7.0541e+06	6.54963e+06	0.772	0.795	0.756	1.073	1.342	1.253
cell	A0A444WZ21	Peroxidase OS=Arachis hypogaea OX=3818 GN=Ahy_B10g101275 PE=3 SV=1	Ahy_B10g101275	2.3306	3.72112e-06	Up	25	6	23	5	35.6	3.33109e+06	3.38588e+06	3.47012e+06	7.8418e+06	7.86599e+06	8.31119e+06	0.586	0.598	0.613	1.37	1.366	1.452
cell	A0A445DYF0	Putative glutathione S-transferase parC(predicted) OS=Arachis hypogaea OX=3818 GN=Ahy_A03g014722 PE=3 SV=1	Ahy_A03g014722	1.8651	0.000291014	Up	13	3	43	2	25.7	745659	771889	648567	1.3717e+06	1.3755e+06	1.34249e+06	0.718	0.745	0.627	1.31	1.306	1.282
cell	A0A0B5HBM1	Chalcone-flavonone isomerase family protein OS=Arachis hypogaea OX=3818 GN=CHI-II PE=2 SV=1	CHI-II	2.007	0.000301958	Up	49	9	87	9	24.7	3.08611e+07	2.848e+07	2.60111e+07	5.38279e+07	6.09455e+07	5.85264e+07	0.718	0.665	0.608	1.244	1.4	1.352
cell	A0A445BGY9	Nuclear pore complex protein NUP1 (Fragment)(predicted) OS=Arachis hypogaea OX=3818 GN=Ahy_A09g042844 PE=4 SV=1	Ahy_A09g042844	1.5396	0.00148605	Up	2	3	10	3	141.1	626478	567716	523988	850056	902792	924077	0.858	0.78	0.721	1.156	1.22	1.256
cell	A0A445BYR9	PUM-HD domain-containing protein OS=Arachis hypogaea OX=3818 GN=Ahy_A08g040298 PE=4 SV=1	Ahy_A08g040298	1.708	5.84123e-05	Up	5	5	15	5	114.2	1.12868e+06	1.1119e+06	1.08862e+06	2.0225e+06	1.8525e+06	1.87667e+06	0.748	0.739	0.725	1.331	1.212	1.235
cell	A0A445B3M7	Pantothenate kinase 2 OS=Arachis hypogaea OX=3818 GN=Ahy_A10g047812 PE=3 SV=1	Ahy_A10g047812	1.6187	0.0203438	Up	7	5	12	4	103.6	1.42095e+06	918300	1.12266e+06	1.87968e+06	2.04413e+06	1.74545e+06	0.937	0.607	0.743	1.23	1.33	1.142
cell	A0A445CS26	Peroxidase OS=Arachis hypogaea OX=3818 GN=Ahy_A06g029002 PE=3 SV=1	Ahy_A06g029002	10.4587	0.000225418	Up	12	3	5	3	34.2	301064	205430	385877	2.90352e+06	3.21721e+06	3.31925e+06	0.175	0.12	0.226	1.679	1.85	1.92
cell	E6Y6R9	Acetyl-CoA carboxytransferase OS=Arachis hypogaea OX=3818 GN=accA2 PE=2 SV=1	accA2	1.6253	0.0198486	Up	32	18	149	2	83.8	457254	636920	709600	981427	1.01428e+06	971438	0.577	0.806	0.899	1.229	1.263	1.217
cell	A0A445AL57	WD40 repeat-containing protein SMU1(predicted) OS=Arachis hypogaea OX=3818 GN=Ahy_B02g061420 PE=4 SV=1	Ahy_B02g061420	1.5013	0.00518286	Up	7	2	14	2	56.3	615653	746210	691448	1.13064e+06	1.02565e+06	963382	0.717	0.871	0.808	1.306	1.178	1.113
cell	A0A444YA51	RNA helicase OS=Arachis hypogaea OX=3818 GN=Ahy_B07g086463 PE=4 SV=1	Ahy_B07g086463	1.8555	0.000805759	Up	3	2	6	2	88.3	138044	125729	129237	235601	277509	224839	0.735	0.671	0.691	1.245	1.458	1.188
cell	A0A444Y5S7	Peroxidase OS=Arachis hypogaea OX=3818 GN=Ahy_B08g093316 PE=3 SV=1	Ahy_B08g093316	5.5938	0.000252977	Up	48	10	65	3	34.3	4.47081e+06	2.96764e+06	4.111e+06	2.47176e+07	2.03068e+07	2.03021e+07	0.35	0.233	0.323	1.921	1.569	1.578
cell	A0A445E0U7	Peroxidase OS=Arachis hypogaea OX=3818 GN=Ahy_A03g015616 PE=3 SV=1	Ahy_A03g015616	20.8528	0.0315362	Up	28	7	21	7	35.4		27740	357675	4.46976e+06	4.49573e+06	3.25673e+06		0.011	0.143	1.766	1.765	1.286
cell	A0A445B866	Abhydrolase_3 domain-containing protein OS=Arachis hypogaea OX=3818 GN=Ahy_A10g049905 PE=4 SV=1	Ahy_A10g049905	6.7786	2.67294e-05	Up	21	10	53	9	51.1	1.92098e+06	2.48587e+06	1.97054e+06	1.55281e+07	1.44143e+07	1.38216e+07	0.231	0.299	0.238	1.851	1.708	1.647
cell	A0A445DBA3	UDP-glycosyltransferase 83A1 isoform A(predicted) OS=Arachis hypogaea OX=3818 GN=Ahy_A04g017536 PE=4 SV=1	Ahy_A04g017536	1.8175	0.0116611	Up	6	2	5	2	51.2	2.41902e+06	1.94902e+06	2.48685e+06	3.47135e+06	4.06711e+06	5.0716e+06	0.748	0.605	0.773	1.066	1.241	1.557
cell	A0A444YYM6	Kunitz inhibitor ST1-like protein(predicted) OS=Arachis hypogaea OX=3818 GN=Ahy_B05g074359 PE=3 SV=1	Ahy_B05g074359	2.6571	0.00340773	Up	6	3	9	3	85.3	1.0772e+06	991177	1.23595e+06	3.7913e+06	2.72632e+06	2.36266e+06	0.532	0.491	0.613	1.859	1.329	1.159
cell	A0A444ZQE7	Glycosyltransferase OS=Arachis hypogaea OX=3818 GN=Ahy_B04g073385 PE=3 SV=1	Ahy_B04g073385	1.8587	0.000194843	Up	22	7	44	2	52.5	1.19651e+07	1.31359e+07	1.15608e+07	2.39894e+07	2.19113e+07	2.30726e+07	0.682	0.751	0.662	1.357	1.232	1.305
cell	A0A444ZVS4	Putative nucleoredoxin 1(predicted) OS=Arachis hypogaea OX=3818 GN=Ahy_B03g062769 PE=4 SV=1	Ahy_B03g062769	2.0248	0.000982717	Up	25	12	96	2	63.9		513486	577283	1.13696e+06	1.1553e+06	1.06245e+06		0.581	0.654	1.274	1.287	1.19
cell	A0A444YX55	BZIP domain-containing protein OS=Arachis hypogaea OX=3818 GN=Ahy_B05g073841 PE=4 SV=1	Ahy_B05g073841	5.2359	0.000432502	Up	5	2	8	2	37.5	276750	196438	162937	1.05153e+06	1.15343e+06	1.1596e+06	0.416	0.296	0.246	1.571	1.713	1.732
cell	A0A444WYH1	Secretory carrier-associated membrane protein OS=Arachis hypogaea OX=3818 GN=Ahy_B10g100994 PE=3 SV=1	Ahy_B10g100994	9.9104	0.0323054	Up	13	3	16	2	34.8	44897.5	39975.9	40077.2	90954.1	495419	666949	0.196	0.175	0.176	0.394	2.136	2.891
cell	A0A445DCN0	Protein METHYLENE BLUE SENSITIVITY 1(predicted) OS=Arachis hypogaea OX=3818 GN=Ahy_A04g018031 PE=4 SV=1	Ahy_A04g018031	1.6909	0.00250986	Up	15	2	8	2	11	860291	716233	812670	1.22622e+06	1.37102e+06	1.49225e+06	0.799	0.668	0.759	1.131	1.257	1.376
cell	A0A444YGG6	H15 domain-containing protein OS=Arachis hypogaea OX=3818 GN=Ahy_B06g079895 PE=3 SV=1	Ahy_B06g079895	1.6292	0.0029303	Up	6	2	7	2	31.2	976515	997324	975732	1.56107e+06	1.44827e+06	1.85172e+06	0.753	0.771	0.755	1.194	1.102	1.417
cell	A0A445DPK4	Putative nucleoredoxin 1(predicted) OS=Arachis hypogaea OX=3818 GN=Ahy_A03g011098 PE=4 SV=1	Ahy_A03g011098	1.6933	0.00767707	Up	39	15	118	5	62.5	1.13612e+07	1.58824e+07	1.28121e+07	2.13771e+07	2.25207e+07	2.47288e+07	0.629	0.882	0.713	1.175	1.231	1.36
cell	A0A445E7N3	t-SNARE coiled-coil homology domain-containing protein OS=Arachis hypogaea OX=3818 GN=Ahy_A02g005706 PE=3 SV=1	Ahy_A02g005706	1.545	0.00479653	Up	14	4	24	4	37.1	1.69548e+06	1.80206e+06	2.04478e+06	3.03477e+06	3.04387e+06	2.59075e+06	0.718	0.766	0.87	1.276	1.272	1.089
cell	A0A445BTN3	Peptidase A1 domain-containing protein OS=Arachis hypogaea OX=3818 GN=Ahy_A08g038528 PE=4 SV=1	Ahy_A08g038528	1.7714	4.19825e-05	Up	34	9	156	2	49.6	1.1995e+08	1.25058e+08	1.28031e+08	2.15217e+08	2.21832e+08	2.31527e+08	0.693	0.725	0.743	1.235	1.265	1.328
cell	A0A444ZZY8	TPR_REGION domain-containing protein OS=Arachis hypogaea OX=3818 GN=Ahy_B03g064616 PE=4 SV=1	Ahy_B03g064616	1.5491	0.0327017	Up	17	7	37	7	64.3	2.82251e+06	3.18916e+06	2.72389e+06	5.72325e+06	3.86468e+06	4.10332e+06	0.758	0.859	0.734	1.525	1.024	1.093
cell	A0A445AUZ4	Ribulose bisphosphate carboxylase small chain OS=Arachis hypogaea OX=3818 GN=Ahy_B01g055073 PE=3 SV=1	Ahy_B01g055073	1.7051	0.00121888	Up	25	7	77	7	25.5	1.87708e+07	1.95733e+07	2.01026e+07	3.51076e+07	3.6156e+07	2.95987e+07	0.709	0.742	0.763	1.317	1.348	1.11
cell	A0A445C8X3	Phosphoenolpyruvate carboxykinase (ATP) OS=Arachis hypogaea OX=3818 GN=Ahy_A07g033333 PE=3 SV=1	Ahy_A07g033333	1.5865	0.000312732	Up	51	24	188	2	73.8	2.24482e+07	2.42465e+07	2.55537e+07	3.85216e+07	3.94186e+07	3.80897e+07	0.718	0.778	0.821	1.223	1.244	1.209
cell	A0A444YF45	Protein-methionine-S-oxide reductase OS=Arachis hypogaea OX=3818 GN=Ahy_A07g031300 PE=3 SV=1	Ahy_A07g031300	3.3921	0.0186859	Up	23	3	22	2	22.8	289851	725726	239023	1.28046e+06	1.38352e+06	1.64431e+06	0.314	0.788	0.26	1.376	1.478	1.766
cell	A0A444YHE1	LRRNT_2 domain-containing protein OS=Arachis hypogaea OX=3818 GN=Ahy_B06g080174 PE=4 SV=1	Ahy_B06g080174	1.5166	0.00016602	Up	37	8	175	2	37.2	3.53811e+07	3.37662e+07	3.21484e+07	5.06684e+07	5.35754e+07	5.12535e+07	0.83	0.794	0.757	1.179	1.239	1.193
cell	A0A444YPM1	ABC transporter G family member 39 isoform X2(predicted) OS=Arachis hypogaea OX=3818 GN=Ahy_B06g083190 PE=3 SV=1	Ahy_B06g083190	1.8339	0.0246272	Up	2	4	62	2	164.4	7.55957e+06	7.11666e+06	4.3014e+06	1.10447e+07	1.24557e+07	1.17332e+07	0.84	0.793	0.48	1.217	1.365	1.293
cell	A0A445C9G1	Peptidase A1 domain-containing protein OS=Arachis hypogaea OX=3818 GN=Ahy_A07g033407 PE=4 SV=1	Ahy_A07g033407	2.6538	0.00251879	Up	36	9	168	2	45.9	1.72964e+07	2.4931e+07	2.64588e+07	6.75177e+07	6.1874e+07	55115939	0.411	0.595	0.632	1.594	1.452	1.301
cell	A0A445C0J8	Dynamin GTPase OS=Arachis hypogaea OX=3818 GN=Ahy_A08g040720 PE=3 SV=1	Ahy_A08g040720	1.6184	0.00149042	Up	30	23	167	14	107.7	7.65866e+06	8.34833e+06	7.52187e+06	1.42111e+07	1.22484e+07	1.20743e+07	0.743	0.812	0.733	1.368	1.172	1.163
cell	A0A444WV47	plant intracellular Ras-group-related LRR protein 4(predicted) OS=Arachis hypogaea OX=3818 GN=Ahy_Scaffold1g107237 PE=4 SV=1	Ahy_Scaffold1g107237	1.6717	0.0471168	Up	9	3	18	3	64.5	876834	1.39222e+06	951721	2.00569e+06	2.02712e+06	1.41816e+06	0.609	0.969	0.664	1.382	1.389	0.977
cell	A0A444XRI9	Acyl-CoA-binding domain-containing protein OS=Arachis hypogaea OX=3818 GN=Ahy_B09g098559 PE=4 SV=1	Ahy_B09g098559	1.6986	0.000166469	Up	34	14	112	2	55.6	1.46083e+07	1.62159e+07	1.61334e+07	2.70714e+07	2.76684e+07	2.6001e+07	0.689	0.767	0.764	1.267	1.287	1.217
cell	A0A445D7V0	Pectinesterase OS=Arachis hypogaea OX=3818 GN=Ahy_A05g025042 PE=3 SV=1	Ahy_A05g025042	2.0304	7.40071e-05	Up	32	16	462	14	60.2	3.24218e+08	3.49948e+08	3.40766e+08	6.45818e+08	7.26478e+08	7.13385e+08	0.63	0.681	0.665	1.245	1.392	1.375
cell	A0A445CP58	Germin-like protein OS=Arachis hypogaea OX=3818 GN=Ahy_A06g027608 PE=3 SV=1	Ahy_A06g027608	3.4977	0.0054461	Up	14	4	20	2	26.9	3.07239e+06	2.51114e+06	1.73622e+06	1.03485e+07	6.19838e+06	9.34067e+06	0.557	0.457	0.316	1.862	1.109	1.681
cell	A0A444YKX7	Germin-like protein OS=Arachis hypogaea OX=3818 GN=Ahy_B06g081358 PE=3 SV=1	Ahy_B06g081358	7.0309	0.00342279	Up	18	4	22	2	23.9	138802	378862	360833	2.12317e+06	2.01804e+06	2.1139e+06	0.117	0.321	0.306	1.779	1.681	1.771
cell	A0A444X5Z5	Phytocyanin domain-containing protein OS=Arachis hypogaea OX=3818 GN=Ahy_B10g104623 PE=4 SV=1	Ahy_B10g104623	1.5325	0.00395097	Up	14	3	16	3	26.2	1.88892e+06	2.13403e+06	1.86539e+06	3.36695e+06	2.98668e+06	2.77458e+06	0.757	0.858	0.751	1.34	1.182	1.104
cell	A0A444YG99	FYVE-type domain-containing protein OS=Arachis hypogaea OX=3818 GN=Ahy_B06g079809 PE=4 SV=1	Ahy_B06g079809	1.5229	0.00067255	Up	6	2	8	2	64.1	239182	245681	263586	383725	407779	362533	0.757	0.78	0.838	1.205	1.273	1.139
cell	A0A444ZXA3	Protein HEAT INTOLERANT 4 isoform A(predicted) OS=Arachis hypogaea OX=3818 GN=Ahy_B03g063484 PE=4 SV=1	Ahy_B03g063484	1.5204	0.0150998	Up	7	3	14	3	39.2	772485	849740	653447	1.02237e+06	1.30669e+06	1.17214e+06	0.805	0.888	0.684	1.058	1.344	1.212
cell	D8KXZ1	Beta-ketoacyl-ACP synthase III-1 OS=Arachis hypogaea OX=3818 GN=KASIII-1 PE=2 SV=1	KASIII-1	1.623	0.00333967	Up	16	4	14	3	42.5	719550	735005	880162	1.38581e+06	1.22972e+06	1.2179e+06	0.702	0.719	0.863	1.343	1.184	1.18
cell	A0A444Z325	CULLIN_2 domain-containing protein OS=Arachis hypogaea OX=3818 GN=Ahy_B05g076149 PE=3 SV=1	Ahy_B05g076149	1.6041	0.000252927	Up	4	3	17	2	86.4	407429	445816	447321	713979	725446	672850	0.719	0.789	0.793	1.25	1.263	1.178
cell	A0A445BG82	ABC transporter domain-containing protein OS=Arachis hypogaea OX=3818 GN=Ahy_A09g042531 PE=4 SV=1	Ahy_A09g042531	2.3781	0.00200133	Up	7	3	11	3	67.7	486704	437637	481160	1.35713e+06	918758	1.10504e+06	0.612	0.552	0.608	1.694	1.14	1.38
cell	A0A445BAM0	protein EXORDIUM-like 2(predicted) OS=Arachis hypogaea OX=3818 GN=Ahy_A10g050830 PE=3 SV=1	Ahy_A10g050830	1.533	0.0101225	Up	40	9	147	9	31.4	3.65942e+07	3.56821e+07	4.01954e+07	5.28238e+07	5.34957e+07	6.81947e+07	0.768	0.751	0.847	1.1	1.107	1.42
cell	A0A444YSZ2	Aa_trans domain-containing protein OS=Arachis hypogaea OX=3818 GN=Ahy_B06g084857 PE=3 SV=1	Ahy_B06g084857	2.0111	0.000423309	Up	8	3	16	3	50.2	929869	1.08284e+06	890236	1.86654e+06	1.99334e+06	2.04687e+06	0.635	0.742	0.611	1.266	1.344	1.388
cell	A0A444ZBQ5	AAI domain-containing protein OS=Arachis hypogaea OX=3818 GN=Ahy_B04g069047 PE=3 SV=1	Ahy_B04g069047	2.0273	0.0223358	Up	21	3	14	3	21.5	1.29204e+06	672134	1.19494e+06	2.1288e+06	2.15783e+06	2.19352e+06	0.807	0.421	0.75	1.32	1.33	1.36
cell	A0A444Z4G9	Glycosyltransferase OS=Arachis hypogaea OX=3818 GN=Ahy_B05g077196 PE=3 SV=1	Ahy_B05g077196	1.8582	4.58707e-05	Up	21	8	50	4	50.9	7.38591e+06	6.91586e+06	7.43265e+06	1.41672e+07	1.36391e+07	1.30684e+07	0.71	0.667	0.718	1.352	1.294	1.247
cell	A0A444Y3V7	Bulb-type lectin domain-containing protein(predicted) OS=Arachis hypogaea OX=3818 GN=Ahy_B08g092334 PE=4 SV=1	Ahy_B08g092334	4.6051	4.92995e-06	Up	19	9	38	2	48.9	1.62237e+06	1.5705e+06	1.70567e+06	7.01127e+06	7.88975e+06	7.91313e+06	0.352	0.342	0.372	1.512	1.691	1.706
cell	A0A444YHQ5	TFIIB-type domain-containing protein OS=Arachis hypogaea OX=3818 GN=Ahy_B06g080286 PE=3 SV=1	Ahy_B06g080286	1.7856	0.00137137	Up	12	3	13	3	34.1	442412	377228	484956	791391	787391	778679	0.727	0.622	0.801	1.291	1.277	1.271
cell	A0A0A6ZDY1	Peptidyl-prolyl cis-trans isomerase OS=Arachis hypogaea OX=3818 GN=Ahy_B03g068852 PE=2 SV=1	Ahy_B03g068852	1.607	0.000459508	Up	21	3	9	3	15.3	1.06659e+06	970618	1.11872e+06	1.65254e+06	1.72758e+06	1.75057e+06	0.775	0.707	0.816	1.192	1.239	1.262
cell	A0A445BME0	Lipoxygenase OS=Arachis hypogaea OX=3818 GN=Ahy_A09g045486 PE=3 SV=1	Ahy_A09g045486	3.6457	0.0099314	Up	18	12	726	10	97.6	2.35217e+06	981992	2.43281e+06	7.08662e+06	7.01028e+06	7.16666e+06	0.524	0.219	0.544	1.567	1.541	1.584
cell	A0A445BMP5	OBG-type G domain-containing protein(predicted) OS=Arachis hypogaea OX=3818 GN=Ahy_A09g045558 PE=4 SV=1	Ahy_A09g045558	1.5754	0.0010388	Up	28	9	64	9	44.6	4.18823e+06	4.98945e+06	4.63142e+06	7.53379e+06	7.22816e+06	7.2557e+06	0.704	0.841	0.782	1.257	1.199	1.21
cell	A0A445E4W3	4-hydroxy-3-methylbut-2-en-1-yl diphosphate synthase (Ferredoxin), chloroplastic (Fragment)(predicted) OS=Arachis hypogaea OX=3818 GN=Ahy_A03g016883 PE=3 SV=1	Ahy_A03g016883	3.1907	0.035752	Up	29	17	80	2	82.7	543406	178950	164003	748503	1.26817e+06	842486	0.873	0.288	0.265	1.194	2.012	1.344
cell	A0A445DP80	Tyrosinase_Cu-bd domain-containing protein(predicted) OS=Arachis hypogaea OX=3818 GN=Ahy_A03g010959 PE=3 SV=1	Ahy_A03g010959	2.0288	5.24086e-05	Up	35	18	311	16	64.8	7.7457e+07	7.64313e+07	7.94278e+07	1.51253e+08	1.56811e+08	1.70915e+08	0.655	0.648	0.674	1.269	1.308	1.434
cell	A0A444ZF15	(1->3)-beta-glucan endohydrolase OS=Arachis hypogaea OX=3818 GN=Ahy_B04g070142 PE=3 SV=1	Ahy_B04g070142	7.7724	0.000497692	Up	20	4	8	4	38.6	796471	946753	502413	6.49466e+06	5.09894e+06	6.05693e+06	0.241	0.287	0.153	1.951	1.523	1.819
cell	A0A445DQQ3	probable phosphoinositide phosphatase SAC9(predicted) OS=Arachis hypogaea OX=3818 GN=Ahy_A03g011431 PE=4 SV=1	Ahy_A03g011431	2.0258	0.0190038	Up	5	5	21	5	187.9	548501	1.04307e+06	631067	1.54805e+06	1.50485e+06	1.50495e+06	0.487	0.929	0.563	1.364	1.319	1.326
cell	A0A445E9L7	Pectinesterase OS=Arachis hypogaea OX=3818 GN=Ahy_A02g006381 PE=3 SV=1	Ahy_A02g006381	1.8984	0.00346612	Up	9	4	20	4	55.9	2.04139e+06	2.66787e+06	2.45529e+06	5.19418e+06	4.36493e+06	4.20246e+06	0.587	0.77	0.709	1.483	1.239	1.2
cell	A0A444WYK0	WAPL domain-containing protein(predicted) OS=Arachis hypogaea OX=3818 GN=Ahy_B10g101019 PE=3 SV=1	Ahy_B10g101019	5.2035	0.000281694	Up	3	4	42	2	162.1	94681.3	101654		487826	583634	479916	0.272	0.293		1.39	1.653	1.367
cell	A0A444ZQY2	Glycosyltransferase OS=Arachis hypogaea OX=3818 GN=Ahy_B04g073551 PE=3 SV=1	Ahy_B04g073551	2.7057	0.000198412	Up	8	4	11	3	51.2	811518	982159	974372	2.34091e+06	2.72758e+06	2.50954e+06	0.472	0.573	0.569	1.352	1.566	1.449
cell	A0A445C9X6	Aldehyde dehydrogenase OS=Arachis hypogaea OX=3818 GN=Ahy_A07g033729 PE=3 SV=1	Ahy_A07g033729	1.5476	0.000466159	Up	27	12	193	10	53.5	4.40963e+07	4.27842e+07	4.05643e+07	6.19729e+07	6.9607e+07	6.81054e+07	0.812	0.79	0.75	1.132	1.264	1.244
cell	A0A444X7H1	isoaspartyl peptidase/L-asparaginase(predicted) OS=Arachis hypogaea OX=3818 GN=Ahy_B10g105209 PE=4 SV=1	Ahy_B10g105209	3.3333	4.26713e-05	Up	9	2	5	2	33.6	51649.6	47300.9	43776.3	150359	157853	173229	0.498	0.458	0.424	1.44	1.502	1.658
cell	A0A445ENX5	Cytokinin dehydrogenase OS=Arachis hypogaea OX=3818 GN=Ahy_A01g001621 PE=3 SV=1	Ahy_A01g001621	3.3435	1.62291e-05	Up	36	15	136	3	59.6	2.39401e+07	2.1984e+07	2.08069e+07	7.94186e+07	7.26169e+07	7.38457e+07	0.493	0.454	0.43	1.622	1.474	1.508
cell	A0A445AUP0	Cytokinin dehydrogenase OS=Arachis hypogaea OX=3818 GN=Ahy_B01g054981 PE=3 SV=1	Ahy_B01g054981	14.1369	0.00582676	Up	32	14	122	2	59.6	31793.2	82735.7		913699	639570	894425	0.062	0.162		1.776	1.236	1.738
cell	A0A445B0N0	AMP-binding domain-containing protein OS=Arachis hypogaea OX=3818 GN=Ahy_A10g046825 PE=4 SV=1	Ahy_A10g046825	2.6932	0.000848765	Up	11	5	22	3	74.1	340636	362839	252928	882178	879067	845081	0.576	0.615	0.429	1.48	1.466	1.417
cell	A0A444WVT0	Phosphoenolpyruvate carboxykinase (ATP) OS=Arachis hypogaea OX=3818 GN=Ahy_Scaffold1g107451 PE=3 SV=1	Ahy_Scaffold1g107451	2.0107	0.00441432	Up	22	8	58	3	73.6	327396		276804	559550	671773	612293	0.671		0.57	1.138	1.359	1.246
cell	A0A444Y0H8	Protein kinase domain-containing protein OS=Arachis hypogaea OX=3818 GN=Ahy_B08g090713 PE=4 SV=1	Ahy_B08g090713	1.6746	0.014771	Up	5	6	20	4	136.3	994117	897241	1.05179e+06	2.00267e+06	1.62988e+06	1.35134e+06	0.755	0.683	0.802	1.51	1.222	1.019
cell	A0A444YR31	Glycosyltransferase OS=Arachis hypogaea OX=3818 GN=Ahy_B06g084007 PE=3 SV=1	Ahy_B06g084007	3.7542	0.00964203	Up	6	3	5	3	58.5	352673	381455	349193	750439	1.75093e+06	1.61814e+06	0.408	0.443	0.406	0.862	1.999	1.858
cell	A0A444ZDN9	Peroxidase OS=Arachis hypogaea OX=3818 GN=Ahy_B04g069825 PE=3 SV=1	Ahy_B04g069825	1.8073	0.00170457	Up	39	9	227	4	36.4	5.96544e+07	7.18254e+07	7.52713e+07	1.2293e+08	1.35012e+08	1.20206e+08	0.614	0.741	0.778	1.256	1.371	1.228
cell	A0A444YZD3	Phospholipase A2 isogeny 3(predicted) OS=Arachis hypogaea OX=3818 GN=Ahy_B05g074596 PE=4 SV=1	Ahy_B05g074596	1.56	0.013447	Up	27	2	8	2	17.4	1.00004e+06	1.03198e+06	1.35941e+06	1.68805e+06	1.73201e+06	1.9336e+06	0.688	0.713	0.94	1.154	1.177	1.321
cell	A0A444Z879	UBC core domain-containing protein OS=Arachis hypogaea OX=3818 GN=Ahy_A05g024749 PE=3 SV=1	Ahy_A05g024749	1.5526	0.0337837	Up	10	2	10	2	19.8	279731	199284	296943	352005	436488	431161	0.844	0.603	0.9	1.054	1.299	1.291
cell	A0A444XCP3	ABC transporter G family member OS=Arachis hypogaea OX=3818 GN=Ahy_B09g094992 PE=3 SV=1	Ahy_B09g094992	1.5293	0.00862526	Up	12	16	103	11	168.5	8.10415e+06	1.03562e+07	7.81935e+06	1.39563e+07	1.35766e+07	1.31566e+07	0.729	0.934	0.706	1.245	1.204	1.174
cell	A0A444XU76	Chalcone-flavonone isomerase family protein OS=Arachis hypogaea OX=3818 GN=Ahy_B09g099541 PE=3 SV=1	Ahy_B09g099541	2.6409	0.0404247	Up	27	4	19	4	24.5	1.07834e+06	1.40727e+06	457506	3.02132e+06	2.74557e+06	2.09705e+06	0.601	0.786	0.256	1.671	1.509	1.159
cell	A0A445BYE3	Peroxidase OS=Arachis hypogaea OX=3818 GN=Ahy_A08g039956 PE=3 SV=1	Ahy_A08g039956	7.2287	2.80046e-05	Up	50	10	83	3	34.4	1.71538e+06	2.04416e+06	2.21845e+06	1.60308e+07	1.35817e+07	1.41296e+07	0.208	0.248	0.27	1.927	1.623	1.698
cellular process	A0A445DSG2	RNA-binding protein 39(predicted) OS=Arachis hypogaea OX=3818 GN=Ahy_A03g012052 PE=4 SV=1	Ahy_A03g012052	2.0613	0.0182854	Up	6	3	15	3	66.4	526082	528374	937170	1.50264e+06	1.31765e+06	1.33703e+06	0.515	0.519	0.922	1.46	1.273	1.299
cellular process	A0A444YA51	RNA helicase OS=Arachis hypogaea OX=3818 GN=Ahy_B07g086463 PE=4 SV=1	Ahy_B07g086463	1.8555	0.000805759	Up	3	2	6	2	88.3	138044	125729	129237	235601	277509	224839	0.735	0.671	0.691	1.245	1.458	1.188
cellular process	A0A445EKI3	CMP/dCMP-type deaminase domain-containing protein OS=Arachis hypogaea OX=3818 GN=Ahy_A01g000564 PE=4 SV=1	Ahy_A01g000564	1.5187	0.00490417	Up	24	3	17	3	21.2	959870	1.11661e+06	1.12584e+06	1.47234e+06	1.73209e+06	1.7187e+06	0.711	0.83	0.838	1.083	1.266	1.264
cellular process	A0A444Y5S7	Peroxidase OS=Arachis hypogaea OX=3818 GN=Ahy_B08g093316 PE=3 SV=1	Ahy_B08g093316	5.5938	0.000252977	Up	48	10	65	3	34.3	4.47081e+06	2.96764e+06	4.111e+06	2.47176e+07	2.03068e+07	2.03021e+07	0.35	0.233	0.323	1.921	1.569	1.578
cellular process	A0A445E6U5	1,2-dihydroxy-3-keto-5-methylthiopentene dioxygenase OS=Arachis hypogaea OX=3818 GN=Ahy_A02g005467 PE=3 SV=1	Ahy_A02g005467	1.5977	0.0028838	Up	40	9	103	6	25.2	5.72579e+06	6.04673e+06	5.81306e+06	1.017e+07	8.24635e+06	1.00083e+07	0.749	0.794	0.764	1.321	1.065	1.3
cellular process	A0A444Y0H8	Protein kinase domain-containing protein OS=Arachis hypogaea OX=3818 GN=Ahy_B08g090713 PE=4 SV=1	Ahy_B08g090713	1.6746	0.014771	Up	5	6	20	4	136.3	994117	897241	1.05179e+06	2.00267e+06	1.62988e+06	1.35134e+06	0.755	0.683	0.802	1.51	1.222	1.019
cellular process	A0A445ENX5	Cytokinin dehydrogenase OS=Arachis hypogaea OX=3818 GN=Ahy_A01g001621 PE=3 SV=1	Ahy_A01g001621	3.3435	1.62291e-05	Up	36	15	136	3	59.6	2.39401e+07	2.1984e+07	2.08069e+07	7.94186e+07	7.26169e+07	7.38457e+07	0.493	0.454	0.43	1.622	1.474	1.508
cellular process	A0A444Z607	Glutathione S-transferase GST 5(predicted) OS=Arachis hypogaea OX=3818 GN=Ahy_B05g077978 PE=3 SV=1	Ahy_B05g077978	1.921	0.00012418	Up	13	3	19	2	26.7	1.99143e+06	1.89624e+06	2.0939e+06	3.93472e+06	4.07185e+06	3.62296e+06	0.681	0.65	0.719	1.335	1.374	1.229
cellular process	A0A445DQQ3	probable phosphoinositide phosphatase SAC9(predicted) OS=Arachis hypogaea OX=3818 GN=Ahy_A03g011431 PE=4 SV=1	Ahy_A03g011431	2.0258	0.0190038	Up	5	5	21	5	187.9	548501	1.04307e+06	631067	1.54805e+06	1.50485e+06	1.50495e+06	0.487	0.929	0.563	1.364	1.319	1.326
cellular process	A0A444WV47	plant intracellular Ras-group-related LRR protein 4(predicted) OS=Arachis hypogaea OX=3818 GN=Ahy_Scaffold1g107237 PE=4 SV=1	Ahy_Scaffold1g107237	1.6717	0.0471168	Up	9	3	18	3	64.5	876834	1.39222e+06	951721	2.00569e+06	2.02712e+06	1.41816e+06	0.609	0.969	0.664	1.382	1.389	0.977
cellular process	A0A444YJ38	Mannan endo-1,4-beta-mannosidase OS=Arachis hypogaea OX=3818 GN=Ahy_B06g080843 PE=3 SV=1	Ahy_B06g080843	2.4857	0.0261905	Up	8	2	10	2	46.7	112761	265034	262219	554606	511569	544834	0.302	0.711	0.704	1.472	1.35	1.446
cellular process	A0A445CS26	Peroxidase OS=Arachis hypogaea OX=3818 GN=Ahy_A06g029002 PE=3 SV=1	Ahy_A06g029002	10.4587	0.000225418	Up	12	3	5	3	34.2	301064	205430	385877	2.90352e+06	3.21721e+06	3.31925e+06	0.175	0.12	0.226	1.679	1.85	1.92
cellular process	A0A444YF45	Protein-methionine-S-oxide reductase OS=Arachis hypogaea OX=3818 GN=Ahy_A07g031300 PE=3 SV=1	Ahy_A07g031300	3.3921	0.0186859	Up	23	3	22	2	22.8	289851	725726	239023	1.28046e+06	1.38352e+06	1.64431e+06	0.314	0.788	0.26	1.376	1.478	1.766
cellular process	A0A445EU70	Fe2OG dioxygenase domain-containing protein OS=Arachis hypogaea OX=3818 GN=Ahy_A01g003917 PE=4 SV=1	Ahy_A01g003917	2.3324	0.000436344	Up	13	4	44	3	41.9	993130	765110	806143	1.99335e+06	1.98857e+06	2.07074e+06	0.694	0.536	0.566	1.382	1.371	1.436
cellular process	A0A444Z879	UBC core domain-containing protein OS=Arachis hypogaea OX=3818 GN=Ahy_A05g024749 PE=3 SV=1	Ahy_A05g024749	1.5526	0.0337837	Up	10	2	10	2	19.8	279731	199284	296943	352005	436488	431161	0.844	0.603	0.9	1.054	1.299	1.291
cellular process	A0A444ZZY8	TPR_REGION domain-containing protein OS=Arachis hypogaea OX=3818 GN=Ahy_B03g064616 PE=4 SV=1	Ahy_B03g064616	1.5491	0.0327017	Up	17	7	37	7	64.3	2.82251e+06	3.18916e+06	2.72389e+06	5.72325e+06	3.86468e+06	4.10332e+06	0.758	0.859	0.734	1.525	1.024	1.093
cellular process	A0A445E0U7	Peroxidase OS=Arachis hypogaea OX=3818 GN=Ahy_A03g015616 PE=3 SV=1	Ahy_A03g015616	20.8528	0.0315362	Up	28	7	21	7	35.4		27740	357675	4.46976e+06	4.49573e+06	3.25673e+06		0.011	0.143	1.766	1.765	1.286
cellular process	A0A445D3F3	Fe2OG dioxygenase domain-containing protein OS=Arachis hypogaea OX=3818 GN=Ahy_A05g023361 PE=3 SV=1	Ahy_A05g023361	5.6011	0.0066037	Up	5	2	4	2	35.2	365655	150832	115859	1.01718e+06	1.23777e+06	1.32595e+06	0.523	0.216	0.166	1.443	1.745	1.881
cellular process	A0A445E7N3	t-SNARE coiled-coil homology domain-containing protein OS=Arachis hypogaea OX=3818 GN=Ahy_A02g005706 PE=3 SV=1	Ahy_A02g005706	1.545	0.00479653	Up	14	4	24	4	37.1	1.69548e+06	1.80206e+06	2.04478e+06	3.03477e+06	3.04387e+06	2.59075e+06	0.718	0.766	0.87	1.276	1.272	1.089
cellular process	A0A444YHM1	(1->3)-beta-glucan endohydrolase OS=Arachis hypogaea OX=3818 GN=Ahy_B06g080309 PE=3 SV=1	Ahy_B06g080309	1.7047	0.00018822	Up	50	10	199	6	38.7	1.20957e+08	1.31652e+08	1.38276e+08	2.23743e+08	2.27503e+08	2.23256e+08	0.684	0.746	0.785	1.255	1.269	1.252
cellular process	A0A444WNZ2	Brix domain-containing protein OS=Arachis hypogaea OX=3818 GN=Ahy_Scaffold8g108416 PE=3 SV=1	Ahy_Scaffold8g108416	6.0023	5.29664e-05	Up	7	2	4	2	37.1	111213	97465.6	107882	573051	763039	587396	0.299	0.263	0.291	1.529	2.024	1.567
cellular process	A0A445DCN0	Protein METHYLENE BLUE SENSITIVITY 1(predicted) OS=Arachis hypogaea OX=3818 GN=Ahy_A04g018031 PE=4 SV=1	Ahy_A04g018031	1.6909	0.00250986	Up	15	2	8	2	11	860291	716233	812670	1.22622e+06	1.37102e+06	1.49225e+06	0.799	0.668	0.759	1.131	1.257	1.376
cellular process	A0A445B0N0	AMP-binding domain-containing protein OS=Arachis hypogaea OX=3818 GN=Ahy_A10g046825 PE=4 SV=1	Ahy_A10g046825	2.6932	0.000848765	Up	11	5	22	3	74.1	340636	362839	252928	882178	879067	845081	0.576	0.615	0.429	1.48	1.466	1.417
cellular process	A0A444YX55	BZIP domain-containing protein OS=Arachis hypogaea OX=3818 GN=Ahy_B05g073841 PE=4 SV=1	Ahy_B05g073841	5.2359	0.000432502	Up	5	2	8	2	37.5	276750	196438	162937	1.05153e+06	1.15343e+06	1.1596e+06	0.416	0.296	0.246	1.571	1.713	1.732
cellular process	A0A445DYF0	Putative glutathione S-transferase parC(predicted) OS=Arachis hypogaea OX=3818 GN=Ahy_A03g014722 PE=3 SV=1	Ahy_A03g014722	1.8651	0.000291014	Up	13	3	43	2	25.7	745659	771889	648567	1.3717e+06	1.3755e+06	1.34249e+06	0.718	0.745	0.627	1.31	1.306	1.282
cellular process	A0A444YYM6	Kunitz inhibitor ST1-like protein(predicted) OS=Arachis hypogaea OX=3818 GN=Ahy_B05g074359 PE=3 SV=1	Ahy_B05g074359	2.6571	0.00340773	Up	6	3	9	3	85.3	1.0772e+06	991177	1.23595e+06	3.7913e+06	2.72632e+06	2.36266e+06	0.532	0.491	0.613	1.859	1.329	1.159
cellular process	A0A444WU83	Helicase ATP-binding domain-containing protein OS=Arachis hypogaea OX=3818 GN=Ahy_Scaffold1g107042 PE=3 SV=1	Ahy_Scaffold1g107042	1.6596	0.0442639	Up	5	4	20	4	138	720164	541711	797482	1.23057e+06	882627	1.34252e+06	0.786	0.593	0.874	1.333	0.951	1.455
cellular process	A0A0A6ZDY1	Peptidyl-prolyl cis-trans isomerase OS=Arachis hypogaea OX=3818 GN=Ahy_B03g068852 PE=2 SV=1	Ahy_B03g068852	1.607	0.000459508	Up	21	3	9	3	15.3	1.06659e+06	970618	1.11872e+06	1.65254e+06	1.72758e+06	1.75057e+06	0.775	0.707	0.816	1.192	1.239	1.262
cellular process	A0A445C0J8	Dynamin GTPase OS=Arachis hypogaea OX=3818 GN=Ahy_A08g040720 PE=3 SV=1	Ahy_A08g040720	1.6184	0.00149042	Up	30	23	167	14	107.7	7.65866e+06	8.34833e+06	7.52187e+06	1.42111e+07	1.22484e+07	1.20743e+07	0.743	0.812	0.733	1.368	1.172	1.163
cellular process	A0A445AUP0	Cytokinin dehydrogenase OS=Arachis hypogaea OX=3818 GN=Ahy_B01g054981 PE=3 SV=1	Ahy_B01g054981	14.1369	0.00582676	Up	32	14	122	2	59.6	31793.2	82735.7		913699	639570	894425	0.062	0.162		1.776	1.236	1.738
cellular process	A0A444ZQY2	Glycosyltransferase OS=Arachis hypogaea OX=3818 GN=Ahy_B04g073551 PE=3 SV=1	Ahy_B04g073551	2.7057	0.000198412	Up	8	4	11	3	51.2	811518	982159	974372	2.34091e+06	2.72758e+06	2.50954e+06	0.472	0.573	0.569	1.352	1.566	1.449
cellular process	A0A445CXS1	Ubiquitin-like domain-containing protein OS=Arachis hypogaea OX=3818 GN=Ahy_A06g030897 PE=4 SV=1	Ahy_A06g030897	8.1778	1.40635e-05	Up	10	3	10	3	20.1	851460	876055		7.54417e+06	7.01165e+06	6.86579e+06	0.185	0.19		1.623	1.5	1.477
cellular process	A0A445DPK4	Putative nucleoredoxin 1(predicted) OS=Arachis hypogaea OX=3818 GN=Ahy_A03g011098 PE=4 SV=1	Ahy_A03g011098	1.6933	0.00767707	Up	39	15	118	5	62.5	1.13612e+07	1.58824e+07	1.28121e+07	2.13771e+07	2.25207e+07	2.47288e+07	0.629	0.882	0.713	1.175	1.231	1.36
cellular process	A0A444WVT0	Phosphoenolpyruvate carboxykinase (ATP) OS=Arachis hypogaea OX=3818 GN=Ahy_Scaffold1g107451 PE=3 SV=1	Ahy_Scaffold1g107451	2.0107	0.00441432	Up	22	8	58	3	73.6	327396		276804	559550	671773	612293	0.671		0.57	1.138	1.359	1.246
cellular process	A0A445BJV4	CMP/dCMP-type deaminase domain-containing protein OS=Arachis hypogaea OX=3818 GN=Ahy_A09g044307 PE=4 SV=1	Ahy_A09g044307	2.1734	0.000684124	Up	16	2	17	2	20.4	1.18596e+06	1.23224e+06	1.13281e+06	2.24213e+06	2.94475e+06	2.62319e+06	0.628	0.655	0.603	1.179	1.54	1.38
cellular process	A0A444ZDN9	Peroxidase OS=Arachis hypogaea OX=3818 GN=Ahy_B04g069825 PE=3 SV=1	Ahy_B04g069825	1.8073	0.00170457	Up	39	9	227	4	36.4	5.96544e+07	7.18254e+07	7.52713e+07	1.2293e+08	1.35012e+08	1.20206e+08	0.614	0.741	0.778	1.256	1.371	1.228
cellular process	A0A445AL57	WD40 repeat-containing protein SMU1(predicted) OS=Arachis hypogaea OX=3818 GN=Ahy_B02g061420 PE=4 SV=1	Ahy_B02g061420	1.5013	0.00518286	Up	7	2	14	2	56.3	615653	746210	691448	1.13064e+06	1.02565e+06	963382	0.717	0.871	0.808	1.306	1.178	1.113
cellular process	A0A444ZF15	(1->3)-beta-glucan endohydrolase OS=Arachis hypogaea OX=3818 GN=Ahy_B04g070142 PE=3 SV=1	Ahy_B04g070142	7.7724	0.000497692	Up	20	4	8	4	38.6	796471	946753	502413	6.49466e+06	5.09894e+06	6.05693e+06	0.241	0.287	0.153	1.951	1.523	1.819
cellular process	A0A445CMJ0	Sucrose synthase OS=Arachis hypogaea OX=3818 GN=Ahy_A06g027068 PE=3 SV=1	Ahy_A06g027068	1.6109	0.0449217	Up	21	14	135	2	90.3	678277	1.18383e+06	1.07442e+06	1.64518e+06	1.63791e+06	1.50537e+06	0.529	0.925	0.841	1.273	1.26	1.164
cellular process	A0A444XMI2	Protein kinase domain-containing protein OS=Arachis hypogaea OX=3818 GN=Ahy_B09g096839 PE=4 SV=1	Ahy_B09g096839	1.7381	0.00654728	Up	3	2	8	2	102.8	318561	369242	339153	493967	681000	631984	0.677	0.787	0.724	1.042	1.428	1.333
cellular process	A0A445D6Y5	Cellulose synthase-like protein D3 (Fragment)(predicted) OS=Arachis hypogaea OX=3818 GN=Ahy_A05g024873 PE=4 SV=1	Ahy_A05g024873	2.2057	0.00167592	Up	3	4	16	3	127.8	764432	823617	695051	1.6168e+06	2.0152e+06	1.4658e+06	0.624	0.674	0.569	1.309	1.622	1.187
cellular process	A0A444XCP3	ABC transporter G family member OS=Arachis hypogaea OX=3818 GN=Ahy_B09g094992 PE=3 SV=1	Ahy_B09g094992	1.5293	0.00862526	Up	12	16	103	11	168.5	8.10415e+06	1.03562e+07	7.81935e+06	1.39563e+07	1.35766e+07	1.31566e+07	0.729	0.934	0.706	1.245	1.204	1.174
cellular process	A0A445BH16	Glutathione reductase OS=Arachis hypogaea OX=3818 GN=Ahy_A09g042906 PE=3 SV=1	Ahy_A09g042906	1.986	1.43437e-05	Up	35	13	104	11	53.7	6.82623e+06	7.1758e+06	6.64953e+06	1.35867e+07	1.43235e+07	1.35982e+07	0.661	0.697	0.647	1.306	1.369	1.307
cellular process	A0A444ZVS4	Putative nucleoredoxin 1(predicted) OS=Arachis hypogaea OX=3818 GN=Ahy_B03g062769 PE=4 SV=1	Ahy_B03g062769	2.0248	0.000982717	Up	25	12	96	2	63.9		513486	577283	1.13696e+06	1.1553e+06	1.06245e+06		0.581	0.654	1.274	1.287	1.19
cellular process	A0A445C8X3	Phosphoenolpyruvate carboxykinase (ATP) OS=Arachis hypogaea OX=3818 GN=Ahy_A07g033333 PE=3 SV=1	Ahy_A07g033333	1.5865	0.000312732	Up	51	24	188	2	73.8	2.24482e+07	2.42465e+07	2.55537e+07	3.85216e+07	3.94186e+07	3.80897e+07	0.718	0.778	0.821	1.223	1.244	1.209
cellular process	A0A445CR90	Xyloglucan endotransglucosylase/hydrolase OS=Arachis hypogaea OX=3818 GN=Ahy_A06g028485 PE=3 SV=1	Ahy_A06g028485	2.2693	0.00231562	Up	23	7	35	4	34.1	3.55762e+06	3.46855e+06	2.68881e+06	8.07947e+06	6.32702e+06	7.89252e+06	0.669	0.654	0.508	1.508	1.174	1.473
cellular process	A0A445E4W3	4-hydroxy-3-methylbut-2-en-1-yl diphosphate synthase (Ferredoxin), chloroplastic (Fragment)(predicted) OS=Arachis hypogaea OX=3818 GN=Ahy_A03g016883 PE=3 SV=1	Ahy_A03g016883	3.1907	0.035752	Up	29	17	80	2	82.7	543406	178950	164003	748503	1.26817e+06	842486	0.873	0.288	0.265	1.194	2.012	1.344
cellular process	A0A445B9V8	ATP-dependent (S)-NAD(P)H-hydrate dehydratase OS=Arachis hypogaea OX=3818 GN=Ahy_A10g050581 PE=3 SV=1	Ahy_A10g050581	1.7566	0.0225261	Up	17	6	26	6	47.1	1.49329e+06	2.4466e+06	1.53108e+06	3.09135e+06	3.22515e+06	3.40729e+06	0.592	0.972	0.609	1.216	1.261	1.34
cellular process	A0A445BGY9	Nuclear pore complex protein NUP1 (Fragment)(predicted) OS=Arachis hypogaea OX=3818 GN=Ahy_A09g042844 PE=4 SV=1	Ahy_A09g042844	1.5396	0.00148605	Up	2	3	10	3	141.1	626478	567716	523988	850056	902792	924077	0.858	0.78	0.721	1.156	1.22	1.256
cellular process	A0A445BYE3	Peroxidase OS=Arachis hypogaea OX=3818 GN=Ahy_A08g039956 PE=3 SV=1	Ahy_A08g039956	7.2287	2.80046e-05	Up	50	10	83	3	34.4	1.71538e+06	2.04416e+06	2.21845e+06	1.60308e+07	1.35817e+07	1.41296e+07	0.208	0.248	0.27	1.927	1.623	1.698
cellular process	A0A445BSY5	Transcriptional corepressor SEUSS (Fragment)(predicted) OS=Arachis hypogaea OX=3818 GN=Ahy_A08g038130 PE=4 SV=1	Ahy_A08g038130	1.6493	0.0307896	Up	2	2	8	2	100.5	244416	355868	380972	516316	629412	492695	0.562	0.82	0.879	1.178	1.427	1.124
cellular process	A0A445ELD2	Amine oxidase OS=Arachis hypogaea OX=3818 GN=Ahy_A01g000871 PE=3 SV=1	Ahy_A01g000871	1.6086	0.0001392	Up	53	25	358	8	75.9	1.61868e+08	1.72583e+08	1.75826e+08	2.79643e+08	2.67093e+08	2.84098e+08	0.727	0.777	0.793	1.246	1.183	1.266
cellular process	A0A444WZ21	Peroxidase OS=Arachis hypogaea OX=3818 GN=Ahy_B10g101275 PE=3 SV=1	Ahy_B10g101275	2.3306	3.72112e-06	Up	25	6	23	5	35.6	3.33109e+06	3.38588e+06	3.47012e+06	7.8418e+06	7.86599e+06	8.31119e+06	0.586	0.598	0.613	1.37	1.366	1.452
cellular process	A0A444WWC4	Serine/threonine-protein phosphatase OS=Arachis hypogaea OX=3818 GN=Ahy_B10g100341 PE=3 SV=1	Ahy_B10g100341	1.6057	0.00674993	Up	11	3	12	3	52.3	603770	647580	608897	1.18108e+06	884653	955751	0.745	0.801	0.754	1.446	1.077	1.17
cellular process	A0A444Z325	CULLIN_2 domain-containing protein OS=Arachis hypogaea OX=3818 GN=Ahy_B05g076149 PE=3 SV=1	Ahy_B05g076149	1.6041	0.000252927	Up	4	3	17	2	86.4	407429	445816	447321	713979	725446	672850	0.719	0.789	0.793	1.25	1.263	1.178
cellular process	A0A445E6C0	Cytochrome P450 76C4(predicted) OS=Arachis hypogaea OX=3818 GN=Ahy_A02g005282 PE=3 SV=1	Ahy_A02g005282	15.3033	2.42943e-06	Up	7	3	7	3	57	38826.3	45053.7	47128.5	670203	719074	638585	0.108	0.126	0.132	1.855	1.979	1.767
cellular process	A0A445B3M7	Pantothenate kinase 2 OS=Arachis hypogaea OX=3818 GN=Ahy_A10g047812 PE=3 SV=1	Ahy_A10g047812	1.6187	0.0203438	Up	7	5	12	4	103.6	1.42095e+06	918300	1.12266e+06	1.87968e+06	2.04413e+06	1.74545e+06	0.937	0.607	0.743	1.23	1.33	1.142
cellular process	A0A445DIR8	Peroxidase OS=Arachis hypogaea OX=3818 GN=Ahy_A04g020871 PE=3 SV=1	Ahy_A04g020871	1.5886	0.000355614	Up	51	12	242	7	38.8	1.99398e+08	1.86351e+08	2.00564e+08	3.00849e+08	3.36713e+08	3.04774e+08	0.785	0.736	0.793	1.176	1.309	1.191
cellular process	A0A444ZCJ6	TPT domain-containing protein OS=Arachis hypogaea OX=3818 GN=Ahy_B04g069413 PE=4 SV=1	Ahy_B04g069413	3.2555	2.95714e-05	Up	11	3	15	2	42.2	318321	305331	286592	905753	1.0606e+06	1.0316e+06	0.49	0.472	0.443	1.385	1.612	1.577
developmental process	A0A445DPK4	Putative nucleoredoxin 1(predicted) OS=Arachis hypogaea OX=3818 GN=Ahy_A03g011098 PE=4 SV=1	Ahy_A03g011098	1.6933	0.00767707	Up	39	15	118	5	62.5	1.13612e+07	1.58824e+07	1.28121e+07	2.13771e+07	2.25207e+07	2.47288e+07	0.629	0.882	0.713	1.175	1.231	1.36
developmental process	A0A444YHQ5	TFIIB-type domain-containing protein OS=Arachis hypogaea OX=3818 GN=Ahy_B06g080286 PE=3 SV=1	Ahy_B06g080286	1.7856	0.00137137	Up	12	3	13	3	34.1	442412	377228	484956	791391	787391	778679	0.727	0.622	0.801	1.291	1.277	1.271
developmental process	A0A445CHP8	Fe2OG dioxygenase domain-containing protein OS=Arachis hypogaea OX=3818 GN=Ahy_A07g037063 PE=3 SV=1	Ahy_A07g037063	1.7528	0.00350707	Up	16	5	22	5	41.3	3.04841e+06	2.78412e+06	2.23895e+06	4.65063e+06	4.73084e+06	4.93695e+06	0.82	0.751	0.605	1.241	1.255	1.318
developmental process	A0A445C0J8	Dynamin GTPase OS=Arachis hypogaea OX=3818 GN=Ahy_A08g040720 PE=3 SV=1	Ahy_A08g040720	1.6184	0.00149042	Up	30	23	167	14	107.7	7.65866e+06	8.34833e+06	7.52187e+06	1.42111e+07	1.22484e+07	1.20743e+07	0.743	0.812	0.733	1.368	1.172	1.163
developmental process	A0A444ZDN9	Peroxidase OS=Arachis hypogaea OX=3818 GN=Ahy_B04g069825 PE=3 SV=1	Ahy_B04g069825	1.8073	0.00170457	Up	39	9	227	4	36.4	5.96544e+07	7.18254e+07	7.52713e+07	1.2293e+08	1.35012e+08	1.20206e+08	0.614	0.741	0.778	1.256	1.371	1.228
developmental process	A0A445EU70	Fe2OG dioxygenase domain-containing protein OS=Arachis hypogaea OX=3818 GN=Ahy_A01g003917 PE=4 SV=1	Ahy_A01g003917	2.3324	0.000436344	Up	13	4	44	3	41.9	993130	765110	806143	1.99335e+06	1.98857e+06	2.07074e+06	0.694	0.536	0.566	1.382	1.371	1.436
developmental process	A0A444ZZY8	TPR_REGION domain-containing protein OS=Arachis hypogaea OX=3818 GN=Ahy_B03g064616 PE=4 SV=1	Ahy_B03g064616	1.5491	0.0327017	Up	17	7	37	7	64.3	2.82251e+06	3.18916e+06	2.72389e+06	5.72325e+06	3.86468e+06	4.10332e+06	0.758	0.859	0.734	1.525	1.024	1.093
developmental process	A0A445BYE3	Peroxidase OS=Arachis hypogaea OX=3818 GN=Ahy_A08g039956 PE=3 SV=1	Ahy_A08g039956	7.2287	2.80046e-05	Up	50	10	83	3	34.4	1.71538e+06	2.04416e+06	2.21845e+06	1.60308e+07	1.35817e+07	1.41296e+07	0.208	0.248	0.27	1.927	1.623	1.698
developmental process	A0A444ZVS4	Putative nucleoredoxin 1(predicted) OS=Arachis hypogaea OX=3818 GN=Ahy_B03g062769 PE=4 SV=1	Ahy_B03g062769	2.0248	0.000982717	Up	25	12	96	2	63.9		513486	577283	1.13696e+06	1.1553e+06	1.06245e+06		0.581	0.654	1.274	1.287	1.19
developmental process	A0A444Y5S7	Peroxidase OS=Arachis hypogaea OX=3818 GN=Ahy_B08g093316 PE=3 SV=1	Ahy_B08g093316	5.5938	0.000252977	Up	48	10	65	3	34.3	4.47081e+06	2.96764e+06	4.111e+06	2.47176e+07	2.03068e+07	2.03021e+07	0.35	0.233	0.323	1.921	1.569	1.578
developmental process	A0A445D6Y5	Cellulose synthase-like protein D3 (Fragment)(predicted) OS=Arachis hypogaea OX=3818 GN=Ahy_A05g024873 PE=4 SV=1	Ahy_A05g024873	2.2057	0.00167592	Up	3	4	16	3	127.8	764432	823617	695051	1.6168e+06	2.0152e+06	1.4658e+06	0.624	0.674	0.569	1.309	1.622	1.187
developmental process	A0A444ZBQ5	AAI domain-containing protein OS=Arachis hypogaea OX=3818 GN=Ahy_B04g069047 PE=3 SV=1	Ahy_B04g069047	2.0273	0.0223358	Up	21	3	14	3	21.5	1.29204e+06	672134	1.19494e+06	2.1288e+06	2.15783e+06	2.19352e+06	0.807	0.421	0.75	1.32	1.33	1.36
developmental process	A0A444Z325	CULLIN_2 domain-containing protein OS=Arachis hypogaea OX=3818 GN=Ahy_B05g076149 PE=3 SV=1	Ahy_B05g076149	1.6041	0.000252927	Up	4	3	17	2	86.4	407429	445816	447321	713979	725446	672850	0.719	0.789	0.793	1.25	1.263	1.178
developmental process	A0A444Z607	Glutathione S-transferase GST 5(predicted) OS=Arachis hypogaea OX=3818 GN=Ahy_B05g077978 PE=3 SV=1	Ahy_B05g077978	1.921	0.00012418	Up	13	3	19	2	26.7	1.99143e+06	1.89624e+06	2.0939e+06	3.93472e+06	4.07185e+06	3.62296e+06	0.681	0.65	0.719	1.335	1.374	1.229
developmental process	A0A445CMJ0	Sucrose synthase OS=Arachis hypogaea OX=3818 GN=Ahy_A06g027068 PE=3 SV=1	Ahy_A06g027068	1.6109	0.0449217	Up	21	14	135	2	90.3	678277	1.18383e+06	1.07442e+06	1.64518e+06	1.63791e+06	1.50537e+06	0.529	0.925	0.841	1.273	1.26	1.164
developmental process	A0A445DIR8	Peroxidase OS=Arachis hypogaea OX=3818 GN=Ahy_A04g020871 PE=3 SV=1	Ahy_A04g020871	1.5886	0.000355614	Up	51	12	242	7	38.8	1.99398e+08	1.86351e+08	2.00564e+08	3.00849e+08	3.36713e+08	3.04774e+08	0.785	0.736	0.793	1.176	1.309	1.191
developmental process	A0A444ZQY2	Glycosyltransferase OS=Arachis hypogaea OX=3818 GN=Ahy_B04g073551 PE=3 SV=1	Ahy_B04g073551	2.7057	0.000198412	Up	8	4	11	3	51.2	811518	982159	974372	2.34091e+06	2.72758e+06	2.50954e+06	0.472	0.573	0.569	1.352	1.566	1.449
developmental process	A0A445BSY5	Transcriptional corepressor SEUSS (Fragment)(predicted) OS=Arachis hypogaea OX=3818 GN=Ahy_A08g038130 PE=4 SV=1	Ahy_A08g038130	1.6493	0.0307896	Up	2	2	8	2	100.5	244416	355868	380972	516316	629412	492695	0.562	0.82	0.879	1.178	1.427	1.124
developmental process	A0A445B0N0	AMP-binding domain-containing protein OS=Arachis hypogaea OX=3818 GN=Ahy_A10g046825 PE=4 SV=1	Ahy_A10g046825	2.6932	0.000848765	Up	11	5	22	3	74.1	340636	362839	252928	882178	879067	845081	0.576	0.615	0.429	1.48	1.466	1.417
immune system process	A0A445C8X3	Phosphoenolpyruvate carboxykinase (ATP) OS=Arachis hypogaea OX=3818 GN=Ahy_A07g033333 PE=3 SV=1	Ahy_A07g033333	1.5865	0.000312732	Up	51	24	188	2	73.8	2.24482e+07	2.42465e+07	2.55537e+07	3.85216e+07	3.94186e+07	3.80897e+07	0.718	0.778	0.821	1.223	1.244	1.209
immune system process	A0A444X7H1	isoaspartyl peptidase/L-asparaginase(predicted) OS=Arachis hypogaea OX=3818 GN=Ahy_B10g105209 PE=4 SV=1	Ahy_B10g105209	3.3333	4.26713e-05	Up	9	2	5	2	33.6	51649.6	47300.9	43776.3	150359	157853	173229	0.498	0.458	0.424	1.44	1.502	1.658
immune system process	A0A445C9G1	Peptidase A1 domain-containing protein OS=Arachis hypogaea OX=3818 GN=Ahy_A07g033407 PE=4 SV=1	Ahy_A07g033407	2.6538	0.00251879	Up	36	9	168	2	45.9	1.72964e+07	2.4931e+07	2.64588e+07	6.75177e+07	6.1874e+07	55115939	0.411	0.595	0.632	1.594	1.452	1.301
immune system process	A0A445E4W3	4-hydroxy-3-methylbut-2-en-1-yl diphosphate synthase (Ferredoxin), chloroplastic (Fragment)(predicted) OS=Arachis hypogaea OX=3818 GN=Ahy_A03g016883 PE=3 SV=1	Ahy_A03g016883	3.1907	0.035752	Up	29	17	80	2	82.7	543406	178950	164003	748503	1.26817e+06	842486	0.873	0.288	0.265	1.194	2.012	1.344
immune system process	A0A444WVT0	Phosphoenolpyruvate carboxykinase (ATP) OS=Arachis hypogaea OX=3818 GN=Ahy_Scaffold1g107451 PE=3 SV=1	Ahy_Scaffold1g107451	2.0107	0.00441432	Up	22	8	58	3	73.6	327396		276804	559550	671773	612293	0.671		0.57	1.138	1.359	1.246
immune system process	A0A444XCP3	ABC transporter G family member OS=Arachis hypogaea OX=3818 GN=Ahy_B09g094992 PE=3 SV=1	Ahy_B09g094992	1.5293	0.00862526	Up	12	16	103	11	168.5	8.10415e+06	1.03562e+07	7.81935e+06	1.39563e+07	1.35766e+07	1.31566e+07	0.729	0.934	0.706	1.245	1.204	1.174
immune system process	A0A445BTN3	Peptidase A1 domain-containing protein OS=Arachis hypogaea OX=3818 GN=Ahy_A08g038528 PE=4 SV=1	Ahy_A08g038528	1.7714	4.19825e-05	Up	34	9	156	2	49.6	1.1995e+08	1.25058e+08	1.28031e+08	2.15217e+08	2.21832e+08	2.31527e+08	0.693	0.725	0.743	1.235	1.265	1.328
immune system process	A0A444ZF15	(1->3)-beta-glucan endohydrolase OS=Arachis hypogaea OX=3818 GN=Ahy_B04g070142 PE=3 SV=1	Ahy_B04g070142	7.7724	0.000497692	Up	20	4	8	4	38.6	796471	946753	502413	6.49466e+06	5.09894e+06	6.05693e+06	0.241	0.287	0.153	1.951	1.523	1.819
intracellular	A0A445DBA3	UDP-glycosyltransferase 83A1 isoform A(predicted) OS=Arachis hypogaea OX=3818 GN=Ahy_A04g017536 PE=4 SV=1	Ahy_A04g017536	1.8175	0.0116611	Up	6	2	5	2	51.2	2.41902e+06	1.94902e+06	2.48685e+06	3.47135e+06	4.06711e+06	5.0716e+06	0.748	0.605	0.773	1.066	1.241	1.557
intracellular	A0A444WWC4	Serine/threonine-protein phosphatase OS=Arachis hypogaea OX=3818 GN=Ahy_B10g100341 PE=3 SV=1	Ahy_B10g100341	1.6057	0.00674993	Up	11	3	12	3	52.3	603770	647580	608897	1.18108e+06	884653	955751	0.745	0.801	0.754	1.446	1.077	1.17
intracellular	A0A444YGG6	H15 domain-containing protein OS=Arachis hypogaea OX=3818 GN=Ahy_B06g079895 PE=3 SV=1	Ahy_B06g079895	1.6292	0.0029303	Up	6	2	7	2	31.2	976515	997324	975732	1.56107e+06	1.44827e+06	1.85172e+06	0.753	0.771	0.755	1.194	1.102	1.417
intracellular	A0A444Y5S7	Peroxidase OS=Arachis hypogaea OX=3818 GN=Ahy_B08g093316 PE=3 SV=1	Ahy_B08g093316	5.5938	0.000252977	Up	48	10	65	3	34.3	4.47081e+06	2.96764e+06	4.111e+06	2.47176e+07	2.03068e+07	2.03021e+07	0.35	0.233	0.323	1.921	1.569	1.578
intracellular	A0A444XU76	Chalcone-flavonone isomerase family protein OS=Arachis hypogaea OX=3818 GN=Ahy_B09g099541 PE=3 SV=1	Ahy_B09g099541	2.6409	0.0404247	Up	27	4	19	4	24.5	1.07834e+06	1.40727e+06	457506	3.02132e+06	2.74557e+06	2.09705e+06	0.601	0.786	0.256	1.671	1.509	1.159
intracellular	A0A444YR31	Glycosyltransferase OS=Arachis hypogaea OX=3818 GN=Ahy_B06g084007 PE=3 SV=1	Ahy_B06g084007	3.7542	0.00964203	Up	6	3	5	3	58.5	352673	381455	349193	750439	1.75093e+06	1.61814e+06	0.408	0.443	0.406	0.862	1.999	1.858
intracellular	A0A445BYE3	Peroxidase OS=Arachis hypogaea OX=3818 GN=Ahy_A08g039956 PE=3 SV=1	Ahy_A08g039956	7.2287	2.80046e-05	Up	50	10	83	3	34.4	1.71538e+06	2.04416e+06	2.21845e+06	1.60308e+07	1.35817e+07	1.41296e+07	0.208	0.248	0.27	1.927	1.623	1.698
intracellular	A0A444YG97	Glutamate-1-semialdehyde 2,1-aminomutase OS=Arachis hypogaea OX=3818 GN=Ahy_B06g079795 PE=3 SV=1	Ahy_B06g079795	2.0834	0.0190693	Up	21	6	39	5	50.3	685130	1.24569e+06	805258	2.23783e+06	1.88108e+06	1.64885e+06	0.485	0.884	0.573	1.573	1.314	1.159
intracellular	A0A444XCP3	ABC transporter G family member OS=Arachis hypogaea OX=3818 GN=Ahy_B09g094992 PE=3 SV=1	Ahy_B09g094992	1.5293	0.00862526	Up	12	16	103	11	168.5	8.10415e+06	1.03562e+07	7.81935e+06	1.39563e+07	1.35766e+07	1.31566e+07	0.729	0.934	0.706	1.245	1.204	1.174
intracellular	A0A445B0N0	AMP-binding domain-containing protein OS=Arachis hypogaea OX=3818 GN=Ahy_A10g046825 PE=4 SV=1	Ahy_A10g046825	2.6932	0.000848765	Up	11	5	22	3	74.1	340636	362839	252928	882178	879067	845081	0.576	0.615	0.429	1.48	1.466	1.417
intracellular	A0A444X7H1	isoaspartyl peptidase/L-asparaginase(predicted) OS=Arachis hypogaea OX=3818 GN=Ahy_B10g105209 PE=4 SV=1	Ahy_B10g105209	3.3333	4.26713e-05	Up	9	2	5	2	33.6	51649.6	47300.9	43776.3	150359	157853	173229	0.498	0.458	0.424	1.44	1.502	1.658
intracellular	A0A444YHE1	LRRNT_2 domain-containing protein OS=Arachis hypogaea OX=3818 GN=Ahy_B06g080174 PE=4 SV=1	Ahy_B06g080174	1.5166	0.00016602	Up	37	8	175	2	37.2	3.53811e+07	3.37662e+07	3.21484e+07	5.06684e+07	5.35754e+07	5.12535e+07	0.83	0.794	0.757	1.179	1.239	1.193
intracellular	A0A445E7N3	t-SNARE coiled-coil homology domain-containing protein OS=Arachis hypogaea OX=3818 GN=Ahy_A02g005706 PE=3 SV=1	Ahy_A02g005706	1.545	0.00479653	Up	14	4	24	4	37.1	1.69548e+06	1.80206e+06	2.04478e+06	3.03477e+06	3.04387e+06	2.59075e+06	0.718	0.766	0.87	1.276	1.272	1.089
intracellular	A0A444ZQY2	Glycosyltransferase OS=Arachis hypogaea OX=3818 GN=Ahy_B04g073551 PE=3 SV=1	Ahy_B04g073551	2.7057	0.000198412	Up	8	4	11	3	51.2	811518	982159	974372	2.34091e+06	2.72758e+06	2.50954e+06	0.472	0.573	0.569	1.352	1.566	1.449
intracellular	A0A0A6ZDY1	Peptidyl-prolyl cis-trans isomerase OS=Arachis hypogaea OX=3818 GN=Ahy_B03g068852 PE=2 SV=1	Ahy_B03g068852	1.607	0.000459508	Up	21	3	9	3	15.3	1.06659e+06	970618	1.11872e+06	1.65254e+06	1.72758e+06	1.75057e+06	0.775	0.707	0.816	1.192	1.239	1.262
intracellular	A0A445DP80	Tyrosinase_Cu-bd domain-containing protein(predicted) OS=Arachis hypogaea OX=3818 GN=Ahy_A03g010959 PE=3 SV=1	Ahy_A03g010959	2.0288	5.24086e-05	Up	35	18	311	16	64.8	7.7457e+07	7.64313e+07	7.94278e+07	1.51253e+08	1.56811e+08	1.70915e+08	0.655	0.648	0.674	1.269	1.308	1.434
intracellular	A0A445C9X6	Aldehyde dehydrogenase OS=Arachis hypogaea OX=3818 GN=Ahy_A07g033729 PE=3 SV=1	Ahy_A07g033729	1.5476	0.000466159	Up	27	12	193	10	53.5	4.40963e+07	4.27842e+07	4.05643e+07	6.19729e+07	6.9607e+07	6.81054e+07	0.812	0.79	0.75	1.132	1.264	1.244
intracellular	A0A445DPK4	Putative nucleoredoxin 1(predicted) OS=Arachis hypogaea OX=3818 GN=Ahy_A03g011098 PE=4 SV=1	Ahy_A03g011098	1.6933	0.00767707	Up	39	15	118	5	62.5	1.13612e+07	1.58824e+07	1.28121e+07	2.13771e+07	2.25207e+07	2.47288e+07	0.629	0.882	0.713	1.175	1.231	1.36
intracellular	A0A445BME0	Lipoxygenase OS=Arachis hypogaea OX=3818 GN=Ahy_A09g045486 PE=3 SV=1	Ahy_A09g045486	3.6457	0.0099314	Up	18	12	726	10	97.6	2.35217e+06	981992	2.43281e+06	7.08662e+06	7.01028e+06	7.16666e+06	0.524	0.219	0.544	1.567	1.541	1.584
intracellular	A0A445B866	Abhydrolase_3 domain-containing protein OS=Arachis hypogaea OX=3818 GN=Ahy_A10g049905 PE=4 SV=1	Ahy_A10g049905	6.7786	2.67294e-05	Up	21	10	53	9	51.1	1.92098e+06	2.48587e+06	1.97054e+06	1.55281e+07	1.44143e+07	1.38216e+07	0.231	0.299	0.238	1.851	1.708	1.647
intracellular	A0A444ZF15	(1->3)-beta-glucan endohydrolase OS=Arachis hypogaea OX=3818 GN=Ahy_B04g070142 PE=3 SV=1	Ahy_B04g070142	7.7724	0.000497692	Up	20	4	8	4	38.6	796471	946753	502413	6.49466e+06	5.09894e+06	6.05693e+06	0.241	0.287	0.153	1.951	1.523	1.819
intracellular	A0A444YF45	Protein-methionine-S-oxide reductase OS=Arachis hypogaea OX=3818 GN=Ahy_A07g031300 PE=3 SV=1	Ahy_A07g031300	3.3921	0.0186859	Up	23	3	22	2	22.8	289851	725726	239023	1.28046e+06	1.38352e+06	1.64431e+06	0.314	0.788	0.26	1.376	1.478	1.766
intracellular	A0A444WVT0	Phosphoenolpyruvate carboxykinase (ATP) OS=Arachis hypogaea OX=3818 GN=Ahy_Scaffold1g107451 PE=3 SV=1	Ahy_Scaffold1g107451	2.0107	0.00441432	Up	22	8	58	3	73.6	327396		276804	559550	671773	612293	0.671		0.57	1.138	1.359	1.246
intracellular	A0A445AUP0	Cytokinin dehydrogenase OS=Arachis hypogaea OX=3818 GN=Ahy_B01g054981 PE=3 SV=1	Ahy_B01g054981	14.1369	0.00582676	Up	32	14	122	2	59.6	31793.2	82735.7		913699	639570	894425	0.062	0.162		1.776	1.236	1.738
intracellular	A0A445ENX5	Cytokinin dehydrogenase OS=Arachis hypogaea OX=3818 GN=Ahy_A01g001621 PE=3 SV=1	Ahy_A01g001621	3.3435	1.62291e-05	Up	36	15	136	3	59.6	2.39401e+07	2.1984e+07	2.08069e+07	7.94186e+07	7.26169e+07	7.38457e+07	0.493	0.454	0.43	1.622	1.474	1.508
intracellular	A0A445C8X3	Phosphoenolpyruvate carboxykinase (ATP) OS=Arachis hypogaea OX=3818 GN=Ahy_A07g033333 PE=3 SV=1	Ahy_A07g033333	1.5865	0.000312732	Up	51	24	188	2	73.8	2.24482e+07	2.42465e+07	2.55537e+07	3.85216e+07	3.94186e+07	3.80897e+07	0.718	0.778	0.821	1.223	1.244	1.209
intracellular	A0A445E4W3	4-hydroxy-3-methylbut-2-en-1-yl diphosphate synthase (Ferredoxin), chloroplastic (Fragment)(predicted) OS=Arachis hypogaea OX=3818 GN=Ahy_A03g016883 PE=3 SV=1	Ahy_A03g016883	3.1907	0.035752	Up	29	17	80	2	82.7	543406	178950	164003	748503	1.26817e+06	842486	0.873	0.288	0.265	1.194	2.012	1.344
intracellular	A0A444ZZY8	TPR_REGION domain-containing protein OS=Arachis hypogaea OX=3818 GN=Ahy_B03g064616 PE=4 SV=1	Ahy_B03g064616	1.5491	0.0327017	Up	17	7	37	7	64.3	2.82251e+06	3.18916e+06	2.72389e+06	5.72325e+06	3.86468e+06	4.10332e+06	0.758	0.859	0.734	1.525	1.024	1.093
intracellular	A0A444ZDN9	Peroxidase OS=Arachis hypogaea OX=3818 GN=Ahy_B04g069825 PE=3 SV=1	Ahy_B04g069825	1.8073	0.00170457	Up	39	9	227	4	36.4	5.96544e+07	7.18254e+07	7.52713e+07	1.2293e+08	1.35012e+08	1.20206e+08	0.614	0.741	0.778	1.256	1.371	1.228
intracellular	A0A444Z879	UBC core domain-containing protein OS=Arachis hypogaea OX=3818 GN=Ahy_A05g024749 PE=3 SV=1	Ahy_A05g024749	1.5526	0.0337837	Up	10	2	10	2	19.8	279731	199284	296943	352005	436488	431161	0.844	0.603	0.9	1.054	1.299	1.291
intracellular	A0A444Y0H8	Protein kinase domain-containing protein OS=Arachis hypogaea OX=3818 GN=Ahy_B08g090713 PE=4 SV=1	Ahy_B08g090713	1.6746	0.014771	Up	5	6	20	4	136.3	994117	897241	1.05179e+06	2.00267e+06	1.62988e+06	1.35134e+06	0.755	0.683	0.802	1.51	1.222	1.019
intracellular	A0A444WYK0	WAPL domain-containing protein(predicted) OS=Arachis hypogaea OX=3818 GN=Ahy_B10g101019 PE=3 SV=1	Ahy_B10g101019	5.2035	0.000281694	Up	3	4	42	2	162.1	94681.3	101654		487826	583634	479916	0.272	0.293		1.39	1.653	1.367
intracellular	A0A445AUZ4	Ribulose bisphosphate carboxylase small chain OS=Arachis hypogaea OX=3818 GN=Ahy_B01g055073 PE=3 SV=1	Ahy_B01g055073	1.7051	0.00121888	Up	25	7	77	7	25.5	1.87708e+07	1.95733e+07	2.01026e+07	3.51076e+07	3.6156e+07	2.95987e+07	0.709	0.742	0.763	1.317	1.348	1.11
intracellular	A0A445DSG2	RNA-binding protein 39(predicted) OS=Arachis hypogaea OX=3818 GN=Ahy_A03g012052 PE=4 SV=1	Ahy_A03g012052	2.0613	0.0182854	Up	6	3	15	3	66.4	526082	528374	937170	1.50264e+06	1.31765e+06	1.33703e+06	0.515	0.519	0.922	1.46	1.273	1.299
intracellular	A0A444XRI9	Acyl-CoA-binding domain-containing protein OS=Arachis hypogaea OX=3818 GN=Ahy_B09g098559 PE=4 SV=1	Ahy_B09g098559	1.6986	0.000166469	Up	34	14	112	2	55.6	1.46083e+07	1.62159e+07	1.61334e+07	2.70714e+07	2.76684e+07	2.6001e+07	0.689	0.767	0.764	1.267	1.287	1.217
intracellular	A0A445D6Y5	Cellulose synthase-like protein D3 (Fragment)(predicted) OS=Arachis hypogaea OX=3818 GN=Ahy_A05g024873 PE=4 SV=1	Ahy_A05g024873	2.2057	0.00167592	Up	3	4	16	3	127.8	764432	823617	695051	1.6168e+06	2.0152e+06	1.4658e+06	0.624	0.674	0.569	1.309	1.622	1.187
intracellular	A0A445C0J8	Dynamin GTPase OS=Arachis hypogaea OX=3818 GN=Ahy_A08g040720 PE=3 SV=1	Ahy_A08g040720	1.6184	0.00149042	Up	30	23	167	14	107.7	7.65866e+06	8.34833e+06	7.52187e+06	1.42111e+07	1.22484e+07	1.20743e+07	0.743	0.812	0.733	1.368	1.172	1.163
intracellular	A0A444YHQ5	TFIIB-type domain-containing protein OS=Arachis hypogaea OX=3818 GN=Ahy_B06g080286 PE=3 SV=1	Ahy_B06g080286	1.7856	0.00137137	Up	12	3	13	3	34.1	442412	377228	484956	791391	787391	778679	0.727	0.622	0.801	1.291	1.277	1.271
intracellular	A0A444Z4G9	Glycosyltransferase OS=Arachis hypogaea OX=3818 GN=Ahy_B05g077196 PE=3 SV=1	Ahy_B05g077196	1.8582	4.58707e-05	Up	21	8	50	4	50.9	7.38591e+06	6.91586e+06	7.43265e+06	1.41672e+07	1.36391e+07	1.30684e+07	0.71	0.667	0.718	1.352	1.294	1.247
intracellular	A0A444YHM1	(1->3)-beta-glucan endohydrolase OS=Arachis hypogaea OX=3818 GN=Ahy_B06g080309 PE=3 SV=1	Ahy_B06g080309	1.7047	0.00018822	Up	50	10	199	6	38.7	1.20957e+08	1.31652e+08	1.38276e+08	2.23743e+08	2.27503e+08	2.23256e+08	0.684	0.746	0.785	1.255	1.269	1.252
intracellular	A0A444ZXA3	Protein HEAT INTOLERANT 4 isoform A(predicted) OS=Arachis hypogaea OX=3818 GN=Ahy_B03g063484 PE=4 SV=1	Ahy_B03g063484	1.5204	0.0150998	Up	7	3	14	3	39.2	772485	849740	653447	1.02237e+06	1.30669e+06	1.17214e+06	0.805	0.888	0.684	1.058	1.344	1.212
intracellular	A0A445BMP5	OBG-type G domain-containing protein(predicted) OS=Arachis hypogaea OX=3818 GN=Ahy_A09g045558 PE=4 SV=1	Ahy_A09g045558	1.5754	0.0010388	Up	28	9	64	9	44.6	4.18823e+06	4.98945e+06	4.63142e+06	7.53379e+06	7.22816e+06	7.2557e+06	0.704	0.841	0.782	1.257	1.199	1.21
intracellular	A0A444Z607	Glutathione S-transferase GST 5(predicted) OS=Arachis hypogaea OX=3818 GN=Ahy_B05g077978 PE=3 SV=1	Ahy_B05g077978	1.921	0.00012418	Up	13	3	19	2	26.7	1.99143e+06	1.89624e+06	2.0939e+06	3.93472e+06	4.07185e+06	3.62296e+06	0.681	0.65	0.719	1.335	1.374	1.229
intracellular	A0A444YQV3	5'-phosphoribosylglycinamide transformylase OS=Arachis hypogaea OX=3818 GN=Ahy_B06g083887 PE=3 SV=1	Ahy_B06g083887	1.8223	0.00436679	Up	10	2	10	2	35.7	812242	1.06189e+06	1.0748e+06	1.75644e+06	1.70016e+06	1.98238e+06	0.583	0.764	0.775	1.251	1.204	1.412
intracellular	A0A445DCN0	Protein METHYLENE BLUE SENSITIVITY 1(predicted) OS=Arachis hypogaea OX=3818 GN=Ahy_A04g018031 PE=4 SV=1	Ahy_A04g018031	1.6909	0.00250986	Up	15	2	8	2	11	860291	716233	812670	1.22622e+06	1.37102e+06	1.49225e+06	0.799	0.668	0.759	1.131	1.257	1.376
intracellular	A0A445E0U7	Peroxidase OS=Arachis hypogaea OX=3818 GN=Ahy_A03g015616 PE=3 SV=1	Ahy_A03g015616	20.8528	0.0315362	Up	28	7	21	7	35.4		27740	357675	4.46976e+06	4.49573e+06	3.25673e+06		0.011	0.143	1.766	1.765	1.286
intracellular	A0A444Z325	CULLIN_2 domain-containing protein OS=Arachis hypogaea OX=3818 GN=Ahy_B05g076149 PE=3 SV=1	Ahy_B05g076149	1.6041	0.000252927	Up	4	3	17	2	86.4	407429	445816	447321	713979	725446	672850	0.719	0.789	0.793	1.25	1.263	1.178
intracellular	A0A444XMI2	Protein kinase domain-containing protein OS=Arachis hypogaea OX=3818 GN=Ahy_B09g096839 PE=4 SV=1	Ahy_B09g096839	1.7381	0.00654728	Up	3	2	8	2	102.8	318561	369242	339153	493967	681000	631984	0.677	0.787	0.724	1.042	1.428	1.333
intracellular	A0A444ZBQ5	AAI domain-containing protein OS=Arachis hypogaea OX=3818 GN=Ahy_B04g069047 PE=3 SV=1	Ahy_B04g069047	2.0273	0.0223358	Up	21	3	14	3	21.5	1.29204e+06	672134	1.19494e+06	2.1288e+06	2.15783e+06	2.19352e+06	0.807	0.421	0.75	1.32	1.33	1.36
intracellular	D8KXZ1	Beta-ketoacyl-ACP synthase III-1 OS=Arachis hypogaea OX=3818 GN=KASIII-1 PE=2 SV=1	KASIII-1	1.623	0.00333967	Up	16	4	14	3	42.5	719550	735005	880162	1.38581e+06	1.22972e+06	1.2179e+06	0.702	0.719	0.863	1.343	1.184	1.18
intracellular	A0A445DYF0	Putative glutathione S-transferase parC(predicted) OS=Arachis hypogaea OX=3818 GN=Ahy_A03g014722 PE=3 SV=1	Ahy_A03g014722	1.8651	0.000291014	Up	13	3	43	2	25.7	745659	771889	648567	1.3717e+06	1.3755e+06	1.34249e+06	0.718	0.745	0.627	1.31	1.306	1.282
intracellular	E6Y6R9	Acetyl-CoA carboxytransferase OS=Arachis hypogaea OX=3818 GN=accA2 PE=2 SV=1	accA2	1.6253	0.0198486	Up	32	18	149	2	83.8	457254	636920	709600	981427	1.01428e+06	971438	0.577	0.806	0.899	1.229	1.263	1.217
intracellular	A0A445BAM0	protein EXORDIUM-like 2(predicted) OS=Arachis hypogaea OX=3818 GN=Ahy_A10g050830 PE=3 SV=1	Ahy_A10g050830	1.533	0.0101225	Up	40	9	147	9	31.4	3.65942e+07	3.56821e+07	4.01954e+07	5.28238e+07	5.34957e+07	6.81947e+07	0.768	0.751	0.847	1.1	1.107	1.42
intracellular	A0A444YA51	RNA helicase OS=Arachis hypogaea OX=3818 GN=Ahy_B07g086463 PE=4 SV=1	Ahy_B07g086463	1.8555	0.000805759	Up	3	2	6	2	88.3	138044	125729	129237	235601	277509	224839	0.735	0.671	0.691	1.245	1.458	1.188
intracellular	A0A445BGY9	Nuclear pore complex protein NUP1 (Fragment)(predicted) OS=Arachis hypogaea OX=3818 GN=Ahy_A09g042844 PE=4 SV=1	Ahy_A09g042844	1.5396	0.00148605	Up	2	3	10	3	141.1	626478	567716	523988	850056	902792	924077	0.858	0.78	0.721	1.156	1.22	1.256
intracellular	A0A444Y3V7	Bulb-type lectin domain-containing protein(predicted) OS=Arachis hypogaea OX=3818 GN=Ahy_B08g092334 PE=4 SV=1	Ahy_B08g092334	4.6051	4.92995e-06	Up	19	9	38	2	48.9	1.62237e+06	1.5705e+06	1.70567e+06	7.01127e+06	7.88975e+06	7.91313e+06	0.352	0.342	0.372	1.512	1.691	1.706
intracellular	A0A444WQ74	Aldehyde dehydrogenase(predicted) OS=Arachis hypogaea OX=3818 GN=Ahy_Scaffold5g107800 PE=4 SV=1	Ahy_Scaffold5g107800	1.579	0.00260912	Up	6	2	11	2	28.1	4.00338e+06	4.11418e+06	3.90671e+06	5.60686e+06	7.0541e+06	6.54963e+06	0.772	0.795	0.756	1.073	1.342	1.253
intracellular	A0A445B9V8	ATP-dependent (S)-NAD(P)H-hydrate dehydratase OS=Arachis hypogaea OX=3818 GN=Ahy_A10g050581 PE=3 SV=1	Ahy_A10g050581	1.7566	0.0225261	Up	17	6	26	6	47.1	1.49329e+06	2.4466e+06	1.53108e+06	3.09135e+06	3.22515e+06	3.40729e+06	0.592	0.972	0.609	1.216	1.261	1.34
intracellular	A0A445BH16	Glutathione reductase OS=Arachis hypogaea OX=3818 GN=Ahy_A09g042906 PE=3 SV=1	Ahy_A09g042906	1.986	1.43437e-05	Up	35	13	104	11	53.7	6.82623e+06	7.1758e+06	6.64953e+06	1.35867e+07	1.43235e+07	1.35982e+07	0.661	0.697	0.647	1.306	1.369	1.307
intracellular	A0A444ZQE7	Glycosyltransferase OS=Arachis hypogaea OX=3818 GN=Ahy_B04g073385 PE=3 SV=1	Ahy_B04g073385	1.8587	0.000194843	Up	22	7	44	2	52.5	1.19651e+07	1.31359e+07	1.15608e+07	2.39894e+07	2.19113e+07	2.30726e+07	0.682	0.751	0.662	1.357	1.232	1.305
intracellular	A0A444ZCJ6	TPT domain-containing protein OS=Arachis hypogaea OX=3818 GN=Ahy_B04g069413 PE=4 SV=1	Ahy_B04g069413	3.2555	2.95714e-05	Up	11	3	15	2	42.2	318321	305331	286592	905753	1.0606e+06	1.0316e+06	0.49	0.472	0.443	1.385	1.612	1.577
intracellular	A0A444WYH1	Secretory carrier-associated membrane protein OS=Arachis hypogaea OX=3818 GN=Ahy_B10g100994 PE=3 SV=1	Ahy_B10g100994	9.9104	0.0323054	Up	13	3	16	2	34.8	44897.5	39975.9	40077.2	90954.1	495419	666949	0.196	0.175	0.176	0.394	2.136	2.891
intracellular	A0A445DIR8	Peroxidase OS=Arachis hypogaea OX=3818 GN=Ahy_A04g020871 PE=3 SV=1	Ahy_A04g020871	1.5886	0.000355614	Up	51	12	242	7	38.8	1.99398e+08	1.86351e+08	2.00564e+08	3.00849e+08	3.36713e+08	3.04774e+08	0.785	0.736	0.793	1.176	1.309	1.191
intracellular	A0A445B3M7	Pantothenate kinase 2 OS=Arachis hypogaea OX=3818 GN=Ahy_A10g047812 PE=3 SV=1	Ahy_A10g047812	1.6187	0.0203438	Up	7	5	12	4	103.6	1.42095e+06	918300	1.12266e+06	1.87968e+06	2.04413e+06	1.74545e+06	0.937	0.607	0.743	1.23	1.33	1.142
intracellular	A0A444YZD3	Phospholipase A2 isogeny 3(predicted) OS=Arachis hypogaea OX=3818 GN=Ahy_B05g074596 PE=4 SV=1	Ahy_B05g074596	1.56	0.013447	Up	27	2	8	2	17.4	1.00004e+06	1.03198e+06	1.35941e+06	1.68805e+06	1.73201e+06	1.9336e+06	0.688	0.713	0.94	1.154	1.177	1.321
intracellular	A0A445D7V0	Pectinesterase OS=Arachis hypogaea OX=3818 GN=Ahy_A05g025042 PE=3 SV=1	Ahy_A05g025042	2.0304	7.40071e-05	Up	32	16	462	14	60.2	3.24218e+08	3.49948e+08	3.40766e+08	6.45818e+08	7.26478e+08	7.13385e+08	0.63	0.681	0.665	1.245	1.392	1.375
intracellular	A0A444YX55	BZIP domain-containing protein OS=Arachis hypogaea OX=3818 GN=Ahy_B05g073841 PE=4 SV=1	Ahy_B05g073841	5.2359	0.000432502	Up	5	2	8	2	37.5	276750	196438	162937	1.05153e+06	1.15343e+06	1.1596e+06	0.416	0.296	0.246	1.571	1.713	1.732
intracellular	A0A444WU83	Helicase ATP-binding domain-containing protein OS=Arachis hypogaea OX=3818 GN=Ahy_Scaffold1g107042 PE=3 SV=1	Ahy_Scaffold1g107042	1.6596	0.0442639	Up	5	4	20	4	138	720164	541711	797482	1.23057e+06	882627	1.34252e+06	0.786	0.593	0.874	1.333	0.951	1.455
intracellular	A0A445AN04	Beta-glucosidase OS=Arachis hypogaea OX=3818 GN=Ahy_B01g051872 PE=3 SV=1	Ahy_B01g051872	1.8131	0.00122465	Up	6	3	16	2	66	812952	951464	740813	1.54058e+06	1.55924e+06	1.4978e+06	0.689	0.809	0.631	1.296	1.304	1.26
intracellular	A0A0B5HBM1	Chalcone-flavonone isomerase family protein OS=Arachis hypogaea OX=3818 GN=CHI-II PE=2 SV=1	CHI-II	2.007	0.000301958	Up	49	9	87	9	24.7	3.08611e+07	2.848e+07	2.60111e+07	5.38279e+07	6.09455e+07	5.85264e+07	0.718	0.665	0.608	1.244	1.4	1.352
intracellular	A0A445AL57	WD40 repeat-containing protein SMU1(predicted) OS=Arachis hypogaea OX=3818 GN=Ahy_B02g061420 PE=4 SV=1	Ahy_B02g061420	1.5013	0.00518286	Up	7	2	14	2	56.3	615653	746210	691448	1.13064e+06	1.02565e+06	963382	0.717	0.871	0.808	1.306	1.178	1.113
intracellular	A0A445CXS1	Ubiquitin-like domain-containing protein OS=Arachis hypogaea OX=3818 GN=Ahy_A06g030897 PE=4 SV=1	Ahy_A06g030897	8.1778	1.40635e-05	Up	10	3	10	3	20.1	851460	876055		7.54417e+06	7.01165e+06	6.86579e+06	0.185	0.19		1.623	1.5	1.477
intracellular	A0A444YG99	FYVE-type domain-containing protein OS=Arachis hypogaea OX=3818 GN=Ahy_B06g079809 PE=4 SV=1	Ahy_B06g079809	1.5229	0.00067255	Up	6	2	8	2	64.1	239182	245681	263586	383725	407779	362533	0.757	0.78	0.838	1.205	1.273	1.139
intracellular	A0A444WZ78	UDP-glycosyltransferase 91H11(predicted) OS=Arachis hypogaea OX=3818 GN=Ahy_B10g101298 PE=4 SV=1	Ahy_B10g101298	2.1739	0.0006031	Up	38	13	111	6	53.9	1.57375e+08	1.55265e+08	1.41212e+08	3.53072e+08	3.58782e+08	2.86528e+08	0.652	0.646	0.588	1.453	1.468	1.179
intracellular	A0A444ZVS4	Putative nucleoredoxin 1(predicted) OS=Arachis hypogaea OX=3818 GN=Ahy_B03g062769 PE=4 SV=1	Ahy_B03g062769	2.0248	0.000982717	Up	25	12	96	2	63.9		513486	577283	1.13696e+06	1.1553e+06	1.06245e+06		0.581	0.654	1.274	1.287	1.19
intracellular	A0A444WNZ2	Brix domain-containing protein OS=Arachis hypogaea OX=3818 GN=Ahy_Scaffold8g108416 PE=3 SV=1	Ahy_Scaffold8g108416	6.0023	5.29664e-05	Up	7	2	4	2	37.1	111213	97465.6	107882	573051	763039	587396	0.299	0.263	0.291	1.529	2.024	1.567
intracellular	A0A444YYM6	Kunitz inhibitor ST1-like protein(predicted) OS=Arachis hypogaea OX=3818 GN=Ahy_B05g074359 PE=3 SV=1	Ahy_B05g074359	2.6571	0.00340773	Up	6	3	9	3	85.3	1.0772e+06	991177	1.23595e+06	3.7913e+06	2.72632e+06	2.36266e+06	0.532	0.491	0.613	1.859	1.329	1.159
intracellular	A0A444YWJ8	TF-B3 domain-containing protein OS=Arachis hypogaea OX=3818 GN=Ahy_B06g086045 PE=4 SV=1	Ahy_B06g086045	1.7762	0.0232242	Up	14	6	20	6	52.3	2.14168e+06	1.92436e+06	2.85107e+06	4.69514e+06	3.30861e+06	4.42782e+06	0.666	0.601	0.891	1.45	1.016	1.367
intracellular	A0A445EU70	Fe2OG dioxygenase domain-containing protein OS=Arachis hypogaea OX=3818 GN=Ahy_A01g003917 PE=4 SV=1	Ahy_A01g003917	2.3324	0.000436344	Up	13	4	44	3	41.9	993130	765110	806143	1.99335e+06	1.98857e+06	2.07074e+06	0.694	0.536	0.566	1.382	1.371	1.436
intracellular	A0A445BYR9	PUM-HD domain-containing protein OS=Arachis hypogaea OX=3818 GN=Ahy_A08g040298 PE=4 SV=1	Ahy_A08g040298	1.708	5.84123e-05	Up	5	5	15	5	114.2	1.12868e+06	1.1119e+06	1.08862e+06	2.0225e+06	1.8525e+06	1.87667e+06	0.748	0.739	0.725	1.331	1.212	1.235
localization	A0A444XRI9	Acyl-CoA-binding domain-containing protein OS=Arachis hypogaea OX=3818 GN=Ahy_B09g098559 PE=4 SV=1	Ahy_B09g098559	1.6986	0.000166469	Up	34	14	112	2	55.6	1.46083e+07	1.62159e+07	1.61334e+07	2.70714e+07	2.76684e+07	2.6001e+07	0.689	0.767	0.764	1.267	1.287	1.217
localization	A0A444XCP3	ABC transporter G family member OS=Arachis hypogaea OX=3818 GN=Ahy_B09g094992 PE=3 SV=1	Ahy_B09g094992	1.5293	0.00862526	Up	12	16	103	11	168.5	8.10415e+06	1.03562e+07	7.81935e+06	1.39563e+07	1.35766e+07	1.31566e+07	0.729	0.934	0.706	1.245	1.204	1.174
localization	A0A445BG82	ABC transporter domain-containing protein OS=Arachis hypogaea OX=3818 GN=Ahy_A09g042531 PE=4 SV=1	Ahy_A09g042531	2.3781	0.00200133	Up	7	3	11	3	67.7	486704	437637	481160	1.35713e+06	918758	1.10504e+06	0.612	0.552	0.608	1.694	1.14	1.38
localization	A0A444Y3V7	Bulb-type lectin domain-containing protein(predicted) OS=Arachis hypogaea OX=3818 GN=Ahy_B08g092334 PE=4 SV=1	Ahy_B08g092334	4.6051	4.92995e-06	Up	19	9	38	2	48.9	1.62237e+06	1.5705e+06	1.70567e+06	7.01127e+06	7.88975e+06	7.91313e+06	0.352	0.342	0.372	1.512	1.691	1.706
localization	A0A444ZCJ6	TPT domain-containing protein OS=Arachis hypogaea OX=3818 GN=Ahy_B04g069413 PE=4 SV=1	Ahy_B04g069413	3.2555	2.95714e-05	Up	11	3	15	2	42.2	318321	305331	286592	905753	1.0606e+06	1.0316e+06	0.49	0.472	0.443	1.385	1.612	1.577
localization	A0A444YSZ2	Aa_trans domain-containing protein OS=Arachis hypogaea OX=3818 GN=Ahy_B06g084857 PE=3 SV=1	Ahy_B06g084857	2.0111	0.000423309	Up	8	3	16	3	50.2	929869	1.08284e+06	890236	1.86654e+06	1.99334e+06	2.04687e+06	0.635	0.742	0.611	1.266	1.344	1.388
localization	A0A444YX55	BZIP domain-containing protein OS=Arachis hypogaea OX=3818 GN=Ahy_B05g073841 PE=4 SV=1	Ahy_B05g073841	5.2359	0.000432502	Up	5	2	8	2	37.5	276750	196438	162937	1.05153e+06	1.15343e+06	1.1596e+06	0.416	0.296	0.246	1.571	1.713	1.732
localization	A0A444WYH1	Secretory carrier-associated membrane protein OS=Arachis hypogaea OX=3818 GN=Ahy_B10g100994 PE=3 SV=1	Ahy_B10g100994	9.9104	0.0323054	Up	13	3	16	2	34.8	44897.5	39975.9	40077.2	90954.1	495419	666949	0.196	0.175	0.176	0.394	2.136	2.891
localization	A0A445E7N3	t-SNARE coiled-coil homology domain-containing protein OS=Arachis hypogaea OX=3818 GN=Ahy_A02g005706 PE=3 SV=1	Ahy_A02g005706	1.545	0.00479653	Up	14	4	24	4	37.1	1.69548e+06	1.80206e+06	2.04478e+06	3.03477e+06	3.04387e+06	2.59075e+06	0.718	0.766	0.87	1.276	1.272	1.089
localization	A0A445C0J8	Dynamin GTPase OS=Arachis hypogaea OX=3818 GN=Ahy_A08g040720 PE=3 SV=1	Ahy_A08g040720	1.6184	0.00149042	Up	30	23	167	14	107.7	7.65866e+06	8.34833e+06	7.52187e+06	1.42111e+07	1.22484e+07	1.20743e+07	0.743	0.812	0.733	1.368	1.172	1.163
localization	A0A445B279	Intu_longin_1 domain-containing protein OS=Arachis hypogaea OX=3818 GN=Ahy_A10g047281 PE=3 SV=1	Ahy_A10g047281	1.6139	0.0269917	Up	4	2	5	2	57.8	418374	434633	301147	528700	691763	664510	0.829	0.864	0.599	1.04	1.352	1.307
localization	A0A444YPM1	ABC transporter G family member 39 isoform X2(predicted) OS=Arachis hypogaea OX=3818 GN=Ahy_B06g083190 PE=3 SV=1	Ahy_B06g083190	1.8339	0.0246272	Up	2	4	62	2	164.4	7.55957e+06	7.11666e+06	4.3014e+06	1.10447e+07	1.24557e+07	1.17332e+07	0.84	0.793	0.48	1.217	1.365	1.293
localization	A0A445BGY9	Nuclear pore complex protein NUP1 (Fragment)(predicted) OS=Arachis hypogaea OX=3818 GN=Ahy_A09g042844 PE=4 SV=1	Ahy_A09g042844	1.5396	0.00148605	Up	2	3	10	3	141.1	626478	567716	523988	850056	902792	924077	0.858	0.78	0.721	1.156	1.22	1.256
localization	A0A444ZBQ5	AAI domain-containing protein OS=Arachis hypogaea OX=3818 GN=Ahy_B04g069047 PE=3 SV=1	Ahy_B04g069047	2.0273	0.0223358	Up	21	3	14	3	21.5	1.29204e+06	672134	1.19494e+06	2.1288e+06	2.15783e+06	2.19352e+06	0.807	0.421	0.75	1.32	1.33	1.36
metabolic process	A0A444YF45	Protein-methionine-S-oxide reductase OS=Arachis hypogaea OX=3818 GN=Ahy_A07g031300 PE=3 SV=1	Ahy_A07g031300	3.3921	0.0186859	Up	23	3	22	2	22.8	289851	725726	239023	1.28046e+06	1.38352e+06	1.64431e+06	0.314	0.788	0.26	1.376	1.478	1.766
metabolic process	A0A444WVT0	Phosphoenolpyruvate carboxykinase (ATP) OS=Arachis hypogaea OX=3818 GN=Ahy_Scaffold1g107451 PE=3 SV=1	Ahy_Scaffold1g107451	2.0107	0.00441432	Up	22	8	58	3	73.6	327396		276804	559550	671773	612293	0.671		0.57	1.138	1.359	1.246
metabolic process	A0A445C9G1	Peptidase A1 domain-containing protein OS=Arachis hypogaea OX=3818 GN=Ahy_A07g033407 PE=4 SV=1	Ahy_A07g033407	2.6538	0.00251879	Up	36	9	168	2	45.9	1.72964e+07	2.4931e+07	2.64588e+07	6.75177e+07	6.1874e+07	55115939	0.411	0.595	0.632	1.594	1.452	1.301
metabolic process	A0A444YJ38	Mannan endo-1,4-beta-mannosidase OS=Arachis hypogaea OX=3818 GN=Ahy_B06g080843 PE=3 SV=1	Ahy_B06g080843	2.4857	0.0261905	Up	8	2	10	2	46.7	112761	265034	262219	554606	511569	544834	0.302	0.711	0.704	1.472	1.35	1.446
metabolic process	A0A444ZVS4	Putative nucleoredoxin 1(predicted) OS=Arachis hypogaea OX=3818 GN=Ahy_B03g062769 PE=4 SV=1	Ahy_B03g062769	2.0248	0.000982717	Up	25	12	96	2	63.9		513486	577283	1.13696e+06	1.1553e+06	1.06245e+06		0.581	0.654	1.274	1.287	1.19
metabolic process	A0A444XCP3	ABC transporter G family member OS=Arachis hypogaea OX=3818 GN=Ahy_B09g094992 PE=3 SV=1	Ahy_B09g094992	1.5293	0.00862526	Up	12	16	103	11	168.5	8.10415e+06	1.03562e+07	7.81935e+06	1.39563e+07	1.35766e+07	1.31566e+07	0.729	0.934	0.706	1.245	1.204	1.174
metabolic process	A0A444Z879	UBC core domain-containing protein OS=Arachis hypogaea OX=3818 GN=Ahy_A05g024749 PE=3 SV=1	Ahy_A05g024749	1.5526	0.0337837	Up	10	2	10	2	19.8	279731	199284	296943	352005	436488	431161	0.844	0.603	0.9	1.054	1.299	1.291
metabolic process	A0A445C8X3	Phosphoenolpyruvate carboxykinase (ATP) OS=Arachis hypogaea OX=3818 GN=Ahy_A07g033333 PE=3 SV=1	Ahy_A07g033333	1.5865	0.000312732	Up	51	24	188	2	73.8	2.24482e+07	2.42465e+07	2.55537e+07	3.85216e+07	3.94186e+07	3.80897e+07	0.718	0.778	0.821	1.223	1.244	1.209
metabolic process	A0A0A6ZDY1	Peptidyl-prolyl cis-trans isomerase OS=Arachis hypogaea OX=3818 GN=Ahy_B03g068852 PE=2 SV=1	Ahy_B03g068852	1.607	0.000459508	Up	21	3	9	3	15.3	1.06659e+06	970618	1.11872e+06	1.65254e+06	1.72758e+06	1.75057e+06	0.775	0.707	0.816	1.192	1.239	1.262
metabolic process	A0A445DPK4	Putative nucleoredoxin 1(predicted) OS=Arachis hypogaea OX=3818 GN=Ahy_A03g011098 PE=4 SV=1	Ahy_A03g011098	1.6933	0.00767707	Up	39	15	118	5	62.5	1.13612e+07	1.58824e+07	1.28121e+07	2.13771e+07	2.25207e+07	2.47288e+07	0.629	0.882	0.713	1.175	1.231	1.36
metabolic process	A0A445BTN3	Peptidase A1 domain-containing protein OS=Arachis hypogaea OX=3818 GN=Ahy_A08g038528 PE=4 SV=1	Ahy_A08g038528	1.7714	4.19825e-05	Up	34	9	156	2	49.6	1.1995e+08	1.25058e+08	1.28031e+08	2.15217e+08	2.21832e+08	2.31527e+08	0.693	0.725	0.743	1.235	1.265	1.328
metabolic process	A0A445CMJ0	Sucrose synthase OS=Arachis hypogaea OX=3818 GN=Ahy_A06g027068 PE=3 SV=1	Ahy_A06g027068	1.6109	0.0449217	Up	21	14	135	2	90.3	678277	1.18383e+06	1.07442e+06	1.64518e+06	1.63791e+06	1.50537e+06	0.529	0.925	0.841	1.273	1.26	1.164
metabolic process	A0A444XU76	Chalcone-flavonone isomerase family protein OS=Arachis hypogaea OX=3818 GN=Ahy_B09g099541 PE=3 SV=1	Ahy_B09g099541	2.6409	0.0404247	Up	27	4	19	4	24.5	1.07834e+06	1.40727e+06	457506	3.02132e+06	2.74557e+06	2.09705e+06	0.601	0.786	0.256	1.671	1.509	1.159
metabolic process	A0A445AUP0	Cytokinin dehydrogenase OS=Arachis hypogaea OX=3818 GN=Ahy_B01g054981 PE=3 SV=1	Ahy_B01g054981	14.1369	0.00582676	Up	32	14	122	2	59.6	31793.2	82735.7		913699	639570	894425	0.062	0.162		1.776	1.236	1.738
metabolic process	A0A444WNZ2	Brix domain-containing protein OS=Arachis hypogaea OX=3818 GN=Ahy_Scaffold8g108416 PE=3 SV=1	Ahy_Scaffold8g108416	6.0023	5.29664e-05	Up	7	2	4	2	37.1	111213	97465.6	107882	573051	763039	587396	0.299	0.263	0.291	1.529	2.024	1.567
metabolic process	A0A445DYF0	Putative glutathione S-transferase parC(predicted) OS=Arachis hypogaea OX=3818 GN=Ahy_A03g014722 PE=3 SV=1	Ahy_A03g014722	1.8651	0.000291014	Up	13	3	43	2	25.7	745659	771889	648567	1.3717e+06	1.3755e+06	1.34249e+06	0.718	0.745	0.627	1.31	1.306	1.282
metabolic process	A0A445ENX5	Cytokinin dehydrogenase OS=Arachis hypogaea OX=3818 GN=Ahy_A01g001621 PE=3 SV=1	Ahy_A01g001621	3.3435	1.62291e-05	Up	36	15	136	3	59.6	2.39401e+07	2.1984e+07	2.08069e+07	7.94186e+07	7.26169e+07	7.38457e+07	0.493	0.454	0.43	1.622	1.474	1.508
metabolic process	A0A445BGY9	Nuclear pore complex protein NUP1 (Fragment)(predicted) OS=Arachis hypogaea OX=3818 GN=Ahy_A09g042844 PE=4 SV=1	Ahy_A09g042844	1.5396	0.00148605	Up	2	3	10	3	141.1	626478	567716	523988	850056	902792	924077	0.858	0.78	0.721	1.156	1.22	1.256
metabolic process	A0A445ELD2	Amine oxidase OS=Arachis hypogaea OX=3818 GN=Ahy_A01g000871 PE=3 SV=1	Ahy_A01g000871	1.6086	0.0001392	Up	53	25	358	8	75.9	1.61868e+08	1.72583e+08	1.75826e+08	2.79643e+08	2.67093e+08	2.84098e+08	0.727	0.777	0.793	1.246	1.183	1.266
metabolic process	A0A445BYE3	Peroxidase OS=Arachis hypogaea OX=3818 GN=Ahy_A08g039956 PE=3 SV=1	Ahy_A08g039956	7.2287	2.80046e-05	Up	50	10	83	3	34.4	1.71538e+06	2.04416e+06	2.21845e+06	1.60308e+07	1.35817e+07	1.41296e+07	0.208	0.248	0.27	1.927	1.623	1.698
metabolic process	A0A0B5HBM1	Chalcone-flavonone isomerase family protein OS=Arachis hypogaea OX=3818 GN=CHI-II PE=2 SV=1	CHI-II	2.007	0.000301958	Up	49	9	87	9	24.7	3.08611e+07	2.848e+07	2.60111e+07	5.38279e+07	6.09455e+07	5.85264e+07	0.718	0.665	0.608	1.244	1.4	1.352
metabolic process	A0A444Y0H8	Protein kinase domain-containing protein OS=Arachis hypogaea OX=3818 GN=Ahy_B08g090713 PE=4 SV=1	Ahy_B08g090713	1.6746	0.014771	Up	5	6	20	4	136.3	994117	897241	1.05179e+06	2.00267e+06	1.62988e+06	1.35134e+06	0.755	0.683	0.802	1.51	1.222	1.019
metabolic process	A0A445EKI3	CMP/dCMP-type deaminase domain-containing protein OS=Arachis hypogaea OX=3818 GN=Ahy_A01g000564 PE=4 SV=1	Ahy_A01g000564	1.5187	0.00490417	Up	24	3	17	3	21.2	959870	1.11661e+06	1.12584e+06	1.47234e+06	1.73209e+06	1.7187e+06	0.711	0.83	0.838	1.083	1.266	1.264
metabolic process	A0A444WQ74	Aldehyde dehydrogenase(predicted) OS=Arachis hypogaea OX=3818 GN=Ahy_Scaffold5g107800 PE=4 SV=1	Ahy_Scaffold5g107800	1.579	0.00260912	Up	6	2	11	2	28.1	4.00338e+06	4.11418e+06	3.90671e+06	5.60686e+06	7.0541e+06	6.54963e+06	0.772	0.795	0.756	1.073	1.342	1.253
metabolic process	A0A444WWC4	Serine/threonine-protein phosphatase OS=Arachis hypogaea OX=3818 GN=Ahy_B10g100341 PE=3 SV=1	Ahy_B10g100341	1.6057	0.00674993	Up	11	3	12	3	52.3	603770	647580	608897	1.18108e+06	884653	955751	0.745	0.801	0.754	1.446	1.077	1.17
metabolic process	A0A445BJV4	CMP/dCMP-type deaminase domain-containing protein OS=Arachis hypogaea OX=3818 GN=Ahy_A09g044307 PE=4 SV=1	Ahy_A09g044307	2.1734	0.000684124	Up	16	2	17	2	20.4	1.18596e+06	1.23224e+06	1.13281e+06	2.24213e+06	2.94475e+06	2.62319e+06	0.628	0.655	0.603	1.179	1.54	1.38
metabolic process	A0A444YHM1	(1->3)-beta-glucan endohydrolase OS=Arachis hypogaea OX=3818 GN=Ahy_B06g080309 PE=3 SV=1	Ahy_B06g080309	1.7047	0.00018822	Up	50	10	199	6	38.7	1.20957e+08	1.31652e+08	1.38276e+08	2.23743e+08	2.27503e+08	2.23256e+08	0.684	0.746	0.785	1.255	1.269	1.252
metabolic process	A0A444YR31	Glycosyltransferase OS=Arachis hypogaea OX=3818 GN=Ahy_B06g084007 PE=3 SV=1	Ahy_B06g084007	3.7542	0.00964203	Up	6	3	5	3	58.5	352673	381455	349193	750439	1.75093e+06	1.61814e+06	0.408	0.443	0.406	0.862	1.999	1.858
metabolic process	A0A444ZCJ6	TPT domain-containing protein OS=Arachis hypogaea OX=3818 GN=Ahy_B04g069413 PE=4 SV=1	Ahy_B04g069413	3.2555	2.95714e-05	Up	11	3	15	2	42.2	318321	305331	286592	905753	1.0606e+06	1.0316e+06	0.49	0.472	0.443	1.385	1.612	1.577
metabolic process	A0A445E6U5	1,2-dihydroxy-3-keto-5-methylthiopentene dioxygenase OS=Arachis hypogaea OX=3818 GN=Ahy_A02g005467 PE=3 SV=1	Ahy_A02g005467	1.5977	0.0028838	Up	40	9	103	6	25.2	5.72579e+06	6.04673e+06	5.81306e+06	1.017e+07	8.24635e+06	1.00083e+07	0.749	0.794	0.764	1.321	1.065	1.3
metabolic process	A0A444Y5S7	Peroxidase OS=Arachis hypogaea OX=3818 GN=Ahy_B08g093316 PE=3 SV=1	Ahy_B08g093316	5.5938	0.000252977	Up	48	10	65	3	34.3	4.47081e+06	2.96764e+06	4.111e+06	2.47176e+07	2.03068e+07	2.03021e+07	0.35	0.233	0.323	1.921	1.569	1.578
metabolic process	A0A445B3M7	Pantothenate kinase 2 OS=Arachis hypogaea OX=3818 GN=Ahy_A10g047812 PE=3 SV=1	Ahy_A10g047812	1.6187	0.0203438	Up	7	5	12	4	103.6	1.42095e+06	918300	1.12266e+06	1.87968e+06	2.04413e+06	1.74545e+06	0.937	0.607	0.743	1.23	1.33	1.142
metabolic process	A0A445EU70	Fe2OG dioxygenase domain-containing protein OS=Arachis hypogaea OX=3818 GN=Ahy_A01g003917 PE=4 SV=1	Ahy_A01g003917	2.3324	0.000436344	Up	13	4	44	3	41.9	993130	765110	806143	1.99335e+06	1.98857e+06	2.07074e+06	0.694	0.536	0.566	1.382	1.371	1.436
metabolic process	A0A445E0U7	Peroxidase OS=Arachis hypogaea OX=3818 GN=Ahy_A03g015616 PE=3 SV=1	Ahy_A03g015616	20.8528	0.0315362	Up	28	7	21	7	35.4		27740	357675	4.46976e+06	4.49573e+06	3.25673e+06		0.011	0.143	1.766	1.765	1.286
metabolic process	A0A445D6Y5	Cellulose synthase-like protein D3 (Fragment)(predicted) OS=Arachis hypogaea OX=3818 GN=Ahy_A05g024873 PE=4 SV=1	Ahy_A05g024873	2.2057	0.00167592	Up	3	4	16	3	127.8	764432	823617	695051	1.6168e+06	2.0152e+06	1.4658e+06	0.624	0.674	0.569	1.309	1.622	1.187
metabolic process	A0A445BFI0	Abhydrolase_3 domain-containing protein OS=Arachis hypogaea OX=3818 GN=Ahy_A09g042321 PE=3 SV=1	Ahy_A09g042321	1.5113	0.00519389	Up	28	6	50	6	35.1	3.23011e+06	3.4689e+06	3.5235e+06	4.8016e+06	5.97048e+06	4.87447e+06	0.752	0.81	0.824	1.109	1.371	1.126
metabolic process	A0A445AL57	WD40 repeat-containing protein SMU1(predicted) OS=Arachis hypogaea OX=3818 GN=Ahy_B02g061420 PE=4 SV=1	Ahy_B02g061420	1.5013	0.00518286	Up	7	2	14	2	56.3	615653	746210	691448	1.13064e+06	1.02565e+06	963382	0.717	0.871	0.808	1.306	1.178	1.113
metabolic process	A0A445CS26	Peroxidase OS=Arachis hypogaea OX=3818 GN=Ahy_A06g029002 PE=3 SV=1	Ahy_A06g029002	10.4587	0.000225418	Up	12	3	5	3	34.2	301064	205430	385877	2.90352e+06	3.21721e+06	3.31925e+06	0.175	0.12	0.226	1.679	1.85	1.92
metabolic process	A0A445CHP8	Fe2OG dioxygenase domain-containing protein OS=Arachis hypogaea OX=3818 GN=Ahy_A07g037063 PE=3 SV=1	Ahy_A07g037063	1.7528	0.00350707	Up	16	5	22	5	41.3	3.04841e+06	2.78412e+06	2.23895e+06	4.65063e+06	4.73084e+06	4.93695e+06	0.82	0.751	0.605	1.241	1.255	1.318
metabolic process	A0A444XMI2	Protein kinase domain-containing protein OS=Arachis hypogaea OX=3818 GN=Ahy_B09g096839 PE=4 SV=1	Ahy_B09g096839	1.7381	0.00654728	Up	3	2	8	2	102.8	318561	369242	339153	493967	681000	631984	0.677	0.787	0.724	1.042	1.428	1.333
metabolic process	A0A444WU83	Helicase ATP-binding domain-containing protein OS=Arachis hypogaea OX=3818 GN=Ahy_Scaffold1g107042 PE=3 SV=1	Ahy_Scaffold1g107042	1.6596	0.0442639	Up	5	4	20	4	138	720164	541711	797482	1.23057e+06	882627	1.34252e+06	0.786	0.593	0.874	1.333	0.951	1.455
metabolic process	A0A445DIR8	Peroxidase OS=Arachis hypogaea OX=3818 GN=Ahy_A04g020871 PE=3 SV=1	Ahy_A04g020871	1.5886	0.000355614	Up	51	12	242	7	38.8	1.99398e+08	1.86351e+08	2.00564e+08	3.00849e+08	3.36713e+08	3.04774e+08	0.785	0.736	0.793	1.176	1.309	1.191
metabolic process	A0A444WQ69	Peptidase A1 domain-containing protein OS=Arachis hypogaea OX=3818 GN=Ahy_Scaffold5g107794 PE=3 SV=1	Ahy_Scaffold5g107794	3.1384	0.0213428	Up	9	4	17	4	48.1	776536	911352	307625	2.03243e+06	2.15269e+06	2.14988e+06	0.561	0.661	0.223	1.458	1.535	1.542
metabolic process	A0A445B0N0	AMP-binding domain-containing protein OS=Arachis hypogaea OX=3818 GN=Ahy_A10g046825 PE=4 SV=1	Ahy_A10g046825	2.6932	0.000848765	Up	11	5	22	3	74.1	340636	362839	252928	882178	879067	845081	0.576	0.615	0.429	1.48	1.466	1.417
metabolic process	A0A444WZ21	Peroxidase OS=Arachis hypogaea OX=3818 GN=Ahy_B10g101275 PE=3 SV=1	Ahy_B10g101275	2.3306	3.72112e-06	Up	25	6	23	5	35.6	3.33109e+06	3.38588e+06	3.47012e+06	7.8418e+06	7.86599e+06	8.31119e+06	0.586	0.598	0.613	1.37	1.366	1.452
metabolic process	A0A445E4W3	4-hydroxy-3-methylbut-2-en-1-yl diphosphate synthase (Ferredoxin), chloroplastic (Fragment)(predicted) OS=Arachis hypogaea OX=3818 GN=Ahy_A03g016883 PE=3 SV=1	Ahy_A03g016883	3.1907	0.035752	Up	29	17	80	2	82.7	543406	178950	164003	748503	1.26817e+06	842486	0.873	0.288	0.265	1.194	2.012	1.344
metabolic process	A0A444X7H1	isoaspartyl peptidase/L-asparaginase(predicted) OS=Arachis hypogaea OX=3818 GN=Ahy_B10g105209 PE=4 SV=1	Ahy_B10g105209	3.3333	4.26713e-05	Up	9	2	5	2	33.6	51649.6	47300.9	43776.3	150359	157853	173229	0.498	0.458	0.424	1.44	1.502	1.658
metabolic process	A0A445CXS1	Ubiquitin-like domain-containing protein OS=Arachis hypogaea OX=3818 GN=Ahy_A06g030897 PE=4 SV=1	Ahy_A06g030897	8.1778	1.40635e-05	Up	10	3	10	3	20.1	851460	876055		7.54417e+06	7.01165e+06	6.86579e+06	0.185	0.19		1.623	1.5	1.477
metabolic process	A0A444ZQY2	Glycosyltransferase OS=Arachis hypogaea OX=3818 GN=Ahy_B04g073551 PE=3 SV=1	Ahy_B04g073551	2.7057	0.000198412	Up	8	4	11	3	51.2	811518	982159	974372	2.34091e+06	2.72758e+06	2.50954e+06	0.472	0.573	0.569	1.352	1.566	1.449
metabolic process	A0A444ZF15	(1->3)-beta-glucan endohydrolase OS=Arachis hypogaea OX=3818 GN=Ahy_B04g070142 PE=3 SV=1	Ahy_B04g070142	7.7724	0.000497692	Up	20	4	8	4	38.6	796471	946753	502413	6.49466e+06	5.09894e+06	6.05693e+06	0.241	0.287	0.153	1.951	1.523	1.819
metabolic process	A0A445BH16	Glutathione reductase OS=Arachis hypogaea OX=3818 GN=Ahy_A09g042906 PE=3 SV=1	Ahy_A09g042906	1.986	1.43437e-05	Up	35	13	104	11	53.7	6.82623e+06	7.1758e+06	6.64953e+06	1.35867e+07	1.43235e+07	1.35982e+07	0.661	0.697	0.647	1.306	1.369	1.307
metabolic process	A0A445E6C0	Cytochrome P450 76C4(predicted) OS=Arachis hypogaea OX=3818 GN=Ahy_A02g005282 PE=3 SV=1	Ahy_A02g005282	15.3033	2.42943e-06	Up	7	3	7	3	57	38826.3	45053.7	47128.5	670203	719074	638585	0.108	0.126	0.132	1.855	1.979	1.767
metabolic process	A0A445B9V8	ATP-dependent (S)-NAD(P)H-hydrate dehydratase OS=Arachis hypogaea OX=3818 GN=Ahy_A10g050581 PE=3 SV=1	Ahy_A10g050581	1.7566	0.0225261	Up	17	6	26	6	47.1	1.49329e+06	2.4466e+06	1.53108e+06	3.09135e+06	3.22515e+06	3.40729e+06	0.592	0.972	0.609	1.216	1.261	1.34
metabolic process	A0A445B866	Abhydrolase_3 domain-containing protein OS=Arachis hypogaea OX=3818 GN=Ahy_A10g049905 PE=4 SV=1	Ahy_A10g049905	6.7786	2.67294e-05	Up	21	10	53	9	51.1	1.92098e+06	2.48587e+06	1.97054e+06	1.55281e+07	1.44143e+07	1.38216e+07	0.231	0.299	0.238	1.851	1.708	1.647
metabolic process	A0A445CR90	Xyloglucan endotransglucosylase/hydrolase OS=Arachis hypogaea OX=3818 GN=Ahy_A06g028485 PE=3 SV=1	Ahy_A06g028485	2.2693	0.00231562	Up	23	7	35	4	34.1	3.55762e+06	3.46855e+06	2.68881e+06	8.07947e+06	6.32702e+06	7.89252e+06	0.669	0.654	0.508	1.508	1.174	1.473
metabolic process	A0A445B9T4	Urease OS=Arachis hypogaea OX=3818 GN=Ahy_A10g050566 PE=3 SV=1	Ahy_A10g050566	1.6568	0.00828579	Up	7	3	17	3	92.2	568046	470651	656581	875110	1.01604e+06	952196	0.754	0.626	0.875	1.152	1.33	1.254
metabolic process	A0A445C9X6	Aldehyde dehydrogenase OS=Arachis hypogaea OX=3818 GN=Ahy_A07g033729 PE=3 SV=1	Ahy_A07g033729	1.5476	0.000466159	Up	27	12	193	10	53.5	4.40963e+07	4.27842e+07	4.05643e+07	6.19729e+07	6.9607e+07	6.81054e+07	0.812	0.79	0.75	1.132	1.264	1.244
metabolic process	A0A444YA51	RNA helicase OS=Arachis hypogaea OX=3818 GN=Ahy_B07g086463 PE=4 SV=1	Ahy_B07g086463	1.8555	0.000805759	Up	3	2	6	2	88.3	138044	125729	129237	235601	277509	224839	0.735	0.671	0.691	1.245	1.458	1.188
metabolic process	A0A445AN04	Beta-glucosidase OS=Arachis hypogaea OX=3818 GN=Ahy_B01g051872 PE=3 SV=1	Ahy_B01g051872	1.8131	0.00122465	Up	6	3	16	2	66	812952	951464	740813	1.54058e+06	1.55924e+06	1.4978e+06	0.689	0.809	0.631	1.296	1.304	1.26
metabolic process	A0A445DQQ3	probable phosphoinositide phosphatase SAC9(predicted) OS=Arachis hypogaea OX=3818 GN=Ahy_A03g011431 PE=4 SV=1	Ahy_A03g011431	2.0258	0.0190038	Up	5	5	21	5	187.9	548501	1.04307e+06	631067	1.54805e+06	1.50485e+06	1.50495e+06	0.487	0.929	0.563	1.364	1.319	1.326
metabolic process	A0A444ZDN9	Peroxidase OS=Arachis hypogaea OX=3818 GN=Ahy_B04g069825 PE=3 SV=1	Ahy_B04g069825	1.8073	0.00170457	Up	39	9	227	4	36.4	5.96544e+07	7.18254e+07	7.52713e+07	1.2293e+08	1.35012e+08	1.20206e+08	0.614	0.741	0.778	1.256	1.371	1.228
metabolic process	A0A444Z607	Glutathione S-transferase GST 5(predicted) OS=Arachis hypogaea OX=3818 GN=Ahy_B05g077978 PE=3 SV=1	Ahy_B05g077978	1.921	0.00012418	Up	13	3	19	2	26.7	1.99143e+06	1.89624e+06	2.0939e+06	3.93472e+06	4.07185e+06	3.62296e+06	0.681	0.65	0.719	1.335	1.374	1.229
metabolic process	A0A445DSG2	RNA-binding protein 39(predicted) OS=Arachis hypogaea OX=3818 GN=Ahy_A03g012052 PE=4 SV=1	Ahy_A03g012052	2.0613	0.0182854	Up	6	3	15	3	66.4	526082	528374	937170	1.50264e+06	1.31765e+06	1.33703e+06	0.515	0.519	0.922	1.46	1.273	1.299
molecular function regulator	A0A444YYM6	Kunitz inhibitor ST1-like protein(predicted) OS=Arachis hypogaea OX=3818 GN=Ahy_B05g074359 PE=3 SV=1	Ahy_B05g074359	2.6571	0.00340773	Up	6	3	9	3	85.3	1.0772e+06	991177	1.23595e+06	3.7913e+06	2.72632e+06	2.36266e+06	0.532	0.491	0.613	1.859	1.329	1.159
molecular function regulator	A0A444YHE1	LRRNT_2 domain-containing protein OS=Arachis hypogaea OX=3818 GN=Ahy_B06g080174 PE=4 SV=1	Ahy_B06g080174	1.5166	0.00016602	Up	37	8	175	2	37.2	3.53811e+07	3.37662e+07	3.21484e+07	5.06684e+07	5.35754e+07	5.12535e+07	0.83	0.794	0.757	1.179	1.239	1.193
molecular function regulator	A0A445E9L7	Pectinesterase OS=Arachis hypogaea OX=3818 GN=Ahy_A02g006381 PE=3 SV=1	Ahy_A02g006381	1.8984	0.00346612	Up	9	4	20	4	55.9	2.04139e+06	2.66787e+06	2.45529e+06	5.19418e+06	4.36493e+06	4.20246e+06	0.587	0.77	0.709	1.483	1.239	1.2
molecular function regulator	A0A445D7V0	Pectinesterase OS=Arachis hypogaea OX=3818 GN=Ahy_A05g025042 PE=3 SV=1	Ahy_A05g025042	2.0304	7.40071e-05	Up	32	16	462	14	60.2	3.24218e+08	3.49948e+08	3.40766e+08	6.45818e+08	7.26478e+08	7.13385e+08	0.63	0.681	0.665	1.245	1.392	1.375
molecular function regulator	A0A444YYC7	Kunitz-type trypsin inhibitor-like 2 protein (Fragment)(predicted) OS=Arachis hypogaea OX=3818 GN=Ahy_B05g074259 PE=3 SV=1	Ahy_B05g074259	1.9416	1.37607e-05	Up	51	6	127	6	25	1.07177e+08	1.08121e+08	1.02921e+08	2.01542e+08	2.06835e+08	2.16734e+08	0.684	0.692	0.66	1.277	1.303	1.373
multi-organism process	A0A444YHQ5	TFIIB-type domain-containing protein OS=Arachis hypogaea OX=3818 GN=Ahy_B06g080286 PE=3 SV=1	Ahy_B06g080286	1.7856	0.00137137	Up	12	3	13	3	34.1	442412	377228	484956	791391	787391	778679	0.727	0.622	0.801	1.291	1.277	1.271
[truncated: 134 more rows]

## Sheet: Down Classification
GO Terms Level 1	GO Terms Level 2	Number of proteins	Related proteins
[truncated: 20 more rows]

## Sheet: Down list
Category	Protein accession	Protein description	Gene name	UP/AP Ratio	UP/AP P value	Regulated Type	Coverage [%]	Peptides	PSMs	Unique Peptides	MW [kDa]	Intensity AP1	Intensity AP2	Intensity AP3	Intensity UP1	Intensity UP2	Intensity UP3	AP1	AP2	AP3	UP1	UP2	UP3
[truncated: 353 more rows]
