# Supplementary material for: Deciphering the Proteome and Phosphoproteome of Peanut (Arachis hypogaea L.) Pegs Penetrating into the Soil
Source: Int J Mol Sci. 2025 Jan 14;26(2):634. doi: 10.3390/ijms26020634 (PMC11765555; doi:10.3390/ijms26020634)
Supplement: Supplementary file 1 [file ijms-26-00634-s001.zip › Supplementary Table S3.xlsx]

## Sheet: links
node1	node1 Protein accession	node2	node2 Protein accession	confidence
3847.GLYMA01G00541.1	A0A444YZD3	3847.GLYMA08G20220.1	A0A445BME0	672
3847.GLYMA01G04710.1	A0A444Z607	3847.GLYMA16G27210.1	A0A445BH16	693
3847.GLYMA01G28850.1	A0A445DFK0	3847.GLYMA06G12010.1	A0A445C9X6	751
3847.GLYMA01G28850.1	A0A445DFK0	3847.GLYMA15G03910.1	A0A445BVS9	744
3847.GLYMA01G33520.1	A0A445E755	3847.GLYMA02G46020.1	A0A444YF45	541
3847.GLYMA01G33520.1	A0A445E755	3847.GLYMA09G32600.1	A0A445D3C0	433
3847.GLYMA01G33520.1	A0A445E755	3847.GLYMA11G35600.1	A0A445B891	491
3847.GLYMA01G33520.1	A0A445E755	3847.GLYMA16G00880.1	A0A445BMP5	416
3847.GLYMA01G39460.1	A0A445AQB0	3847.GLYMA08G18000.1	A0A445DT76	650
3847.GLYMA01G39460.1	A0A445AQB0	3847.GLYMA11G01350.1	A0A445A791	696
3847.GLYMA01G39460.1	A0A445AQB0	3847.GLYMA11G29460.1	A0A445AMQ8	581
3847.GLYMA01G39460.1	A0A445AQB0	3847.GLYMA16G04360.1	A0A444YRC8	664
3847.GLYMA01G41110.1	A0A444WU83	3847.GLYMA06G19321.2	A0A445B3M7	433
3847.GLYMA01G41110.1	A0A444WU83	3847.GLYMA15G12890.1	A0A445DJ45	546
3847.GLYMA01G41110.1	A0A444WU83	3847.GLYMA20G18440.4	A0A445DG83	405
3847.GLYMA01G41990.1	A0A445D9L9	3847.GLYMA05G34930.2	A0A444ZUE3	650
3847.GLYMA01G41990.1	A0A445D9L9	3847.GLYMA07G18410.1	A0A445EAI9	652
3847.GLYMA01G41990.1	A0A445D9L9	3847.GLYMA11G13780.2	A0A445D4K5	652
3847.GLYMA01G41990.1	A0A445D9L9	3847.GLYMA11G22940.2	A0A445AN04	661
3847.GLYMA01G41990.1	A0A445D9L9	3847.GLYMA12G05780.1	A0A444YYL6	652
3847.GLYMA01G41990.1	A0A445D9L9	3847.GLYMA12G05811.1	A0A444X9J0	652
3847.GLYMA01G41990.1	A0A445D9L9	3847.GLYMA14G01430.1	A0A445C2U6	650
3847.GLYMA01G41990.1	A0A445D9L9	3847.GLYMA15G14150.1	A0A445DIF6	687
3847.GLYMA01G41990.1	A0A445D9L9	3847.GLYMA19G40041.1	A0A445CMJ0	900
3847.GLYMA01G42350.1	A0A444WQT2	3847.GLYMA02G05450.1	A0A445EUG6	926
3847.GLYMA01G42350.1	A0A444WQT2	3847.GLYMA03G34480.1	A0A444YR31	530
3847.GLYMA01G42350.1	A0A444WQT2	3847.GLYMA04G40030.1	G3LT02	617
3847.GLYMA01G42350.1	A0A444WQT2	3847.GLYMA09G40570.1	A0A445E6D9	592
3847.GLYMA01G42350.1	A0A444WQT2	3847.GLYMA11G01350.1	A0A445A791	785
3847.GLYMA01G42350.1	A0A444WQT2	3847.GLYMA12G14050.1	A0A445A4Q7	402
3847.GLYMA01G42350.1	A0A444WQT2	3847.GLYMA13G31590.1	A0A444WYK0	428
3847.GLYMA01G42350.1	A0A444WQT2	3847.GLYMA18G04960.1	A0A444ZVR6	693
3847.GLYMA01G42350.1	A0A444WQT2	3847.GLYMA18G10270.1	A0A445DW92	421
3847.GLYMA01G42350.1	A0A444WQT2	3847.GLYMA18G45895.1	A0A445DCG3	441
3847.GLYMA01G42350.1	A0A444WQT2	3847.GLYMA20G38560.1	A0A444XU76	906
3847.GLYMA01G42350.1	A0A444WQT2	3847.GLYMA20G38570.1	A0A0B5HBM1	684
3847.GLYMA01G42661.1	A0A444Z8U9	3847.GLYMA13G42210.1	A0A445BVD0	428
3847.GLYMA01G42661.1	A0A444Z8U9	3847.GLYMA17G37820.1	A0A445BRF2	500
3847.GLYMA01G45570.2	A0A445DGR4	3847.GLYMA12G35070.1	A0A444Y4D9	541
3847.GLYMA01G45570.2	A0A445DGR4	3847.GLYMA19G29380.1	A0A444YQV3	401
3847.GLYMA02G01390.1	A0A444YA51	3847.GLYMA05G13330.1	A0A444X825	951
3847.GLYMA02G01390.1	A0A444YA51	3847.GLYMA08G08040.1	A0A444ZTB2	848
3847.GLYMA02G01390.1	A0A444YA51	3847.GLYMA08G28320.1	A0A444WNZ2	840
3847.GLYMA02G01390.1	A0A444YA51	3847.GLYMA09G29540.1	A0A444YYT7	551
3847.GLYMA02G01390.1	A0A444YA51	3847.GLYMA11G35600.1	A0A445B891	593
3847.GLYMA02G01390.1	A0A444YA51	3847.GLYMA13G00880.1	A0A445AV22	880
3847.GLYMA02G01390.1	A0A444YA51	3847.GLYMA20G18440.4	A0A445DG83	634
3847.GLYMA02G03680.1	A0A445D8I2	3847.GLYMA05G32790.1	A0A444ZXX3	543
3847.GLYMA02G03680.1	A0A445D8I2	3847.GLYMA15G09560.1	A0A444WX35	816
3847.GLYMA02G04820.1	A0A445AB19	3847.GLYMA02G06800.1	A0A445APP4	495
3847.GLYMA02G04820.1	A0A445AB19	3847.GLYMA02G33780.1	A0A445D1U7	587
3847.GLYMA02G04820.1	A0A445AB19	3847.GLYMA02G40040.1	A0A444YBL7	487
3847.GLYMA02G04820.1	A0A445AB19	3847.GLYMA08G45510.1	A0A444XDS8	559
3847.GLYMA02G04820.1	A0A445AB19	3847.GLYMA13G34520.1	A0A444Y3V7	537
3847.GLYMA02G05450.1	A0A445EUG6	3847.GLYMA04G40030.1	G3LT02	979
3847.GLYMA02G05450.1	A0A445EUG6	3847.GLYMA09G40570.1	A0A445E6D9	478
3847.GLYMA02G05450.1	A0A445EUG6	3847.GLYMA11G01350.1	A0A445A791	770
3847.GLYMA02G05450.1	A0A445EUG6	3847.GLYMA18G04960.1	A0A444ZVR6	588
3847.GLYMA02G05450.1	A0A445EUG6	3847.GLYMA20G38560.1	A0A444XU76	994
3847.GLYMA02G05450.1	A0A445EUG6	3847.GLYMA20G38570.1	A0A0B5HBM1	985
3847.GLYMA02G06800.1	A0A445APP4	3847.GLYMA11G10320.1	A0A445A7M6	530
3847.GLYMA02G06800.1	A0A445APP4	3847.GLYMA17G37820.1	A0A445BRF2	435
3847.GLYMA02G16710.1	A0A445CKP1	3847.GLYMA07G09040.1	A0A445E917	569
3847.GLYMA02G33780.1	A0A445D1U7	3847.GLYMA16G27210.1	A0A445BH16	693
3847.GLYMA02G35230.1	A0A445E7N3	3847.GLYMA03G03120.1	A0A444XCC0	420
3847.GLYMA02G35230.1	A0A445E7N3	3847.GLYMA08G41710.1	A0A445CYL7	566
3847.GLYMA02G42000.1	A0A445C5N4	3847.GLYMA16G29750.1	A0A445DTY4	595
3847.GLYMA02G44170.1	A0A445C490	3847.GLYMA06G12010.1	A0A445C9X6	751
3847.GLYMA02G44170.1	A0A445C490	3847.GLYMA15G03910.1	A0A445BVS9	773
3847.GLYMA02G45380.1	A0A445C3S4	3847.GLYMA06G02550.1	A0A444YG99	552
3847.GLYMA02G45690.2	A0A444YEV7	3847.GLYMA0317S00200.1	A0A444WVN0	716
3847.GLYMA0317S00200.1	A0A444WVN0	3847.GLYMA18G00926.1	A0A444ZBQ5	565
3847.GLYMA03G00840.1	A0A445CI90	3847.GLYMA03G27030.1	A0A445ADH2	513
3847.GLYMA03G00840.1	A0A445CI90	3847.GLYMA09G32600.1	A0A445D3C0	448
3847.GLYMA03G00840.1	A0A445CI90	3847.GLYMA11G10040.1	A0A445E2G8	413
3847.GLYMA03G00840.1	A0A445CI90	3847.GLYMA16G29750.1	A0A445DTY4	713
3847.GLYMA03G02410.1	A0A445E6C0	3847.GLYMA08G18000.1	A0A445DT76	611
3847.GLYMA03G03120.1	A0A444XCC0	3847.GLYMA08G41710.1	A0A445CYL7	530
3847.GLYMA03G16563.1	A0A445AJQ4	3847.GLYMA16G27210.1	A0A445BH16	693
3847.GLYMA03G27030.1	A0A445ADH2	3847.GLYMA13G00910.1	A0A445AUZ4	432
3847.GLYMA03G27030.1	A0A445ADH2	3847.GLYMA16G29750.1	A0A445DTY4	451
3847.GLYMA03G27030.1	A0A445ADH2	3847.GLYMA17G37820.1	A0A445BRF2	450
3847.GLYMA04G00420.1	A0A444YG97	3847.GLYMA08G07690.1	A0A445DMQ3	408
3847.GLYMA04G00420.1	A0A444YG97	3847.GLYMA11G10040.1	A0A445E2G8	943
3847.GLYMA04G00420.1	A0A444YG97	3847.GLYMA12G29590.3	A0A445E4W3	403
3847.GLYMA04G00420.1	A0A444YG97	3847.GLYMA13G30560.1	A0A444WYZ1	737
3847.GLYMA04G00420.1	A0A444YG97	3847.GLYMA14G08490.1	A0A444YWK7	515
3847.GLYMA04G09510.1	A0A445C8X3	3847.GLYMA09G33650.1	A0A444WVT0	603
3847.GLYMA04G14361.1	A0A445DP80	3847.GLYMA06G18810.1	A0A445AAM6	600
3847.GLYMA04G14361.1	A0A445DP80	3847.GLYMA13G31590.1	A0A444WYK0	651
3847.GLYMA04G14361.1	A0A445DP80	3847.GLYMA17G02260.1	A0A445ELD2	600
3847.GLYMA04G14361.1	A0A445DP80	3847.GLYMA18G45895.1	A0A445DCG3	650
3847.GLYMA04G33180.1	A0A0A6ZDY1	3847.GLYMA19G26710.1	A0A444YSI0	701
3847.GLYMA04G39860.1	A0A445B5N9	3847.GLYMA14G39560.1	A0A445C672	446
3847.GLYMA04G40030.1	G3LT02	3847.GLYMA11G01350.1	A0A445A791	752
3847.GLYMA04G40030.1	G3LT02	3847.GLYMA18G04960.1	A0A444ZVR6	781
3847.GLYMA04G40030.1	G3LT02	3847.GLYMA20G38560.1	A0A444XU76	863
3847.GLYMA04G40030.1	G3LT02	3847.GLYMA20G38570.1	A0A0B5HBM1	861
3847.GLYMA05G09015.1	A0A445D3H7	3847.GLYMA20G33720.1	A0A445BGY9	618
3847.GLYMA05G13330.1	A0A444X825	3847.GLYMA07G33000.1	A0A445B7I0	692
3847.GLYMA05G13330.1	A0A444X825	3847.GLYMA08G08040.1	A0A444ZTB2	847
3847.GLYMA05G13330.1	A0A444X825	3847.GLYMA08G28320.1	A0A444WNZ2	847
3847.GLYMA05G13330.1	A0A444X825	3847.GLYMA13G00880.1	A0A445AV22	984
3847.GLYMA05G13330.1	A0A444X825	3847.GLYMA17G33600.2	A0A445CX02	819
3847.GLYMA05G30040.1	A0A444ZX67	3847.GLYMA13G30560.1	A0A444WYZ1	481
3847.GLYMA05G30040.1	A0A444ZX67	3847.GLYMA14G39940.1	A0A444YG87	847
3847.GLYMA05G30040.1	A0A444ZX67	3847.GLYMA20G21520.1	A0A445E888	857
3847.GLYMA05G30430.1	A0A445AL57	3847.GLYMA13G00880.1	A0A445AV22	477
3847.GLYMA05G30430.1	A0A445AL57	3847.GLYMA20G18440.4	A0A445DG83	861
3847.GLYMA05G31810.1	A0A444ZXW4	3847.GLYMA05G34400.2	A0A445B279	842
3847.GLYMA05G31810.1	A0A444ZXW4	3847.GLYMA08G15370.1	A0A445DSG2	487
3847.GLYMA05G34930.2	A0A444ZUE3	3847.GLYMA07G18410.1	A0A445EAI9	650
3847.GLYMA05G34930.2	A0A444ZUE3	3847.GLYMA09G36580.2	A0A445E1Z6	650
3847.GLYMA05G34930.2	A0A444ZUE3	3847.GLYMA11G13780.2	A0A445D4K5	654
3847.GLYMA05G34930.2	A0A444ZUE3	3847.GLYMA11G22940.2	A0A445AN04	650
3847.GLYMA05G34930.2	A0A444ZUE3	3847.GLYMA12G05780.1	A0A444YYL6	654
3847.GLYMA05G34930.2	A0A444ZUE3	3847.GLYMA12G05811.1	A0A444X9J0	654
3847.GLYMA05G34930.2	A0A444ZUE3	3847.GLYMA15G14150.1	A0A445DIF6	650
3847.GLYMA05G38110.1	A0A445EIQ1	3847.GLYMA13G42210.1	A0A445BVD0	428
3847.GLYMA05G38110.1	A0A445EIQ1	3847.GLYMA17G37820.1	A0A445BRF2	510
3847.GLYMA06G08540.1	A0A444X6Z3	3847.GLYMA07G04310.1	A0A445BMR2	612
3847.GLYMA06G09830.1	A0A445BTN3	3847.GLYMA15G09560.1	A0A444WX35	403
3847.GLYMA06G12010.1	A0A445C9X6	3847.GLYMA06G18810.1	A0A445AAM6	688
3847.GLYMA06G12010.1	A0A445C9X6	3847.GLYMA17G02260.1	A0A445ELD2	688
3847.GLYMA06G12010.1	A0A445C9X6	3847.GLYMA20G10240.1	A0A445BNG3	751
3847.GLYMA06G18810.1	A0A445AAM6	3847.GLYMA13G31590.1	A0A444WYK0	697
3847.GLYMA06G18810.1	A0A445AAM6	3847.GLYMA15G03910.1	A0A445BVS9	688
3847.GLYMA06G18810.1	A0A445AAM6	3847.GLYMA17G02260.1	A0A445ELD2	610
3847.GLYMA06G18810.1	A0A445AAM6	3847.GLYMA18G45895.1	A0A445DCG3	600
3847.GLYMA07G04310.1	A0A445BMR2	3847.GLYMA12G34570.1	A0A445DYW3	711
3847.GLYMA07G18410.1	A0A445EAI9	3847.GLYMA09G36580.2	A0A445E1Z6	652
3847.GLYMA07G18410.1	A0A445EAI9	3847.GLYMA15G14150.1	A0A445DIF6	677
3847.GLYMA07G33000.1	A0A445B7I0	3847.GLYMA09G29540.1	A0A444YYT7	772
3847.GLYMA07G33000.1	A0A445B7I0	3847.GLYMA11G35600.1	A0A445B891	957
3847.GLYMA08G05190.1	A0A445DNI1	3847.GLYMA09G32600.1	A0A445D3C0	847
3847.GLYMA08G05190.1	A0A445DNI1	3847.GLYMA11G10040.1	A0A445E2G8	480
3847.GLYMA08G08040.1	A0A444ZTB2	3847.GLYMA08G28320.1	A0A444WNZ2	847
3847.GLYMA08G08040.1	A0A444ZTB2	3847.GLYMA13G00880.1	A0A445AV22	847
3847.GLYMA08G08040.1	A0A444ZTB2	3847.GLYMA13G17790.1	A0A445EKI3	475
3847.GLYMA08G08040.1	A0A444ZTB2	3847.GLYMA17G33600.2	A0A445CX02	811
3847.GLYMA08G08040.1	A0A444ZTB2	3847.GLYMA20G37210.2	A0A445BJV4	475
3847.GLYMA08G08360.1	A0A445DMD2	3847.GLYMA19G29380.1	A0A444YQV3	423
3847.GLYMA08G12520.1	A0A444XBF2	3847.GLYMA16G27210.1	A0A445BH16	693
3847.GLYMA08G13130.1	A0A444ZX65	3847.GLYMA09G27700.1	A0A445BCR7	714
3847.GLYMA08G13130.1	A0A444ZX65	3847.GLYMA20G23080.1	A0A445BKU9	550
3847.GLYMA08G17650.1	A0A444Y0H8	3847.GLYMA19G37760.2	A0A444YPM1	458
3847.GLYMA08G20220.1	A0A445BME0	3847.GLYMA13G27820.1	A0A444ZCG5	713
3847.GLYMA08G20220.1	A0A445BME0	3847.GLYMA19G32700.1	A0A444YHE1	718
3847.GLYMA08G28320.1	A0A444WNZ2	3847.GLYMA11G35600.1	A0A445B891	809
3847.GLYMA08G28320.1	A0A444WNZ2	3847.GLYMA13G00880.1	A0A445AV22	847
3847.GLYMA08G28320.1	A0A444WNZ2	3847.GLYMA16G00880.1	A0A445BMP5	489
3847.GLYMA08G28320.1	A0A444WNZ2	3847.GLYMA17G33600.2	A0A445CX02	856
3847.GLYMA08G39390.1	A0A444ZVS4	3847.GLYMA16G27210.1	A0A445BH16	547
3847.GLYMA08G39390.1	A0A444ZVS4	3847.GLYMA17G02260.1	A0A445ELD2	530
3847.GLYMA08G41710.1	A0A445CYL7	3847.GLYMA19G35620.1	A0A444YMM3	579
3847.GLYMA08G41710.1	A0A445CYL7	3847.GLYMA20G32980.1	A0A445BGF2	567
3847.GLYMA09G02600.1	A0A444ZDN9	3847.GLYMA16G29750.1	A0A445DTY4	552
3847.GLYMA09G21760.1	A0A444YV87	3847.GLYMA14G39940.1	A0A444YG87	536
3847.GLYMA09G24900.1	A0A444YXG9	3847.GLYMA10G28680.1	A0A445BL46	544
3847.GLYMA09G24900.1	A0A444YXG9	3847.GLYMA20G32930.1	A0A445BGC9	508
3847.GLYMA09G27700.1	A0A445BCR7	3847.GLYMA13G42210.1	A0A445BVD0	714
3847.GLYMA09G29540.1	A0A444YYT7	3847.GLYMA11G35600.1	A0A445B891	970
3847.GLYMA09G32600.1	A0A445D3C0	3847.GLYMA11G10040.1	A0A445E2G8	677
3847.GLYMA09G32600.1	A0A445D3C0	3847.GLYMA14G08490.1	A0A444YWK7	920
3847.GLYMA09G32830.2	A0A444WWC4	3847.GLYMA16G29750.1	A0A445DTY4	489
3847.GLYMA09G36580.2	A0A445E1Z6	3847.GLYMA11G13780.2	A0A445D4K5	652
3847.GLYMA09G36580.2	A0A445E1Z6	3847.GLYMA11G22940.2	A0A445AN04	661
3847.GLYMA09G36580.2	A0A445E1Z6	3847.GLYMA12G05780.1	A0A444YYL6	652
3847.GLYMA09G36580.2	A0A445E1Z6	3847.GLYMA12G05811.1	A0A444X9J0	652
3847.GLYMA09G36580.2	A0A445E1Z6	3847.GLYMA14G01430.1	A0A445C2U6	650
3847.GLYMA09G36580.2	A0A445E1Z6	3847.GLYMA15G14150.1	A0A445DIF6	687
3847.GLYMA09G36580.2	A0A445E1Z6	3847.GLYMA19G40041.1	A0A445CMJ0	935
3847.GLYMA09G40570.1	A0A445E6D9	3847.GLYMA18G04960.1	A0A444ZVR6	530
3847.GLYMA09G40570.1	A0A445E6D9	3847.GLYMA20G38560.1	A0A444XU76	476
3847.GLYMA09G40570.1	A0A445E6D9	3847.GLYMA20G38570.1	A0A0B5HBM1	476
3847.GLYMA09G41380.1	D8KXZ1	3847.GLYMA11G10040.1	A0A445E2G8	437
3847.GLYMA09G41380.1	D8KXZ1	3847.GLYMA16G06333.1	A0A444ZST1	496
3847.GLYMA09G41380.1	D8KXZ1	3847.GLYMA18G42280.1	E6Y6R9	844
3847.GLYMA11G01350.1	A0A445A791	3847.GLYMA16G04360.1	A0A444YRC8	650
3847.GLYMA11G01350.1	A0A445A791	3847.GLYMA20G38560.1	A0A444XU76	952
3847.GLYMA11G01350.1	A0A445A791	3847.GLYMA20G38570.1	A0A0B5HBM1	777
3847.GLYMA11G10040.1	A0A445E2G8	3847.GLYMA12G29590.3	A0A445E4W3	638
3847.GLYMA11G10040.1	A0A445E2G8	3847.GLYMA13G30560.1	A0A444WYZ1	658
3847.GLYMA11G10040.1	A0A445E2G8	3847.GLYMA14G08490.1	A0A444YWK7	592
3847.GLYMA11G13270.2	A0A445A8W4	3847.GLYMA13G31590.1	A0A444WYK0	471
3847.GLYMA11G13270.2	A0A445A8W4	3847.GLYMA15G06770.1	A0A444WXV5	510
3847.GLYMA11G13270.2	A0A445A8W4	3847.GLYMA15G13080.1	A0A444ZDD8	519
3847.GLYMA11G13780.2	A0A445D4K5	3847.GLYMA15G14150.1	A0A445DIF6	671
3847.GLYMA11G22940.2	A0A445AN04	3847.GLYMA15G14150.1	A0A445DIF6	683
3847.GLYMA11G35600.1	A0A445B891	3847.GLYMA16G00880.1	A0A445BMP5	692
3847.GLYMA11G35600.1	A0A445B891	3847.GLYMA19G30540.1	A0A444YQD3	607
3847.GLYMA11G35600.1	A0A445B891	3847.GLYMA20G23080.1	A0A445BKU9	451
3847.GLYMA12G02460.1	A0A444Z879	3847.GLYMA17G01960.1	A0A445B9V8	903
3847.GLYMA12G05780.1	A0A444YYL6	3847.GLYMA15G14150.1	A0A445DIF6	671
3847.GLYMA12G05811.1	A0A444X9J0	3847.GLYMA15G14150.1	A0A445DIF6	671
3847.GLYMA12G29550.1	A0A444Y833	3847.GLYMA16G27210.1	A0A445BH16	522
3847.GLYMA12G29550.1	A0A444Y833	3847.GLYMA17G37820.1	A0A445BRF2	827
3847.GLYMA12G29550.1	A0A444Y833	3847.GLYMA20G23080.1	A0A445BKU9	820
3847.GLYMA12G29590.3	A0A445E4W3	3847.GLYMA13G28470.1	A0A445ELP1	733
3847.GLYMA13G00880.1	A0A445AV22	3847.GLYMA17G33600.2	A0A445CX02	788
3847.GLYMA13G16500.1	A0A445EPA3	3847.GLYMA15G07480.1	A0A444WYH1	531
3847.GLYMA13G27820.1	A0A444ZCG5	3847.GLYMA19G32700.1	A0A444YHE1	713
3847.GLYMA13G29291.1	A0A445CXS1	3847.GLYMA14G02260.1	A0A445C3C6	513
3847.GLYMA13G31590.1	A0A444WYK0	3847.GLYMA16G00880.1	A0A445BMP5	449
3847.GLYMA13G31590.1	A0A444WYK0	3847.GLYMA17G02260.1	A0A445ELD2	697
3847.GLYMA13G31590.1	A0A444WYK0	3847.GLYMA18G45895.1	A0A445DCG3	655
3847.GLYMA14G01430.1	A0A445C2U6	3847.GLYMA15G14150.1	A0A445DIF6	650
3847.GLYMA14G39560.1	A0A445C672	3847.GLYMA16G29750.1	A0A445DTY4	571
3847.GLYMA14G39940.1	A0A444YG87	3847.GLYMA15G08600.1	A0A445BBR9	715
3847.GLYMA14G39940.1	A0A444YG87	3847.GLYMA16G27210.1	A0A445BH16	473
3847.GLYMA14G39940.1	A0A444YG87	3847.GLYMA19G36080.1	A0A445AGE9	456
3847.GLYMA14G39940.1	A0A444YG87	3847.GLYMA20G35370.1	A0A445BIK2	402
3847.GLYMA15G03910.1	A0A445BVS9	3847.GLYMA17G02260.1	A0A445ELD2	688
3847.GLYMA15G03910.1	A0A445BVS9	3847.GLYMA20G10240.1	A0A445BNG3	773
3847.GLYMA15G08600.1	A0A445BBR9	3847.GLYMA20G35370.1	A0A445BIK2	644
3847.GLYMA15G10130.1	A0A445BCG7	3847.GLYMA17G03610.1	A0A445AWH5	534
3847.GLYMA15G13470.1	A0A445DIQ0	3847.GLYMA20G37330.1	A0A444XMI2	699
3847.GLYMA15G13510.1	A0A445DIR8	3847.GLYMA16G29750.1	A0A445DTY4	552
3847.GLYMA15G14150.1	A0A445DIF6	3847.GLYMA19G40041.1	A0A445CMJ0	658
3847.GLYMA15G40200.1	A0A445DYF0	3847.GLYMA16G27210.1	A0A445BH16	693
3847.GLYMA16G00880.1	A0A445BMP5	3847.GLYMA16G09170.2	A0A445BNG8	430
3847.GLYMA16G09170.2	A0A445BNG8	3847.GLYMA17G01960.1	A0A445B9V8	485
3847.GLYMA16G27210.1	A0A445BH16	3847.GLYMA18G04960.1	A0A444ZVR6	752
3847.GLYMA16G27210.1	A0A445BH16	3847.GLYMA19G36080.1	A0A445AGE9	694
3847.GLYMA16G29750.1	A0A445DTY4	3847.GLYMA20G23080.1	A0A445BKU9	511
3847.GLYMA17G02260.1	A0A445ELD2	3847.GLYMA18G45895.1	A0A445DCG3	600
3847.GLYMA17G37820.1	A0A445BRF2	3847.GLYMA20G23080.1	A0A445BKU9	977
3847.GLYMA18G04960.1	A0A444ZVR6	3847.GLYMA20G38560.1	A0A444XU76	568
3847.GLYMA18G04960.1	A0A444ZVR6	3847.GLYMA20G38570.1	A0A0B5HBM1	568
3847.GLYMA20G01060.1	A0A445B0N0	3847.GLYMA20G32930.1	A0A445BGC9	584

## Sheet: nodes
name	protein	Protein description	Gene name	MCODE_Cluster	Biological Process	Cellular Component	Degree	Domain description	KEGG Gene	KEGG KO No.	KEGG pathway	KOG category	KOG description	KOG NO.	log2(UP/AP Ratio)	Molecular Function	MW [kDa]	Peptides	Pfam ID	PSMs	Regulated Type	Subcellular localization	Unique Peptides	UP/AP P value	UP/AP Ratio	AP1	AP2	AP3	UP1	UP2	UP3
3847.GLYMA01G00541.1	A0A444YZD3	Phospholipase A2 isogeny 3(predicted) OS=Arachis hypogaea OX=3818 GN=Ahy_B05g074596 PE=4 SV=1	Ahy_B05g074596			GO:0005622 intracellular; GO:0005623 cell; GO:0005737 cytoplasm; GO:0005773 vacuole; GO:0005794 Golgi apparatus; GO:0012505 endomembrane system; GO:0043226 organelle; GO:0043227 membrane-bounded organelle; GO:0043229 intracellular organelle; GO:0043231 intracellular membrane-bounded organelle;	1		PLA2G, SPLA2; secretory phospholipase A2 [EC:3.1.1.4]	K01047	map00564 Glycerophospholipid metabolism; map00565 Ether lipid metabolism; map00590 Arachidonic acid metabolism; map00591 Linoleic acid metabolism; map00592 alpha-Linolenic acid metabolism; map01100 Metabolic pathways; map01110 Biosynthesis of secondary metabolites				0.641546	GO:0003824 catalytic activity; GO:0004620 phospholipase activity; GO:0004623 phospholipase A2 activity; GO:0005488 binding; GO:0005509 calcium ion binding; GO:0008289 lipid binding; GO:0016298 lipase activity; GO:0016787 hydrolase activity; GO:0016788 hydrolase activity, acting on ester bonds; GO:0043167 ion binding; GO:0043169 cation binding; GO:0046872 metal ion binding; GO:0052689 carboxylic e…	17.4	2		8	Up	extracellular	2	0.013447	1.56	0.688	0.713	0.94	1.154	1.177	1.321
3847.GLYMA08G20220.1	A0A445BME0	Lipoxygenase OS=Arachis hypogaea OX=3818 GN=Ahy_A09g045486 PE=3 SV=1	Ahy_A09g045486	Linoleic acid metabolism		GO:0005622 intracellular; GO:0005623 cell; GO:0005737 cytoplasm;	3	PLAT/LH2 domain; Lipoxygenase	LOX1_5; linoleate 9S-lipoxygenase [EC:1.13.11.58]	K15718	map00591 Linoleic acid metabolism				1.8662		97.6	12	PF01477; PF00305	726	Up	cytoplasm	10	0.0099314	3.6457	0.524	0.219	0.544	1.567	1.541	1.584
3847.GLYMA01G04710.1	A0A444Z607	Glutathione S-transferase GST 5(predicted) OS=Arachis hypogaea OX=3818 GN=Ahy_B05g077978 PE=3 SV=1	Ahy_B05g077978		GO:0006518 peptide metabolic process; GO:0006575 cellular modified amino acid metabolic process; GO:0006749 glutathione metabolic process; GO:0006790 sulfur compound metabolic process; GO:0006807 nitrogen compound metabolic process; GO:0006950 response to stress; GO:0006970 response to osmotic stress; GO:0007275 multicellular organism development; GO:0008152 metabolic process; GO:0009056 cataboli…	GO:0005622 intracellular; GO:0005623 cell; GO:0005737 cytoplasm; GO:0009507 chloroplast; GO:0009536 plastid; GO:0043226 organelle; GO:0043227 membrane-bounded organelle; GO:0043229 intracellular organelle; GO:0043231 intracellular membrane-bounded organelle;	1	Glutathione S-transferase, N-terminal domain; Glutathione S-transferase, C-terminal domain	GST, gst; glutathione S-transferase [EC:2.5.1.18]	K00799	map00480 Glutathione metabolism; map01100 Metabolic pathways	O	Glutathione S-transferase	KOG0406	0.941858	GO:0003824 catalytic activity; GO:0004364 glutathione transferase activity; GO:0016740 transferase activity; GO:0016765 transferase activity, transferring alkyl or aryl (other than methyl) groups;	26.7	3	PF02798; PF00043	19	Up	cytoplasm	2	0.00012418	1.921	0.681	0.65	0.719	1.335	1.374	1.229
3847.GLYMA16G27210.1	A0A445BH16	Glutathione reductase OS=Arachis hypogaea OX=3818 GN=Ahy_A09g042906 PE=3 SV=1	Ahy_A09g042906		GO:0000302 response to reactive oxygen species; GO:0000305 response to oxygen radical; GO:0006950 response to stress; GO:0006979 response to oxidative stress; GO:0008152 metabolic process; GO:0009636 response to toxic substance; GO:0009987 cellular process; GO:0010035 response to inorganic substance; GO:0019725 cellular homeostasis; GO:0042221 response to chemical; GO:0042592 homeostatic process;…	GO:0005622 intracellular; GO:0005623 cell; GO:0005737 cytoplasm; GO:0005777 peroxisome; GO:0042579 microbody; GO:0043226 organelle; GO:0043227 membrane-bounded organelle; GO:0043229 intracellular organelle; GO:0043231 intracellular membrane-bounded organelle;	10	Pyridine nucleotide-disulphide oxidoreductase; Pyridine nucleotide-disulphide oxidoreductase, dimerisation domain	GSR, gor; glutathione reductase (NADPH) [EC:1.8.1.7]	K00383	map00480 Glutathione metabolism; map01100 Metabolic pathways	Q	Pyridine nucleotide-disulphide oxidoreductase	KOG0405	0.989866	GO:0003824 catalytic activity; GO:0004362 glutathione-disulfide reductase activity; GO:0015036 disulfide oxidoreductase activity; GO:0015037 peptide disulfide oxidoreductase activity; GO:0015038 glutathione disulfide oxidoreductase activity; GO:0016209 antioxidant activity; GO:0016491 oxidoreductase activity; GO:0016651 oxidoreductase activity, acting on NAD(P)H; GO:0016667 oxidoreductase activit…	53.7	13	PF07992; PF02852	104	Up	cytoplasm	11	1.43437e-05	1.986	0.661	0.697	0.647	1.306	1.369	1.307
3847.GLYMA01G28850.1	A0A445DFK0	Alcohol dehydrogenase-like 3(predicted) OS=Arachis hypogaea OX=3818 GN=Ahy_A04g019251 PE=3 SV=1	Ahy_A04g019251				2	Alcohol dehydrogenase GroES-like domain	E1.1.1.1, adh; alcohol dehydrogenase [EC:1.1.1.1]	K00001	map00010 Glycolysis / Gluconeogenesis; map00071 Fatty acid degradation; map00350 Tyrosine metabolism; map01100 Metabolic pathways; map01110 Biosynthesis of secondary metabolites	Q	Alcohol dehydrogenase, class III	KOG0022	0.622743		43.2	2	PF08240	9	Up	endoplasmic reticulum	2	0.049042	1.5398	0.644	0.682	1.034	1.332	1.224	1.078
3847.GLYMA06G12010.1	A0A445C9X6	Aldehyde dehydrogenase OS=Arachis hypogaea OX=3818 GN=Ahy_A07g033729 PE=3 SV=1	Ahy_A07g033729		GO:0001101 response to acid chemical; GO:0006950 response to stress; GO:0006970 response to osmotic stress; GO:0008152 metabolic process; GO:0009269 response to desiccation; GO:0009414 response to water deprivation; GO:0009415 response to water; GO:0009628 response to abiotic stimulus; GO:0009651 response to salt stress; GO:0009719 response to endogenous stimulus; GO:0009725 response to hormone; …	GO:0005622 intracellular; GO:0005623 cell; GO:0005737 cytoplasm; GO:0005773 vacuole; GO:0005783 endoplasmic reticulum; GO:0005794 Golgi apparatus; GO:0005911 cell-cell junction; GO:0009506 plasmodesma; GO:0009536 plastid; GO:0012505 endomembrane system; GO:0016020 membrane; GO:0030054 cell junction; GO:0043226 organelle; GO:0043227 membrane-bounded organelle; GO:0043229 intracellular organelle; G…	5		ALDH; aldehyde dehydrogenase (NAD+) [EC:1.2.1.3]	K00128	map00010 Glycolysis / Gluconeogenesis; map00053 Ascorbate and aldarate metabolism; map00071 Fatty acid degradation; map00280 Valine, leucine and isoleucine degradation; map00310 Lysine degradation; map00330 Arginine and proline metabolism; map00340 Histidine metabolism; map00380 Tryptophan metabolism; map00410 beta-Alanine metabolism; map00561 Glycerolipid metabolism; map00620 Pyruvate metabolism…	C	Aldehyde dehydrogenase	KOG2456	0.630033	GO:0003824 catalytic activity; GO:0004028 3-chloroallyl aldehyde dehydrogenase activity; GO:0004029 aldehyde dehydrogenase (NAD+) activity; GO:0016491 oxidoreductase activity; GO:0016620 oxidoreductase activity, acting on the aldehyde or oxo group of donors, NAD or NADP as acceptor; GO:0016903 oxidoreductase activity, acting on the aldehyde or oxo group of donors;	53.5	12		193	Up	cytoplasm	10	0.000466159	1.5476	0.812	0.79	0.75	1.132	1.264	1.244
3847.GLYMA15G03910.1	A0A445BVS9	Aldehyde dehydrogenase OS=Arachis hypogaea OX=3818 GN=Ahy_A08g039114 PE=3 SV=1	Ahy_A08g039114		GO:0008152 metabolic process; GO:0055114 oxidation-reduction process;	GO:0005622 intracellular; GO:0005623 cell; GO:0005737 cytoplasm; GO:0005783 endoplasmic reticulum; GO:0012505 endomembrane system; GO:0016020 membrane; GO:0043226 organelle; GO:0043227 membrane-bounded organelle; GO:0043229 intracellular organelle; GO:0043231 intracellular membrane-bounded organelle;	5		ALDH; aldehyde dehydrogenase (NAD+) [EC:1.2.1.3]	K00128	map00010 Glycolysis / Gluconeogenesis; map00053 Ascorbate and aldarate metabolism; map00071 Fatty acid degradation; map00280 Valine, leucine and isoleucine degradation; map00310 Lysine degradation; map00330 Arginine and proline metabolism; map00340 Histidine metabolism; map00380 Tryptophan metabolism; map00410 beta-Alanine metabolism; map00561 Glycerolipid metabolism; map00620 Pyruvate metabolism…	C	Aldehyde dehydrogenase	KOG2456	-0.88977	GO:0003824 catalytic activity; GO:0004029 aldehyde dehydrogenase (NAD+) activity; GO:0016491 oxidoreductase activity; GO:0016620 oxidoreductase activity, acting on the aldehyde or oxo group of donors, NAD or NADP as acceptor; GO:0016903 oxidoreductase activity, acting on the aldehyde or oxo group of donors;	55.4	9		66	Down	cytoplasm	2	0.000250881	0.5397	1.23	1.305	1.369	0.648	0.73	0.729
3847.GLYMA01G33520.1	A0A445E755	Methionine aminopeptidase OS=Arachis hypogaea OX=3818 GN=Ahy_A02g005431 PE=3 SV=1	Ahy_A02g005431				4	Metallopeptidase family M24	map; methionyl aminopeptidase [EC:3.4.11.18]	K01265		O	Putative methionine aminopeptidase	KOG2738	0.609093		44.2	6	PF00557	39	Up	cytoskeleton	6	0.0114738	1.5253	0.755	0.907	0.71	1.111	1.356	1.151
3847.GLYMA02G46020.1	A0A444YF45	Protein-methionine-S-oxide reductase OS=Arachis hypogaea OX=3818 GN=Ahy_A07g031300 PE=3 SV=1	Ahy_A07g031300		GO:0006950 response to stress; GO:0006979 response to oxidative stress; GO:0008152 metabolic process; GO:0009314 response to radiation; GO:0009416 response to light stimulus; GO:0009628 response to abiotic stimulus; GO:0009719 response to endogenous stimulus; GO:0009725 response to hormone; GO:0009735 response to cytokinin; GO:0009987 cellular process; GO:0010033 response to organic substance; GO…	GO:0005622 intracellular; GO:0005623 cell; GO:0005737 cytoplasm; GO:0005739 mitochondrion; GO:0009507 chloroplast; GO:0009526 plastid envelope; GO:0009532 plastid stroma; GO:0009536 plastid; GO:0009570 chloroplast stroma; GO:0009941 chloroplast envelope; GO:0031967 organelle envelope; GO:0031975 envelope; GO:0043226 organelle; GO:0043227 membrane-bounded organelle; GO:0043229 intracellular organe…	1		msrA; peptide-methionine (S)-S-oxide reductase [EC:1.8.4.11]	K07304		O	Peptide methionine sulfoxide reductase	KOG1635	1.76218	GO:0003824 catalytic activity; GO:0008113 peptide-methionine (S)-S-oxide reductase activity; GO:0016491 oxidoreductase activity; GO:0016667 oxidoreductase activity, acting on a sulfur group of donors; GO:0016671 oxidoreductase activity, acting on a sulfur group of donors, disulfide as acceptor;	22.8	3		22	Up	nucleus	2	0.0186859	3.3921	0.314	0.788	0.26	1.376	1.478	1.766
3847.GLYMA09G32600.1	A0A445D3C0	Elongation factor Ts, mitochondrial OS=Arachis hypogaea OX=3818 GN=EFTS PE=3 SV=1	EFTS				5	S1 RNA binding domain	tsf, TSFM; elongation factor Ts	K02357		J	Mitochondrial translation elongation factor EF-Tsmt, catalyzes nucleotide exchange on EF-Tumt	KOG1071	-0.929336		123.5	2	PF00575	4	Down	chloroplast	2	0.000366084	0.5251	1.443	1.199	1.298	0.672	0.718	0.679
3847.GLYMA11G35600.1	A0A445B891	S1 motif domain-containing protein OS=Arachis hypogaea OX=3818 GN=Ahy_A10g049933 PE=3 SV=1	Ahy_A10g049933		GO:0000075 cell cycle checkpoint; GO:0000077 DNA damage checkpoint; GO:0000278 mitotic cell cycle; GO:0002181 cytoplasmic translation; GO:0002183 cytoplasmic translational initiation; GO:0006412 translation; GO:0006413 translational initiation; GO:0006518 peptide metabolic process; GO:0006807 nitrogen compound metabolic process; GO:0006950 response to stress; GO:0006974 cellular response to DNA d…	GO:0005622 intracellular; GO:0005623 cell; GO:0005634 nucleus; GO:0005737 cytoplasm; GO:0005829 cytosol; GO:0005840 ribosome; GO:0005850 eukaryotic translation initiation factor 2 complex; GO:0005851 eukaryotic translation initiation factor 2B complex; GO:0032991 protein-containing complex; GO:0033290 eukaryotic 48S preinitiation complex; GO:0043226 organelle; GO:0043227 membrane-bounded organell…	8	S1 RNA binding domain	EIF2S1; translation initiation factor 2 subunit 1	K03237	map03013 RNA transport; map04141 Protein processing in endoplasmic reticulum	J	Translation initiation factor 2, alpha subunit (eIF-2alpha)	KOG2916	-0.766848	GO:0003676 nucleic acid binding; GO:0003723 RNA binding; GO:0003729 mRNA binding; GO:0003743 translation initiation factor activity; GO:0005488 binding; GO:0008135 translation factor activity, RNA binding; GO:0043021 ribonucleoprotein complex binding; GO:0043022 ribosome binding; GO:0044877 protein-containing complex binding; GO:0097159 organic cyclic compound binding; GO:1901363 heterocyclic com…	38.6	4	PF00575	13	Down	cytoplasm	4	0.00088165	0.5877	1.328	1.133	1.323	0.765	0.759	0.7
3847.GLYMA16G00880.1	A0A445BMP5	OBG-type G domain-containing protein(predicted) OS=Arachis hypogaea OX=3818 GN=Ahy_A09g045558 PE=4 SV=1	Ahy_A09g045558			GO:0005622 intracellular; GO:0005623 cell; GO:0005737 cytoplasm; GO:0031410 cytoplasmic vesicle; GO:0031982 vesicle; GO:0043226 organelle; GO:0043227 membrane-bounded organelle; GO:0043229 intracellular organelle; GO:0097708 intracellular vesicle;	5		K06944; uncharacterized protein	K06944		S	GTP-binding protein DRG2 (ODN superfamily)	KOG1486	0.655718	GO:0000166 nucleotide binding; GO:0001882 nucleoside binding; GO:0001883 purine nucleoside binding; GO:0003824 catalytic activity; GO:0003924 GTPase activity; GO:0005488 binding; GO:0005525 GTP binding; GO:0005543 phospholipid binding; GO:0008289 lipid binding; GO:0016462 pyrophosphatase activity; GO:0016787 hydrolase activity; GO:0016817 hydrolase activity, acting on acid anhydrides; GO:0016818 …	44.6	9		64	Up	cytoplasm	9	0.0010388	1.5754	0.704	0.841	0.782	1.257	1.199	1.21
3847.GLYMA01G39460.1	A0A445AQB0	Caffeoyl-CoA O-methyltransferase (Fragment)(predicted) OS=Arachis hypogaea OX=3818 GN=Ahy_B01g052770 PE=3 SV=1	Ahy_B01g052770				4	O-methyltransferase	E2.1.1.104; caffeoyl-CoA O-methyltransferase [EC:2.1.1.104]	K00588	map00940 Phenylpropanoid biosynthesis; map00941 Flavonoid biosynthesis; map00945 Stilbenoid, diarylheptanoid and gingerol biosynthesis; map01100 Metabolic pathways; map01110 Biosynthesis of secondary metabolites	Q	O-methyltransferase	KOG1663	1.67147		28.7	7	PF01596	32	Up	cytoplasm	2	7.21591e-06	3.1854	0.454	0.508	0.467	1.527	1.465	1.56
3847.GLYMA08G18000.1	A0A445DT76	Fe2OG dioxygenase domain-containing protein OS=Arachis hypogaea OX=3818 GN=Ahy_A03g012332 PE=3 SV=1	Ahy_A03g012332				2	2OG-Fe(II) oxygenase superfamily	S8H; scopoletin 8-hydroxylase [EC:1.14.11.60]	K23145		Q	Iron/ascorbate family oxidoreductases	KOG0143	-1.06341		41.3	10	PF03171	70	Down	cytoplasm	4	0.000116346	0.4785	1.389	1.442	1.234	0.636	0.642	0.667
3847.GLYMA11G01350.1	A0A445A791	Chalcone synthase (Fragment)(predicted) OS=Arachis hypogaea OX=3818 GN=Ahy_B03g067612 PE=3 SV=1	Ahy_B03g067612	Flavonoid biosynthesis	GO:0008152 metabolic process; GO:0009058 biosynthetic process; GO:0009812 flavonoid metabolic process; GO:0009813 flavonoid biosynthetic process; GO:0071704 organic substance metabolic process; GO:1901576 organic substance biosynthetic process;		7	Chalcone and stilbene synthases, N-terminal domain; Chalcone and stilbene synthases, C-terminal domain	CHS; chalcone synthase [EC:2.3.1.74]	K00660	map00941 Flavonoid biosynthesis; map01100 Metabolic pathways; map01110 Biosynthesis of secondary metabolites; map04712 Circadian rhythm - plant				-0.72738	GO:0003824 catalytic activity; GO:0016210 naringenin-chalcone synthase activity; GO:0016740 transferase activity; GO:0016746 transferase activity, transferring acyl groups; GO:0016747 transferase activity, transferring acyl groups other than amino-acyl groups;	42.9	11	PF00195; PF02797	116	Down	cytoplasm	2	0.00010966	0.604	1.301	1.235	1.209	0.718	0.781	0.763
3847.GLYMA11G29460.1	A0A445AMQ8	Epimerase domain-containing protein OS=Arachis hypogaea OX=3818 GN=Ahy_B01g051712 PE=3 SV=1	Ahy_B01g051712				1					V	Flavonol reductase/cinnamoyl-CoA reductase	KOG1502	-0.623265		34.8	21		574	Down	chloroplast	4	0.000123067	0.6492	1.21	1.163	1.27	0.811	0.774	0.78
3847.GLYMA16G04360.1	A0A444YRC8	Shikimate O-hydroxycinnamoyltransferase(predicted) OS=Arachis hypogaea OX=3818 GN=Ahy_B06g084204 PE=3 SV=1	Ahy_B06g084204				2		E2.3.1.133, HCT; shikimate O-hydroxycinnamoyltransferase [EC:2.3.1.133]	K13065	map00940 Phenylpropanoid biosynthesis; map00941 Flavonoid biosynthesis; map00945 Stilbenoid, diarylheptanoid and gingerol biosynthesis; map01100 Metabolic pathways; map01110 Biosynthesis of secondary metabolites				0.762987		50.2	2		9	Up	cytoplasm	2	0.0183344	1.697	0.557	0.83	0.834	1.173	1.368	1.228
3847.GLYMA01G41110.1	A0A444WU83	Helicase ATP-binding domain-containing protein OS=Arachis hypogaea OX=3818 GN=Ahy_Scaffold1g107042 PE=3 SV=1	Ahy_Scaffold1g107042		GO:0000184 nuclear-transcribed mRNA catabolic process, nonsense-mediated decay; GO:0000956 nuclear-transcribed mRNA catabolic process; GO:0001101 response to acid chemical; GO:0006139 nucleobase-containing compound metabolic process; GO:0006401 RNA catabolic process; GO:0006402 mRNA catabolic process; GO:0006725 cellular aromatic compound metabolic process; GO:0006807 nitrogen compound metabolic …	GO:0000932 P-body; GO:0005622 intracellular; GO:0005623 cell; GO:0005737 cytoplasm; GO:0005829 cytosol; GO:0005886 plasma membrane; GO:0005911 cell-cell junction; GO:0009506 plasmodesma; GO:0016020 membrane; GO:0030054 cell junction; GO:0032991 protein-containing complex; GO:0035770 ribonucleoprotein granule; GO:0036464 cytoplasmic ribonucleoprotein granule; GO:0043226 organelle; GO:0043228 non-m…	3	RNA helicase (UPF2 interacting domain); AAA domain; AAA domain	UPF1, RENT1; regulator of nonsense transcripts 1 [EC:3.6.4.-]	K14326	map03013 RNA transport; map03015 mRNA surveillance pathway	L	RNA helicase nonsense mRNA reducing factor (pNORF1)	KOG1802	0.730836	GO:0003676 nucleic acid binding; GO:0003723 RNA binding; GO:0003729 mRNA binding; GO:0005488 binding; GO:0097159 organic cyclic compound binding; GO:1901363 heterocyclic compound binding;	138	4	PF09416; PF13086; PF13087	20	Up	nucleus	4	0.0442639	1.6596	0.786	0.593	0.874	1.333	0.951	1.455
3847.GLYMA06G19321.2	A0A445B3M7	Pantothenate kinase 2 OS=Arachis hypogaea OX=3818 GN=Ahy_A10g047812 PE=3 SV=1	Ahy_A10g047812		GO:0006793 phosphorus metabolic process; GO:0006796 phosphate-containing compound metabolic process; GO:0008152 metabolic process; GO:0009987 cellular process; GO:0016310 phosphorylation; GO:0044237 cellular metabolic process;	GO:0005622 intracellular; GO:0005623 cell; GO:0005737 cytoplasm; GO:0005829 cytosol;	1		coaW; type II pantothenate kinase [EC:2.7.1.33]	K09680	map00770 Pantothenate and CoA biosynthesis; map01100 Metabolic pathways	H	Uncharacterized conserved protein	KOG4584	0.694836	GO:0003824 catalytic activity; GO:0004594 pantothenate kinase activity; GO:0016301 kinase activity; GO:0016740 transferase activity; GO:0016772 transferase activity, transferring phosphorus-containing groups; GO:0016773 phosphotransferase activity, alcohol group as acceptor;	103.6	5		12	Up	cytoplasm	4	0.0203438	1.6187	0.937	0.607	0.743	1.23	1.33	1.142
3847.GLYMA15G12890.1	A0A445DJ45	Enhancer of mRNA-decapping protein 4 isoform A(predicted) OS=Arachis hypogaea OX=3818 GN=Ahy_A04g021050 PE=3 SV=1	Ahy_A04g021050				1		EDC4; enhancer of mRNA-decapping protein 4	K12616	map03018 RNA degradation	S	Nuclear protein, contains WD40 repeats	KOG1916	0.748289		156	30		169	Up	nucleus	2	0.0203334	1.6798	0.789	0.683	0.764	1.586	1.117	1.053
3847.GLYMA20G18440.4	A0A445DG83	LRRcap domain-containing protein OS=Arachis hypogaea OX=3818 GN=Ahy_A04g019610 PE=4 SV=1	Ahy_A04g019610		GO:0000375 RNA splicing, via transesterification reactions; GO:0000377 RNA splicing, via transesterification reactions with bulged adenosine as nucleophile; GO:0000398 mRNA splicing, via spliceosome; GO:0006139 nucleobase-containing compound metabolic process; GO:0006396 RNA processing; GO:0006397 mRNA processing; GO:0006725 cellular aromatic compound metabolic process; GO:0006807 nitrogen compou…	GO:0005622 intracellular; GO:0005623 cell; GO:0005634 nucleus; GO:0005654 nucleoplasm; GO:0005730 nucleolus; GO:0005737 cytoplasm; GO:0005829 cytosol; GO:0009507 chloroplast; GO:0009536 plastid; GO:0015030 Cajal body; GO:0016604 nuclear body; GO:0031974 membrane-enclosed lumen; GO:0031981 nuclear lumen; GO:0043226 organelle; GO:0043227 membrane-bounded organelle; GO:0043228 non-membrane-bounded o…	3		SNRPA1; U2 small nuclear ribonucleoprotein A'	K11092	map03040 Spliceosome	A	U2-associated snRNP A' protein	KOG1644	-0.639355		32.7	4		39	Down	cytoplasm	4	0.00028821	0.642	1.142	1.241	1.276	0.78	0.762	0.807
3847.GLYMA01G41990.1	A0A445D9L9	Beta-fructofuranosidase OS=Arachis hypogaea OX=3818 GN=Ahy_A05g025836 PE=3 SV=1	Ahy_A05g025836		GO:0001101 response to acid chemical; GO:0007275 multicellular organism development; GO:0009605 response to external stimulus; GO:0009607 response to biotic stimulus; GO:0009617 response to bacterium; GO:0009719 response to endogenous stimulus; GO:0009725 response to hormone; GO:0009739 response to gibberellin; GO:0009987 cellular process; GO:0010033 response to organic substance; GO:0022622 root…	GO:0000325 plant-type vacuole; GO:0005618 cell wall; GO:0005622 intracellular; GO:0005623 cell; GO:0005737 cytoplasm; GO:0005773 vacuole; GO:0009505 plant-type cell wall; GO:0030312 external encapsulating structure; GO:0043226 organelle; GO:0043227 membrane-bounded organelle; GO:0043229 intracellular organelle; GO:0043231 intracellular membrane-bounded organelle; GO:0071944 cell periphery;	9	Glycosyl hydrolases family 32 N-terminal domain; Glycosyl hydrolases family 32 C terminal	INV, sacA; beta-fructofuranosidase [EC:3.2.1.26]	K01193	map00052 Galactose metabolism; map00500 Starch and sucrose metabolism; map01100 Metabolic pathways	G	Beta-fructofuranosidase (invertase)	KOG0228	-0.585323	GO:0003824 catalytic activity; GO:0004553 hydrolase activity, hydrolyzing O-glycosyl compounds; GO:0004564 beta-fructofuranosidase activity; GO:0016787 hydrolase activity; GO:0016798 hydrolase activity, acting on glycosyl bonds;	73.6	10	PF00251; PF08244	70	Down	nucleus	2	0.020722	0.6665	1.025	1.337	1.242	0.791	0.91	0.701
3847.GLYMA05G34930.2	A0A444ZUE3	(1->3)-beta-glucan endohydrolase OS=Arachis hypogaea OX=3818 GN=Ahy_B03g062477 PE=3 SV=1	Ahy_B03g062477	Cyanoamino acid metabolism		GO:0005623 cell; GO:0005886 plasma membrane; GO:0016020 membrane; GO:0031224 intrinsic component of membrane; GO:0031225 anchored component of membrane; GO:0031226 intrinsic component of plasma membrane; GO:0046658 anchored component of plasma membrane; GO:0071944 cell periphery;	8	Glycosyl hydrolases family 17; X8 domain	GN1_2_3; glucan endo-1,3-beta-glucosidase 1/2/3 [EC:3.2.1.39]	K19891	map00500 Starch and sucrose metabolism; map01100 Metabolic pathways				-0.595315	GO:0003824 catalytic activity; GO:0004553 hydrolase activity, hydrolyzing O-glycosyl compounds; GO:0005488 binding; GO:0016787 hydrolase activity; GO:0016798 hydrolase activity, acting on glycosyl bonds; GO:0030246 carbohydrate binding; GO:0030247 polysaccharide binding;	53.3	3	PF00332; PF07983	8	Down	plasma membrane	3	0.00344487	0.6619	1.186	1.119	1.309	0.804	0.86	0.728
3847.GLYMA07G18410.1	A0A445EAI9	Beta-glucosidase(predicted) OS=Arachis hypogaea OX=3818 GN=Ahy_A02g006708 PE=3 SV=1	Ahy_A02g006708	Cyanoamino acid metabolism	GO:0008152 metabolic process; GO:0071704 organic substance metabolic process; GO:1901135 carbohydrate derivative metabolic process; GO:1901657 glycosyl compound metabolic process;		4	Glycosyl hydrolase family 1	E3.2.1.21; beta-glucosidase [EC:3.2.1.21]	K01188	map00460 Cyanoamino acid metabolism; map00500 Starch and sucrose metabolism; map00940 Phenylpropanoid biosynthesis; map01100 Metabolic pathways; map01110 Biosynthesis of secondary metabolites	G	Beta-glucosidase, lactase phlorizinhydrolase, and related proteins	KOG0626	-0.973412	GO:0003824 catalytic activity; GO:0004553 hydrolase activity, hydrolyzing O-glycosyl compounds; GO:0008422 beta-glucosidase activity; GO:0015926 glucosidase activity; GO:0016787 hydrolase activity; GO:0016798 hydrolase activity, acting on glycosyl bonds;	58.5	3	PF00232	60	Down	endoplasmic reticulum	2	0.00505729	0.5093	1.436	1.178	1.368	0.565	0.815	0.648
3847.GLYMA11G13780.2	A0A445D4K5	Glycoside hydrolase family 1 protein(predicted) OS=Arachis hypogaea OX=3818 GN=Ahy_A05g023640 PE=3 SV=1	Ahy_A05g023640	Cyanoamino acid metabolism			4	Glycosyl hydrolase family 1	E3.2.1.21; beta-glucosidase [EC:3.2.1.21]	K01188	map00460 Cyanoamino acid metabolism; map00500 Starch and sucrose metabolism; map00940 Phenylpropanoid biosynthesis; map01100 Metabolic pathways; map01110 Biosynthesis of secondary metabolites	G	Beta-glucosidase, lactase phlorizinhydrolase, and related proteins	KOG0626	-0.989077		58.5	12	PF00232	174	Down	extracellular	3	0.0103669	0.5038	1.048	1.241	1.709	0.709	0.65	0.655
3847.GLYMA11G22940.2	A0A445AN04	Beta-glucosidase OS=Arachis hypogaea OX=3818 GN=Ahy_B01g051872 PE=3 SV=1	Ahy_B01g051872	Cyanoamino acid metabolism	GO:0000272 polysaccharide catabolic process; GO:0005975 carbohydrate metabolic process; GO:0005976 polysaccharide metabolic process; GO:0008152 metabolic process; GO:0009056 catabolic process; GO:0009057 macromolecule catabolic process; GO:0009251 glucan catabolic process; GO:0016052 carbohydrate catabolic process; GO:0043170 macromolecule metabolic process; GO:0044042 glucan metabolic process; G…	GO:0000323 lytic vacuole; GO:0005622 intracellular; GO:0005623 cell; GO:0005737 cytoplasm; GO:0005764 lysosome; GO:0005773 vacuole; GO:0005886 plasma membrane; GO:0016020 membrane; GO:0043226 organelle; GO:0043227 membrane-bounded organelle; GO:0043229 intracellular organelle; GO:0043231 intracellular membrane-bounded organelle; GO:0071944 cell periphery;	4	Glycosyl hydrolase family 3 N terminal domain; Glycosyl hydrolase family 3 C-terminal domain	bglX; beta-glucosidase [EC:3.2.1.21]	K05349	map00460 Cyanoamino acid metabolism; map00500 Starch and sucrose metabolism; map00940 Phenylpropanoid biosynthesis; map01100 Metabolic pathways; map01110 Biosynthesis of secondary metabolites				0.858458	GO:0003824 catalytic activity; GO:0004553 hydrolase activity, hydrolyzing O-glycosyl compounds; GO:0008422 beta-glucosidase activity; GO:0015926 glucosidase activity; GO:0016787 hydrolase activity; GO:0016798 hydrolase activity, acting on glycosyl bonds;	66	3	PF00933; PF01915	16	Up	cytoplasm	2	0.00122465	1.8131	0.689	0.809	0.631	1.296	1.304	1.26
3847.GLYMA12G05780.1	A0A444YYL6	Glycoside hydrolase family 1 protein(predicted) OS=Arachis hypogaea OX=3818 GN=Ahy_B05g074351 PE=3 SV=1	Ahy_B05g074351	Cyanoamino acid metabolism			4	Glycosyl hydrolase family 1	E3.2.1.21; beta-glucosidase [EC:3.2.1.21]	K01188	map00460 Cyanoamino acid metabolism; map00500 Starch and sucrose metabolism; map00940 Phenylpropanoid biosynthesis; map01100 Metabolic pathways; map01110 Biosynthesis of secondary metabolites	G	Beta-glucosidase, lactase phlorizinhydrolase, and related proteins	KOG0626	-0.842956		59.6	14	PF00232	183	Down	extracellular	5	4.22296e-05	0.5575	1.265	1.326	1.267	0.742	0.681	0.728
3847.GLYMA12G05811.1	A0A444X9J0	Lactase-phlorizin hydrolase(predicted) OS=Arachis hypogaea OX=3818 GN=Ahy_B10g105922 PE=3 SV=1	Ahy_B10g105922	Cyanoamino acid metabolism			4	Glycosyl hydrolase family 1	E3.2.1.21; beta-glucosidase [EC:3.2.1.21]	K01188	map00460 Cyanoamino acid metabolism; map00500 Starch and sucrose metabolism; map00940 Phenylpropanoid biosynthesis; map01100 Metabolic pathways; map01110 Biosynthesis of secondary metabolites	G	Beta-glucosidase, lactase phlorizinhydrolase, and related proteins	KOG0626	-0.648598		109.3	15	PF00232	257	Down	endoplasmic reticulum	14	0.000292038	0.6379	1.262	1.162	1.243	0.821	0.773	0.745
3847.GLYMA14G01430.1	A0A445C2U6	Putative galactinol--sucrose galactosyltransferase 1(predicted) OS=Arachis hypogaea OX=3818 GN=Ahy_A07g031098 PE=3 SV=1	Ahy_A07g031098				3		E2.4.1.82; raffinose synthase [EC:2.4.1.82]	K06617	map00052 Galactose metabolism; map01100 Metabolic pathways				0.721154		82.8	8		44	Up	cytoplasm	8	0.00176391	1.6485	0.789	0.812	0.661	1.288	1.195	1.246
3847.GLYMA15G14150.1	A0A445DIF6	Alpha-glucosidase isoform C(predicted) OS=Arachis hypogaea OX=3818 GN=Ahy_A04g020647 PE=3 SV=1	Ahy_A04g020647	Cyanoamino acid metabolism			10	Galactose mutarotase-like	malZ; alpha-glucosidase [EC:3.2.1.20]	K01187	map00052 Galactose metabolism; map00500 Starch and sucrose metabolism; map01100 Metabolic pathways	G	Maltase glucoamylase and related hydrolases, glycosyl hydrolase family 31	KOG1065	-0.676918		100.1	9	PF13802	52	Down	chloroplast	8	3.80183e-05	0.6255	1.272	1.22	1.204	0.769	0.749	0.794
3847.GLYMA19G40041.1	A0A445CMJ0	Sucrose synthase OS=Arachis hypogaea OX=3818 GN=Ahy_A06g027068 PE=3 SV=1	Ahy_A06g027068		GO:0000003 reproduction; GO:0001101 response to acid chemical; GO:0003006 developmental process involved in reproduction; GO:0005975 carbohydrate metabolic process; GO:0005976 polysaccharide metabolic process; GO:0005982 starch metabolic process; GO:0005984 disaccharide metabolic process; GO:0005985 sucrose metabolic process; GO:0006073 cellular glucan metabolic process; GO:0006950 response to st…		3		E2.4.1.13; sucrose synthase [EC:2.4.1.13]	K00695	map00500 Starch and sucrose metabolism; map01100 Metabolic pathways	M	Glycosyltransferase	KOG0853	0.687867	GO:0003824 catalytic activity; GO:0008194 UDP-glycosyltransferase activity; GO:0016157 sucrose synthase activity; GO:0016740 transferase activity; GO:0016757 transferase activity, transferring glycosyl groups; GO:0016758 transferase activity, transferring hexosyl groups; GO:0035251 UDP-glucosyltransferase activity; GO:0046527 glucosyltransferase activity;	90.3	14		135	Up	cytoplasm	2	0.0449217	1.6109	0.529	0.925	0.841	1.273	1.26	1.164
3847.GLYMA01G42350.1	A0A444WQT2	Fe2OG dioxygenase domain-containing protein OS=Arachis hypogaea OX=3818 GN=Ahy_Scaffold1g106620 PE=3 SV=1	Ahy_Scaffold1g106620	Flavonoid biosynthesis	GO:0001101 response to acid chemical; GO:0006725 cellular aromatic compound metabolic process; GO:0006950 response to stress; GO:0006996 organelle organization; GO:0007033 vacuole organization; GO:0008152 metabolic process; GO:0009058 biosynthetic process; GO:0009611 response to wounding; GO:0009698 phenylpropanoid metabolic process; GO:0009699 phenylpropanoid biosynthetic process; GO:0009718 ant…		12	2OG-Fe(II) oxygenase superfamily	ANS; anthocyanidin synthase [EC:1.14.20.4]	K05277	map00941 Flavonoid biosynthesis; map01100 Metabolic pathways; map01110 Biosynthesis of secondary metabolites	Q	Iron/ascorbate family oxidoreductases	KOG0143	-0.637334	GO:0003824 catalytic activity; GO:0016491 oxidoreductase activity; GO:0016705 oxidoreductase activity, acting on paired donors, with incorporation or reduction of molecular oxygen; GO:0016706 2-oxoglutarate-dependent dioxygenase activity; GO:0050589 leucocyanidin oxygenase activity; GO:0051213 dioxygenase activity;	39.9	16	PF03171	156	Down	mitochondria	16	3.65928e-05	0.6429	1.176	1.22	1.261	0.785	0.795	0.771
3847.GLYMA02G05450.1	A0A445EUG6	Fe2OG dioxygenase domain-containing protein OS=Arachis hypogaea OX=3818 GN=Ahy_A01g003995 PE=3 SV=1	Ahy_A01g003995	Flavonoid biosynthesis	GO:0008152 metabolic process; GO:0009058 biosynthetic process; GO:0009314 response to radiation; GO:0009411 response to UV; GO:0009416 response to light stimulus; GO:0009628 response to abiotic stimulus; GO:0009812 flavonoid metabolic process; GO:0009813 flavonoid biosynthetic process; GO:0010224 response to UV-B; GO:0050896 response to stimulus; GO:0055114 oxidation-reduction process; GO:0071704…		7	2OG-Fe(II) oxygenase superfamily	F3H; naringenin 3-dioxygenase [EC:1.14.11.9]	K00475	map00941 Flavonoid biosynthesis; map01100 Metabolic pathways; map01110 Biosynthesis of secondary metabolites	Q	Iron/ascorbate family oxidoreductases	KOG0143	-0.610874	GO:0003824 catalytic activity; GO:0016491 oxidoreductase activity; GO:0016705 oxidoreductase activity, acting on paired donors, with incorporation or reduction of molecular oxygen; GO:0016706 2-oxoglutarate-dependent dioxygenase activity; GO:0045486 naringenin 3-dioxygenase activity; GO:0051213 dioxygenase activity;	41.1	20	PF03171	248	Down	cytoplasm	20	0.000509395	0.6548	1.201	1.182	1.247	0.797	0.738	0.842
3847.GLYMA03G34480.1	A0A444YR31	Glycosyltransferase OS=Arachis hypogaea OX=3818 GN=Ahy_B06g084007 PE=3 SV=1	Ahy_B06g084007		GO:0006629 lipid metabolic process; GO:0008152 metabolic process; GO:0008202 steroid metabolic process; GO:0009058 biosynthetic process; GO:0009314 response to radiation; GO:0009411 response to UV; GO:0009416 response to light stimulus; GO:0009605 response to external stimulus; GO:0009607 response to biotic stimulus; GO:0009628 response to abiotic stimulus; GO:0009636 response to toxic substance;…	GO:0005622 intracellular; GO:0005623 cell; GO:0043226 organelle; GO:0043227 membrane-bounded organelle; GO:0043229 intracellular organelle; GO:0043231 intracellular membrane-bounded organelle;	1		UGT73C; UDP-glucosyltransferase 73C [EC:2.4.1.-]	K13496	map00908 Zeatin biosynthesis; map01110 Biosynthesis of secondary metabolites	CG	UDP-glucuronosyl and UDP-glucosyl transferase	KOG1192	1.90851	GO:0003824 catalytic activity; GO:0008194 UDP-glycosyltransferase activity; GO:0016740 transferase activity; GO:0016757 transferase activity, transferring glycosyl groups; GO:0016758 transferase activity, transferring hexosyl groups; GO:0035251 UDP-glucosyltransferase activity; GO:0046527 glucosyltransferase activity; GO:0050403 trans-zeatin O-beta-D-glucosyltransferase activity; GO:0050502 cis-z…	58.5	3		5	Up	chloroplast	3	0.00964203	3.7542	0.408	0.443	0.406	0.862	1.999	1.858
3847.GLYMA04G40030.1	G3LT02	Chalcone-flavonone isomerase family protein OS=Arachis hypogaea OX=3818 GN=Chi PE=2 SV=1	Chi	Flavonoid biosynthesis	GO:0008152 metabolic process; GO:0009058 biosynthetic process; GO:0009628 response to abiotic stimulus; GO:0009812 flavonoid metabolic process; GO:0009813 flavonoid biosynthetic process; GO:0050896 response to stimulus; GO:0071704 organic substance metabolic process; GO:0080167 response to karrikin; GO:1901576 organic substance biosynthetic process;	GO:0005622 intracellular; GO:0005623 cell; GO:0005737 cytoplasm; GO:0005783 endoplasmic reticulum; GO:0012505 endomembrane system; GO:0043226 organelle; GO:0043227 membrane-bounded organelle; GO:0043229 intracellular organelle; GO:0043231 intracellular membrane-bounded organelle;	6	Chalcone-flavanone isomerase	E5.5.1.6; chalcone isomerase [EC:5.5.1.6]	K01859	map00941 Flavonoid biosynthesis; map01100 Metabolic pathways; map01110 Biosynthesis of secondary metabolites				-0.607793	GO:0003824 catalytic activity; GO:0016853 isomerase activity; GO:0016872 intramolecular lyase activity; GO:0045430 chalcone isomerase activity;	23.5	11	PF02431	190	Down	cytoskeleton	11	0.000105812	0.6562	1.233	1.211	1.183	0.827	0.759	0.794
3847.GLYMA09G40570.1	A0A445E6D9	Epimerase domain-containing protein OS=Arachis hypogaea OX=3818 GN=Ahy_A02g005352 PE=3 SV=1	Ahy_A02g005352	Flavonoid biosynthesis			5		VR; vestitone reductase [EC:1.1.1.348]	K13265	map00943 Isoflavonoid biosynthesis; map01110 Biosynthesis of secondary metabolites	V	Flavonol reductase/cinnamoyl-CoA reductase	KOG1502	1.33731		36.2	2		6	Up	chloroplast	2	0.000729225	2.5268	0.653	0.534	0.51	1.618	1.332	1.338
3847.GLYMA12G14050.1	A0A445A4Q7	Glycosyltransferase OS=Arachis hypogaea OX=3818 GN=Ahy_B03g066722 PE=3 SV=1	Ahy_B03g066722			GO:0005622 intracellular; GO:0005623 cell; GO:0043226 organelle; GO:0043227 membrane-bounded organelle; GO:0043229 intracellular organelle; GO:0043231 intracellular membrane-bounded organelle;	1		FG3; flavonol-3-O-glucoside/galactoside glucosyltransferase [EC:2.4.1.239 2.4.1.-]	K22794	map00944 Flavone and flavonol biosynthesis	CG	UDP-glucuronosyl and UDP-glucosyl transferase	KOG1192	-1.03949	GO:0003824 catalytic activity; GO:0008194 UDP-glycosyltransferase activity; GO:0016740 transferase activity; GO:0016757 transferase activity, transferring glycosyl groups; GO:0016758 transferase activity, transferring hexosyl groups; GO:0033838 flavonol-3-O-glucoside glucosyltransferase activity; GO:0035251 UDP-glucosyltransferase activity; GO:0046527 glucosyltransferase activity; GO:0080043 quer…	51.2	10		79	Down	chloroplast	3	0.000428642	0.4865	1.402	1.259	1.384	0.696	0.582	0.69
3847.GLYMA13G31590.1	A0A444WYK0	WAPL domain-containing protein(predicted) OS=Arachis hypogaea OX=3818 GN=Ahy_B10g101019 PE=3 SV=1	Ahy_B10g101019	Flavonoid biosynthesis		GO:0005622 intracellular; GO:0005623 cell; GO:0005737 cytoplasm; GO:0009507 chloroplast; GO:0009534 chloroplast thylakoid; GO:0009536 plastid; GO:0009543 chloroplast thylakoid lumen; GO:0009579 thylakoid; GO:0031976 plastid thylakoid; GO:0031977 thylakoid lumen; GO:0031978 plastid thylakoid lumen; GO:0031984 organelle subcompartment; GO:0043226 organelle; GO:0043227 membrane-bounded organelle; GO…	7	Common central domain of tyrosinase; Polyphenol oxidase middle domain; Protein of unknown function (DUF_B2219)	E1.10.3.1; polyphenol oxidase [EC:1.10.3.1]	K00422	map00350 Tyrosine metabolism; map00950 Isoquinoline alkaloid biosynthesis; map01100 Metabolic pathways; map01110 Biosynthesis of secondary metabolites				2.37948		162.1	4	PF00264; PF12142; PF12143	42	Up	chloroplast	2	0.000281694	5.2035	0.272	0.293		1.39	1.653	1.367
3847.GLYMA18G04960.1	A0A444ZVR6	Glutathione transferase OS=Arachis hypogaea OX=3818 GN=Ahy_B03g062930 PE=3 SV=1	Ahy_B03g062930	Flavonoid biosynthesis	GO:0006518 peptide metabolic process; GO:0006575 cellular modified amino acid metabolic process; GO:0006749 glutathione metabolic process; GO:0006790 sulfur compound metabolic process; GO:0006807 nitrogen compound metabolic process; GO:0006950 response to stress; GO:0006979 response to oxidative stress; GO:0008152 metabolic process; GO:0009056 catabolic process; GO:0009404 toxin metabolic process…	GO:0000325 plant-type vacuole; GO:0005622 intracellular; GO:0005623 cell; GO:0005634 nucleus; GO:0005737 cytoplasm; GO:0005773 vacuole; GO:0005774 vacuolar membrane; GO:0009705 plant-type vacuole membrane; GO:0016020 membrane; GO:0031090 organelle membrane; GO:0043226 organelle; GO:0043227 membrane-bounded organelle; GO:0043229 intracellular organelle; GO:0043231 intracellular membrane-bounded or…	7	Glutathione S-transferase, N-terminal domain; Glutathione S-transferase, C-terminal domain	GST, gst; glutathione S-transferase [EC:2.5.1.18]	K00799	map00480 Glutathione metabolism; map01100 Metabolic pathways	O	Glutathione S-transferase	KOG0867	-0.586406	GO:0003824 catalytic activity; GO:0004364 glutathione transferase activity; GO:0005488 binding; GO:0016740 transferase activity; GO:0016765 transferase activity, transferring alkyl or aryl (other than methyl) groups; GO:0043167 ion binding; GO:0043169 cation binding;	24	9	PF02798; PF00043	141	Down	mitochondria	3	0.00027847	0.666	1.149	1.185	1.271	0.79	0.826	0.785
3847.GLYMA18G10270.1	A0A445DW92	Epimerase domain-containing protein OS=Arachis hypogaea OX=3818 GN=Ahy_A03g013818 PE=3 SV=1	Ahy_A03g013818				1					V	Flavonol reductase/cinnamoyl-CoA reductase	KOG1502	1.81311		36	7		54	Up	chloroplast	5	6.52929e-05	3.514	0.39	0.48	0.455	1.55	1.452	1.654
3847.GLYMA18G45895.1	A0A445DCG3	Tyrosinase_Cu-bd domain-containing protein OS=Arachis hypogaea OX=3818 GN=Ahy_A04g017918 PE=3 SV=1	Ahy_A04g017918	Flavonoid biosynthesis		GO:0005622 intracellular; GO:0005623 cell; GO:0005737 cytoplasm; GO:0009507 chloroplast; GO:0009534 chloroplast thylakoid; GO:0009536 plastid; GO:0009543 chloroplast thylakoid lumen; GO:0009579 thylakoid; GO:0031976 plastid thylakoid; GO:0031977 thylakoid lumen; GO:0031978 plastid thylakoid lumen; GO:0031984 organelle subcompartment; GO:0043226 organelle; GO:0043227 membrane-bounded organelle; GO…	5	Common central domain of tyrosinase; Polyphenol oxidase middle domain; Protein of unknown function (DUF_B2219)	E1.10.3.1; polyphenol oxidase [EC:1.10.3.1]	K00422	map00350 Tyrosine metabolism; map00950 Isoquinoline alkaloid biosynthesis; map01100 Metabolic pathways; map01110 Biosynthesis of secondary metabolites				-1.72595		68.8	4	PF00264; PF12142; PF12143	19	Down	vacuolar membrane	4	0.000245278	0.3023	1.509	1.696	1.416	0.422	0.431	0.544
3847.GLYMA20G38560.1	A0A444XU76	Chalcone-flavonone isomerase family protein OS=Arachis hypogaea OX=3818 GN=Ahy_B09g099541 PE=3 SV=1	Ahy_B09g099541		GO:0008152 metabolic process; GO:0009058 biosynthetic process; GO:0009628 response to abiotic stimulus; GO:0009812 flavonoid metabolic process; GO:0009813 flavonoid biosynthetic process; GO:0050896 response to stimulus; GO:0071704 organic substance metabolic process; GO:0080167 response to karrikin; GO:1901576 organic substance biosynthetic process;	GO:0005622 intracellular; GO:0005623 cell; GO:0005737 cytoplasm; GO:0005783 endoplasmic reticulum; GO:0012505 endomembrane system; GO:0043226 organelle; GO:0043227 membrane-bounded organelle; GO:0043229 intracellular organelle; GO:0043231 intracellular membrane-bounded organelle;	6	Chalcone-flavanone isomerase	E5.5.1.6; chalcone isomerase [EC:5.5.1.6]	K01859	map00941 Flavonoid biosynthesis; map01100 Metabolic pathways; map01110 Biosynthesis of secondary metabolites				1.40103	GO:0003824 catalytic activity; GO:0016853 isomerase activity; GO:0016872 intramolecular lyase activity; GO:0045430 chalcone isomerase activity;	24.5	4	PF02431	19	Up	cytoplasm	4	0.0404247	2.6409	0.601	0.786	0.256	1.671	1.509	1.159
3847.GLYMA20G38570.1	A0A0B5HBM1	Chalcone-flavonone isomerase family protein OS=Arachis hypogaea OX=3818 GN=CHI-II PE=2 SV=1	CHI-II		GO:0008152 metabolic process; GO:0009058 biosynthetic process; GO:0009628 response to abiotic stimulus; GO:0009812 flavonoid metabolic process; GO:0009813 flavonoid biosynthetic process; GO:0050896 response to stimulus; GO:0071704 organic substance metabolic process; GO:0080167 response to karrikin; GO:1901576 organic substance biosynthetic process;	GO:0005622 intracellular; GO:0005623 cell; GO:0005737 cytoplasm; GO:0005783 endoplasmic reticulum; GO:0012505 endomembrane system; GO:0043226 organelle; GO:0043227 membrane-bounded organelle; GO:0043229 intracellular organelle; GO:0043231 intracellular membrane-bounded organelle;	6	Chalcone-flavanone isomerase	E5.5.1.6; chalcone isomerase [EC:5.5.1.6]	K01859	map00941 Flavonoid biosynthesis; map01100 Metabolic pathways; map01110 Biosynthesis of secondary metabolites				1.00504	GO:0003824 catalytic activity; GO:0016853 isomerase activity; GO:0016872 intramolecular lyase activity; GO:0045430 chalcone isomerase activity;	24.7	9	PF02431	87	Up	cytoplasm	9	0.000301958	2.007	0.718	0.665	0.608	1.244	1.4	1.352
3847.GLYMA01G42661.1	A0A444Z8U9	Osmotin-like protein OSM34 (Fragment)(predicted) OS=Arachis hypogaea OX=3818 GN=Ahy_B05g078971 PE=3 SV=1	Ahy_B05g078971				2	Thaumatin family							1.31603		49.9	8	PF00314	99	Up	Golgi apparatus	2	0.000219004	2.4898	0.635	0.545	0.535	1.559	1.346	1.365
3847.GLYMA13G42210.1	A0A445BVD0	Chitinase OS=Arachis hypogaea OX=3818 GN=Ahy_A08g039016 PE=4 SV=1	Ahy_A08g039016				3	Chitin recognition protein; Chitinase class I	E3.2.1.14; chitinase [EC:3.2.1.14]	K01183	map00520 Amino sugar and nucleotide sugar metabolism; map01100 Metabolic pathways	S	Predicted chitinase	KOG4742	1.38084	GO:0003824 catalytic activity; GO:0004553 hydrolase activity, hydrolyzing O-glycosyl compounds; GO:0004568 chitinase activity; GO:0016787 hydrolase activity; GO:0016798 hydrolase activity, acting on glycosyl bonds;	29.7	4	PF00187; PF00182	13	Up	extracellular	4	0.0221877	2.6042	0.301	0.742	0.617	1.381	1.616	1.326
3847.GLYMA17G37820.1	A0A445BRF2	HATPase_c domain-containing protein OS=Arachis hypogaea OX=3818 GN=Ahy_A08g037662 PE=3 SV=1	Ahy_A08g037662	Protein processing in endoplasmic reticulum	GO:0001101 response to acid chemical; GO:0002790 peptide secretion; GO:0006810 transport; GO:0006950 response to stress; GO:0006970 response to osmotic stress; GO:0008104 protein localization; GO:0009266 response to temperature stimulus; GO:0009306 protein secretion; GO:0009409 response to cold; GO:0009414 response to water deprivation; GO:0009415 response to water; GO:0009628 response to abiotic…	GO:0005576 extracellular region; GO:0005622 intracellular; GO:0005623 cell; GO:0005634 nucleus; GO:0005737 cytoplasm; GO:0005739 mitochondrion; GO:0005773 vacuole; GO:0005774 vacuolar membrane; GO:0005783 endoplasmic reticulum; GO:0005788 endoplasmic reticulum lumen; GO:0005886 plasma membrane; GO:0005911 cell-cell junction; GO:0009506 plasmodesma; GO:0009507 chloroplast; GO:0009536 plastid; GO:0…	6	Histidine kinase-, DNA gyrase B-, and HSP90-like ATPase	HSP90B, TRA1; heat shock protein 90kDa beta	K09487	map04141 Protein processing in endoplasmic reticulum; map04626 Plant-pathogen interaction	O	Endoplasmic reticulum glucose-regulated protein (GRP94/endoplasmin), HSP90 family	KOG0020	-0.819343	GO:0003824 catalytic activity; GO:0016462 pyrophosphatase activity; GO:0016787 hydrolase activity; GO:0016817 hydrolase activity, acting on acid anhydrides; GO:0016818 hydrolase activity, acting on acid anhydrides, in phosphorus-containing anhydrides; GO:0016887 ATPase activity; GO:0017111 nucleoside-triphosphatase activity;	92.2	15	PF02518	119	Down	vacuolar membrane	13	8.14419e-06	0.5667	1.249	1.324	1.263	0.734	0.715	0.725
3847.GLYMA01G45570.2	A0A445DGR4	LRRNT_2 domain-containing protein OS=Arachis hypogaea OX=3818 GN=Ahy_A04g019902 PE=4 SV=1	Ahy_A04g019902				2								0.95114		51.5	9		85	Up	chloroplast	9	0.00549557	1.9334	0.587	0.839	0.615	1.332	1.419	1.195
3847.GLYMA12G35070.1	A0A444Y4D9	DUF3700 domain-containing protein OS=Arachis hypogaea OX=3818 GN=Ahy_B08g092718 PE=4 SV=1	Ahy_B08g092718				1	Aluminium induced protein							0.93327		28.1	4	PF12481	34	Up	nucleus	4	0.00110286	1.9096	0.75	0.642	0.666	1.157	1.408	1.365
3847.GLYMA19G29380.1	A0A444YQV3	5'-phosphoribosylglycinamide transformylase OS=Arachis hypogaea OX=3818 GN=Ahy_B06g083887 PE=3 SV=1	Ahy_B06g083887			GO:0005622 intracellular; GO:0005623 cell; GO:0005737 cytoplasm; GO:0009507 chloroplast; GO:0009536 plastid; GO:0043226 organelle; GO:0043227 membrane-bounded organelle; GO:0043229 intracellular organelle; GO:0043231 intracellular membrane-bounded organelle;	2	Formyl transferase	E2.1.2.2; phosphoribosylglycinamide formyltransferase [EC:2.1.2.2]	K00601	map00230 Purine metabolism; map00670 One carbon pool by folate; map01100 Metabolic pathways; map01110 Biosynthesis of secondary metabolites	G	5'-phosphoribosylglycinamide formyltransferase	KOG3076	0.86576		35.7	2	PF00551	10	Up	chloroplast	2	0.00436679	1.8223	0.583	0.764	0.775	1.251	1.204	1.412
3847.GLYMA02G01390.1	A0A444YA51	RNA helicase OS=Arachis hypogaea OX=3818 GN=Ahy_B07g086463 PE=4 SV=1	Ahy_B07g086463	Spliceosome	GO:0006139 nucleobase-containing compound metabolic process; GO:0006396 RNA processing; GO:0006725 cellular aromatic compound metabolic process; GO:0006807 nitrogen compound metabolic process; GO:0008152 metabolic process; GO:0009987 cellular process; GO:0010467 gene expression; GO:0016070 RNA metabolic process; GO:0034641 cellular nitrogen compound metabolic process; GO:0043170 macromolecule met…	GO:0005622 intracellular; GO:0005623 cell; GO:0005634 nucleus; GO:0005730 nucleolus; GO:0005737 cytoplasm; GO:0005829 cytosol; GO:0009507 chloroplast; GO:0009526 plastid envelope; GO:0009536 plastid; GO:0009941 chloroplast envelope; GO:0016020 membrane; GO:0031967 organelle envelope; GO:0031974 membrane-enclosed lumen; GO:0031975 envelope; GO:0031981 nuclear lumen; GO:0043226 organelle; GO:004322…	7	DEAD/DEAH box helicase; Helicase associated domain (HA2); Oligonucleotide/oligosaccharide-binding (OB)-fold	DHX15, PRP43; pre-mRNA-splicing factor ATP-dependent RNA helicase DHX15/PRP43 [EC:3.6.4.13]	K12820	map03040 Spliceosome	A	mRNA splicing factor ATP-dependent RNA helicase	KOG0925	0.891808	GO:0003676 nucleic acid binding; GO:0003723 RNA binding; GO:0003724 RNA helicase activity; GO:0003824 catalytic activity; GO:0004386 helicase activity; GO:0005488 binding; GO:0008186 RNA-dependent ATPase activity; GO:0016462 pyrophosphatase activity; GO:0016787 hydrolase activity; GO:0016817 hydrolase activity, acting on acid anhydrides; GO:0016818 hydrolase activity, acting on acid anhydrides, i…	88.3	2	PF00270; PF04408; PF07717	6	Up	cytoplasm	2	0.000805759	1.8555	0.735	0.671	0.691	1.245	1.458	1.188
3847.GLYMA05G13330.1	A0A444X825	bystin(predicted) OS=Arachis hypogaea OX=3818 GN=Ahy_B10g105284 PE=3 SV=1	Ahy_B10g105284	Spliceosome			6		ENP1, BYSL; essential nuclear protein 1	K14797		W	Cell adhesion complex protein bystin	KOG3871	0.722204		52.7	2		4	Up	cytoplasm	2	0.0112931	1.6497	0.594	0.842	0.825	1.293	1.241	1.196
3847.GLYMA08G08040.1	A0A444ZTB2	UPF0020 domain-containing protein OS=Arachis hypogaea OX=3818 GN=Ahy_B03g062185 PE=4 SV=1	Ahy_B03g062185	Spliceosome			7	Putative RNA methylase family UPF0020	TRM11, TRMT11; tRNA (guanine10-N2)-methyltransferase [EC:2.1.1.214]	K15430		L	Putative RNA methylase	KOG2671	0.719753		54.5	3	PF01170	7	Up	cytoplasm	3	0.0458015	1.6469	0.914	0.841	0.508	1.187	1.29	1.25
3847.GLYMA08G28320.1	A0A444WNZ2	Brix domain-containing protein OS=Arachis hypogaea OX=3818 GN=Ahy_Scaffold8g108416 PE=3 SV=1	Ahy_Scaffold8g108416	Spliceosome	GO:0000027 ribosomal large subunit assembly; GO:0006139 nucleobase-containing compound metabolic process; GO:0006364 rRNA processing; GO:0006396 RNA processing; GO:0006725 cellular aromatic compound metabolic process; GO:0006807 nitrogen compound metabolic process; GO:0006996 organelle organization; GO:0008152 metabolic process; GO:0009987 cellular process; GO:0010467 gene expression; GO:0016043 …	GO:0005622 intracellular; GO:0005623 cell; GO:0005634 nucleus; GO:0005730 nucleolus; GO:0005737 cytoplasm; GO:0005829 cytosol; GO:0031974 membrane-enclosed lumen; GO:0031981 nuclear lumen; GO:0043226 organelle; GO:0043227 membrane-bounded organelle; GO:0043228 non-membrane-bounded organelle; GO:0043229 intracellular organelle; GO:0043231 intracellular membrane-bounded organelle; GO:0043232 intrac…	7	Brix domain	BRX1, BRIX1; ribosome biogenesis protein BRX1	K14820		J	RNA-binding protein required for biogenesis of the ribosomal 60S subunit	KOG2971	2.58552	GO:0003676 nucleic acid binding; GO:0003723 RNA binding; GO:0005488 binding; GO:0097159 organic cyclic compound binding; GO:1901363 heterocyclic compound binding;	37.1	2	PF04427	4	Up	nucleus	2	5.29664e-05	6.0023	0.299	0.263	0.291	1.529	2.024	1.567
3847.GLYMA09G29540.1	A0A444YYT7	Eukaryotic translation initiation factor 3 subunit J OS=Arachis hypogaea OX=3818 GN=Ahy_B05g074405 PE=3 SV=1	Ahy_B05g074405				3		EIF3J; translation initiation factor 3 subunit J	K03245	map03013 RNA transport	J	Translation initiation factor eIF3, p35 subunit	KOG4813	0.64321		25.5	9		56	Up	nucleus	3	0.0318202	1.5618	0.618	0.962	0.759	1.164	1.368	1.121
3847.GLYMA13G00880.1	A0A445AV22	WD_REPEATS_REGION domain-containing protein OS=Arachis hypogaea OX=3818 GN=Ahy_B01g055069 PE=4 SV=1	Ahy_B01g055069	Spliceosome			6		NAN1, UTP17, WDR75; NET1-associated nuclear protein 1 (U3 small nucleolar RNA-associated protein 17)	K14552	map03008 Ribosome biogenesis in eukaryotes	S	WD40 repeat protein	KOG1963	0.62499		87	2		8	Up	chloroplast	2	0.000414094	1.5422	0.792	0.756	0.809	1.132	1.232	1.271
3847.GLYMA02G03680.1	A0A445D8I2	Bet_v_1 domain-containing protein OS=Arachis hypogaea OX=3818 GN=Ahy_A05g025363 PE=3 SV=1	Ahy_A05g025363			GO:0016020 membrane;	2	Pathogenesis-related protein Bet v I family							-0.840629		17.3	9	PF00407	131	Down	cytoplasm	9	0.00115276	0.5584	1.399	1.219	1.238	0.674	0.68	0.799
3847.GLYMA05G32790.1	A0A444ZXX3	Ultraviolet-B receptor UVR8 isoform B(predicted) OS=Arachis hypogaea OX=3818 GN=Ahy_B03g063750 PE=4 SV=1	Ahy_B03g063750				1					L	FOG: RCC1 domain	KOG1426	0.735176		47.2	13		89	Up	cytoplasm	3	0.000107523	1.6646	0.727	0.729	0.792	1.204	1.279	1.259
3847.GLYMA15G09560.1	A0A444WX35	Lipase_GDSL domain-containing protein OS=Arachis hypogaea OX=3818 GN=Ahy_B10g100545 PE=3 SV=1	Ahy_B10g100545		GO:0002376 immune system process; GO:0006950 response to stress; GO:0006952 defense response; GO:0006955 immune response; GO:0009605 response to external stimulus; GO:0009607 response to biotic stimulus; GO:0009627 systemic acquired resistance; GO:0009814 defense response, incompatible interaction; GO:0043207 response to external biotic stimulus; GO:0045087 innate immune response; GO:0050896 resp…	GO:0005576 extracellular region; GO:0005618 cell wall; GO:0005622 intracellular; GO:0005623 cell; GO:0005634 nucleus; GO:0005737 cytoplasm; GO:0009507 chloroplast; GO:0009534 chloroplast thylakoid; GO:0009536 plastid; GO:0009579 thylakoid; GO:0030312 external encapsulating structure; GO:0031976 plastid thylakoid; GO:0031984 organelle subcompartment; GO:0043226 organelle; GO:0043227 membrane-bound…	2					L	FOG: Transposon-encoded proteins with TYA, reverse transcriptase, integrase domains in various combinations	KOG0017	-0.604279		40.3	7		39	Down	extracellular	5	0.00983976	0.6578	1.2	1.259	1.165	0.905	0.667	0.812
3847.GLYMA02G04820.1	A0A445AB19	Chitinase OS=Arachis hypogaea OX=3818 GN=Ahy_B03g068844 PE=4 SV=1	Ahy_B03g068844				5	Chitin recognition protein; Chitinase class I	CHIB; basic endochitinase B [EC:3.2.1.14]	K20547	map00520 Amino sugar and nucleotide sugar metabolism; map01100 Metabolic pathways; map04016 MAPK signaling pathway - plant	S	Predicted chitinase	KOG4742	-0.826233		35.2	6	PF00187; PF00182	103	Down	extracellular	2	0.0249519	0.564	1.179	1.259	1.404	0.907	0.74	0.52
3847.GLYMA02G06800.1	A0A445APP4	SCP domain-containing protein OS=Arachis hypogaea OX=3818 GN=Ahy_B01g052515 PE=4 SV=1	Ahy_B01g052515				3	Cysteine-rich secretory protein family				S	Defense-related protein containing SCP domain	KOG3017	-0.897543		9.1	2	PF00188	28	Down	chloroplast	2	0.000122975	0.5368	1.312	1.276	1.322	0.671	0.758	0.67
3847.GLYMA02G33780.1	A0A445D1U7	Glutathione S-transferase(predicted) OS=Arachis hypogaea OX=3818 GN=Ahy_A05g022905 PE=4 SV=1	Ahy_A05g022905				2	Glutathione S-transferase, N-terminal domain; Glutathione S-transferase, C-terminal domain	GST, gst; glutathione S-transferase [EC:2.5.1.18]	K00799	map00480 Glutathione metabolism; map01100 Metabolic pathways	O	Glutathione S-transferase	KOG0406	1.15134		26	4	PF02798; PF13410	16	Up	cytoplasm	3	1.59963e-06	2.2212	0.63	0.622	0.606	1.372	1.411	1.344
3847.GLYMA02G40040.1	A0A444YBL7	Peroxidase OS=Arachis hypogaea OX=3818 GN=Ahy_B07g087267 PE=3 SV=1	Ahy_B07g087267				1	Peroxidase	E1.11.1.7; peroxidase [EC:1.11.1.7]	K00430	map00940 Phenylpropanoid biosynthesis; map01100 Metabolic pathways; map01110 Biosynthesis of secondary metabolites				0.741747		34.9	16	PF00141	226	Up	chloroplast	3	1.3957e-05	1.6722	0.76	0.751	0.731	1.211	1.257	1.281
3847.GLYMA08G45510.1	A0A444XDS8	Kunitz-type trypsin inhibitor OS=Arachis hypogaea OX=3818 GN=Ahy_B09g095435 PE=3 SV=1	Ahy_B09g095435				1	Trypsin and protease inhibitor							-0.950369		22.2	4	PF00197	40	Down	extracellular	2	0.000425848	0.5175	1.307	1.205	1.449	0.652	0.722	0.676
3847.GLYMA13G34520.1	A0A444Y3V7	Bulb-type lectin domain-containing protein(predicted) OS=Arachis hypogaea OX=3818 GN=Ahy_B08g092334 PE=4 SV=1	Ahy_B08g092334		GO:0006810 transport; GO:0006833 water transport; GO:0042044 fluid transport; GO:0051179 localization; GO:0051234 establishment of localization;	GO:0005576 extracellular region; GO:0005618 cell wall; GO:0005622 intracellular; GO:0005623 cell; GO:0005737 cytoplasm; GO:0005773 vacuole; GO:0005774 vacuolar membrane; GO:0005794 Golgi apparatus; GO:0005829 cytosol; GO:0009505 plant-type cell wall; GO:0012505 endomembrane system; GO:0016020 membrane; GO:0030312 external encapsulating structure; GO:0031090 organelle membrane; GO:0043226 organell…	1	D-mannose binding lectin							2.20323		48.9	9	PF01453	38	Up	extracellular	2	4.92995e-06	4.6051	0.352	0.342	0.372	1.512	1.691	1.706
3847.GLYMA11G10320.1	A0A445A7M6	L-ascorbate oxidase isogeny(predicted) OS=Arachis hypogaea OX=3818 GN=Ahy_B03g067719 PE=3 SV=1	Ahy_B03g067719				1	Multicopper oxidase; Multicopper oxidase; Multicopper oxidase				Q	Multicopper oxidases	KOG1263	0.776694		60.7	4	PF07732; PF00394; PF07731	13	Up	vacuolar membrane	2	0.0049639	1.7132	0.801	0.802	0.604	1.202	1.274	1.305
3847.GLYMA02G16710.1	A0A445CKP1	Peptidase A1 domain-containing protein OS=Arachis hypogaea OX=3818 GN=Ahy_A06g026521 PE=4 SV=1	Ahy_A06g026521				1					O	Aspartyl protease	KOG1339	1.37484		46	4		23	Up	chloroplast	4	0.00867499	2.5934	0.387	0.776	0.502	1.52	1.472	1.326
3847.GLYMA07G09040.1	A0A445E917	Abhydrolase_3 domain-containing protein OS=Arachis hypogaea OX=3818 GN=Ahy_A02g006168 PE=4 SV=1	Ahy_A02g006168		GO:0008152 metabolic process; GO:0009056 catabolic process;		1	alpha/beta hydrolase fold				V	Arylacetamide deacetylase	KOG1515	-0.753409	GO:0003824 catalytic activity; GO:0016787 hydrolase activity;	35.7	4	PF07859	31	Down	cytoplasm	4	0.00238711	0.5932	1.096	1.356	1.319	0.799	0.728	0.71
3847.GLYMA02G35230.1	A0A445E7N3	t-SNARE coiled-coil homology domain-containing protein OS=Arachis hypogaea OX=3818 GN=Ahy_A02g005706 PE=3 SV=1	Ahy_A02g005706	SNARE interactions in vesicular transport	GO:0001101 response to acid chemical; GO:0006605 protein targeting; GO:0006612 protein targeting to membrane; GO:0006810 transport; GO:0006833 water transport; GO:0006886 intracellular protein transport; GO:0006887 exocytosis; GO:0006906 vesicle fusion; GO:0006950 response to stress; GO:0006952 defense response; GO:0006996 organelle organization; GO:0008104 protein localization; GO:0009605 respon…	GO:0005622 intracellular; GO:0005623 cell; GO:0005737 cytoplasm; GO:0005794 Golgi apparatus; GO:0005802 trans-Golgi network; GO:0005886 plasma membrane; GO:0005911 cell-cell junction; GO:0009504 cell plate; GO:0009506 plasmodesma; GO:0012505 endomembrane system; GO:0016020 membrane; GO:0016021 integral component of membrane; GO:0030054 cell junction; GO:0031201 SNARE complex; GO:0031224 intrinsic…	2	Syntaxin	STX1B_2_3; syntaxin 1B/2/3	K08486	map04130 SNARE interactions in vesicular transport	U	SNARE protein Syntaxin 1 and related proteins	KOG0810	0.627607	GO:0000149 SNARE binding; GO:0005488 binding; GO:0005515 protein binding; GO:0043495 protein-membrane adaptor activity;	37.1	4	PF00804	24	Up	Golgi apparatus	4	0.00479653	1.545	0.718	0.766	0.87	1.276	1.272	1.089
3847.GLYMA03G03120.1	A0A444XCC0	Exocyst complex component Sec6 OS=Arachis hypogaea OX=3818 GN=Ahy_B09g094604 PE=3 SV=1	Ahy_B09g094604	SNARE interactions in vesicular transport			2		EXOC3, SEC6; exocyst complex component 3	K06110		U	Exocyst complex subunit SEC6	KOG2286	1.01343		94.1	2		11	Up	chloroplast	2	0.0434755	2.0187	0.578	0.774	0.631	0.837	1.588	1.578
3847.GLYMA08G41710.1	A0A445CYL7	Membrin(predicted) OS=Arachis hypogaea OX=3818 GN=Ahy_A05g021838 PE=4 SV=1	Ahy_A05g021838	SNARE interactions in vesicular transport	GO:0002682 regulation of immune system process; GO:0002791 regulation of peptide secretion; GO:0006605 protein targeting; GO:0006623 protein targeting to vacuole; GO:0006810 transport; GO:0006886 intracellular protein transport; GO:0006888 endoplasmic reticulum to Golgi vesicle-mediated transport; GO:0006891 intra-Golgi vesicle-mediated transport; GO:0006892 post-Golgi vesicle-mediated transport;…	GO:0005622 intracellular; GO:0005623 cell; GO:0005737 cytoplasm; GO:0005768 endosome; GO:0005770 late endosome; GO:0005783 endoplasmic reticulum; GO:0005789 endoplasmic reticulum membrane; GO:0005794 Golgi apparatus; GO:0005798 Golgi-associated vesicle; GO:0005801 cis-Golgi network; GO:0010008 endosome membrane; GO:0012505 endomembrane system; GO:0012506 vesicle membrane; GO:0012507 ER to Golgi t…	4	Snare region anchored in the vesicle membrane C-terminus	GOSR2, BOS1; golgi SNAP receptor complex member 2	K08496	map04130 SNARE interactions in vesicular transport	U	Golgi SNAP receptor complex member	KOG3251	-0.922484	GO:0000149 SNARE binding; GO:0005484 SNAP receptor activity; GO:0005488 binding; GO:0005515 protein binding;	47.8	3	PF12352	15	Down	nucleus	3	0.000160065	0.5276	1.285	1.324	1.326	0.635	0.742	0.699
3847.GLYMA02G42000.1	A0A445C5N4	SHSP domain-containing protein OS=Arachis hypogaea OX=3818 GN=Ahy_A07g032010 PE=3 SV=1	Ahy_A07g032010		GO:0000302 response to reactive oxygen species; GO:0006950 response to stress; GO:0006979 response to oxidative stress; GO:0009266 response to temperature stimulus; GO:0009314 response to radiation; GO:0009408 response to heat; GO:0009416 response to light stimulus; GO:0009628 response to abiotic stimulus; GO:0009636 response to toxic substance; GO:0009642 response to light intensity; GO:0009644 …	GO:0005622 intracellular; GO:0005623 cell; GO:0005737 cytoplasm; GO:0009507 chloroplast; GO:0009536 plastid; GO:0043226 organelle; GO:0043227 membrane-bounded organelle; GO:0043229 intracellular organelle; GO:0043231 intracellular membrane-bounded organelle;	1		HSP20; HSP20 family protein	K13993	map04141 Protein processing in endoplasmic reticulum	O	Molecular chaperone (small heat-shock protein Hsp26/Hsp42)	KOG0710	-1.58554		14.3	4		30	Down	cytoplasm	3	0.0249256	0.3332	1.681	1.415	1.418	0.581	0.233	0.69
3847.GLYMA16G29750.1	A0A445DTY4	HATPase_c domain-containing protein OS=Arachis hypogaea OX=3818 GN=Ahy_A03g012679 PE=3 SV=1	Ahy_A03g012679	Protein processing in endoplasmic reticulum			8	Histidine kinase-, DNA gyrase B-, and HSP90-like ATPase	HSP90A, htpG; molecular chaperone HtpG	K04079	map04141 Protein processing in endoplasmic reticulum; map04626 Plant-pathogen interaction	O	Molecular chaperone (HSP90 family)	KOG0019	-0.827256		81.4	10	PF02518	329	Down	nucleus	2	0.000251599	0.5636	1.239	1.382	1.222	0.708	0.759	0.699
3847.GLYMA02G44170.1	A0A445C490	Alcohol dehydrogenase-like 7 isoform B(predicted) OS=Arachis hypogaea OX=3818 GN=Ahy_A07g031565 PE=3 SV=1	Ahy_A07g031565				2	Alcohol dehydrogenase GroES-like domain	frmA, ADH5, adhC; S-(hydroxymethyl)glutathione dehydrogenase / alcohol dehydrogenase [EC:1.1.1.284 1.1.1.1]	K00121	map00010 Glycolysis / Gluconeogenesis; map00071 Fatty acid degradation; map00350 Tyrosine metabolism; map01100 Metabolic pathways; map01110 Biosynthesis of secondary metabolites; map01200 Carbon metabolism	Q	Alcohol dehydrogenase, class III	KOG0022	3.15845		34.9	3	PF08240	6	Up	cytoplasm	2	0.0490291	8.9287	0.168	0.178		2.068	0.487	2.079
3847.GLYMA02G45380.1	A0A445C3S4	PH domain-containing protein OS=Arachis hypogaea OX=3818 GN=Ahy_A07g031422 PE=4 SV=1	Ahy_A07g031422				1	PH domain							0.6345		56	4	PF00169	8	Up	cytoplasm	4	0.000208854	1.5524	0.764	0.754	0.83	1.245	1.178	1.222
3847.GLYMA06G02550.1	A0A444YG99	FYVE-type domain-containing protein OS=Arachis hypogaea OX=3818 GN=Ahy_B06g079809 PE=4 SV=1	Ahy_B06g079809		GO:0006950 response to stress; GO:0006970 response to osmotic stress; GO:0006972 hyperosmotic response; GO:0006979 response to oxidative stress; GO:0009266 response to temperature stimulus; GO:0009408 response to heat; GO:0009628 response to abiotic stimulus; GO:0050896 response to stimulus;	GO:0005622 intracellular; GO:0005623 cell; GO:0005737 cytoplasm; GO:0005768 endosome; GO:0012505 endomembrane system; GO:0030139 endocytic vesicle; GO:0031410 cytoplasmic vesicle; GO:0031982 vesicle; GO:0043226 organelle; GO:0043227 membrane-bounded organelle; GO:0043229 intracellular organelle; GO:0044352 pinosome; GO:0044354 macropinosome; GO:0045335 phagocytic vesicle; GO:0097708 intracellular…	1	FYVE zinc finger				S	FYVE finger containing protein	KOG1729	0.606821		64.1	2	PF01363	8	Up	nucleus	2	0.00067255	1.5229	0.757	0.78	0.838	1.205	1.273	1.139
3847.GLYMA02G45690.2	A0A444YEV7	leucine-rich repeat extensin-like protein 5(predicted) OS=Arachis hypogaea OX=3818 GN=Ahy_B07g088575 PE=4 SV=1	Ahy_B07g088575			GO:0005576 extracellular region;	1								0.713608		50.3	3		9	Up	extracellular	3	0.000894043	1.6399	0.691	0.811	0.767	1.166	1.277	1.278
3847.GLYMA0317S00200.1	A0A444WVN0	NmrA domain-containing protein OS=Arachis hypogaea OX=3818 GN=Ahy_Scaffold1g107361 PE=4 SV=1	Ahy_Scaffold1g107361				2		PLR; pinoresinol/lariciresinol reductase [EC:1.23.1.1 1.23.1.2 1.23.1.3 1.23.1.4]	K21568	map00998 Biosynthesis of various secondary metabolites - part 2; map01110 Biosynthesis of secondary metabolites				0.930094		37.3	4		13	Up	cytoplasm	4	0.0102268	1.9054	0.561	0.632	0.868	1.337	1.429	1.161
3847.GLYMA18G00926.1	A0A444ZBQ5	AAI domain-containing protein OS=Arachis hypogaea OX=3818 GN=Ahy_B04g069047 PE=3 SV=1	Ahy_B04g069047		GO:0006810 transport; GO:0006869 lipid transport; GO:0006950 response to stress; GO:0006952 defense response; GO:0007275 multicellular organism development; GO:0009605 response to external stimulus; GO:0009607 response to biotic stimulus; GO:0009620 response to fungus; GO:0010876 lipid localization; GO:0032501 multicellular organismal process; GO:0032502 developmental process; GO:0033036 macromol…	GO:0005618 cell wall; GO:0005622 intracellular; GO:0005623 cell; GO:0005737 cytoplasm; GO:0005783 endoplasmic reticulum; GO:0005794 Golgi apparatus; GO:0005886 plasma membrane; GO:0009505 plant-type cell wall; GO:0012505 endomembrane system; GO:0016020 membrane; GO:0030312 external encapsulating structure; GO:0031224 intrinsic component of membrane; GO:0031225 anchored component of membrane; GO:0…	1								1.01956	GO:0005488 binding; GO:0008289 lipid binding;	21.5	3		14	Up	extracellular	3	0.0223359	2.0273	0.807	0.421	0.75	1.32	1.33	1.36
3847.GLYMA03G00840.1	A0A445CI90	GrpE protein homolog OS=Arachis hypogaea OX=3818 GN=Ahy_A07g037256 PE=3 SV=1	Ahy_A07g037256				4		GRPE; molecular chaperone GrpE	K03687		O	Molecular chaperone of the GrpE family	KOG3003	-0.75268		37	9		86	Down	mitochondria	4	0.000584985	0.5935	1.145	1.318	1.308	0.71	0.776	0.752
3847.GLYMA03G27030.1	A0A445ADH2	DnaJ protein isogeny(predicted) OS=Arachis hypogaea OX=3818 GN=Ahy_B02g057955 PE=3 SV=1	Ahy_B02g057955	Protein processing in endoplasmic reticulum			4	DnaJ domain; DnaJ C terminal domain; DnaJ central domain	DNAJA2; DnaJ homolog subfamily A member 2	K09503	map04141 Protein processing in endoplasmic reticulum	O	Molecular chaperone (DnaJ superfamily)	KOG0712	0.891108		47.3	4	PF00226; PF01556; PF00684	11	Up	nucleus	3	0.0347413	1.8546	0.442	0.829	0.827	1.31	1.3	1.281
3847.GLYMA11G10040.1	A0A445E2G8	Hydroxymethylbilane synthase OS=Arachis hypogaea OX=3818 GN=Ahy_A03g016181 PE=3 SV=1	Ahy_A03g016181		GO:0006139 nucleobase-containing compound metabolic process; GO:0006725 cellular aromatic compound metabolic process; GO:0006778 porphyrin-containing compound metabolic process; GO:0006779 porphyrin-containing compound biosynthetic process; GO:0006783 heme biosynthetic process; GO:0006807 nitrogen compound metabolic process; GO:0006950 response to stress; GO:0006952 defense response; GO:0008152 m…	GO:0005576 extracellular region; GO:0005622 intracellular; GO:0005623 cell; GO:0005737 cytoplasm; GO:0009507 chloroplast; GO:0009526 plastid envelope; GO:0009532 plastid stroma; GO:0009536 plastid; GO:0009570 chloroplast stroma; GO:0009941 chloroplast envelope; GO:0031967 organelle envelope; GO:0031975 envelope; GO:0043226 organelle; GO:0043227 membrane-bounded organelle; GO:0043229 intracellular…	8	Porphobilinogen deaminase, dipyromethane cofactor binding domain; Porphobilinogen deaminase, C-terminal domain	hemC, HMBS; hydroxymethylbilane synthase [EC:2.5.1.61]	K01749	map00860 Porphyrin and chlorophyll metabolism; map01100 Metabolic pathways; map01110 Biosynthesis of secondary metabolites	H	Porphobilinogen deaminase	KOG2892	-1.43129	GO:0003824 catalytic activity; GO:0004418 hydroxymethylbilane synthase activity; GO:0016740 transferase activity; GO:0016765 transferase activity, transferring alkyl or aryl (other than methyl) groups;	38.2	6	PF01379; PF03900	46	Down	chloroplast	2	0.0378734	0.3708	1.887	0.751	1.75	0.524	0.501	0.602
3847.GLYMA03G02410.1	A0A445E6C0	Cytochrome P450 76C4(predicted) OS=Arachis hypogaea OX=3818 GN=Ahy_A02g005282 PE=3 SV=1	Ahy_A02g005282		GO:0006629 lipid metabolic process; GO:0006720 isoprenoid metabolic process; GO:0006721 terpenoid metabolic process; GO:0008152 metabolic process; GO:0008299 isoprenoid biosynthetic process; GO:0008610 lipid biosynthetic process; GO:0009058 biosynthetic process; GO:0009403 toxin biosynthetic process; GO:0009404 toxin metabolic process; GO:0009987 cellular process; GO:0016101 diterpenoid metabolic…	GO:0016020 membrane;	1	Cytochrome P450				Q	Cytochrome P450 CYP2 subfamily	KOG0156	3.93577	GO:0003824 catalytic activity; GO:0004497 monooxygenase activity; GO:0016491 oxidoreductase activity; GO:0016705 oxidoreductase activity, acting on paired donors, with incorporation or reduction of molecular oxygen; GO:0016709 oxidoreductase activity, acting on paired donors, with incorporation or reduction of molecular oxygen, NAD(P)H as one donor, and incorporation of one atom of oxygen; GO:003…	57	3	PF00067	7	Up	extracellular	3	2.42943e-06	15.3033	0.108	0.126	0.132	1.855	1.979	1.767
3847.GLYMA03G16563.1	A0A445AJQ4	Glutathione S-transferase, amino-terminal domain protein(predicted) OS=Arachis hypogaea OX=3818 GN=Ahy_B02g060883 PE=3 SV=1	Ahy_B02g060883		GO:0001101 response to acid chemical; GO:0006518 peptide metabolic process; GO:0006575 cellular modified amino acid metabolic process; GO:0006749 glutathione metabolic process; GO:0006790 sulfur compound metabolic process; GO:0006807 nitrogen compound metabolic process; GO:0006950 response to stress; GO:0008152 metabolic process; GO:0009056 catabolic process; GO:0009266 response to temperature st…	GO:0005622 intracellular; GO:0005623 cell; GO:0005737 cytoplasm;	1	Glutathione S-transferase, N-terminal domain; Glutathione S-transferase, C-terminal domain	GST, gst; glutathione S-transferase [EC:2.5.1.18]	K00799	map00480 Glutathione metabolism; map01100 Metabolic pathways	O	Glutathione S-transferase	KOG0406	-0.649955	GO:0003824 catalytic activity; GO:0004364 glutathione transferase activity; GO:0016740 transferase activity; GO:0016765 transferase activity, transferring alkyl or aryl (other than methyl) groups;	25.9	5	PF02798; PF00043	58	Down	cytoplasm	5	0.00709698	0.6373	1.163	1.138	1.369	0.887	0.717	0.735
3847.GLYMA13G00910.1	A0A445AUZ4	Ribulose bisphosphate carboxylase small chain OS=Arachis hypogaea OX=3818 GN=Ahy_B01g055073 PE=3 SV=1	Ahy_B01g055073			GO:0005622 intracellular; GO:0005623 cell; GO:0005737 cytoplasm; GO:0009507 chloroplast; GO:0009536 plastid; GO:0043226 organelle; GO:0043227 membrane-bounded organelle; GO:0043229 intracellular organelle; GO:0043231 intracellular membrane-bounded organelle;	1	Ribulose bisphosphate carboxylase, small chain	rbcS; ribulose-bisphosphate carboxylase small chain [EC:4.1.1.39]	K01602	map00630 Glyoxylate and dicarboxylate metabolism; map00710 Carbon fixation in photosynthetic organisms; map01100 Metabolic pathways; map01110 Biosynthesis of secondary metabolites; map01200 Carbon metabolism				0.769856		25.5	7	PF00101	77	Up	chloroplast	7	0.00121888	1.7051	0.709	0.742	0.763	1.317	1.348	1.11
3847.GLYMA04G00420.1	A0A444YG97	Glutamate-1-semialdehyde 2,1-aminomutase OS=Arachis hypogaea OX=3818 GN=Ahy_B06g079795 PE=3 SV=1	Ahy_B06g079795			GO:0005576 extracellular region; GO:0005622 intracellular; GO:0005623 cell; GO:0005737 cytoplasm; GO:0009507 chloroplast; GO:0009526 plastid envelope; GO:0009532 plastid stroma; GO:0009536 plastid; GO:0009570 chloroplast stroma; GO:0009941 chloroplast envelope; GO:0031967 organelle envelope; GO:0031975 envelope; GO:0043226 organelle; GO:0043227 membrane-bounded organelle; GO:0043229 intracellular…	5	Aminotransferase class-III	hemL; glutamate-1-semialdehyde 2,1-aminomutase [EC:5.4.3.8]	K01845	map00860 Porphyrin and chlorophyll metabolism; map01100 Metabolic pathways; map01110 Biosynthesis of secondary metabolites	H	Acetylornithine aminotransferase	KOG1401	1.05894		50.3	6	PF00202	39	Up	mitochondria	5	0.0190693	2.0834	0.485	0.884	0.573	1.573	1.314	1.159
3847.GLYMA08G07690.1	A0A445DMQ3	Ubiquinol oxidase OS=Arachis hypogaea OX=3818 GN=Ahy_A03g010568 PE=3 SV=1	Ahy_A03g010568				1		AOX1, AOX2; ubiquinol oxidase [EC:1.10.3.11]	K17893					0.819668		38.9	4		23	Up	chloroplast	4	0.00202375	1.765	0.771	0.637	0.758	1.23	1.188	1.405
3847.GLYMA12G29590.3	A0A445E4W3	4-hydroxy-3-methylbut-2-en-1-yl diphosphate synthase (Ferredoxin), chloroplastic (Fragment)(predicted) OS=Arachis hypogaea OX=3818 GN=Ahy_A03g016883 PE=3 SV=1	Ahy_A03g016883		GO:0001101 response to acid chemical; GO:0002376 immune system process; GO:0006081 cellular aldehyde metabolic process; GO:0006082 organic acid metabolic process; GO:0006090 pyruvate metabolic process; GO:0006629 lipid metabolic process; GO:0006644 phospholipid metabolic process; GO:0006720 isoprenoid metabolic process; GO:0006793 phosphorus metabolic process; GO:0006796 phosphate-containing comp…	GO:0005622 intracellular; GO:0005623 cell; GO:0005737 cytoplasm; GO:0009507 chloroplast; GO:0009526 plastid envelope; GO:0009532 plastid stroma; GO:0009536 plastid; GO:0009570 chloroplast stroma; GO:0009941 chloroplast envelope; GO:0031967 organelle envelope; GO:0031975 envelope; GO:0043226 organelle; GO:0043227 membrane-bounded organelle; GO:0043229 intracellular organelle; GO:0043231 intracellu…	3		gcpE, ispG; (E)-4-hydroxy-3-methylbut-2-enyl-diphosphate synthase [EC:1.17.7.1 1.17.7.3]	K03526	map00900 Terpenoid backbone biosynthesis; map01100 Metabolic pathways; map01110 Biosynthesis of secondary metabolites				1.67387	GO:0003824 catalytic activity; GO:0005488 binding; GO:0016491 oxidoreductase activity; GO:0016725 oxidoreductase activity, acting on CH or CH2 groups; GO:0046429 4-hydroxy-3-methylbut-2-en-1-yl diphosphate synthase activity; GO:0048037 cofactor binding; GO:0051536 iron-sulfur cluster binding; GO:0051539 4 iron, 4 sulfur cluster binding; GO:0051540 metal cluster binding; GO:0052592 oxidoreductase …	82.7	17		80	Up	cytoplasm	2	0.035752	3.1907	0.873	0.288	0.265	1.194	2.012	1.344
3847.GLYMA13G30560.1	A0A444WYZ1	Mg-protoporphyrin IX chelatase OS=Arachis hypogaea OX=3818 GN=Ahy_B10g101147 PE=3 SV=1	Ahy_B10g101147		GO:0006725 cellular aromatic compound metabolic process; GO:0006778 porphyrin-containing compound metabolic process; GO:0006779 porphyrin-containing compound biosynthetic process; GO:0006807 nitrogen compound metabolic process; GO:0008152 metabolic process; GO:0009058 biosynthetic process; GO:0009719 response to endogenous stimulus; GO:0009725 response to hormone; GO:0009735 response to cytokinin…	GO:0005618 cell wall; GO:0005622 intracellular; GO:0005623 cell; GO:0005737 cytoplasm; GO:0009507 chloroplast; GO:0009532 plastid stroma; GO:0009536 plastid; GO:0009570 chloroplast stroma; GO:0010007 magnesium chelatase complex; GO:0030312 external encapsulating structure; GO:0032991 protein-containing complex; GO:0043226 organelle; GO:0043227 membrane-bounded organelle; GO:0043229 intracellular …	3	Magnesium chelatase, subunit ChlI	chlI, bchI; magnesium chelatase subunit I [EC:6.6.1.1]	K03405	map00860 Porphyrin and chlorophyll metabolism; map01100 Metabolic pathways; map01110 Biosynthesis of secondary metabolites				-0.817816	GO:0003824 catalytic activity; GO:0016462 pyrophosphatase activity; GO:0016787 hydrolase activity; GO:0016817 hydrolase activity, acting on acid anhydrides; GO:0016818 hydrolase activity, acting on acid anhydrides, in phosphorus-containing anhydrides; GO:0016851 magnesium chelatase activity; GO:0016874 ligase activity; GO:0016887 ATPase activity; GO:0017111 nucleoside-triphosphatase activity; GO:…	45.4	11	PF01078	139	Down	chloroplast	6	0.0113138	0.5673	1.299	1.215	1.32	0.779	0.842	0.554
3847.GLYMA14G08490.1	A0A444YWK7	30S ribosomal protein S9(predicted) OS=Arachis hypogaea OX=3818 GN=Ahy_B06g086060 PE=3 SV=1	Ahy_B06g086060		GO:0000462 maturation of SSU-rRNA from tricistronic rRNA transcript (SSU-rRNA, 5.8S rRNA, LSU-rRNA); GO:0006139 nucleobase-containing compound metabolic process; GO:0006364 rRNA processing; GO:0006396 RNA processing; GO:0006412 translation; GO:0006518 peptide metabolic process; GO:0006725 cellular aromatic compound metabolic process; GO:0006807 nitrogen compound metabolic process; GO:0008152 meta…	GO:0000312 plastid small ribosomal subunit; GO:0000313 organellar ribosome; GO:0000314 organellar small ribosomal subunit; GO:0005622 intracellular; GO:0005623 cell; GO:0005737 cytoplasm; GO:0005840 ribosome; GO:0009507 chloroplast; GO:0009526 plastid envelope; GO:0009532 plastid stroma; GO:0009536 plastid; GO:0009547 plastid ribosome; GO:0009570 chloroplast stroma; GO:0009941 chloroplast envelop…	3		RP-S9, MRPS9, rpsI; small subunit ribosomal protein S9	K02996	map03010 Ribosome	J	Mitochondrial/chloroplast ribosomal protein S9	KOG1697	-0.797864	GO:0003676 nucleic acid binding; GO:0003723 RNA binding; GO:0003735 structural constituent of ribosome; GO:0005198 structural molecule activity; GO:0005488 binding; GO:0097159 organic cyclic compound binding; GO:1901363 heterocyclic compound binding;	11.4	2		18	Down	cytoplasm	2	0.000458877	0.5752	1.319	1.336	1.159	0.7	0.728	0.766
3847.GLYMA04G09510.1	A0A445C8X3	Phosphoenolpyruvate carboxykinase (ATP) OS=Arachis hypogaea OX=3818 GN=Ahy_A07g033333 PE=3 SV=1	Ahy_A07g033333		GO:0002376 immune system process; GO:0005975 carbohydrate metabolic process; GO:0005996 monosaccharide metabolic process; GO:0006006 glucose metabolic process; GO:0006094 gluconeogenesis; GO:0006950 response to stress; GO:0006952 defense response; GO:0006955 immune response; GO:0007154 cell communication; GO:0008152 metabolic process; GO:0009058 biosynthetic process; GO:0009267 cellular response …	GO:0005622 intracellular; GO:0005623 cell; GO:0005634 nucleus; GO:0005730 nucleolus; GO:0005737 cytoplasm; GO:0005829 cytosol; GO:0016020 membrane; GO:0031974 membrane-enclosed lumen; GO:0031981 nuclear lumen; GO:0043226 organelle; GO:0043227 membrane-bounded organelle; GO:0043228 non-membrane-bounded organelle; GO:0043229 intracellular organelle; GO:0043231 intracellular membrane-bounded organel…	1		E4.1.1.49, pckA; phosphoenolpyruvate carboxykinase (ATP) [EC:4.1.1.49]	K01610	map00010 Glycolysis / Gluconeogenesis; map00020 Citrate cycle (TCA cycle); map00620 Pyruvate metabolism; map00710 Carbon fixation in photosynthetic organisms; map01100 Metabolic pathways; map01110 Biosynthesis of secondary metabolites; map01200 Carbon metabolism				0.665848	GO:0003824 catalytic activity; GO:0004611 phosphoenolpyruvate carboxykinase activity; GO:0004612 phosphoenolpyruvate carboxykinase (ATP) activity; GO:0016829 lyase activity; GO:0016830 carbon-carbon lyase activity; GO:0016831 carboxy-lyase activity;	73.8	24		188	Up	nucleus	2	0.000312732	1.5865	0.718	0.778	0.821	1.223	1.244	1.209
3847.GLYMA09G33650.1	A0A444WVT0	Phosphoenolpyruvate carboxykinase (ATP) OS=Arachis hypogaea OX=3818 GN=Ahy_Scaffold1g107451 PE=3 SV=1	Ahy_Scaffold1g107451		GO:0002376 immune system process; GO:0005975 carbohydrate metabolic process; GO:0005996 monosaccharide metabolic process; GO:0006006 glucose metabolic process; GO:0006094 gluconeogenesis; GO:0006950 response to stress; GO:0006952 defense response; GO:0006955 immune response; GO:0007154 cell communication; GO:0008152 metabolic process; GO:0009058 biosynthetic process; GO:0009267 cellular response …	GO:0005622 intracellular; GO:0005623 cell; GO:0005634 nucleus; GO:0005730 nucleolus; GO:0005737 cytoplasm; GO:0005829 cytosol; GO:0016020 membrane; GO:0031974 membrane-enclosed lumen; GO:0031981 nuclear lumen; GO:0043226 organelle; GO:0043227 membrane-bounded organelle; GO:0043228 non-membrane-bounded organelle; GO:0043229 intracellular organelle; GO:0043231 intracellular membrane-bounded organel…	1		E4.1.1.49, pckA; phosphoenolpyruvate carboxykinase (ATP) [EC:4.1.1.49]	K01610	map00010 Glycolysis / Gluconeogenesis; map00020 Citrate cycle (TCA cycle); map00620 Pyruvate metabolism; map00710 Carbon fixation in photosynthetic organisms; map01100 Metabolic pathways; map01110 Biosynthesis of secondary metabolites; map01200 Carbon metabolism				1.0077	GO:0003824 catalytic activity; GO:0004611 phosphoenolpyruvate carboxykinase activity; GO:0004612 phosphoenolpyruvate carboxykinase (ATP) activity; GO:0016829 lyase activity; GO:0016830 carbon-carbon lyase activity; GO:0016831 carboxy-lyase activity;	73.6	8		58	Up	mitochondria	3	0.00441432	2.0107	0.671		0.57	1.138	1.359	1.246
3847.GLYMA04G14361.1	A0A445DP80	Tyrosinase_Cu-bd domain-containing protein(predicted) OS=Arachis hypogaea OX=3818 GN=Ahy_A03g010959 PE=3 SV=1	Ahy_A03g010959	Flavonoid biosynthesis		GO:0005622 intracellular; GO:0005623 cell; GO:0005737 cytoplasm; GO:0009507 chloroplast; GO:0009534 chloroplast thylakoid; GO:0009536 plastid; GO:0009543 chloroplast thylakoid lumen; GO:0009579 thylakoid; GO:0031976 plastid thylakoid; GO:0031977 thylakoid lumen; GO:0031978 plastid thylakoid lumen; GO:0031984 organelle subcompartment; GO:0043226 organelle; GO:0043227 membrane-bounded organelle; GO…	4	Common central domain of tyrosinase; Polyphenol oxidase middle domain; Protein of unknown function (DUF_B2219)	E1.10.3.1; polyphenol oxidase [EC:1.10.3.1]	K00422	map00350 Tyrosine metabolism; map00950 Isoquinoline alkaloid biosynthesis; map01100 Metabolic pathways; map01110 Biosynthesis of secondary metabolites				1.02063		64.8	18	PF00264; PF12142; PF12143	311	Up	chloroplast	16	5.24086e-05	2.0288	0.655	0.648	0.674	1.269	1.308	1.434
3847.GLYMA06G18810.1	A0A445AAM6	Amine oxidase OS=Arachis hypogaea OX=3818 GN=Ahy_B03g068718 PE=3 SV=1	Ahy_B03g068718	Flavonoid biosynthesis			6	Copper amine oxidase, N3 domain; Copper amine oxidase, enzyme domain	AOC3, AOC2, tynA; primary-amine oxidase [EC:1.4.3.21]	K00276	map00260 Glycine, serine and threonine metabolism; map00350 Tyrosine metabolism; map00360 Phenylalanine metabolism; map00410 beta-Alanine metabolism; map00950 Isoquinoline alkaloid biosynthesis; map00960 Tropane, piperidine and pyridine alkaloid biosynthesis; map01100 Metabolic pathways; map01110 Biosynthesis of secondary metabolites	Q	Copper amine oxidase	KOG1186	0.956131		87.5	9	PF02728; PF01179	41	Up	cytoplasm	5	0.000443414	1.9401	0.64	0.739	0.658	1.257	1.259	1.436
3847.GLYMA17G02260.1	A0A445ELD2	Amine oxidase OS=Arachis hypogaea OX=3818 GN=Ahy_A01g000871 PE=3 SV=1	Ahy_A01g000871	Flavonoid biosynthesis	GO:0008152 metabolic process; GO:0009987 cellular process; GO:0010035 response to inorganic substance; GO:0042221 response to chemical; GO:0050896 response to stimulus; GO:0051716 cellular response to stimulus; GO:0055114 oxidation-reduction process; GO:0070887 cellular response to chemical stimulus; GO:0071241 cellular response to inorganic substance; GO:0097184 response to azide; GO:0097185 cel…		7	Copper amine oxidase, N2 domain; Copper amine oxidase, N3 domain; Copper amine oxidase, enzyme domain	AOC3, AOC2, tynA; primary-amine oxidase [EC:1.4.3.21]	K00276	map00260 Glycine, serine and threonine metabolism; map00350 Tyrosine metabolism; map00360 Phenylalanine metabolism; map00410 beta-Alanine metabolism; map00950 Isoquinoline alkaloid biosynthesis; map00960 Tropane, piperidine and pyridine alkaloid biosynthesis; map01100 Metabolic pathways; map01110 Biosynthesis of secondary metabolites	Q	Copper amine oxidase	KOG1186	0.685806	GO:0003824 catalytic activity; GO:0016491 oxidoreductase activity; GO:0016638 oxidoreductase activity, acting on the CH-NH2 group of donors; GO:0016641 oxidoreductase activity, acting on the CH-NH2 group of donors, oxygen as acceptor; GO:0052597 diamine oxidase activity;	75.9	25	PF02727; PF02728; PF01179	358	Up	vacuolar membrane	8	0.0001392	1.6086	0.727	0.777	0.793	1.246	1.183	1.266
3847.GLYMA04G33180.1	A0A0A6ZDY1	Peptidyl-prolyl cis-trans isomerase OS=Arachis hypogaea OX=3818 GN=Ahy_B03g068852 PE=2 SV=1	Ahy_B03g068852		GO:0006139 nucleobase-containing compound metabolic process; GO:0006364 rRNA processing; GO:0006396 RNA processing; GO:0006725 cellular aromatic compound metabolic process; GO:0006807 nitrogen compound metabolic process; GO:0008152 metabolic process; GO:0009987 cellular process; GO:0010467 gene expression; GO:0016070 RNA metabolic process; GO:0016072 rRNA metabolic process; GO:0022613 ribonucleop…	GO:0005622 intracellular; GO:0005623 cell; GO:0005634 nucleus; GO:0005730 nucleolus; GO:0005737 cytoplasm; GO:0005739 mitochondrion; GO:0005759 mitochondrial matrix; GO:0005819 spindle; GO:0005856 cytoskeleton; GO:0015630 microtubule cytoskeleton; GO:0030684 preribosome; GO:0031974 membrane-enclosed lumen; GO:0031981 nuclear lumen; GO:0032991 protein-containing complex; GO:0043226 organelle; GO:0…	1	PPIC-type PPIASE domain	PIN4; peptidyl-prolyl cis-trans isomerase NIMA-interacting 4 [EC:5.2.1.8]	K09579		O	Parvulin-like peptidyl-prolyl cis-trans isomerase	KOG3258	0.68437	GO:0003676 nucleic acid binding; GO:0003677 DNA binding; GO:0003681 bent DNA binding; GO:0003690 double-stranded DNA binding; GO:0005488 binding; GO:0097159 organic cyclic compound binding; GO:1901363 heterocyclic compound binding;	15.3	3	PF13616	9	Up	mitochondria	3	0.000459508	1.607	0.775	0.707	0.816	1.192	1.239	1.262
3847.GLYMA19G26710.1	A0A444YSI0	major pollen allergen Ole e 1(predicted) OS=Arachis hypogaea OX=3818 GN=Ahy_B06g084678 PE=4 SV=1	Ahy_B06g084678				1								0.776778		19.7	2		11	Up	chloroplast	2	0.0296727	1.7133	0.525	0.898	0.785	1.295	1.137	1.351
3847.GLYMA04G39860.1	A0A445B5N9	Peroxidase OS=Arachis hypogaea OX=3818 GN=Ahy_A10g048712 PE=3 SV=1	Ahy_A10g048712				1	Peroxidase	E1.11.1.7; peroxidase [EC:1.11.1.7]	K00430	map00940 Phenylpropanoid biosynthesis; map01100 Metabolic pathways; map01110 Biosynthesis of secondary metabolites				1.05422		33.8	8	PF00141	105	Up	chloroplast	6	4.66564e-05	2.0766	0.63	0.681	0.635	1.428	1.314	1.299
3847.GLYMA14G39560.1	A0A445C672	SHSP domain-containing protein OS=Arachis hypogaea OX=3818 GN=Ahy_A07g032196 PE=3 SV=1	Ahy_A07g032196		GO:0000302 response to reactive oxygen species; GO:0006457 protein folding; GO:0006950 response to stress; GO:0006979 response to oxidative stress; GO:0009266 response to temperature stimulus; GO:0009408 response to heat; GO:0009628 response to abiotic stimulus; GO:0009987 cellular process; GO:0042221 response to chemical; GO:0050896 response to stimulus; GO:1901700 response to oxygen-containing …	GO:0005622 intracellular; GO:0005623 cell; GO:0005737 cytoplasm; GO:0005777 peroxisome; GO:0005782 peroxisomal matrix; GO:0031907 microbody lumen; GO:0031974 membrane-enclosed lumen; GO:0042579 microbody; GO:0043226 organelle; GO:0043227 membrane-bounded organelle; GO:0043229 intracellular organelle; GO:0043231 intracellular membrane-bounded organelle; GO:0043233 organelle lumen; GO:0070013 intra…	2		HSP20; HSP20 family protein	K13993	map04141 Protein processing in endoplasmic reticulum	O	Molecular chaperone (small heat-shock protein Hsp26/Hsp42)	KOG0710	-0.84918		16.2	6		37	Down	cytoplasm	6	0.00774002	0.5551	1.129	1.476	1.259	0.607	0.708	0.83
3847.GLYMA05G09015.1	A0A445D3H7	Nuclear pore complex protein GP210 isoform A(predicted) OS=Arachis hypogaea OX=3818 GN=Ahy_A05g023487 PE=3 SV=1	Ahy_A05g023487			GO:0005622 intracellular; GO:0005623 cell; GO:0005634 nucleus; GO:0005635 nuclear envelope; GO:0005737 cytoplasm; GO:0005783 endoplasmic reticulum; GO:0012505 endomembrane system; GO:0031967 organelle envelope; GO:0031975 envelope; GO:0043226 organelle; GO:0043227 membrane-bounded organelle; GO:0043229 intracellular organelle; GO:0043231 intracellular membrane-bounded organelle;	1	Bacterial Ig-like domain (group 2)	NUP210, GP210; nuclear pore complex protein Nup210	K14314	map03013 RNA transport	UY	Nuclear pore complex, gp210 component	KOG1833	-1.60077		213.1	11	PF02368	65	Down	plasma membrane	2	0.0101536	0.3297	1.329	1.65	1.546	0.366	0.764	0.362
3847.GLYMA20G33720.1	A0A445BGY9	Nuclear pore complex protein NUP1 (Fragment)(predicted) OS=Arachis hypogaea OX=3818 GN=Ahy_A09g042844 PE=4 SV=1	Ahy_A09g042844		GO:0006403 RNA localization; GO:0006405 RNA export from nucleus; GO:0006406 mRNA export from nucleus; GO:0006611 protein export from nucleus; GO:0006810 transport; GO:0006886 intracellular protein transport; GO:0006913 nucleocytoplasmic transport; GO:0006996 organelle organization; GO:0006997 nucleus organization; GO:0008104 protein localization; GO:0008152 metabolic process; GO:0009987 cellular …	GO:0005622 intracellular; GO:0005623 cell; GO:0005634 nucleus; GO:0005635 nuclear envelope; GO:0005643 nuclear pore; GO:0012505 endomembrane system; GO:0031967 organelle envelope; GO:0031974 membrane-enclosed lumen; GO:0031975 envelope; GO:0031981 nuclear lumen; GO:0032991 protein-containing complex; GO:0034399 nuclear periphery; GO:0043226 organelle; GO:0043227 membrane-bounded organelle; GO:004…	1					UY	Nuclear pore complex, Nup98 component (sc Nup145/Nup100/Nup116)	KOG0845	0.622556		141.1	3		10	Up	nucleus	3	0.00148605	1.5396	0.858	0.78	0.721	1.156	1.22	1.256
3847.GLYMA07G33000.1	A0A445B7I0	Eukaryotic translation initiation factor 2A OS=Arachis hypogaea OX=3818 GN=Ahy_A10g049586 PE=3 SV=1	Ahy_A10g049586				3		EIF2A; translation initiation factor 2A	K15026		J	Predicted translation initiation factor related to eIF-3a	KOG2315	0.615887		56.7	8		34	Up	nucleus	8	0.00852329	1.5325	0.75	0.745	0.871	1.386	1.139	1.101
3847.GLYMA17G33600.2	A0A445CX02	Alpha/Beta hydrolase fold(predicted) OS=Arachis hypogaea OX=3818 GN=Ahy_A06g030629 PE=4 SV=1	Ahy_A06g030629	Spliceosome			4								-0.587273		46.4	4		35	Down	chloroplast	4	0.00900555	0.6656	1.235	1.115	1.256	0.93	0.738	0.732
3847.GLYMA05G30040.1	A0A444ZX67	Putative PDZ domain, tetratricopeptide-like helical domain-containing protein(predicted) OS=Arachis hypogaea OX=3818 GN=Ahy_B03g063395 PE=4 SV=1	Ahy_B03g063395		GO:0006091 generation of precursor metabolites and energy; GO:0006807 nitrogen compound metabolic process; GO:0006950 response to stress; GO:0008152 metabolic process; GO:0009314 response to radiation; GO:0009416 response to light stimulus; GO:0009611 response to wounding; GO:0009628 response to abiotic stimulus; GO:0009642 response to light intensity; GO:0009644 response to high light intensity;…	GO:0005622 intracellular; GO:0005623 cell; GO:0005737 cytoplasm; GO:0009507 chloroplast; GO:0009509 chromoplast; GO:0009526 plastid envelope; GO:0009532 plastid stroma; GO:0009534 chloroplast thylakoid; GO:0009535 chloroplast thylakoid membrane; GO:0009536 plastid; GO:0009570 chloroplast stroma; GO:0009575 chromoplast stroma; GO:0009579 thylakoid; GO:0009941 chloroplast envelope; GO:0016020 membr…	3								-1.24708		40.1	5		34	Down	chloroplast	5	0.00862262	0.4213	1.041	1.486	1.705	0.526	0.718	0.539
3847.GLYMA14G39940.1	A0A444YG87	Thioredoxin domain-containing protein OS=Arachis hypogaea OX=3818 GN=Ahy_B06g079790 PE=4 SV=1	Ahy_B06g079790		GO:0001101 response to acid chemical; GO:0006950 response to stress; GO:0006979 response to oxidative stress; GO:0008152 metabolic process; GO:0009414 response to water deprivation; GO:0009415 response to water; GO:0009628 response to abiotic stimulus; GO:0009636 response to toxic substance; GO:0009987 cellular process; GO:0010035 response to inorganic substance; GO:0019725 cellular homeostasis; …	GO:0005622 intracellular; GO:0005623 cell; GO:0005737 cytoplasm; GO:0009507 chloroplast; GO:0009526 plastid envelope; GO:0009532 plastid stroma; GO:0009536 plastid; GO:0009570 chloroplast stroma; GO:0009941 chloroplast envelope; GO:0031967 organelle envelope; GO:0031975 envelope; GO:0043226 organelle; GO:0043227 membrane-bounded organelle; GO:0043229 intracellular organelle; GO:0043231 intracellu…	6	Thioredoxin				O	Thioredoxin	KOG0907	-0.705335	GO:0003824 catalytic activity; GO:0004791 thioredoxin-disulfide reductase activity; GO:0015035 protein disulfide oxidoreductase activity; GO:0015036 disulfide oxidoreductase activity; GO:0016209 antioxidant activity; GO:0016491 oxidoreductase activity; GO:0016651 oxidoreductase activity, acting on NAD(P)H; GO:0016667 oxidoreductase activity, acting on a sulfur group of donors; GO:0016668 oxidored…	34.2	7	PF00085	45	Down	chloroplast	7	0.00180724	0.6133	1.302	1.243	1.179	0.674	0.821	0.789
3847.GLYMA20G21520.1	A0A445E888	Protein PROTON GRADIENT REGULATION 5, chloroplastic(predicted) OS=Arachis hypogaea OX=3818 GN=Ahy_A02g005770 PE=4 SV=1	Ahy_A02g005770				1								-0.891911		13.5	2		5	Down	chloroplast	2	0.0221025	0.5389	0.962	1.414	1.53	0.806	0.699	0.6
3847.GLYMA05G30430.1	A0A445AL57	WD40 repeat-containing protein SMU1(predicted) OS=Arachis hypogaea OX=3818 GN=Ahy_B02g061420 PE=4 SV=1	Ahy_B02g061420		GO:0000381 regulation of alternative mRNA splicing, via spliceosome; GO:0006139 nucleobase-containing compound metabolic process; GO:0006396 RNA processing; GO:0006725 cellular aromatic compound metabolic process; GO:0006807 nitrogen compound metabolic process; GO:0008152 metabolic process; GO:0008380 RNA splicing; GO:0009987 cellular process; GO:0010467 gene expression; GO:0010468 regulation of …	GO:0000151 ubiquitin ligase complex; GO:0005622 intracellular; GO:0005623 cell; GO:0005634 nucleus; GO:0005654 nucleoplasm; GO:0016604 nuclear body; GO:0016607 nuclear speck; GO:0031461 cullin-RING ubiquitin ligase complex; GO:0031974 membrane-enclosed lumen; GO:0031981 nuclear lumen; GO:0032991 protein-containing complex; GO:0043226 organelle; GO:0043227 membrane-bounded organelle; GO:0043229 in…	2		SMU1; WD40 repeat-containing protein SMU1	K13111		S	Conserved WD40 repeat-containing protein	KOG0275	0.586212		56.3	2		14	Up	nucleus	2	0.00518286	1.5013	0.717	0.871	0.808	1.306	1.178	1.113
3847.GLYMA05G31810.1	A0A444ZXW4	Ras-related protein Rab7(predicted) OS=Arachis hypogaea OX=3818 GN=Ahy_B03g063509 PE=4 SV=1	Ahy_B03g063509				2	Ras family	RAB7A; Ras-related protein Rab-7A	K07897	map04144 Endocytosis; map04145 Phagosome	U	Ras-related GTPase	KOG0394	-0.975113		24.9	5	PF00071	46	Down	chloroplast	2	0.0101062	0.5087	1.03	1.34	1.615	0.759	0.651	0.617
3847.GLYMA05G34400.2	A0A445B279	Intu_longin_1 domain-containing protein OS=Arachis hypogaea OX=3818 GN=Ahy_A10g047281 PE=3 SV=1	Ahy_A10g047281		GO:0006810 transport; GO:0016192 vesicle-mediated transport; GO:0051179 localization; GO:0051234 establishment of localization;	GO:0031982 vesicle; GO:0043226 organelle; GO:0043227 membrane-bounded organelle;	1					V	Putative myrosinase precursor	KOG2622	0.690551		57.8	2		5	Up	chloroplast	2	0.0269917	1.6139	0.829	0.864	0.599	1.04	1.352	1.307
3847.GLYMA08G15370.1	A0A445DSG2	RNA-binding protein 39(predicted) OS=Arachis hypogaea OX=3818 GN=Ahy_A03g012052 PE=4 SV=1	Ahy_A03g012052		GO:0006139 nucleobase-containing compound metabolic process; GO:0006351 transcription, DNA-templated; GO:0006725 cellular aromatic compound metabolic process; GO:0006807 nitrogen compound metabolic process; GO:0008152 metabolic process; GO:0009058 biosynthetic process; GO:0009059 macromolecule biosynthetic process; GO:0009889 regulation of biosynthetic process; GO:0009891 positive regulation of b…	GO:0005622 intracellular; GO:0005623 cell; GO:0005634 nucleus; GO:0005654 nucleoplasm; GO:0005815 microtubule organizing center; GO:0005856 cytoskeleton; GO:0015630 microtubule cytoskeleton; GO:0016604 nuclear body; GO:0016607 nuclear speck; GO:0031974 membrane-enclosed lumen; GO:0031981 nuclear lumen; GO:0032991 protein-containing complex; GO:0043226 organelle; GO:0043227 membrane-bounded organe…	1	RNA recognition motif. (a.k.a. RRM, RBD, or RNP domain)	RBM39, RNPC2; RNA-binding protein 39	K13091		A	Transcriptional coactivator CAPER (RRM superfamily)	KOG0147	1.04355	GO:0003712 transcription coregulator activity; GO:0003713 transcription coactivator activity; GO:0140110 transcription regulator activity;	66.4	3	PF00076	15	Up	nucleus	3	0.0182854	2.0613	0.515	0.519	0.922	1.46	1.273	1.299
3847.GLYMA09G36580.2	A0A445E1Z6	Beta-fructofuranosidase OS=Arachis hypogaea OX=3818 GN=Ahy_A03g015913 PE=3 SV=1	Ahy_A03g015913				9	Glycosyl hydrolases family 32 N-terminal domain; Glycosyl hydrolases family 32 C terminal	INV, sacA; beta-fructofuranosidase [EC:3.2.1.26]	K01193	map00052 Galactose metabolism; map00500 Starch and sucrose metabolism; map01100 Metabolic pathways	G	Beta-fructofuranosidase (invertase)	KOG0228	-0.67992		72.1	3	PF00251; PF08244	13	Down	chloroplast	3	0.00505214	0.6242	1.049	1.391	1.259	0.757	0.768	0.784
3847.GLYMA05G38110.1	A0A445EIQ1	Protein P21-like(predicted) OS=Arachis hypogaea OX=3818 GN=Ahy_A02g009890 PE=3 SV=1	Ahy_A02g009890				2	Thaumatin family							1.01885		24.3	4	PF00314	19	Up	chloroplast	3	0.00576702	2.0263	0.825	0.618	0.535	1.228	1.375	1.405
3847.GLYMA06G08540.1	A0A444X6Z3	BURP domain-containing protein OS=Arachis hypogaea OX=3818 GN=Ahy_B10g105031 PE=4 SV=1	Ahy_B10g105031		GO:0006950 response to stress; GO:0006970 response to osmotic stress; GO:0009628 response to abiotic stimulus; GO:0009651 response to salt stress; GO:0050896 response to stimulus;	GO:0005622 intracellular; GO:0005623 cell; GO:0005737 cytoplasm; GO:0005768 endosome; GO:0005794 Golgi apparatus; GO:0005802 trans-Golgi network; GO:0012505 endomembrane system; GO:0031410 cytoplasmic vesicle; GO:0031982 vesicle; GO:0031984 organelle subcompartment; GO:0043226 organelle; GO:0043227 membrane-bounded organelle; GO:0043229 intracellular organelle; GO:0043231 intracellular membrane-b…	1								-1.72977		40.7	5		18	Down	cytoplasm	5	0.0349059	0.3015	1.887	1.357	1.38	0.888	0.222	0.284
3847.GLYMA07G04310.1	A0A445BMR2	Germin-like protein OS=Arachis hypogaea OX=3818 GN=Ahy_A09g045601 PE=3 SV=1	Ahy_A09g045601				2	Cupin							-0.766112		21.6	2	PF00190	7	Down	chloroplast	2	0.00540012	0.588	1.04	1.329	1.415	0.761	0.745	0.719
3847.GLYMA06G09830.1	A0A445BTN3	Peptidase A1 domain-containing protein OS=Arachis hypogaea OX=3818 GN=Ahy_A08g038528 PE=4 SV=1	Ahy_A08g038528		GO:0002376 immune system process; GO:0006508 proteolysis; GO:0006807 nitrogen compound metabolic process; GO:0006950 response to stress; GO:0006952 defense response; GO:0006955 immune response; GO:0008152 metabolic process; GO:0009056 catabolic process; GO:0009057 macromolecule catabolic process; GO:0009605 response to external stimulus; GO:0009607 response to biotic stimulus; GO:0009627 systemic…	GO:0005576 extracellular region; GO:0005618 cell wall; GO:0005623 cell; GO:0009505 plant-type cell wall; GO:0030312 external encapsulating structure; GO:0048046 apoplast; GO:0071944 cell periphery;	1					O	Aspartyl protease	KOG1339	0.82489	GO:0003824 catalytic activity; GO:0004175 endopeptidase activity; GO:0004190 aspartic-type endopeptidase activity; GO:0008233 peptidase activity; GO:0016787 hydrolase activity; GO:0070001 aspartic-type peptidase activity; GO:0070011 peptidase activity, acting on L-amino acid peptides; GO:0140096 catalytic activity, acting on a protein;	49.6	9		156	Up	extracellular	2	4.19825e-05	1.7714	0.693	0.725	0.743	1.235	1.265	1.328
3847.GLYMA20G10240.1	A0A445BNG3	Alcohol dehydrogenase-like 7(predicted) OS=Arachis hypogaea OX=3818 GN=Ahy_A09g045933 PE=3 SV=1	Ahy_A09g045933				2	Alcohol dehydrogenase GroES-like domain	frmA, ADH5, adhC; S-(hydroxymethyl)glutathione dehydrogenase / alcohol dehydrogenase [EC:1.1.1.284 1.1.1.1]	K00121	map00010 Glycolysis / Gluconeogenesis; map00071 Fatty acid degradation; map00350 Tyrosine metabolism; map01100 Metabolic pathways; map01110 Biosynthesis of secondary metabolites; map01200 Carbon metabolism	Q	Alcohol dehydrogenase, class III	KOG0022	-0.597278		37.7	5	PF08240	21	Down	cytoplasm	4	0.00083255	0.661	1.121	1.221	1.275	0.838	0.782	0.771
3847.GLYMA12G34570.1	A0A445DYW3	BURP domain-containing protein OS=Arachis hypogaea OX=3818 GN=Ahy_A03g014892 PE=4 SV=1	Ahy_A03g014892				1								-2.21424		30.7	8		48	Down	extracellular	8	4.10693e-05	0.2155	1.804	1.429	1.722	0.376	0.357	0.335
3847.GLYMA08G05190.1	A0A445DNI1	Glutamyl-tRNA(Gln) amidotransferase subunit B, chloroplastic/mitochondrial OS=Arachis hypogaea OX=3818 GN=GATB PE=3 SV=1	GATB		GO:0006082 organic acid metabolic process; GO:0006139 nucleobase-containing compound metabolic process; GO:0006399 tRNA metabolic process; GO:0006520 cellular amino acid metabolic process; GO:0006725 cellular aromatic compound metabolic process; GO:0006807 nitrogen compound metabolic process; GO:0008152 metabolic process; GO:0009987 cellular process; GO:0016070 RNA metabolic process; GO:0019752 c…	GO:0005622 intracellular; GO:0005623 cell; GO:0005737 cytoplasm; GO:0009507 chloroplast; GO:0009532 plastid stroma; GO:0009536 plastid; GO:0009570 chloroplast stroma; GO:0043226 organelle; GO:0043227 membrane-bounded organelle; GO:0043229 intracellular organelle; GO:0043231 intracellular membrane-bounded organelle;	2	GatB/GatE catalytic domain; GatB domain	gatB, PET112; aspartyl-tRNA(Asn)/glutamyl-tRNA(Gln) amidotransferase subunit B [EC:6.3.5.6 6.3.5.7]	K02434	map00970 Aminoacyl-tRNA biosynthesis; map01100 Metabolic pathways	J	Glutamyl-tRNA amidotransferase subunit B	KOG2438	-1.03062	GO:0003824 catalytic activity; GO:0016874 ligase activity; GO:0016879 ligase activity, forming carbon-nitrogen bonds; GO:0016884 carbon-nitrogen ligase activity, with glutamine as amido-N-donor; GO:0050567 glutaminyl-tRNA synthase (glutamine-hydrolyzing) activity; GO:0140098 catalytic activity, acting on RNA; GO:0140101 catalytic activity, acting on a tRNA;	61	4	PF02934; PF02637	22	Down	chloroplast	4	0.000445092	0.4895	1.203	1.476	1.358	0.65	0.628	0.698
3847.GLYMA13G17790.1	A0A445EKI3	CMP/dCMP-type deaminase domain-containing protein OS=Arachis hypogaea OX=3818 GN=Ahy_A01g000564 PE=4 SV=1	Ahy_A01g000564		GO:0006139 nucleobase-containing compound metabolic process; GO:0006725 cellular aromatic compound metabolic process; GO:0006807 nitrogen compound metabolic process; GO:0008152 metabolic process; GO:0009451 RNA modification; GO:0009987 cellular process; GO:0016070 RNA metabolic process; GO:0034641 cellular nitrogen compound metabolic process; GO:0043170 macromolecule metabolic process; GO:0043412…		1					F	Cytosine deaminase FCY1 and related enzymes	KOG1018	0.602837		21.2	3		17	Up	cytoplasm	3	0.00490417	1.5187	0.711	0.83	0.838	1.083	1.266	1.264
3847.GLYMA20G37210.2	A0A445BJV4	CMP/dCMP-type deaminase domain-containing protein OS=Arachis hypogaea OX=3818 GN=Ahy_A09g044307 PE=4 SV=1	Ahy_A09g044307		GO:0006139 nucleobase-containing compound metabolic process; GO:0006725 cellular aromatic compound metabolic process; GO:0006807 nitrogen compound metabolic process; GO:0008152 metabolic process; GO:0009451 RNA modification; GO:0009987 cellular process; GO:0016070 RNA metabolic process; GO:0034641 cellular nitrogen compound metabolic process; GO:0043170 macromolecule metabolic process; GO:0043412…		1					F	Cytosine deaminase FCY1 and related enzymes	KOG1018	1.11995		20.4	2		17	Up	cytoplasm	2	0.000684124	2.1734	0.628	0.655	0.603	1.179	1.54	1.38
3847.GLYMA08G08360.1	A0A445DMD2	LRRNT_2 domain-containing protein OS=Arachis hypogaea OX=3818 GN=Ahy_A03g010485 PE=4 SV=1	Ahy_A03g010485		GO:0043086 negative regulation of catalytic activity; GO:0044092 negative regulation of molecular function; GO:0050790 regulation of catalytic activity; GO:0065007 biological regulation; GO:0065009 regulation of molecular function;	GO:0005618 cell wall; GO:0005622 intracellular; GO:0005623 cell; GO:0005737 cytoplasm; GO:0005794 Golgi apparatus; GO:0005911 cell-cell junction; GO:0009505 plant-type cell wall; GO:0009506 plasmodesma; GO:0012505 endomembrane system; GO:0016020 membrane; GO:0030054 cell junction; GO:0030312 external encapsulating structure; GO:0043226 organelle; GO:0043227 membrane-bounded organelle; GO:0043229 …	1								-0.634867	GO:0004857 enzyme inhibitor activity; GO:0030234 enzyme regulator activity; GO:0090353 polygalacturonase inhibitor activity; GO:0098772 molecular function regulator;	37.2	3		79	Down	extracellular	2	0.0292766	0.644	1.278	1.158	1.218	0.842	0.592	0.919
3847.GLYMA08G12520.1	A0A444XBF2	Putative glutathione S-transferase(predicted) OS=Arachis hypogaea OX=3818 GN=Ahy_B10g106563 PE=4 SV=1	Ahy_B10g106563				1	Glutathione S-transferase, N-terminal domain; Glutathione S-transferase, C-terminal domain	GST, gst; glutathione S-transferase [EC:2.5.1.18]	K00799	map00480 Glutathione metabolism; map01100 Metabolic pathways	O	Glutathione S-transferase	KOG0406	1.76736		69.6	8	PF02798; PF00043	49	Up	cytoplasm	3	5.59558e-05	3.4043	0.396	0.481	0.481	1.605	1.494	1.524
3847.GLYMA08G13130.1	A0A444ZX65	YTH domain-containing protein OS=Arachis hypogaea OX=3818 GN=Ahy_B03g063380 PE=4 SV=1	Ahy_B03g063380				2	YT521-B-like domain	YTHDF; YTH domain-containing family protein	K20102		O	Uncharacterized high-glucose-regulated protein	KOG1901	0.998557		75.3	14	PF04146	47	Up	nucleus	14	0.000187633	1.998	0.651	0.712	0.634	1.368	1.23	1.392
3847.GLYMA09G27700.1	A0A445BCR7	Lectin_legB domain-containing protein OS=Arachis hypogaea OX=3818 GN=Ahy_A09g041438 PE=3 SV=1	Ahy_A09g041438				2	Legume lectin domain							0.662479		31.2	14	PF00139	1209	Up	extracellular	7	0.000127381	1.5828	0.741	0.762	0.817	1.227	1.197	1.248
3847.GLYMA20G23080.1	A0A445BKU9	Calreticulin OS=Arachis hypogaea OX=3818 GN=Ahy_A09g044816 PE=3 SV=1	Ahy_A09g044816	Protein processing in endoplasmic reticulum	GO:0006950 response to stress; GO:0006970 response to osmotic stress; GO:0006979 response to oxidative stress; GO:0009628 response to abiotic stimulus; GO:0009651 response to salt stress; GO:0010035 response to inorganic substance; GO:0010038 response to metal ion; GO:0042221 response to chemical; GO:0046686 response to cadmium ion; GO:0050896 response to stimulus;	GO:0005576 extracellular region; GO:0005622 intracellular; GO:0005623 cell; GO:0005737 cytoplasm; GO:0005739 mitochondrion; GO:0005773 vacuole; GO:0005774 vacuolar membrane; GO:0005783 endoplasmic reticulum; GO:0005788 endoplasmic reticulum lumen; GO:0005911 cell-cell junction; GO:0009506 plasmodesma; GO:0009507 chloroplast; GO:0009536 plastid; GO:0012505 endomembrane system; GO:0016020 membrane;…	5		CALR; calreticulin	K08057	map04141 Protein processing in endoplasmic reticulum; map04145 Phagosome	O	Calreticulin	KOG0674	-0.910231		48	7		45	Down	endoplasmic reticulum	7	0.0193071	0.5321	1.285	1.3	1.339	0.867	0.484	0.737
3847.GLYMA08G17650.1	A0A444Y0H8	Protein kinase domain-containing protein OS=Arachis hypogaea OX=3818 GN=Ahy_B08g090713 PE=4 SV=1	Ahy_B08g090713		GO:0001666 response to hypoxia; GO:0006082 organic acid metabolic process; GO:0006464 cellular protein modification process; GO:0006468 protein phosphorylation; GO:0006629 lipid metabolic process; GO:0006720 isoprenoid metabolic process; GO:0006721 terpenoid metabolic process; GO:0006793 phosphorus metabolic process; GO:0006796 phosphate-containing compound metabolic process; GO:0006807 nitrogen …	GO:0005622 intracellular; GO:0005623 cell; GO:0005737 cytoplasm; GO:0005783 endoplasmic reticulum; GO:0005789 endoplasmic reticulum membrane; GO:0012505 endomembrane system; GO:0016020 membrane; GO:0031984 organelle subcompartment; GO:0042175 nuclear outer membrane-endoplasmic reticulum membrane network; GO:0043226 organelle; GO:0043227 membrane-bounded organelle; GO:0043229 intracellular organel…	1	PB1 domain; Protein tyrosine kinase				T	Tyrosine kinase specific for activated (GTP-bound) p21cdc42Hs	KOG0192	0.743817	GO:0003824 catalytic activity; GO:0004672 protein kinase activity; GO:0004674 protein serine/threonine kinase activity; GO:0004712 protein serine/threonine/tyrosine kinase activity; GO:0016301 kinase activity; GO:0016740 transferase activity; GO:0016772 transferase activity, transferring phosphorus-containing groups; GO:0016773 phosphotransferase activity, alcohol group as acceptor; GO:0140096 ca…	136.3	6	PF00564; PF07714	20	Up	nucleus	4	0.014771	1.6746	0.755	0.683	0.802	1.51	1.222	1.019
3847.GLYMA19G37760.2	A0A444YPM1	ABC transporter G family member 39 isoform X2(predicted) OS=Arachis hypogaea OX=3818 GN=Ahy_B06g083190 PE=3 SV=1	Ahy_B06g083190		GO:0006810 transport; GO:0051179 localization; GO:0051234 establishment of localization; GO:0055085 transmembrane transport;	GO:0005623 cell; GO:0005886 plasma membrane; GO:0016020 membrane; GO:0016021 integral component of membrane; GO:0031224 intrinsic component of membrane; GO:0071944 cell periphery;	1	ABC transporter				Q	Pleiotropic drug resistance proteins (PDR1-15), ABC superfamily	KOG0065	0.874915	GO:0003824 catalytic activity; GO:0005215 transporter activity; GO:0015399 primary active transmembrane transporter activity; GO:0016462 pyrophosphatase activity; GO:0016787 hydrolase activity; GO:0016817 hydrolase activity, acting on acid anhydrides; GO:0016818 hydrolase activity, acting on acid anhydrides, in phosphorus-containing anhydrides; GO:0016887 ATPase activity; GO:0017111 nucleoside-tr…	164.4	4	PF00005	62	Up	plasma membrane	2	0.0246272	1.8339	0.84	0.793	0.48	1.217	1.365	1.293
3847.GLYMA13G27820.1	A0A444ZCG5	Peptidase A1 domain-containing protein OS=Arachis hypogaea OX=3818 GN=Ahy_B04g069392 PE=4 SV=1	Ahy_B04g069392	Linoleic acid metabolism			2					O	Aspartyl protease	KOG1339	1.47202		45.6	14		158	Up	chloroplast	4	7.39504e-05	2.7741	0.468	0.57	0.547	1.493	1.466	1.438
3847.GLYMA19G32700.1	A0A444YHE1	LRRNT_2 domain-containing protein OS=Arachis hypogaea OX=3818 GN=Ahy_B06g080174 PE=4 SV=1	Ahy_B06g080174	Linoleic acid metabolism	GO:0043086 negative regulation of catalytic activity; GO:0044092 negative regulation of molecular function; GO:0050790 regulation of catalytic activity; GO:0065007 biological regulation; GO:0065009 regulation of molecular function;	GO:0005618 cell wall; GO:0005622 intracellular; GO:0005623 cell; GO:0005737 cytoplasm; GO:0005794 Golgi apparatus; GO:0005911 cell-cell junction; GO:0009505 plant-type cell wall; GO:0009506 plasmodesma; GO:0012505 endomembrane system; GO:0016020 membrane; GO:0030054 cell junction; GO:0030312 external encapsulating structure; GO:0043226 organelle; GO:0043227 membrane-bounded organelle; GO:0043229 …	2								0.600841	GO:0004857 enzyme inhibitor activity; GO:0030234 enzyme regulator activity; GO:0090353 polygalacturonase inhibitor activity; GO:0098772 molecular function regulator;	37.2	8		175	Up	extracellular	2	0.00016602	1.5166	0.83	0.794	0.757	1.179	1.239	1.193
3847.GLYMA08G39390.1	A0A444ZVS4	Putative nucleoredoxin 1(predicted) OS=Arachis hypogaea OX=3818 GN=Ahy_B03g062769 PE=4 SV=1	Ahy_B03g062769		GO:0000003 reproduction; GO:0000902 cell morphogenesis; GO:0000904 cell morphogenesis involved in differentiation; GO:0001558 regulation of cell growth; GO:0003006 developmental process involved in reproduction; GO:0006935 chemotaxis; GO:0008152 metabolic process; GO:0009605 response to external stimulus; GO:0009636 response to toxic substance; GO:0009653 anatomical structure morphogenesis; GO:00…	GO:0005622 intracellular; GO:0005623 cell; GO:0005737 cytoplasm; GO:0005829 cytosol;	2	Thioredoxin-like; C1 domain	NXN; nucleoredoxin [EC:1.8.1.8]	K17609		O	Thioredoxin, nucleoredoxin and related proteins	KOG2501	1.01778	GO:0003824 catalytic activity; GO:0004791 thioredoxin-disulfide reductase activity; GO:0015036 disulfide oxidoreductase activity; GO:0016209 antioxidant activity; GO:0016491 oxidoreductase activity; GO:0016651 oxidoreductase activity, acting on NAD(P)H; GO:0016667 oxidoreductase activity, acting on a sulfur group of donors; GO:0016668 oxidoreductase activity, acting on a sulfur group of donors, N…	63.9	12	PF13905; PF03107	96	Up	cytoplasm	2	0.000982717	2.0248		0.581	0.654	1.274	1.287	1.19
3847.GLYMA19G35620.1	A0A444YMM3	Arf-GAP domain-containing protein OS=Arachis hypogaea OX=3818 GN=Ahy_B06g081989 PE=4 SV=1	Ahy_B06g081989				1	Putative GTPase activating protein for Arf	ARFGAP1; ADP-ribosylation factor GTPase-activating protein 1	K12492	map04144 Endocytosis	TUZ	ADP-ribosylation factor GTPase activator	KOG0704	0.825541		64.2	8	PF01412	48	Up	nucleus	8	0.00389822	1.7722	0.802	0.634	0.724	1.21	1.45	1.168
3847.GLYMA20G32980.1	A0A445BGF2	Conserved oligomeric Golgi complex subunit 1 OS=Arachis hypogaea OX=3818 GN=Ahy_A09g042628 PE=3 SV=1	Ahy_A09g042628				1		COG1; conserved oligomeric Golgi complex subunit 1	K20288		I	Low density lipoprotein B-like protein	KOG2033	0.79859		119.2	6		27	Up	chloroplast	6	0.0187681	1.7394	0.695	0.562	0.93	1.256	1.197	1.351
3847.GLYMA09G02600.1	A0A444ZDN9	Peroxidase OS=Arachis hypogaea OX=3818 GN=Ahy_B04g069825 PE=3 SV=1	Ahy_B04g069825		GO:0000902 cell morphogenesis; GO:0002682 regulation of immune system process; GO:0002684 positive regulation of immune system process; GO:0006950 response to stress; GO:0006952 defense response; GO:0006970 response to osmotic stress; GO:0008152 metabolic process; GO:0009314 response to radiation; GO:0009416 response to light stimulus; GO:0009605 response to external stimulus; GO:0009607 response…	GO:0005576 extracellular region; GO:0005618 cell wall; GO:0005622 intracellular; GO:0005623 cell; GO:0005737 cytoplasm; GO:0005773 vacuole; GO:0005774 vacuolar membrane; GO:0005794 Golgi apparatus; GO:0009505 plant-type cell wall; GO:0012505 endomembrane system; GO:0016020 membrane; GO:0030312 external encapsulating structure; GO:0031090 organelle membrane; GO:0043226 organelle; GO:0043227 membra…	1	Peroxidase	E1.11.1.7; peroxidase [EC:1.11.1.7]	K00430	map00940 Phenylpropanoid biosynthesis; map01100 Metabolic pathways; map01110 Biosynthesis of secondary metabolites				0.853836	GO:0003824 catalytic activity; GO:0004601 peroxidase activity; GO:0016209 antioxidant activity; GO:0016491 oxidoreductase activity; GO:0016684 oxidoreductase activity, acting on peroxide as acceptor;	36.4	9	PF00141	227	Up	extracellular	4	0.00170457	1.8073	0.614	0.741	0.778	1.256	1.371	1.228
3847.GLYMA09G21760.1	A0A444YV87	HpcH_HpaI domain-containing protein OS=Arachis hypogaea OX=3818 GN=Ahy_B06g085662 PE=4 SV=1	Ahy_B06g085662				1								1.16182		27.8	2		5	Up	cytoplasm	2	2.11671e-05	2.2374	0.625	0.618	0.606	1.368	1.465	1.304
3847.GLYMA09G24900.1	A0A444YXG9	Putative acetyltransferase At3g50280 family(predicted) OS=Arachis hypogaea OX=3818 GN=Ahy_B05g073940 PE=3 SV=1	Ahy_B05g073940		GO:0000902 cell morphogenesis; GO:0000904 cell morphogenesis involved in differentiation; GO:0008152 metabolic process; GO:0009058 biosynthetic process; GO:0009059 macromolecule biosynthetic process; GO:0009653 anatomical structure morphogenesis; GO:0009888 tissue development; GO:0009987 cellular process; GO:0010026 trichome differentiation; GO:0010090 trichome morphogenesis; GO:0010143 cutin bio…	GO:0005622 intracellular; GO:0005623 cell; GO:0005737 cytoplasm;	2		DCR; BAHD acyltransferase [EC:2.3.1.-]	K19747					-0.888434		48.8	13		80	Down	cytoplasm	2	0.000845211	0.5402	1.333	1.264	1.305	0.612	0.74	0.756
3847.GLYMA10G28680.1	A0A445BL46	Plant/F25P12-18 protein(predicted) OS=Arachis hypogaea OX=3818 GN=Ahy_A09g044942 PE=4 SV=1	Ahy_A09g044942				1								-0.622821		19	8		112	Down	cytoplasm	7	0.000852508	0.6494	1.302	1.186	1.154	0.834	0.782	0.749
3847.GLYMA20G32930.1	A0A445BGC9	Cytochrome P450 77A3(predicted) OS=Arachis hypogaea OX=3818 GN=Ahy_A09g042614 PE=3 SV=1	Ahy_A09g042614		GO:0006082 organic acid metabolic process; GO:0006629 lipid metabolic process; GO:0006631 fatty acid metabolic process; GO:0008152 metabolic process; GO:0009058 biosynthetic process; GO:0009059 macromolecule biosynthetic process; GO:0009987 cellular process; GO:0010143 cutin biosynthetic process; GO:0019395 fatty acid oxidation; GO:0019748 secondary metabolic process; GO:0019752 carboxylic acid m…	GO:0016020 membrane;	2	Cytochrome P450	CYP77A4; unsaturated fatty acid epoxidase [EC:1.14.-.-]	K21995		Q	Cytochrome P450 CYP2 subfamily	KOG0156	-1.28139	GO:0003824 catalytic activity; GO:0004497 monooxygenase activity; GO:0016491 oxidoreductase activity; GO:0016705 oxidoreductase activity, acting on paired donors, with incorporation or reduction of molecular oxygen; GO:0016709 oxidoreductase activity, acting on paired donors, with incorporation or reduction of molecular oxygen, NAD(P)H as one donor, and incorporation of one atom of oxygen; GO:005…	58.7	7	PF00067	16	Down	chloroplast	5	0.0010187	0.4114	1.561	1.383	1.317	0.632	0.638	0.483
3847.GLYMA09G32830.2	A0A444WWC4	Serine/threonine-protein phosphatase OS=Arachis hypogaea OX=3818 GN=Ahy_B10g100341 PE=3 SV=1	Ahy_B10g100341		GO:0006464 cellular protein modification process; GO:0006470 protein dephosphorylation; GO:0006793 phosphorus metabolic process; GO:0006796 phosphate-containing compound metabolic process; GO:0006807 nitrogen compound metabolic process; GO:0006950 response to stress; GO:0007154 cell communication; GO:0007165 signal transduction; GO:0008152 metabolic process; GO:0009266 response to temperature sti…	GO:0005622 intracellular; GO:0005623 cell; GO:0005634 nucleus; GO:0043226 organelle; GO:0043227 membrane-bounded organelle; GO:0043229 intracellular organelle; GO:0043231 intracellular membrane-bounded organelle;	1	Calcineurin-like phosphoesterase	PPP5C; serine/threonine-protein phosphatase 5 [EC:3.1.3.16]	K04460		L	Serine-threonine phosphatase 2A, catalytic subunit	KOG0376	0.683202	GO:0003824 catalytic activity; GO:0004721 phosphoprotein phosphatase activity; GO:0004722 protein serine/threonine phosphatase activity; GO:0016787 hydrolase activity; GO:0016788 hydrolase activity, acting on ester bonds; GO:0016791 phosphatase activity; GO:0042578 phosphoric ester hydrolase activity; GO:0140096 catalytic activity, acting on a protein;	52.3	3	PF00149	12	Up	chloroplast	3	0.00674993	1.6057	0.745	0.801	0.754	1.446	1.077	1.17
3847.GLYMA09G41380.1	D8KXZ1	Beta-ketoacyl-ACP synthase III-1 OS=Arachis hypogaea OX=3818 GN=KASIII-1 PE=2 SV=1	KASIII-1			GO:0005622 intracellular; GO:0005623 cell; GO:0005737 cytoplasm; GO:0009507 chloroplast; GO:0009532 plastid stroma; GO:0009536 plastid; GO:0009570 chloroplast stroma; GO:0043226 organelle; GO:0043227 membrane-bounded organelle; GO:0043229 intracellular organelle; GO:0043231 intracellular membrane-bounded organelle;	3	3-Oxoacyl-[acyl-carrier-protein (ACP)] synthase III; 3-Oxoacyl-[acyl-carrier-protein (ACP)] synthase III C terminal	fabH; 3-oxoacyl-[acyl-carrier-protein] synthase III [EC:2.3.1.180]	K00648	map00061 Fatty acid biosynthesis; map01100 Metabolic pathways; map01212 Fatty acid metabolism				0.698663		42.5	4	PF08545; PF08541	14	Up	chloroplast	3	0.00333967	1.623	0.702	0.719	0.863	1.343	1.184	1.18
3847.GLYMA16G06333.1	A0A444ZST1	Glutamine amidotransferase type-1 domain-containing protein OS=Arachis hypogaea OX=3818 GN=Ahy_B03g061937 PE=4 SV=1	Ahy_B03g061937				1	Glutamine amidotransferase class-I	trpG; anthranilate synthase component II [EC:4.1.3.27]	K01658	map00400 Phenylalanine, tyrosine and tryptophan biosynthesis; map01100 Metabolic pathways; map01110 Biosynthesis of secondary metabolites; map01230 Biosynthesis of amino acids	E	Anthranilate synthase, beta chain	KOG0026	0.727964		30.8	4	PF00117	16	Up	chloroplast	4	0.00971333	1.6563	0.627	0.871	0.757	1.142	1.377	1.216
3847.GLYMA18G42280.1	E6Y6R9	Acetyl-CoA carboxytransferase OS=Arachis hypogaea OX=3818 GN=accA2 PE=2 SV=1	accA2			GO:0005622 intracellular; GO:0005623 cell; GO:0005737 cytoplasm; GO:0009507 chloroplast; GO:0009526 plastid envelope; GO:0009532 plastid stroma; GO:0009536 plastid; GO:0009570 chloroplast stroma; GO:0009941 chloroplast envelope; GO:0016020 membrane; GO:0031967 organelle envelope; GO:0031975 envelope; GO:0043226 organelle; GO:0043227 membrane-bounded organelle; GO:0043229 intracellular organelle; …	1		accA; acetyl-CoA carboxylase carboxyl transferase subunit alpha [EC:6.4.1.2 2.1.3.15]	K01962	map00061 Fatty acid biosynthesis; map00620 Pyruvate metabolism; map00640 Propanoate metabolism; map01100 Metabolic pathways; map01110 Biosynthesis of secondary metabolites; map01200 Carbon metabolism; map01212 Fatty acid metabolism				0.700706		83.8	18		149	Up	chloroplast	2	0.0198486	1.6253	0.577	0.806	0.899	1.229	1.263	1.217
3847.GLYMA11G13270.2	A0A445A8W4	Endochitinase PR4 (Fragment)(predicted) OS=Arachis hypogaea OX=3818 GN=Ahy_B03g068184 PE=4 SV=1	Ahy_B03g068184				3	Chitinase class I	E3.2.1.14; chitinase [EC:3.2.1.14]	K01183	map00520 Amino sugar and nucleotide sugar metabolism; map01100 Metabolic pathways	S	Predicted chitinase	KOG4742	1.16182	GO:0003824 catalytic activity; GO:0004553 hydrolase activity, hydrolyzing O-glycosyl compounds; GO:0004568 chitinase activity; GO:0016787 hydrolase activity; GO:0016798 hydrolase activity, acting on glycosyl bonds;	25.6	6	PF00182	17	Up	extracellular	6	2.62381e-05	2.2374	0.617	0.626	0.606	1.401	1.286	1.45
3847.GLYMA15G06770.1	A0A444WXV5	SCP domain-containing protein OS=Arachis hypogaea OX=3818 GN=Ahy_B10g100823 PE=4 SV=1	Ahy_B10g100823				1	Cysteine-rich secretory protein family	PR1; pathogenesis-related protein 1	K13449	map04016 MAPK signaling pathway - plant; map04075 Plant hormone signal transduction; map04626 Plant-pathogen interaction	S	Defense-related protein containing SCP domain	KOG3017	2.07475		18.2	2	PF00188	4	Up	extracellular	2	0.000789157	4.2127	0.384	0.296		1.51	1.379	1.408
3847.GLYMA15G13080.1	A0A444ZDD8	Endoglucanase OS=Arachis hypogaea OX=3818 GN=Ahy_B04g069733 PE=3 SV=1	Ahy_B04g069733		GO:0000226 microtubule cytoskeleton organization; GO:0000271 polysaccharide biosynthetic process; GO:0000902 cell morphogenesis; GO:0005975 carbohydrate metabolic process; GO:0005976 polysaccharide metabolic process; GO:0006073 cellular glucan metabolic process; GO:0006950 response to stress; GO:0006970 response to osmotic stress; GO:0006972 hyperosmotic response; GO:0006996 organelle organizatio…	GO:0005622 intracellular; GO:0005623 cell; GO:0005737 cytoplasm; GO:0005768 endosome; GO:0005769 early endosome; GO:0005794 Golgi apparatus; GO:0005802 trans-Golgi network; GO:0005886 plasma membrane; GO:0009504 cell plate; GO:0012505 endomembrane system; GO:0016020 membrane; GO:0031410 cytoplasmic vesicle; GO:0031982 vesicle; GO:0031984 organelle subcompartment; GO:0043226 organelle; GO:0043227 …	1	Glycosyl hydrolase family 9	E3.2.1.4; endoglucanase [EC:3.2.1.4]	K01179	map00500 Starch and sucrose metabolism; map01100 Metabolic pathways				-0.62638	GO:0003824 catalytic activity; GO:0004553 hydrolase activity, hydrolyzing O-glycosyl compounds; GO:0008810 cellulase activity; GO:0016787 hydrolase activity; GO:0016798 hydrolase activity, acting on glycosyl bonds;	68.6	4	PF00759	23	Down	nucleus	2	0.0154171	0.6478	0.99	1.318	1.338	0.847	0.747	0.768
3847.GLYMA19G30540.1	A0A444YQD3	NAC-A/B domain-containing protein OS=Arachis hypogaea OX=3818 GN=Ahy_A06g028770 PE=4 SV=1	Ahy_A06g028770		GO:0006950 response to stress; GO:0006970 response to osmotic stress; GO:0009628 response to abiotic stimulus; GO:0009651 response to salt stress; GO:0050896 response to stimulus;	GO:0005622 intracellular; GO:0005623 cell; GO:0005737 cytoplasm; GO:0005794 Golgi apparatus; GO:0005829 cytosol; GO:0005840 ribosome; GO:0005911 cell-cell junction; GO:0009506 plasmodesma; GO:0012505 endomembrane system; GO:0022626 cytosolic ribosome; GO:0030054 cell junction; GO:0032991 protein-containing complex; GO:0043226 organelle; GO:0043227 membrane-bounded organelle; GO:0043228 non-membra…	1		EGD2, NACA; nascent polypeptide-associated complex subunit alpha	K03626		K	Transcription factor containing NAC and TS-N domains	KOG2239	-0.637334		21.9	5		27	Down	nucleus	5	0.0257718	0.6429	1.049	1.501	1.107	0.701	0.805	0.845
3847.GLYMA12G02460.1	A0A444Z879	UBC core domain-containing protein OS=Arachis hypogaea OX=3818 GN=Ahy_A05g024749 PE=3 SV=1	Ahy_A05g024749		GO:0000209 protein polyubiquitination; GO:0006464 cellular protein modification process; GO:0006508 proteolysis; GO:0006511 ubiquitin-dependent protein catabolic process; GO:0006807 nitrogen compound metabolic process; GO:0007088 regulation of mitotic nuclear division; GO:0007346 regulation of mitotic cell cycle; GO:0008152 metabolic process; GO:0008283 cell population proliferation; GO:0009056 c…	GO:0005622 intracellular; GO:0005623 cell; GO:0005634 nucleus; GO:0005737 cytoplasm; GO:0043226 organelle; GO:0043227 membrane-bounded organelle; GO:0043229 intracellular organelle; GO:0043231 intracellular membrane-bounded organelle;	1	Ubiquitin-conjugating enzyme	UBE2C, UBC11; ubiquitin-conjugating enzyme E2 C [EC:2.3.2.23]	K06688	map04120 Ubiquitin mediated proteolysis	O	Ubiquitin-protein ligase	KOG0421	0.634686	GO:0003824 catalytic activity; GO:0004842 ubiquitin-protein transferase activity; GO:0005488 binding; GO:0005515 protein binding; GO:0016740 transferase activity; GO:0019787 ubiquitin-like protein transferase activity; GO:0019899 enzyme binding; GO:0031625 ubiquitin protein ligase binding; GO:0044389 ubiquitin-like protein ligase binding; GO:0061630 ubiquitin protein ligase activity; GO:0061659 u…	19.8	2	PF00179	10	Up	nucleus	2	0.0337837	1.5526	0.844	0.603	0.9	1.054	1.299	1.291
3847.GLYMA17G01960.1	A0A445B9V8	ATP-dependent (S)-NAD(P)H-hydrate dehydratase OS=Arachis hypogaea OX=3818 GN=Ahy_A10g050581 PE=3 SV=1	Ahy_A10g050581		GO:0006139 nucleobase-containing compound metabolic process; GO:0006725 cellular aromatic compound metabolic process; GO:0006732 coenzyme metabolic process; GO:0006733 oxidoreduction coenzyme metabolic process; GO:0006734 NADH metabolic process; GO:0006739 NADP metabolic process; GO:0006753 nucleoside phosphate metabolic process; GO:0006793 phosphorus metabolic process; GO:0006796 phosphate-conta…	GO:0005622 intracellular; GO:0005623 cell; GO:0005737 cytoplasm; GO:0005739 mitochondrion; GO:0005829 cytosol; GO:0009507 chloroplast; GO:0009536 plastid; GO:0043226 organelle; GO:0043227 membrane-bounded organelle; GO:0043229 intracellular organelle; GO:0043231 intracellular membrane-bounded organelle;	2		CARKD; ATP-dependent NAD(P)H-hydrate dehydratase [EC:4.2.1.93]	K17757		G	Predicted sugar kinase	KOG3974	0.812786	GO:0003824 catalytic activity; GO:0016829 lyase activity; GO:0016835 carbon-oxygen lyase activity; GO:0016836 hydro-lyase activity; GO:0016853 isomerase activity; GO:0016854 racemase and epimerase activity; GO:0047453 ATP-dependent NAD(P)H-hydrate dehydratase activity; GO:0052856 NADHX epimerase activity; GO:0052857 NADPHX epimerase activity;	47.1	6		26	Up	nucleus	6	0.0225261	1.7566	0.592	0.972	0.609	1.216	1.261	1.34
3847.GLYMA12G29550.1	A0A444Y833	Protein disulfide-isomerase OS=Arachis hypogaea OX=3818 GN=Ahy_B08g094091 PE=3 SV=1	Ahy_B08g094091	Protein processing in endoplasmic reticulum	GO:0006457 protein folding; GO:0006950 response to stress; GO:0006979 response to oxidative stress; GO:0009987 cellular process; GO:0033554 cellular response to stress; GO:0034976 response to endoplasmic reticulum stress; GO:0050896 response to stimulus; GO:0051716 cellular response to stimulus;	GO:0005622 intracellular; GO:0005623 cell; GO:0005737 cytoplasm; GO:0005739 mitochondrion; GO:0005773 vacuole; GO:0005774 vacuolar membrane; GO:0005783 endoplasmic reticulum; GO:0009507 chloroplast; GO:0009536 plastid; GO:0012505 endomembrane system; GO:0016020 membrane; GO:0031090 organelle membrane; GO:0043226 organelle; GO:0043227 membrane-bounded organelle; GO:0043229 intracellular organelle;…	3	Thioredoxin; Thioredoxin-like domain	PDIA1, P4HB; protein disulfide-isomerase A1 [EC:5.3.4.1]	K09580	map04141 Protein processing in endoplasmic reticulum	O	Protein disulfide isomerase (prolyl 4-hydroxylase beta subunit)	KOG0190	-0.650408	GO:0003756 protein disulfide isomerase activity; GO:0003824 catalytic activity; GO:0016853 isomerase activity; GO:0016860 intramolecular oxidoreductase activity; GO:0016864 intramolecular oxidoreductase activity, transposing S-S bonds; GO:0140096 catalytic activity, acting on a protein;	65.5	19	PF00085; PF13848	182	Down	chloroplast	5	5.14045e-05	0.6371	1.222	1.191	1.257	0.751	0.787	0.8
3847.GLYMA13G28470.1	A0A445ELP1	1-deoxy-D-xylulose-5-phosphate synthase OS=Arachis hypogaea OX=3818 GN=Ahy_A01g000908 PE=3 SV=1	Ahy_A01g000908		GO:0006081 cellular aldehyde metabolic process; GO:0006082 organic acid metabolic process; GO:0006090 pyruvate metabolic process; GO:0006629 lipid metabolic process; GO:0006644 phospholipid metabolic process; GO:0006720 isoprenoid metabolic process; GO:0006725 cellular aromatic compound metabolic process; GO:0006778 porphyrin-containing compound metabolic process; GO:0006779 porphyrin-containing …	GO:0005622 intracellular; GO:0005623 cell; GO:0005737 cytoplasm; GO:0009507 chloroplast; GO:0009536 plastid; GO:0043226 organelle; GO:0043227 membrane-bounded organelle; GO:0043229 intracellular organelle; GO:0043231 intracellular membrane-bounded organelle;	1	Transketolase, pyrimidine binding domain; Transketolase, C-terminal domain	dxs; 1-deoxy-D-xylulose-5-phosphate synthase [EC:2.2.1.7]	K01662	map00730 Thiamine metabolism; map00900 Terpenoid backbone biosynthesis; map01100 Metabolic pathways; map01110 Biosynthesis of secondary metabolites	G	Transketolase	KOG0523	-0.737928	GO:0003824 catalytic activity; GO:0008661 1-deoxy-D-xylulose-5-phosphate synthase activity; GO:0016740 transferase activity; GO:0016744 transferase activity, transferring aldehyde or ketonic groups;	77.4	3	PF02779; PF02780	18	Down	chloroplast	3	0.00554996	0.5996	1.469	1.101	1.186	0.802	0.731	0.719
3847.GLYMA13G16500.1	A0A445EPA3	Nucleosome assembly protein isoform A(predicted) OS=Arachis hypogaea OX=3818 GN=Ahy_A01g001634 PE=3 SV=1	Ahy_A01g001634		GO:0000724 double-strand break repair via homologous recombination; GO:0000725 recombinational repair; GO:0000730 DNA recombinase assembly; GO:0006139 nucleobase-containing compound metabolic process; GO:0006259 DNA metabolic process; GO:0006281 DNA repair; GO:0006302 double-strand break repair; GO:0006310 DNA recombination; GO:0006312 mitotic recombination; GO:0006725 cellular aromatic compound …		1		NAP1L1, NRP; nucleosome assembly protein 1-like 1	K11279		BD	Nucleosome assembly protein NAP-1	KOG1507	-1.25051	GO:0000150 recombinase activity; GO:0000217 DNA secondary structure binding; GO:0000400 four-way junction DNA binding; GO:0003676 nucleic acid binding; GO:0003677 DNA binding; GO:0003690 double-stranded DNA binding; GO:0003697 single-stranded DNA binding; GO:0003824 catalytic activity; GO:0005488 binding; GO:0008094 DNA-dependent ATPase activity; GO:0016462 pyrophosphatase activity; GO:0016787 hy…	40.7	4		13	Down	cytoplasm	4	0.00852853	0.4203	0.999	1.504	1.732	0.543	0.662	0.575
3847.GLYMA15G07480.1	A0A444WYH1	Secretory carrier-associated membrane protein OS=Arachis hypogaea OX=3818 GN=Ahy_B10g100994 PE=3 SV=1	Ahy_B10g100994		GO:0006810 transport; GO:0006897 endocytosis; GO:0006898 receptor-mediated endocytosis; GO:0016192 vesicle-mediated transport; GO:0051179 localization; GO:0051234 establishment of localization; GO:0098657 import into cell;	GO:0005622 intracellular; GO:0005623 cell; GO:0005737 cytoplasm; GO:0005768 endosome; GO:0005769 early endosome; GO:0005886 plasma membrane; GO:0012505 endomembrane system; GO:0016020 membrane; GO:0031410 cytoplasmic vesicle; GO:0031982 vesicle; GO:0043226 organelle; GO:0043227 membrane-bounded organelle; GO:0043229 intracellular organelle; GO:0071944 cell periphery; GO:0097708 intracellular vesi…	1		SCAMP; secretory carrier-associated membrane protein	K19995		U	Secretory carrier membrane protein	KOG3088	3.30894		34.8	3		16	Up	plasma membrane	2	0.0323054	9.9104	0.196	0.175	0.176	0.394	2.136	2.891
3847.GLYMA13G29291.1	A0A445CXS1	Ubiquitin-like domain-containing protein OS=Arachis hypogaea OX=3818 GN=Ahy_A06g030897 PE=4 SV=1	Ahy_A06g030897		GO:0000375 RNA splicing, via transesterification reactions; GO:0000377 RNA splicing, via transesterification reactions with bulged adenosine as nucleophile; GO:0000398 mRNA splicing, via spliceosome; GO:0006139 nucleobase-containing compound metabolic process; GO:0006396 RNA processing; GO:0006397 mRNA processing; GO:0006464 cellular protein modification process; GO:0006725 cellular aromatic comp…	GO:0005622 intracellular; GO:0005623 cell; GO:0005634 nucleus; GO:0005737 cytoplasm; GO:0043226 organelle; GO:0043227 membrane-bounded organelle; GO:0043229 intracellular organelle; GO:0043231 intracellular membrane-bounded organelle;	1	Ubiquitin family	UBL5, HUB1; ubiquitin-like protein 5	K13113		O	Ubiquitin-like protein	KOG3493	3.03171	GO:0031386 protein tag;	20.1	3	PF00240	10	Up	cytoplasm	3	1.40635e-05	8.1778	0.185	0.19		1.623	1.5	1.477
3847.GLYMA14G02260.1	A0A445C3C6	Adenylyltransferase and sulfurtransferase MOCS3 OS=Arachis hypogaea OX=3818 GN=MOCS3 PE=3 SV=1	MOCS3			GO:0005622 intracellular; GO:0005623 cell; GO:0005737 cytoplasm;	1	ThiF family; Rhodanese-like domain	MOCS3, UBA4; adenylyltransferase and sulfurtransferase [EC:2.7.7.80 2.8.1.11]	K11996	map04122 Sulfur relay system	H	Molybdopterin synthase sulfurylase	KOG2017	-0.860923	GO:0003824 catalytic activity; GO:0008265 Mo-molybdopterin cofactor sulfurase activity; GO:0016740 transferase activity; GO:0016782 transferase activity, transferring sulfur-containing groups; GO:0016783 sulfurtransferase activity;	50.4	3	PF00899; PF00581	11	Down	cytoplasm	3	0.00411087	0.5506	1.103	1.338	1.435	0.735	0.772	0.627
3847.GLYMA15G08600.1	A0A445BBR9	Lipase_GDSL domain-containing protein OS=Arachis hypogaea OX=3818 GN=Ahy_A10g051153 PE=3 SV=1	Ahy_A10g051153				2								-1.16553		40.6	6		44	Down	chloroplast	6	0.000104799	0.4458	1.355	1.38	1.424	0.647	0.65	0.557
3847.GLYMA19G36080.1	A0A445AGE9	glutathione S-transferase L3(predicted) OS=Arachis hypogaea OX=3818 GN=Ahy_B02g059269 PE=4 SV=1	Ahy_B02g059269		GO:0006464 cellular protein modification process; GO:0006518 peptide metabolic process; GO:0006575 cellular modified amino acid metabolic process; GO:0006749 glutathione metabolic process; GO:0006790 sulfur compound metabolic process; GO:0006807 nitrogen compound metabolic process; GO:0008152 metabolic process; GO:0009987 cellular process; GO:0010035 response to inorganic substance; GO:0010038 re…	GO:0005622 intracellular; GO:0005623 cell; GO:0005737 cytoplasm; GO:0005829 cytosol;	2	Glutathione S-transferase, N-terminal domain; Glutathione S-transferase, C-terminal domain	GST, gst; glutathione S-transferase [EC:2.5.1.18]	K00799	map00480 Glutathione metabolism; map01100 Metabolic pathways	O	Glutathione S-transferase	KOG0406	-0.755844	GO:0003824 catalytic activity; GO:0004364 glutathione transferase activity; GO:0016740 transferase activity; GO:0016765 transferase activity, transferring alkyl or aryl (other than methyl) groups;	27.4	11	PF13417; PF13410	97	Down	cytoplasm	3	0.000315887	0.5922	1.272	1.189	1.313	0.794	0.706	0.735
3847.GLYMA20G35370.1	A0A445BIK2	Putative phosphate-induced protein(predicted) OS=Arachis hypogaea OX=3818 GN=Ahy_A09g043535 PE=3 SV=1	Ahy_A09g043535				2								-0.66818		38.3	5		34	Down	chloroplast	5	0.0199948	0.6293	1.15	1.103	1.435	0.82	0.638	0.863
3847.GLYMA15G10130.1	A0A445BCG7	alpha-1,2-Mannosidase OS=Arachis hypogaea OX=3818 GN=Ahy_A10g051335 PE=3 SV=1	Ahy_A10g051335		GO:0006491 N-glycan processing; GO:0006807 nitrogen compound metabolic process; GO:0008152 metabolic process; GO:0009100 glycoprotein metabolic process; GO:0009987 cellular process; GO:0019538 protein metabolic process; GO:0043170 macromolecule metabolic process; GO:0044237 cellular metabolic process; GO:0044238 primary metabolic process; GO:0044260 cellular macromolecule metabolic process; GO:00…	GO:0000139 Golgi membrane; GO:0005622 intracellular; GO:0005623 cell; GO:0005737 cytoplasm; GO:0005768 endosome; GO:0005783 endoplasmic reticulum; GO:0005794 Golgi apparatus; GO:0005802 trans-Golgi network; GO:0012505 endomembrane system; GO:0016020 membrane; GO:0031090 organelle membrane; GO:0031410 cytoplasmic vesicle; GO:0031982 vesicle; GO:0031984 organelle subcompartment; GO:0043226 organell…	1	Glycosyl hydrolase family 47	MAN1B, MNS3; endoplasmic reticulum Man9GlcNAc2 1,2-alpha-mannosidase [EC:3.2.1.209]	K23741	map00510 N-Glycan biosynthesis; map00513 Various types of N-glycan biosynthesis; map01100 Metabolic pathways; map04141 Protein processing in endoplasmic reticulum	G	1, 2-alpha-mannosidase	KOG2431	-0.637334	GO:0003824 catalytic activity; GO:0004553 hydrolase activity, hydrolyzing O-glycosyl compounds; GO:0004559 alpha-mannosidase activity; GO:0004571 mannosyl-oligosaccharide 1,2-alpha-mannosidase activity; GO:0015923 mannosidase activity; GO:0015924 mannosyl-oligosaccharide mannosidase activity; GO:0016787 hydrolase activity; GO:0016798 hydrolase activity, acting on glycosyl bonds;	73	7	PF01532	51	Down	chloroplast	7	0.016104	0.6429	1.281	0.981	1.395	0.783	0.758	0.81
3847.GLYMA17G03610.1	A0A445AWH5	UBC core domain-containing protein OS=Arachis hypogaea OX=3818 GN=Ahy_B01g055536 PE=4 SV=1	Ahy_B01g055536		GO:0006464 cellular protein modification process; GO:0006508 proteolysis; GO:0006511 ubiquitin-dependent protein catabolic process; GO:0006807 nitrogen compound metabolic process; GO:0008152 metabolic process; GO:0009056 catabolic process; GO:0009057 macromolecule catabolic process; GO:0009987 cellular process; GO:0016567 protein ubiquitination; GO:0019538 protein metabolic process; GO:0019941 mo…	GO:0005622 intracellular; GO:0005623 cell; GO:0005737 cytoplasm; GO:0005783 endoplasmic reticulum; GO:0012505 endomembrane system; GO:0016020 membrane; GO:0043226 organelle; GO:0043227 membrane-bounded organelle; GO:0043229 intracellular organelle; GO:0043231 intracellular membrane-bounded organelle; GO:0048471 perinuclear region of cytoplasm;	1	Ubiquitin-conjugating enzyme	UBE2J1, NCUBE1, UBC6; ubiquitin-conjugating enzyme E2 J1 [EC:2.3.2.23]	K10578	map04120 Ubiquitin mediated proteolysis; map04141 Protein processing in endoplasmic reticulum	O	Non-canonical ubiquitin conjugating enzyme 1	KOG0428	-0.947306	GO:0003824 catalytic activity; GO:0004842 ubiquitin-protein transferase activity; GO:0005488 binding; GO:0005515 protein binding; GO:0016740 transferase activity; GO:0019787 ubiquitin-like protein transferase activity; GO:0019899 enzyme binding; GO:0031625 ubiquitin protein ligase binding; GO:0044389 ubiquitin-like protein ligase binding; GO:0061630 ubiquitin protein ligase activity; GO:0061659 u…	39.5	3	PF00179	7	Down	chloroplast	3	0.0488911	0.5186	1.06	1.348	1.551	1.014	0.515	0.524
3847.GLYMA15G13470.1	A0A445DIQ0	GLTP domain-containing protein OS=Arachis hypogaea OX=3818 GN=Ahy_A04g020875 PE=4 SV=1	Ahy_A04g020875		GO:0001101 response to acid chemical; GO:0002376 immune system process; GO:0006810 transport; GO:0006811 ion transport; GO:0006812 cation transport; GO:0006869 lipid transport; GO:0006950 response to stress; GO:0006952 defense response; GO:0006955 immune response; GO:0008219 cell death; GO:0009605 response to external stimulus; GO:0009607 response to biotic stimulus; GO:0009617 response to bacter…		1	Glycolipid transfer protein (GLTP)				S	Uncharacterized conserved protein	KOG4189	-0.703924	GO:0005215 transporter activity; GO:0005319 lipid transporter activity; GO:0005488 binding; GO:0008289 lipid binding; GO:0008324 cation transmembrane transporter activity; GO:0008519 ammonium transmembrane transporter activity; GO:0015075 ion transmembrane transporter activity; GO:0015101 organic cation transmembrane transporter activity; GO:0015166 polyol transmembrane transporter activity; GO:0…	22.9	3	PF08718	14	Down	cytoplasm	3	0.000655046	0.6139	1.342	1.251	1.129	0.754	0.762	0.769
3847.GLYMA20G37330.1	A0A444XMI2	Protein kinase domain-containing protein OS=Arachis hypogaea OX=3818 GN=Ahy_B09g096839 PE=4 SV=1	Ahy_B09g096839		GO:0000165 MAPK cascade; GO:0000186 activation of MAPKK activity; GO:0001101 response to acid chemical; GO:0001666 response to hypoxia; GO:0001932 regulation of protein phosphorylation; GO:0001934 positive regulation of protein phosphorylation; GO:0002229 defense response to oomycetes; GO:0002239 response to oomycetes; GO:0002831 regulation of response to biotic stimulus; GO:0006082 organic acid …	GO:0005622 intracellular; GO:0005623 cell; GO:0005634 nucleus; GO:0005737 cytoplasm; GO:0005768 endosome; GO:0005769 early endosome; GO:0005783 endoplasmic reticulum; GO:0005789 endoplasmic reticulum membrane; GO:0005794 Golgi apparatus; GO:0005798 Golgi-associated vesicle; GO:0005802 trans-Golgi network; GO:0005829 cytosol; GO:0005886 plasma membrane; GO:0012505 endomembrane system; GO:0012506 v…	1	Protein tyrosine kinase				T	Tyrosine kinase specific for activated (GTP-bound) p21cdc42Hs	KOG0192	0.797511	GO:0003824 catalytic activity; GO:0004672 protein kinase activity; GO:0004674 protein serine/threonine kinase activity; GO:0004709 MAP kinase kinase kinase activity; GO:0004712 protein serine/threonine/tyrosine kinase activity; GO:0016301 kinase activity; GO:0016740 transferase activity; GO:0016772 transferase activity, transferring phosphorus-containing groups; GO:0016773 phosphotransferase acti…	102.8	2	PF07714	8	Up	cytoplasm	2	0.00654728	1.7381	0.677	0.787	0.724	1.042	1.428	1.333
3847.GLYMA15G13510.1	A0A445DIR8	Peroxidase OS=Arachis hypogaea OX=3818 GN=Ahy_A04g020871 PE=3 SV=1	Ahy_A04g020871		GO:0000902 cell morphogenesis; GO:0002682 regulation of immune system process; GO:0002684 positive regulation of immune system process; GO:0006950 response to stress; GO:0006952 defense response; GO:0006970 response to osmotic stress; GO:0008152 metabolic process; GO:0009314 response to radiation; GO:0009416 response to light stimulus; GO:0009605 response to external stimulus; GO:0009607 response…	GO:0005576 extracellular region; GO:0005618 cell wall; GO:0005622 intracellular; GO:0005623 cell; GO:0005737 cytoplasm; GO:0005773 vacuole; GO:0005774 vacuolar membrane; GO:0005794 Golgi apparatus; GO:0009505 plant-type cell wall; GO:0012505 endomembrane system; GO:0016020 membrane; GO:0030312 external encapsulating structure; GO:0031090 organelle membrane; GO:0043226 organelle; GO:0043227 membra…	1	Peroxidase	E1.11.1.7; peroxidase [EC:1.11.1.7]	K00430	map00940 Phenylpropanoid biosynthesis; map01100 Metabolic pathways; map01110 Biosynthesis of secondary metabolites				0.667756	GO:0003824 catalytic activity; GO:0004601 peroxidase activity; GO:0016209 antioxidant activity; GO:0016491 oxidoreductase activity; GO:0016684 oxidoreductase activity, acting on peroxide as acceptor;	38.8	12	PF00141	242	Up	extracellular	7	0.000355614	1.5886	0.785	0.736	0.793	1.176	1.309	1.191
3847.GLYMA15G40200.1	A0A445DYF0	Putative glutathione S-transferase parC(predicted) OS=Arachis hypogaea OX=3818 GN=Ahy_A03g014722 PE=3 SV=1	Ahy_A03g014722		GO:0006518 peptide metabolic process; GO:0006575 cellular modified amino acid metabolic process; GO:0006749 glutathione metabolic process; GO:0006790 sulfur compound metabolic process; GO:0006807 nitrogen compound metabolic process; GO:0008152 metabolic process; GO:0009056 catabolic process; GO:0009404 toxin metabolic process; GO:0009407 toxin catabolic process; GO:0009636 response to toxic subst…	GO:0005622 intracellular; GO:0005623 cell; GO:0005737 cytoplasm;	1	Glutathione S-transferase, N-terminal domain; Glutathione S-transferase, C-terminal domain	GST, gst; glutathione S-transferase [EC:2.5.1.18]	K00799	map00480 Glutathione metabolism; map01100 Metabolic pathways	O	Glutathione S-transferase	KOG0406	0.899253	GO:0003824 catalytic activity; GO:0004364 glutathione transferase activity; GO:0016740 transferase activity; GO:0016765 transferase activity, transferring alkyl or aryl (other than methyl) groups;	25.7	3	PF02798; PF00043	43	Up	nucleus	2	0.000291014	1.8651	0.718	0.745	0.627	1.31	1.306	1.282
3847.GLYMA16G09170.2	A0A445BNG8	NAD(P)-bd_dom domain-containing protein(predicted) OS=Arachis hypogaea OX=3818 GN=Ahy_A09g045912 PE=4 SV=1	Ahy_A09g045912				2	NADH(P)-binding				G	Predicted dehydrogenase	KOG1203	-0.70557		43.7	3	PF13460	14	Down	chloroplast	3	0.000489246	0.6132	1.209	1.278	1.238	0.819	0.702	0.763
3847.GLYMA20G01060.1	A0A445B0N0	AMP-binding domain-containing protein OS=Arachis hypogaea OX=3818 GN=Ahy_A10g046825 PE=4 SV=1	Ahy_A10g046825		GO:0001676 long-chain fatty acid metabolic process; GO:0006082 organic acid metabolic process; GO:0006629 lipid metabolic process; GO:0006631 fatty acid metabolic process; GO:0006950 response to stress; GO:0006952 defense response; GO:0007275 multicellular organism development; GO:0008152 metabolic process; GO:0009058 biosynthetic process; GO:0009059 macromolecule biosynthetic process; GO:0009605…	GO:0005622 intracellular; GO:0005623 cell; GO:0005737 cytoplasm; GO:0005783 endoplasmic reticulum; GO:0005911 cell-cell junction; GO:0009506 plasmodesma; GO:0012505 endomembrane system; GO:0030054 cell junction; GO:0043226 organelle; GO:0043227 membrane-bounded organelle; GO:0043229 intracellular organelle; GO:0043231 intracellular membrane-bounded organelle; GO:0055044 symplast;	1		ACSL, fadD; long-chain acyl-CoA synthetase [EC:6.2.1.3]	K01897	map00061 Fatty acid biosynthesis; map00071 Fatty acid degradation; map01100 Metabolic pathways; map01212 Fatty acid metabolism; map04146 Peroxisome	I	Long-chain acyl-CoA synthetases (AMP-forming)	KOG1256	1.42932	GO:0003824 catalytic activity; GO:0004467 long-chain fatty acid-CoA ligase activity; GO:0015645 fatty acid ligase activity; GO:0016405 CoA-ligase activity; GO:0016874 ligase activity; GO:0016877 ligase activity, forming carbon-sulfur bonds; GO:0016878 acid-thiol ligase activity; GO:0031957 very long-chain fatty acid-CoA ligase activity;	74.1	5		22	Up	nucleus	3	0.000848765	2.6932	0.576	0.615	0.429	1.48	1.466	1.417
