# Supplementary material for: Deciphering the Proteome and Phosphoproteome of Peanut (Arachis hypogaea L.) Pegs Penetrating into the Soil
Source: Int J Mol Sci. 2025 Jan 14;26(2):634. doi: 10.3390/ijms26020634 (PMC11765555; doi:10.3390/ijms26020634)
Supplement: Supplementary file 1 [file ijms-26-00634-s001.zip › Supplementary Table S4.xlsx]

## Sheet: Summary
Header line description of table 1			Table 1. MS/MS spectrum database search analysis summary (Localization probability > 0.75)
Total spectrum	Number of spectrum produced by mass spectrometer
Matched spectrum	Number of spectrum matched with alignment protein		Total spectrums	Matched spectrums	Peptides	Modified peptides	Identified proteins	Quantifiable proteins	Identified sites	Quantifiable sites
Peptides	Number of peptides which spectrum hit		252218	110730	14850	7699	4142	1147	10070	2872
Modified peptides	Total number of modified peptides identified
Identified proteins	Number of proteins detected by spectrum search analysis
Quantifiable proteins	Number of proteins quantifiable		Table 2. Differentially modified sites (modified proteins) summary
Identified sites	Number of modification sites detected by spectrum search analysis
Quantifiable sites	Number of modification sites quantifiable		Compare group	Regulated type	fold change >1.2	fold change >1.3	fold change >1.5	fold change >2
			UP/AP	Up-regulated	347 (246)	320 (231)	243 (185)	81 (66)
Header line description of worksheet "Site_quant Normalized"				Down-regulated	91 (74)	79 (64)	46 (40)	18 (18)
Protein accession	Protein accession number of database used for search
Position	Modification site localization in protein
Amino acid	The amino acid that modification site modified
Protein description	Protein functional description
Gene name	Name of the gene associated to the protein sequence
Localization probability	Probability of a certain amino acid containing this modification in this peptide
Qvality PEP	The maximal posterior error probability for peptides
Modified sequence	Identified peptide sequence marked with modification sites localization probabilities
Modified PSMs	Number of spectrum to identify modification sites
Modifications	Modification site localization in peptide
PSMs	Number of spectrum matched with peptide
Theo. MH+ [Da]	Theoretical molecular weight of peptide
Header line description of worksheet "Peptide_quant"
Modifications	identified peptide with modification markers
Modified sequence	Identified peptide sequence marked with modification sites localization probabilities
Protein accession	Protein accession number of database used for search
Qvality PEP	The maximal posterior error probability for peptides
PSMs	Number of spectrum matched with peptide
Positions in Master Proteins	Modification peptide localization in protein

## Sheet: Site_quant Normalized
Modification sites information																		Protein quantitation						Normalized modification sites quantitation
Protein accession	Position	Amino acid	Protein description	Gene name	Localization probability	Modified sequence	Modified PSMs	Modifications	Qvality PEP	PSMs	Theo. MH+ [Da]	AP1	AP2	AP3	UP1	UP2	UP3	AP1	AP2	AP3	UP1	UP2	UP3	AP1	AP2	AP3	UP1	UP2	UP3	UP/AP Ratio	UP/AP P value
A0A445AC40	1115	S	Protein TIF31(predicted) OS=Arachis hypogaea OX=3818 GN=Ahy_B02g057562 PE=4 SV=1	Ahy_B02g057562	1	EISDDEVHEPEPEGR	4	S3	8.66331e-06	4	1817.72	1.2601	1.5234	1.14797	0.763534	0.691511	0.613497
A0A444YM00	123	S	Protein kinase domain-containing protein(predicted) OS=Arachis hypogaea OX=3818 GN=Ahy_B06g081802 PE=4 SV=1	Ahy_B06g081802	1	AAMNVGPSVQKPEK	2	S8	0.00010254	2	1535.73	1.0999	0.754036	0.596722	1.71304	0.998501	0.837807
A0A444YM00	254	S	Protein kinase domain-containing protein(predicted) OS=Arachis hypogaea OX=3818 GN=Ahy_B06g081802 PE=4 SV=1	Ahy_B06g081802	1	DDPLRSFELLTIR	6	S6	3.92219e-05	6	1654.82	1.20986	1.02334	1.02328	0.882796	0.954031	0.906689
A0A444YM00	219	S	Protein kinase domain-containing protein(predicted) OS=Arachis hypogaea OX=3818 GN=Ahy_B06g081802 PE=4 SV=1	Ahy_B06g081802	0.994	LTSVASRPSTTQR	4	S6	0.0636831	5	1483.73	0.986217	1.23372	0.716731	1.33291	0.682028	1.0484
A0A444Z0H9	820	S	synaptotagmin-4(predicted) OS=Arachis hypogaea OX=3818 GN=Ahy_B05g075073 PE=4 SV=1	Ahy_B05g075073	0.996	ELGQEMINSSPSMSR	6	S12	4.64905e-05	5	1745.72	0.895125	0.477017	0.658714	1.37626	1.32341	1.26947
A0A444Z0H9	739	S	synaptotagmin-4(predicted) OS=Arachis hypogaea OX=3818 GN=Ahy_B05g075073 PE=4 SV=1	Ahy_B05g075073	1	NSIDSEPSLSK	19	S2	0.000655356	6	1256.54	0.781812	0.833595	0.81624	1.51703	1.04848	1.00285
A0A445EEC7	370	T	Protein kinase domain-containing protein OS=Arachis hypogaea OX=3818 GN=Ahy_A02g008033 PE=3 SV=1	Ahy_A02g008033	1	FAPGTPPR	3	T5	0.0464267	3	922.418	0.76075	0.749655	0.870056	1.37656	1.28943	0.953545
A0A445EEC7	25	S	Protein kinase domain-containing protein OS=Arachis hypogaea OX=3818 GN=Ahy_A02g008033 PE=3 SV=1	Ahy_A02g008033	1	KMEVEESVKPDPIK	10	S7	2.04155e-06	6	1708.82	0.624207	0.768781	0.600823	1.88264	0.988598	1.13496
A0A445EUA2	144	S	Phospholipase D OS=Arachis hypogaea OX=3818 GN=Ahy_A01g003944 PE=4 SV=1	Ahy_A01g003944	1	HQNWSQGIKSPDFPGVPR	4	S10	3.69975e-06	4	2129.99	0.954229	0.853268	0.958261	1.11597	1.01755	1.10073
A0A445DSP0	298	T	AIR synthase OS=Arachis hypogaea OX=3818 GN=Ahy_A03g012171 PE=3 SV=1	Ahy_A03g012171	1	GIAHITGGGFTDNIPR	6	T6	3.52973e-06	6	1705.81	1.22897	1.0168	1.18849	0.812228	0.980895	0.772624	1.068	0.933	1.04	0.883	0.991	1.086	1.151	1.09	1.143	0.92	0.99	0.711	0.775	0.0598978
A0A445DRN7	291	T	Aminotran_1_2 domain-containing protein OS=Arachis hypogaea OX=3818 GN=Ahy_A03g011763 PE=4 SV=1	Ahy_A03g011763	0.997	THVVTTPGSGFGPGGEGFVR	8	T6	7.35552e-10	12	2038.94	1.0957	0.778887	1.05633	1.10301	0.990975	0.975098
A0A445A4I0	650	T	Protein kinase domain-containing protein OS=Arachis hypogaea OX=3818 GN=Ahy_B03g066637 PE=4 SV=1	Ahy_B03g066637	1	GSNPTTDTIQSTLPR	5	T12	9.21237e-07	5	1667.76	0.776829	0.933333	0.9981	1.3576	0.93447	0.999666
A0A445A4I0	229	S	Protein kinase domain-containing protein OS=Arachis hypogaea OX=3818 GN=Ahy_B03g066637 PE=4 SV=1	Ahy_B03g066637	1	ISASSIPESVTR	12	S2	1.93362e-05	6	1326.63	0.490095	0.459276	1.03616	1.5647	1.27049	1.17928
A0A445A4I0	232	S	Protein kinase domain-containing protein OS=Arachis hypogaea OX=3818 GN=Ahy_B03g066637 PE=4 SV=1	Ahy_B03g066637	1	ISASSIPESVTR	7	S5	0.00304455	7	1406.6	1.09471	0.757547	0.859338	1.25084	1.14281	0.894744
A0A445A4I0	42	S	Protein kinase domain-containing protein OS=Arachis hypogaea OX=3818 GN=Ahy_B03g066637 PE=4 SV=1	Ahy_B03g066637	1	RKSGIPESQEDLYGTMVYK	9	S3	1.9966e-12	9	2281.06	0.909405	0.782772	0.9333	1.30408	1.02609	1.04436
A0A445A4I0	692	S	Protein kinase domain-containing protein OS=Arachis hypogaea OX=3818 GN=Ahy_B03g066637 PE=4 SV=1	Ahy_B03g066637	1	SFALQDK	1	S1	0.0337081	1	888.386
A0A445A4I0	126	S	Protein kinase domain-containing protein OS=Arachis hypogaea OX=3818 GN=Ahy_B03g066637 PE=4 SV=1	Ahy_B03g066637	1	SSSSGLVSPSGSTWK	6	S8	8.94605e-08	6	1546.68	0.919039	0.6997	0.664163	1.45912	1.28677	0.971212
A0A445A4I0	185	S	Protein kinase domain-containing protein OS=Arachis hypogaea OX=3818 GN=Ahy_B03g066637 PE=4 SV=1	Ahy_B03g066637	1	TAGGSGAGSTMER	1	S5	0.00186001	1	1261.49	1.0111	0.970098	1.03288	1.37184	0.833844	0.780242
A0A445DR24	150	S	Protein kinase domain-containing protein OS=Arachis hypogaea OX=3818 GN=Ahy_A03g011554 PE=4 SV=1	Ahy_A03g011554	1	ALSNSKSPQGSPIGQLASMK	3	S7	1.79832e-05	5	2160.98	0.766915	0.767726	0.61215	1.51869	1.22266	1.11186
A0A445DR24	154	S	Protein kinase domain-containing protein OS=Arachis hypogaea OX=3818 GN=Ahy_A03g011554 PE=4 SV=1	Ahy_A03g011554	1	ALSNSKSPQGSPIGQLASMK	5	S11	1.79832e-05	5	2160.98	0.766915	0.767726	0.61215	1.51869	1.22266	1.11186
A0A445DR24	117	T	Protein kinase domain-containing protein OS=Arachis hypogaea OX=3818 GN=Ahy_A03g011554 PE=4 SV=1	Ahy_A03g011554	0.998	FSTPTTPR	3	T6	0.0165409	11	986.434	0.700579	0.558342	0.648583	1.73341	1.23097	1.12812
A0A444ZWI0	115	T	Protein kinase domain-containing protein OS=Arachis hypogaea OX=3818 GN=Ahy_B03g063207 PE=4 SV=1	Ahy_B03g063207	0.998	FSTPTTPR	3	T6	0.0165409	11	986.434	0.700579	0.558342	0.648583	1.73341	1.23097	1.12812
A0A445DR24	30	S	Protein kinase domain-containing protein OS=Arachis hypogaea OX=3818 GN=Ahy_A03g011554 PE=4 SV=1	Ahy_A03g011554	1	LGSFPNSIQR	5	S3	0.000956699	5	1198.56	0.705067	0.613848	0.66896	1.34404	1.50138	1.1667
A0A444ZWI0	30	S	Protein kinase domain-containing protein OS=Arachis hypogaea OX=3818 GN=Ahy_B03g063207 PE=4 SV=1	Ahy_B03g063207	1	LGSFPNSIQR	5	S3	0.000956699	5	1198.56	0.705067	0.613848	0.66896	1.34404	1.50138	1.1667
A0A445DR24	495	S	Protein kinase domain-containing protein OS=Arachis hypogaea OX=3818 GN=Ahy_A03g011554 PE=4 SV=1	Ahy_A03g011554	1	LSPSHPNSGPALKPR	15	S2	1.67894e-08	8	1637.82	0.674474	0.623044	0.569391	1.67311	1.21811	1.24188
A0A445DR24	89	S	Protein kinase domain-containing protein OS=Arachis hypogaea OX=3818 GN=Ahy_A03g011554 PE=4 SV=1	Ahy_A03g011554	1	QRSLSPLPVTLLSDAFK	6	S3	0.000188662	6	2031.99	0.738694	0.688893	0.651737	1.23897	1.3844	1.2973
A0A444ZWI0	87	S	Protein kinase domain-containing protein OS=Arachis hypogaea OX=3818 GN=Ahy_B03g063207 PE=4 SV=1	Ahy_B03g063207	1	QRSLSPLPVTLLSDAFK	6	S3	0.000188662	6	2031.99	0.738694	0.688893	0.651737	1.23897	1.3844	1.2973
A0A445DR24	91	S	Protein kinase domain-containing protein OS=Arachis hypogaea OX=3818 GN=Ahy_A03g011554 PE=4 SV=1	Ahy_A03g011554	1	QRSLSPLPVTLLSDAFK	6	S5	0.000188662	6	2031.99	0.738694	0.688893	0.651737	1.23897	1.3844	1.2973
A0A444ZWI0	89	S	Protein kinase domain-containing protein OS=Arachis hypogaea OX=3818 GN=Ahy_B03g063207 PE=4 SV=1	Ahy_B03g063207	1	QRSLSPLPVTLLSDAFK	6	S5	0.000188662	6	2031.99	0.738694	0.688893	0.651737	1.23897	1.3844	1.2973
A0A444Y8R5	46	S	DEAD-box ATP-dependent RNA helicase 20 (Fragment)(predicted) OS=Arachis hypogaea OX=3818 GN=Ahy_B08g094393 PE=3 SV=1	Ahy_B08g094393	1	DYDDGGASPR	20	S8	0.00052931	8	1132.39	0.87113	0.856092	0.923836	1.33375	0.989299	1.0259	0.98	0.964	0.903	1.167	1.081	0.903	0.889	0.888	1.023	1.143	0.915	1.136	1.141	0.212991
A0A445BQZ9	79	S	Isoflavone reductase family protein(predicted) OS=Arachis hypogaea OX=3818 GN=Ahy_A08g037516 PE=4 SV=1	Ahy_A08g037516	1	EAPSHPAESPASSVILDSPVSSPSR	4	S18	3.62879e-09	4	2664.16	0.715203	0.965511	1.14447	1.60917	0.726577	0.839073
A0A445BRN8	63	S	Protein kinase domain-containing protein OS=Arachis hypogaea OX=3818 GN=Ahy_A08g037751 PE=3 SV=1	Ahy_A08g037751	0.996	SSTAAASFGFR	3	S2	0.000660693	6	1181.5	0.94273	0.884162	0.953106	1.18977	1.10549	0.924752
A0A445BRN8	23	S	Protein kinase domain-containing protein OS=Arachis hypogaea OX=3818 GN=Ahy_A08g037751 PE=3 SV=1	Ahy_A08g037751	0.998	VEIDTGSR	8	S7	0.0181289	8	956.408	0.852754	0.844957	0.732171	1.48579	1.06718	1.01715
A0A445BRF4	129	S	HVA22-like protein OS=Arachis hypogaea OX=3818 GN=Ahy_A08g037644 PE=3 SV=1	Ahy_A08g037644	1	AASYGQTR	6	S3	0.0204008	6	933.383	0.780851	1.01308	0.853637	1.37366	1.14103	0.837743
A0A444YGA0	129	S	HVA22-like protein OS=Arachis hypogaea OX=3818 GN=Ahy_B06g079830 PE=3 SV=1	Ahy_B06g079830	1	AASYGQTR	6	S3	0.0204008	6	933.383	0.780851	1.01308	0.853637	1.37366	1.14103	0.837743	1.049	0.951	1.037	1.016	0.944	1.004	0.744	1.065	0.823	1.352	1.209	0.834	1.29	0.245798
A0A445CJT1	129	S	HVA22-like protein OS=Arachis hypogaea OX=3818 GN=Ahy_A06g026238 PE=3 SV=1	Ahy_A06g026238	1	AASYGQTR	6	S3	0.0204008	6	933.383	0.780851	1.01308	0.853637	1.37366	1.14103	0.837743
A0A445BRF4	184	S	HVA22-like protein OS=Arachis hypogaea OX=3818 GN=Ahy_A08g037644 PE=3 SV=1	Ahy_A08g037644	0.996	QTAPANHQPAAATEIQAEDPPSPTSR	29	S22	1.21152e-14	22	2765.25	0.952673	0.844662	0.953769	1.3209	1.03648	0.891522
A0A444ZS42	225	S	MACPF domain-containing protein OS=Arachis hypogaea OX=3818 GN=Ahy_B03g061803 PE=4 SV=1	Ahy_B03g061803	1	HLEDLGDFLFSDVRSPSLLQR	7	S15	3.48233e-12	7	2524.22	0.923988	0.527225	0.928967	0.835023	1.38598	1.39882
A0A444ZS42	521	S	MACPF domain-containing protein OS=Arachis hypogaea OX=3818 GN=Ahy_B03g061803 PE=4 SV=1	Ahy_B03g061803	1	KSEWAGAPEGSR	3	S11	0.000250584	3	1354.58	0.489447	0.781897	0.647187	2.20063	1.08983	0.791013
A0A444ZS42	227	S	MACPF domain-containing protein OS=Arachis hypogaea OX=3818 GN=Ahy_B03g061803 PE=4 SV=1	Ahy_B03g061803	1	SPSLLQR	17	S3	0.0113871	19	880.429	0.998463	0.930233	1.00838	1.30048	0.870537	0.891908
A0A445EP57	60	S	DUF4408 domain-containing protein OS=Arachis hypogaea OX=3818 GN=Ahy_A01g001619 PE=4 SV=1	Ahy_A01g001619	1	SPSLLQR	17	S3	0.0113871	19	880.429	0.998463	0.930233	1.00838	1.30048	0.870537	0.891908
A0A445AUQ7	60	S	DUF4408 domain-containing protein OS=Arachis hypogaea OX=3818 GN=Ahy_B01g054984 PE=4 SV=1	Ahy_B01g054984	1	SPSLLQR	17	S3	0.0113871	19	880.429	0.998463	0.930233	1.00838	1.30048	0.870537	0.891908
A0A444YVV2	102	S	pathogen-associated molecular patterns-induced protein A70(predicted) OS=Arachis hypogaea OX=3818 GN=Ahy_B06g085819 PE=4 SV=1	Ahy_B06g085819	1	SPSLLQR	17	S3	0.0113871	19	880.429	0.998463	0.930233	1.00838	1.30048	0.870537	0.891908	1.008	0.972	0.707	1.253	1.016	1.041	0.991	0.957	1.426	1.038	0.857	0.857	0.816	0.251389
A0A444X6Z6	13	S	Beta-adaptin-like protein OS=Arachis hypogaea OX=3818 GN=Ahy_B10g105006 PE=3 SV=1	Ahy_B10g105006	1	SPSPSQPSGK	8	S3	0.00154838	14	1051.45	0.840903	0.828845	0.746532	1.31737	1.29167	0.974688	0.632	0.642	0.848	2.063	0.927	0.88	1.331	1.291	0.88	0.639	1.393	1.108	0.897	0.621742
A0A444XS05	29	S	R3H domain-containing protein 2 isoform X2(predicted) OS=Arachis hypogaea OX=3818 GN=Ahy_B09g098772 PE=4 SV=1	Ahy_B09g098772	1	LKLSLSR	6	S4	0.0129138	6	896.496	0.62549	0.63884	0.585947	1.85134	1.23717	1.06121
A0A444ZVB6	157	S	AMP deaminase OS=Arachis hypogaea OX=3818 GN=Ahy_B03g062644 PE=3 SV=1	Ahy_B03g062644	1	FAPLGLPSLR	6	S8	9.07519e-05	6	1150.6	0.915027	0.811073	1.0227	0.953396	1.23008	1.06772
A0A444ZVB6	185	T	AMP deaminase OS=Arachis hypogaea OX=3818 GN=Ahy_B03g062644 PE=3 SV=1	Ahy_B03g062644	1	IMTPRSPGR	25	T3	0.0193771	8	1174.48	0.983905	0.675463	0.608484	1.56329	1.08	1.08886
A0A444ZVB6	188	S	AMP deaminase OS=Arachis hypogaea OX=3818 GN=Ahy_B03g062644 PE=3 SV=1	Ahy_B03g062644	1	IMTPRSPGR	25	S6	0.0193771	8	1174.48	0.983905	0.675463	0.608484	1.56329	1.08	1.08886
A0A444ZVB6	99	S	AMP deaminase OS=Arachis hypogaea OX=3818 GN=Ahy_B03g062644 PE=3 SV=1	Ahy_B03g062644	1	SGFGGEFDADSTHYQGSLTR	4	S17	3.93613e-09	7	2211.9	1.18324	0.929071	0.982667	0.971426	1.09558	0.838015
A0A444ZVB6	173	S	AMP deaminase OS=Arachis hypogaea OX=3818 GN=Ahy_B03g062644 PE=3 SV=1	Ahy_B03g062644	1	STTGENAQLSSSYK	5	S12	3.71119e-05	1	1552.65	0.93313	1.08586	0.813053	1.20849	1.08323	0.876227
A0A444ZVB6	103	S	AMP deaminase OS=Arachis hypogaea OX=3818 GN=Ahy_B03g062644 PE=3 SV=1	Ahy_B03g062644	1	SVDESLLR	7	S1	0.0107743	7	998.455	1.04144	0.979639	1.03262	1.20215	0.837891	0.906264
A0A444ZVB6	200	S	AMP deaminase OS=Arachis hypogaea OX=3818 GN=Ahy_B03g062644 PE=3 SV=1	Ahy_B03g062644	1	TAFESTEDSDEEGTQLGDDSR	7	S9	4.02355e-05	3	2448.86	1.16472	0.932299	0.710274	1.20922	1.14323	0.840257
A0A444ZVB6	205	T	AMP deaminase OS=Arachis hypogaea OX=3818 GN=Ahy_B03g062644 PE=3 SV=1	Ahy_B03g062644	1	TAFESTEDSDEEGTQLGDDSR	3	T14	4.02355e-05	3	2448.86	1.16472	0.932299	0.710274	1.20922	1.14323	0.840257
A0A444ZVB6	144	S	AMP deaminase OS=Arachis hypogaea OX=3818 GN=Ahy_B03g062644 PE=3 SV=1	Ahy_B03g062644	1	VSSLDNLK	14	S3	0.0061516	13	955.45	1.1888	0.974502	0.901524	1.18432	0.805752	0.945102
A0A445CSJ4	236	S	RRM domain-containing protein OS=Arachis hypogaea OX=3818 GN=Ahy_A06g029181 PE=3 SV=1	Ahy_A06g029181	1	HQLTANASAK	2	S8	0.0127844	2	1120.51	0.74316	0.842399	0.801146	1.33959	1.29868	0.975027	0.954	1.021	1.055	1.117	0.897	0.957	0.779	0.825	0.759	1.199	1.448	1.019	1.551	0.0147214
A0A444YR45	160	S	RRM domain-containing protein OS=Arachis hypogaea OX=3818 GN=Ahy_B06g084176 PE=4 SV=1	Ahy_B06g084176	1	HQLTANASAK	2	S8	0.0127844	2	1120.51	0.74316	0.842399	0.801146	1.33959	1.29868	0.975027
A0A445CSJ4	189	S	RRM domain-containing protein OS=Arachis hypogaea OX=3818 GN=Ahy_A06g029181 PE=3 SV=1	Ahy_A06g029181	0.995	VENAVSVASSGDVMLNSEEGKTSPTNGR	12	S23	1.19416e-11	13	2916.29	0.872944	0.93169	1.12433	1.02598	1.08179	0.963261	0.954	1.021	1.055	1.117	0.897	0.957	0.915	0.913	1.066	0.919	1.206	1.007	1.082	0.472158
A0A445CSJ4	241	S	RRM domain-containing protein OS=Arachis hypogaea OX=3818 GN=Ahy_A06g029181 PE=3 SV=1	Ahy_A06g029181	1	VISFDKR	6	S3	0.0348559	6	944.46	0.560449	0.498334	0.650564	1.77443	1.25488	1.26134	0.954	1.021	1.055	1.117	0.897	0.957	0.587	0.488	0.617	1.589	1.399	1.318	2.545	0.0004863
A0A444YR45	165	S	RRM domain-containing protein OS=Arachis hypogaea OX=3818 GN=Ahy_B06g084176 PE=4 SV=1	Ahy_B06g084176	1	VISFDKR	6	S3	0.0348559	6	944.46	0.560449	0.498334	0.650564	1.77443	1.25488	1.26134
A0A445CS21	214	S	CID domain-containing protein OS=Arachis hypogaea OX=3818 GN=Ahy_A06g028896 PE=4 SV=1	Ahy_A06g028896	1	GQGLKDEIMGKSPPPSSTSNGK	3	S12	3.27106e-07	3	2296.05		0.714885		1.47439	0.981662	0.829065
A0A445EIC9	63	T	Protein kinase domain-containing protein OS=Arachis hypogaea OX=3818 GN=Ahy_A02g009863 PE=3 SV=1	Ahy_A02g009863	1	NHKPLTPLVSK	6	T6	0.000335451	6	1313.7	1.07748	0.786139	0.605812	1.36239	1.07906	1.08912
A0A445B8S4	11	T	N-acetyltransferase domain-containing protein OS=Arachis hypogaea OX=3818 GN=Ahy_A10g050191 PE=4 SV=1	Ahy_A10g050191	1	MAAAAPPPPPTPAPEPAMGPPEDSPVGHPMFAR	1	T11	1.0863e-10	1	3279.5							0.951	1.037	1.078	0.984	0.874	1.077
A0A445E1M2	111	S	patellin-3-like(predicted) OS=Arachis hypogaea OX=3818 GN=Ahy_A03g015855 PE=3 SV=1	Ahy_A03g015855	1	LPQNLVSFK	207	S7	0.000666076	12	1125.57	1.00269	0.992211	0.955256	1.10171	0.959688	0.988447
A0A445BJD8	161	S	Plant/MNJ8-150 protein(predicted) OS=Arachis hypogaea OX=3818 GN=Ahy_A09g043980 PE=4 SV=1	Ahy_A09g043980	1	RLVSAGR	3	S4	0.0155645	3	838.429	0.997877	0.802747	0.912668	1.46118	0.944043	0.881481
A0A444Z989	138	S	Ribosomal_L2_C domain-containing protein OS=Arachis hypogaea OX=3818 GN=Ahy_B05g079222 PE=3 SV=1	Ahy_B05g079222	1	ASGDYAIVISHNPDNDTSR	6	S10	1.40277e-08	6	2111.9	0.991636		0.740868	1.28551	1.06525	0.916731	0.935	0.992	0.972	1.028	1.032	1.039	1.061		0.762	1.25	1.032	0.882	1.157	0.466134
A0A444Z989	31	S	Ribosomal_L2_C domain-containing protein OS=Arachis hypogaea OX=3818 GN=Ahy_B05g079222 PE=3 SV=1	Ahy_B05g079222	1	FRSLDFGER	12	S3	0.000465666	12	1206.53	0.986898	0.947703	0.777622	1.18878	1.07804	1.02096	0.935	0.992	0.972	1.028	1.032	1.039	1.056	0.955	0.8	1.156	1.045	0.983	1.133	0.241999
G0Y6T6	939	S	WD40-like protein OS=Arachis hypogaea OX=3818 GN=303L13_6 PE=4 SV=1	303L13_6	1	EYDQASSDSDKLSPR	7	S13	1.29878e-08	7	1777.73	0.953206	0.800179	0.697894	1.48147	0.881322	1.18593
G0Y6T6	573	S	WD40-like protein OS=Arachis hypogaea OX=3818 GN=303L13_6 PE=4 SV=1	303L13_6	0.991	LFGDLSPSGNPDLQLSAVR	1	S6	0.0173155	1	2066	1.30607	1.24533	1.2341	0.684921	0.773808	0.755772
G0Y6T6	962	S	WD40-like protein OS=Arachis hypogaea OX=3818 GN=303L13_6 PE=4 SV=1	303L13_6	1	SGSFKEQSAHITSVK	5	S3	2.6088e-08	5	1685.79	0.941425	0.935083	0.743719	1.34884	1.04842	0.982511
A0A444WSZ8	632	T	WD_REPEATS_REGION domain-containing protein(predicted) OS=Arachis hypogaea OX=3818 GN=Ahy_Scaffold1g106888 PE=4 SV=1	Ahy_Scaffold1g106888	0.978	FIQGNDSSRTPSQVNASGADFSR	4	T10	0.000508514	4	2522.09	0.640627	0.772788	0.721215	1.50678	1.30062	1.05797
A0A444WSZ8	347	T	WD_REPEATS_REGION domain-containing protein(predicted) OS=Arachis hypogaea OX=3818 GN=Ahy_Scaffold1g106888 PE=4 SV=1	Ahy_Scaffold1g106888	0.993	GPEWGGGNWEIKTPTTAK	1	T13	0.00244951	1	2008.92	1.10235	0.664753	1.00668	1.15092	0.958411	1.11689
A0A444ZA45	252	T	WD_REPEATS_REGION domain-containing protein(predicted) OS=Arachis hypogaea OX=3818 GN=Ahy_B05g079543 PE=4 SV=1	Ahy_B05g079543	0.993	GPEWGGGNWEIKTPTTAK	1	T13	0.00244951	1	2008.92	1.10235	0.664753	1.00668	1.15092	0.958411	1.11689
A0A445DDA8	198	S	PREDICTED: pre-mRNA-splicing ATP-dependent RNA helicase prp28(predicted) OS=Arachis hypogaea OX=3818 GN=Ahy_A04g018272 PE=4 SV=1	Ahy_A04g018272	1	QDGQTQQEQQPQHMKSPEQIQVEK	42	S16	5.94194e-11	15	2929.31	1.05846	0.8426	0.934653	1.48512	0.847744	0.831416	0.868	0.921	1.189	0.907	1.12	0.994	1.219	0.915	0.786	1.637	0.757	0.836	1.106	0.849129
A0A445DDA8	207	S	PREDICTED: pre-mRNA-splicing ATP-dependent RNA helicase prp28(predicted) OS=Arachis hypogaea OX=3818 GN=Ahy_A04g018272 PE=4 SV=1	Ahy_A04g018272	0.993	SPEQIQVEKSFTSR	6	S10	9.86509e-07	5	1715.8	0.882389	0.845568	0.963866	1.36852	0.903411	1.03625	0.868	0.921	1.189	0.907	1.12	0.994	1.017	0.918	0.811	1.509	0.807	1.043	1.223	0.422289
A0A445D0S1	190	S	Putative zinc/iron permease(predicted) OS=Arachis hypogaea OX=3818 GN=Ahy_A05g022523 PE=3 SV=1	Ahy_A05g022523	1	LDSPEDSPDHLR	2	S3	1.16837e-05	2	1460.61	1.0074	0.91866	0.755555	1.45827	0.964256	0.895859
A0A444ZXX6	491	S	J domain-containing protein OS=Arachis hypogaea OX=3818 GN=Ahy_B03g063753 PE=4 SV=1	Ahy_B03g063753	1	ASPTPPQFDELDDFAMGR	7	S2	8.04279e-09	11	2073.86	1.06643	0.921242	0.974095	0.835394	1.26627	0.936571
A0A445DSV9	491	S	J domain-containing protein OS=Arachis hypogaea OX=3818 GN=Ahy_A03g012202 PE=4 SV=1	Ahy_A03g012202	1	ASPTPPQFDELDDFAMGR	7	S2	8.04279e-09	11	2073.86	1.06643	0.921242	0.974095	0.835394	1.26627	0.936571
A0A444ZXX6	374	S	J domain-containing protein OS=Arachis hypogaea OX=3818 GN=Ahy_B03g063753 PE=4 SV=1	Ahy_B03g063753	1	EVPQSPSYMPSYSPGSNKPVGQR	39	S13	6.04131e-10	39	2572.15	0.83464	0.742668	0.873905	1.292	1.17452	1.08227
A0A445DSV9	374	S	J domain-containing protein OS=Arachis hypogaea OX=3818 GN=Ahy_A03g012202 PE=4 SV=1	Ahy_A03g012202	1	EVPQSPSYMPSYSPGSNKPVGQR	39	S13	6.04131e-10	39	2572.15	0.83464	0.742668	0.873905	1.292	1.17452	1.08227
A0A444ZXX6	366	S	J domain-containing protein OS=Arachis hypogaea OX=3818 GN=Ahy_B03g063753 PE=4 SV=1	Ahy_B03g063753	1	EVPQSPSYMPSYSPGSNKPVGQR	78	S5	4.98319e-10	23	2588.15	1.0758	0.985769	0.933119	0.901363	1.05069	1.05326
A0A445DSV9	366	S	J domain-containing protein OS=Arachis hypogaea OX=3818 GN=Ahy_A03g012202 PE=4 SV=1	Ahy_A03g012202	1	EVPQSPSYMPSYSPGSNKPVGQR	78	S5	4.98319e-10	23	2588.15	1.0758	0.985769	0.933119	0.901363	1.05069	1.05326
A0A444ZXX6	329	S	J domain-containing protein OS=Arachis hypogaea OX=3818 GN=Ahy_B03g063753 PE=4 SV=1	Ahy_B03g063753	1	KGSLSPQSNTSPGSTR	6	S11	3.04157e-07	7	1683.77	0.69763	0.897009	0.826832	1.64898	0.934339	0.995215
A0A445DSV9	329	S	J domain-containing protein OS=Arachis hypogaea OX=3818 GN=Ahy_A03g012202 PE=4 SV=1	Ahy_A03g012202	1	KGSLSPQSNTSPGSTR	6	S11	3.04157e-07	7	1683.77	0.69763	0.897009	0.826832	1.64898	0.934339	0.995215
A0A444ZXX6	405	S	J domain-containing protein OS=Arachis hypogaea OX=3818 GN=Ahy_B03g063753 PE=4 SV=1	Ahy_B03g063753	1	QANAEEDMSPK	7	S9	4.8645e-06	7	1299.49	1.08498	0.551831	0.564667	1.92657	1.26178	0.610171
A0A445DSV9	405	S	J domain-containing protein OS=Arachis hypogaea OX=3818 GN=Ahy_A03g012202 PE=4 SV=1	Ahy_A03g012202	1	QANAEEDMSPK	7	S9	4.8645e-06	7	1299.49	1.08498	0.551831	0.564667	1.92657	1.26178	0.610171
A0A444ZXX6	92	S	J domain-containing protein OS=Arachis hypogaea OX=3818 GN=Ahy_B03g063753 PE=4 SV=1	Ahy_B03g063753	1	SESRGGADSPFDLDSMFR	30	S3	2.72135e-07	11	2053.83	0.836511	0.844502	0.891147	1.37893	0.995029	1.05388
A0A445DSV9	92	S	J domain-containing protein OS=Arachis hypogaea OX=3818 GN=Ahy_A03g012202 PE=4 SV=1	Ahy_A03g012202	1	SESRGGADSPFDLDSMFR	30	S3	2.72135e-07	11	2053.83	0.836511	0.844502	0.891147	1.37893	0.995029	1.05388
A0A444ZXX6	29	S	J domain-containing protein OS=Arachis hypogaea OX=3818 GN=Ahy_B03g063753 PE=4 SV=1	Ahy_B03g063753	0.993	SKGSSNFSNTSSSLNFDLGSR	3	S4	1.46859e-06	6	2271.99	0.90455	0.895294	0.758376	1.17497	1.06612	1.20069
A0A445DSV9	29	S	J domain-containing protein OS=Arachis hypogaea OX=3818 GN=Ahy_A03g012202 PE=4 SV=1	Ahy_A03g012202	0.993	SKGSSNFSNTSSSLNFDLGSR	3	S4	1.46859e-06	6	2271.99	0.90455	0.895294	0.758376	1.17497	1.06612	1.20069
A0A444ZXX6	387	S	J domain-containing protein OS=Arachis hypogaea OX=3818 GN=Ahy_B03g063753 PE=4 SV=1	Ahy_B03g063753	1	STSPNYNNANFR	19	S3	0.00108058	4	1464.59	1.09114	0.717604	0.702043	1.27138	1.33431	0.883519
A0A444ZXX6	263	S	J domain-containing protein OS=Arachis hypogaea OX=3818 GN=Ahy_B03g063753 PE=4 SV=1	Ahy_B03g063753	1	VFESVSAPVDSTSDHSTDPLEEISK	4	S13	2.77133e-09	6	2756.22	0.989403	0.938587	0.86	0.880372	0.975254	1.35638
A0A445C9X2	171	T	Photosystem II 22 kDa protein chloroplastic-like(predicted) OS=Arachis hypogaea OX=3818 GN=Ahy_A07g033705 PE=4 SV=1	Ahy_A07g033705	1	FVDDDEPNTGGVIPPGK	20	T9	3.35314e-06	20	1836.81	1.03844	0.75305	1.17893	0.981442	0.79752	1.25062	1.231	1.137	1.119	0.836	0.812	0.869	0.844	0.662	1.054	1.174	0.982	1.439	1.404	0.118005
A0A445E1C3	777	S	Aconitate hydratase OS=Arachis hypogaea OX=3818 GN=Ahy_A03g015651 PE=3 SV=1	Ahy_A03g015651	1	DAYCLLNFGDSITTDHISPAGSIHK	7	S22	1.66373e-07	6	2812.26	1.00353	0.94827	0.873926	1.11601	0.939933	1.11832
A0A445BWT0	792	S	Aconitate hydratase(predicted) OS=Arachis hypogaea OX=3818 GN=Ahy_A08g039624 PE=3 SV=1	Ahy_A08g039624	1	DAYCLLNFGDSITTDHISPAGSIHK	7	S22	1.66373e-07	6	2812.26	1.00353	0.94827	0.873926	1.11601	0.939933	1.11832
A0A445E1C3	748	S	Aconitate hydratase OS=Arachis hypogaea OX=3818 GN=Ahy_A03g015651 PE=3 SV=1	Ahy_A03g015651	1	NMTMESPGAHGVK	43	S6	2.76605e-06	8	1438.59	0.855671	0.789749	0.700023	1.59564	1.15905	0.899865
A0A444XB03	217	S	Peptidyl-prolyl cis-trans isomerase OS=Arachis hypogaea OX=3818 GN=Ahy_B10g106487 PE=3 SV=1	Ahy_B10g106487	1	HTYILEDPFDDPPQLAEFIPEASPEGKPKDEVDDEVR	3	S23	3.10733e-15	3	4317.98	0.815776	0.815955	0.695004	1.09078	1.24442	1.33806
A0A444XB03	534	S	Peptidyl-prolyl cis-trans isomerase OS=Arachis hypogaea OX=3818 GN=Ahy_B10g106487 PE=3 SV=1	Ahy_B10g106487	1	RRSPDEDYK	3	S3	0.00606253	3	1245.53	0.686317		0.712866		1.70394	0.896875
A0A444WNN2	105	S	Elf4 domain-containing protein OS=Arachis hypogaea OX=3818 GN=Ahy_Scaffold9g108588 PE=3 SV=1	Ahy_Scaffold9g108588	0.997	SMEVSSEGDSSGAVK	12	S10	1.90648e-06	6	1549.61	1.04547	1.01674	0.802164	1.52036	0.803584	0.811684
A0A444WNN2	101	S	Elf4 domain-containing protein OS=Arachis hypogaea OX=3818 GN=Ahy_Scaffold9g108588 PE=3 SV=1	Ahy_Scaffold9g108588	1	SMEVSSEGDSSGAVK	5	S6	3.69543e-05	5	1629.58	0.929046	0.956566	0.976369	1.56107	0.895423	0.68153
A0A444WQS4	32	T	TPT domain-containing protein OS=Arachis hypogaea OX=3818 GN=Ahy_Scaffold1g106611 PE=4 SV=1	Ahy_Scaffold1g106611	1	LLDTTTNDSVVNIPTTPTADER	71	T16	3.18993e-08	47	2453.14	1.1999	1.10041	1.14678	0.839534	0.855222	0.858159
A0A444WQS4	13	S	TPT domain-containing protein OS=Arachis hypogaea OX=3818 GN=Ahy_Scaffold1g106611 PE=4 SV=1	Ahy_Scaffold1g106611	1	RMSNPR	8	S3	0.0335211	8	840.355	0.879993	1.4361	1.03758	0.668955	1.1035	0.873862
A0A445ER96	13	S	TPT domain-containing protein OS=Arachis hypogaea OX=3818 GN=Ahy_A01g002725 PE=4 SV=1	Ahy_A01g002725	1	RMSNPR	8	S3	0.0335211	8	840.355	0.879993	1.4361	1.03758	0.668955	1.1035	0.873862
A0A445CB90	57	S	BZIP domain-containing protein OS=Arachis hypogaea OX=3818 GN=Ahy_A07g034220 PE=4 SV=1	Ahy_A07g034220	1	DFGSMNMDELLK	6	S4	1.73056e-05	6	1479.59	0.909923	0.836924	1.25811	0.901813	1.02921	1.06402	0.99	1.151	1	1.123	0.672	1.067	0.919	0.727	1.258	0.803	1.532	0.997	1.147	0.637571
A0A444X3D2	55	S	BZIP domain-containing protein OS=Arachis hypogaea OX=3818 GN=Ahy_B10g103110 PE=4 SV=1	Ahy_B10g103110	1	DFGSMNMDELLK	6	S4	1.73056e-05	6	1479.59	0.909923	0.836924	1.25811	0.901813	1.02921	1.06402
A0A445BSD2	57	S	BZIP domain-containing protein OS=Arachis hypogaea OX=3818 GN=Ahy_A08g037919 PE=4 SV=1	Ahy_A08g037919	1	DFGSMNMDELLK	6	S4	1.73056e-05	6	1479.59	0.909923	0.836924	1.25811	0.901813	1.02921	1.06402
A0A445CB90	104	S	BZIP domain-containing protein OS=Arachis hypogaea OX=3818 GN=Ahy_A07g034220 PE=4 SV=1	Ahy_A07g034220	1	QGSLTLPR	60	S3	0.00174163	60	951.466	1.08142	0.873975	0.871943	1.15737	0.932695	1.08259	0.99	1.151	1	1.123	0.672	1.067	1.092	0.759	0.872	1.031	1.388	1.015	1.261	0.188576
A0A444X3D2	102	S	BZIP domain-containing protein OS=Arachis hypogaea OX=3818 GN=Ahy_B10g103110 PE=4 SV=1	Ahy_B10g103110	1	QGSLTLPR	60	S3	0.00174163	60	951.466	1.08142	0.873975	0.871943	1.15737	0.932695	1.08259
A0A445BSD2	104	S	BZIP domain-containing protein OS=Arachis hypogaea OX=3818 GN=Ahy_A08g037919 PE=4 SV=1	Ahy_A08g037919	1	QGSLTLPR	60	S3	0.00174163	60	951.466	1.08142	0.873975	0.871943	1.15737	0.932695	1.08259
A0A445CB90	316	S	BZIP domain-containing protein OS=Arachis hypogaea OX=3818 GN=Ahy_A07g034220 PE=4 SV=1	Ahy_A07g034220	0.992	SNGDTSSVSPVPYVFNGGLR	8	S7	3.28029e-05	10	2134.93	1.15504	0.952179	1.18636	0.847943	1.00404	0.854441	0.99	1.151	1	1.123	0.672	1.067	1.167	0.827	1.186	0.755	1.494	0.801	0.959	0.766401
A0A445BSD2	316	S	BZIP domain-containing protein OS=Arachis hypogaea OX=3818 GN=Ahy_A08g037919 PE=4 SV=1	Ahy_A08g037919	0.992	SNGDTSSVSPVPYVFNGGLR	8	S7	3.28029e-05	10	2134.93	1.15504	0.952179	1.18636	0.847943	1.00404	0.854441
A0A445CB90	318	S	BZIP domain-containing protein OS=Arachis hypogaea OX=3818 GN=Ahy_A07g034220 PE=4 SV=1	Ahy_A07g034220	1	SNGDTSSVSPVPYVFNGGLR	5	S9	0.00244951	13	2214.9	0.878516	0.891204	0.739935	1.03992	1.24397	1.20645	0.99	1.151	1	1.123	0.672	1.067	0.887	0.774	0.74	0.926	1.851	1.131	1.628	0.104031
A0A445BSD2	318	S	BZIP domain-containing protein OS=Arachis hypogaea OX=3818 GN=Ahy_A08g037919 PE=4 SV=1	Ahy_A08g037919	1	SNGDTSSVSPVPYVFNGGLR	5	S9	0.00244951	13	2214.9	0.878516	0.891204	0.739935	1.03992	1.24397	1.20645
A0A445CB90	252	S	BZIP domain-containing protein OS=Arachis hypogaea OX=3818 GN=Ahy_A07g034220 PE=4 SV=1	Ahy_A07g034220	0.991	SSNQQMQMQNSQSPHQHQPQIFPK	9	S13	1.67247e-05	5	2931.27	0.677381	0.924481	0.956328	0.988809	1.16303	1.28997	0.99	1.151	1	1.123	0.672	1.067	0.684	0.803	0.956	0.881	1.731	1.209	1.564	0.126864
A0A445C1W5	8	S	coiled-coil domain-containing protein SCD2 isoform X2(predicted) OS=Arachis hypogaea OX=3818 GN=Ahy_A08g041182 PE=4 SV=1	Ahy_A08g041182	1	RTASPVYGR	12	S4	0.00279207	15	1086.51	0.898626	0.849593	0.966659	1.42856	0.998419	0.858142
A0A445C1W5	131	S	coiled-coil domain-containing protein SCD2 isoform X2(predicted) OS=Arachis hypogaea OX=3818 GN=Ahy_A08g041182 PE=4 SV=1	Ahy_A08g041182	1	SPSPALGR	13	S3	0.0102463	13	864.398	0.982586	1.27971	0.785304	1.02661	0.795465	1.13032
A0A444ZYF5	125	S	coiled-coil domain-containing protein SCD2-like isoform X1(predicted) OS=Arachis hypogaea OX=3818 GN=Ahy_B03g063918 PE=4 SV=1	Ahy_B03g063918	1	SPSPALGR	13	S3	0.0102463	13	864.398	0.982586	1.27971	0.785304	1.02661	0.795465	1.13032
A0A445BPG3	979	T	Occludin_ELL domain-containing protein (Fragment)(predicted) OS=Arachis hypogaea OX=3818 GN=Ahy_A09g046317 PE=3 SV=1	Ahy_A09g046317	1	ESTPDEAPAAR	6	T3	0.00101872	6	1223.49	0.652352	0.601269	0.784383	1.89167	1.16208	0.908238	0.93	1.066	0.956	0.981	1.078	0.987	0.701	0.564	0.82	1.928	1.078	0.92	1.883	0.0769189
A0A445BPG3	697	S	Occludin_ELL domain-containing protein (Fragment)(predicted) OS=Arachis hypogaea OX=3818 GN=Ahy_A09g046317 PE=3 SV=1	Ahy_A09g046317	1	FADDTKPFSPDLQQLQER	2	S9	0.00041805	2	2215.01	1.06569		1.18915	1.07715		0.668014	0.93	1.066	0.956	0.981	1.078	0.987	1.146		1.244	1.098		0.677	0.743	0.315553
A0A445BPG3	1140	T	Occludin_ELL domain-containing protein (Fragment)(predicted) OS=Arachis hypogaea OX=3818 GN=Ahy_A09g046317 PE=3 SV=1	Ahy_A09g046317	1	RRTPNLLEDMADGGK	1	T3	9.54586e-05	1	1752.81	0.667625	0.615447	0.860032	1.53834	1.32704	0.99152	0.93	1.066	0.956	0.981	1.078	0.987	0.718	0.577	0.9	1.568	1.231	1.005	1.733	0.03893
A0A445DP37	402	S	Plant/MEB5-like protein(predicted) OS=Arachis hypogaea OX=3818 GN=Ahy_A03g010956 PE=4 SV=1	Ahy_A03g010956	1	HHYSASAGSQSFFAHFR	11	S11	9.22791e-10	12	2016.85	0.74997	0.820312	0.744862	1.36129	1.24772	1.07585
A0A444ZV86	988	S	Plant/MEB5-like protein(predicted) OS=Arachis hypogaea OX=3818 GN=Ahy_B03g062621 PE=3 SV=1	Ahy_B03g062621	1	HHYSASAGSQSFFAHFR	11	S11	9.22791e-10	12	2016.85	0.74997	0.820312	0.744862	1.36129	1.24772	1.07585
A0A445DP37	156	S	Plant/MEB5-like protein(predicted) OS=Arachis hypogaea OX=3818 GN=Ahy_A03g010956 PE=4 SV=1	Ahy_A03g010956	1	NGIGHSPEKQNGNIEDR	7	S6	3.81219e-06	2	1945.84
A0A444ZV86	742	S	Plant/MEB5-like protein(predicted) OS=Arachis hypogaea OX=3818 GN=Ahy_B03g062621 PE=3 SV=1	Ahy_B03g062621	1	NGIGHSPEKQNGNIEDR	7	S6	3.81219e-06	2	1945.84
A0A445DP37	611	S	Plant/MEB5-like protein(predicted) OS=Arachis hypogaea OX=3818 GN=Ahy_A03g010956 PE=4 SV=1	Ahy_A03g010956	1	SHSGNSASSLNSSPQSLDR	6	S13	1.46232e-06	7	2011.84	0.736541	0.497384	0.67143	1.80278	1.15735	1.13452
A0A445DP37	610	S	Plant/MEB5-like protein(predicted) OS=Arachis hypogaea OX=3818 GN=Ahy_A03g010956 PE=4 SV=1	Ahy_A03g010956	0.989	SHSGNSASSLNSSPQSLDR	1	S12	0.00481189	1	2090.82	0.732309	0.866565	0.695841	1.26581	1.08007	1.3594
A0A445DP37	9	S	Plant/MEB5-like protein(predicted) OS=Arachis hypogaea OX=3818 GN=Ahy_A03g010956 PE=4 SV=1	Ahy_A03g010956	1	STSHVHVER	9	S3	0.000774633	12	1131.49	1.04357	0.867568	0.821279	1.35412	0.886649	1.02681
A0A444ZV86	595	S	Plant/MEB5-like protein(predicted) OS=Arachis hypogaea OX=3818 GN=Ahy_B03g062621 PE=3 SV=1	Ahy_B03g062621	1	STSHVHVER	9	S3	0.000774633	12	1131.49	1.04357	0.867568	0.821279	1.35412	0.886649	1.02681
A0A445DP37	411	S	Plant/MEB5-like protein(predicted) OS=Arachis hypogaea OX=3818 GN=Ahy_A03g010956 PE=4 SV=1	Ahy_A03g010956	0.994	SYSMSSLPQNTSIPPVAPVK	8	S3	0.000171506	1	2183.05	0.782666	0.884843	0.583515	1.31386	1.32144	1.11367
A0A444ZV86	997	S	Plant/MEB5-like protein(predicted) OS=Arachis hypogaea OX=3818 GN=Ahy_B03g062621 PE=3 SV=1	Ahy_B03g062621	0.994	SYSMSSLPQNTSIPPVAPVK	8	S3	0.000171506	1	2183.05	0.782666	0.884843	0.583515	1.31386	1.32144	1.11367
A0A444XMT0	540	T	ANK_REP_REGION domain-containing protein OS=Arachis hypogaea OX=3818 GN=Ahy_B09g096873 PE=4 SV=1	Ahy_B09g096873	1	FEELQPAEEFSTPLSSPAYFQDAK	7	T12	9.37718e-08	9	2891.21	0.924168	0.931282	1.06878	1.17622	1.13449	0.765063
A0A444XMT0	544	S	ANK_REP_REGION domain-containing protein OS=Arachis hypogaea OX=3818 GN=Ahy_B09g096873 PE=4 SV=1	Ahy_B09g096873	0.993	FEELQPAEEFSTPLSSPAYFQDAK	6	S16	9.37718e-08	9	2891.21	0.924168	0.931282	1.06878	1.17622	1.13449	0.765063
A0A444XMT0	579	S	ANK_REP_REGION domain-containing protein OS=Arachis hypogaea OX=3818 GN=Ahy_B09g096873 PE=4 SV=1	Ahy_B09g096873	1	GTPTIDTDSHR	6	S9	2.1036e-06	6	1279.53	0.8525	0.838765	0.901609	1.27594	1.11015	1.02104
A0A444XMT0	583	S	ANK_REP_REGION domain-containing protein OS=Arachis hypogaea OX=3818 GN=Ahy_B09g096873 PE=4 SV=1	Ahy_B09g096873	1	GTPTIDTDSHRYSKDEVDPFSIPSDYK	4	S13	0.00098925	6	3230.36				1.05624	0.792283	1.15148
A0A444XMT0	582	Y	ANK_REP_REGION domain-containing protein OS=Arachis hypogaea OX=3818 GN=Ahy_B09g096873 PE=4 SV=1	Ahy_B09g096873	0.975	GTPTIDTDSHRYSKDEVDPFSIPSDYK	3	Y12	0.00098925	6	3230.36				1.05624	0.792283	1.15148
A0A445C8F3	339	S	CW7 protein, putative(predicted) OS=Arachis hypogaea OX=3818 GN=Ahy_A07g033160 PE=4 SV=1	Ahy_A07g033160	1	AASVATVAAR	3	S3	0.00357742	3	996.487
A0A445C8F3	320	S	CW7 protein, putative(predicted) OS=Arachis hypogaea OX=3818 GN=Ahy_A07g033160 PE=4 SV=1	Ahy_A07g033160	1	GEVEVAVSGVTDQSQQDSGPSSPVISK	6	S22	1.93768e-12	8	2767.27	1.04915	0.979325	0.976645	0.943749	1.02053	1.0306
A0A444Y2P8	235	S	Splicing factor YJU2 OS=Arachis hypogaea OX=3818 GN=Ahy_B08g091836 PE=3 SV=1	Ahy_B08g091836	0.996	VRDEDIEEEEEVAQLSNGHVGTSSSSPK	14	S26	1.79404e-12	11	3109.35	0.535763	0.824949	1.14671	1.18367	1.39599	0.912915
A0A444Y2P8	233	S	Splicing factor YJU2 OS=Arachis hypogaea OX=3818 GN=Ahy_B08g091836 PE=3 SV=1	Ahy_B08g091836	0.993	VRDEDIEEEEEVAQLSNGHVGTSSSSPKR	6	S24	1.32046e-15	18	3265.45	0.950629	0.717268	0.985278	1.25764	1.23237	0.856816
A0A444WRN9	1165	S	J domain-containing protein(predicted) OS=Arachis hypogaea OX=3818 GN=Ahy_Scaffold1g106725 PE=4 SV=1	Ahy_Scaffold1g106725	1	HPYSLYGASSFSER	7	S10	4.66087e-06	7	1680.71	0.741602	0.651338	0.812016	1.34172	1.29399	1.15933
A0A444WRN9	49	S	J domain-containing protein(predicted) OS=Arachis hypogaea OX=3818 GN=Ahy_Scaffold1g106725 PE=4 SV=1	Ahy_Scaffold1g106725	1	LAAAGLSPR	2	S7	0.000716692	2	935.471	0.863593	0.840228	0.691769	1.45184	1.19003	0.962547
A0A444WRN9	1123	S	J domain-containing protein(predicted) OS=Arachis hypogaea OX=3818 GN=Ahy_Scaffold1g106725 PE=4 SV=1	Ahy_Scaffold1g106725	1	SVSDQYAASSR	6	S3	0.000476972	6	1250.5	0.586136	0.631425	0.677157	1.74664	1.16855	1.19009
A0A444Z9M3	128	S	J domain-containing protein(predicted) OS=Arachis hypogaea OX=3818 GN=Ahy_B05g079302 PE=4 SV=1	Ahy_B05g079302	1	SVSDQYAASSR	6	S3	0.000476972	6	1250.5	0.586136	0.631425	0.677157	1.74664	1.16855	1.19009
A0A445BAF3	287	T	Protein kinase domain-containing protein OS=Arachis hypogaea OX=3818 GN=Ahy_A10g050791 PE=3 SV=1	Ahy_A10g050791	1	DTHVTTAVR	20	T5	0.00280477	7	1079.49	0.802412	0.804864	0.854777	1.37335	1.0892	1.0754
A0A445BAF3	288	T	Protein kinase domain-containing protein OS=Arachis hypogaea OX=3818 GN=Ahy_A10g050791 PE=3 SV=1	Ahy_A10g050791	1	DTHVTTAVR	21	T6	0.0585416	3	1159.45	0.970694	1.06275	1.0164	1.27387	0.882695	0.793595
A0A445BAF3	219	S	Protein kinase domain-containing protein OS=Arachis hypogaea OX=3818 GN=Ahy_A10g050791 PE=3 SV=1	Ahy_A10g050791	1	ERNESQPPLDWPIR	1	S5	0.000315807	1	1816.84	1.1864	0.787807	0.86531	1.22826	0.861386	1.07084
A0A445BAF3	284	T	Protein kinase domain-containing protein OS=Arachis hypogaea OX=3818 GN=Ahy_A10g050791 PE=3 SV=1	Ahy_A10g050791	1	LMDYKDTHVTTAVR	15	T7	0.00101021	15	1889.73	0.992524	0.88904	0.594941	1.701	1.08516	0.737334
A0A444Z763	592	S	Armadillo-type fold(predicted) OS=Arachis hypogaea OX=3818 GN=Ahy_B05g078468 PE=4 SV=1	Ahy_B05g078468	1	ALIHLSLYHAGMNSQR	5	S14	8.2302e-06	5	1890.9	0.781327	0.725787	0.797888	1.49704	1.02487	1.17309
A0A444Z763	324	S	Armadillo-type fold(predicted) OS=Arachis hypogaea OX=3818 GN=Ahy_B05g078468 PE=4 SV=1	Ahy_B05g078468	1	SGNRPLTNSFSSFSHSEGSSR	31	S12	2.91735e-09	28	2320.99	1.05005	0.898962	0.771065	1.28599	0.963298	1.03063
A0A445D812	324	S	Armadillo-type fold(predicted) OS=Arachis hypogaea OX=3818 GN=Ahy_A05g025180 PE=4 SV=1	Ahy_A05g025180	1	SGNRPLTNSFSSFSHSEGSSR	31	S12	2.91735e-09	28	2320.99	1.05005	0.898962	0.771065	1.28599	0.963298	1.03063
A0A445CBN2	268	T	Polyadenylate-binding protein RBP47C(predicted) OS=Arachis hypogaea OX=3818 GN=Ahy_A07g034275 PE=4 SV=1	Ahy_A07g034275	1	IGAATPR	8	T5	0.0272374	8	765.365	0.825463	0.663183	0.696295	1.69233	1.25195	0.870782	0.863	0.746	0.81	1.291	1.127	1.156	0.957	0.889	0.86	1.311	1.111	0.753	1.173	0.465276
A0A445BLQ4	649	S	ABC transporter B family member 4-like protein(predicted) OS=Arachis hypogaea OX=3818 GN=Ahy_A09g045145 PE=4 SV=1	Ahy_A09g045145	1	NELSSESFR	14	S7	0.00303066	6	1148.46	0.455213	0.255426	0.384037	1.87231	1.6098	1.42321	1.252	0.183	0.576	1.76	0.605	1.615	0.364	1.396	0.667	1.064	2.661	0.881	1.898	0.267795
A0A444XIM1	649	S	ABC transporter B family member 4-like protein(predicted) OS=Arachis hypogaea OX=3818 GN=Ahy_B09g096111 PE=4 SV=1	Ahy_B09g096111	1	NELSSESFR	14	S7	0.00303066	6	1148.46	0.455213	0.255426	0.384037	1.87231	1.6098	1.42321
A0A445BLQ4	654	S	ABC transporter B family member 4-like protein(predicted) OS=Arachis hypogaea OX=3818 GN=Ahy_A09g045145 PE=4 SV=1	Ahy_A09g045145	0.992	NELSSESFRQSSQR	3	S12	0.0205064	5	1814.71	0.5105	0.37799	0.453971	1.83564	1.33423	1.48766	1.252	0.183	0.576	1.76	0.605	1.615	0.408	2.066	0.788	1.043	2.205	0.921	1.278	0.516759
A0A444XIM1	654	S	ABC transporter B family member 4-like protein(predicted) OS=Arachis hypogaea OX=3818 GN=Ahy_B09g096111 PE=4 SV=1	Ahy_B09g096111	0.992	NELSSESFRQSSQR	3	S12	0.0205064	5	1814.71	0.5105	0.37799	0.453971	1.83564	1.33423	1.48766
A0A445BLQ4	15	S	ABC transporter B family member 4-like protein(predicted) OS=Arachis hypogaea OX=3818 GN=Ahy_A09g045145 PE=4 SV=1	Ahy_A09g045145	0.995	SKSDDEATASENQGETK	3	S3	1.12911e-05	2	1876.74	0.661243	0.480365	0.601583	1.53867	0.959	1.75914	1.252	0.183	0.576	1.76	0.605	1.615	0.528	2.625	1.044	0.874	1.585	1.089	0.845	0.978996
A0A444WPJ8	223	S	Transmembrane protein, putative(predicted) OS=Arachis hypogaea OX=3818 GN=Ahy_Scaffold6g108178 PE=4 SV=1	Ahy_Scaffold6g108178	1	EVLEASAFYSSPPQSPHQR	13	S11	7.41052e-05	5	2209.99
A0A444WPJ8	227	S	Transmembrane protein, putative(predicted) OS=Arachis hypogaea OX=3818 GN=Ahy_Scaffold6g108178 PE=4 SV=1	Ahy_Scaffold6g108178	1	EVLEASAFYSSPPQSPHQR	9	S15	1.48301e-08	9	2289.96	0.923535	0.979539	0.988141	1.05149	1.05996	0.997332
A0A445D7C5	34	T	BTB domain-containing protein OS=Arachis hypogaea OX=3818 GN=Ahy_A05g024991 PE=4 SV=1	Ahy_A05g024991	0.994	KLEDEFEEDHHQISTPPTGDAR	1	T15	1.18344e-05	1	2631.14	0.660457	0.594205	0.708124	1.54802	1.40219	1.087
A0A445C3T7	146	S	Conserved oligomeric Golgi complex subunit 5 OS=Arachis hypogaea OX=3818 GN=Ahy_A07g031409 PE=4 SV=1	Ahy_A07g031409	1	LRSELSDPHR	5	S3	0.000292477	5	1289.6	0.898553	0.673519	1.03051	1.15274	1.07391	1.17077	1.076	0.857	1.056	0.951	1.203	0.854	0.835	0.786	0.976	1.212	0.893	1.371	1.338	0.121465
A0A445C3T7	5	S	Conserved oligomeric Golgi complex subunit 5 OS=Arachis hypogaea OX=3818 GN=Ahy_A07g031409 PE=4 SV=1	Ahy_A07g031409	1	MASQSPAPPSSAR	6	S5	0.0002153	6	1277.55	0.735415	0.857307	0.739364	1.60657	1.17096	0.890382	1.076	0.857	1.056	0.951	1.203	0.854	0.683	1	0.7	1.689	0.973	1.043	1.555	0.116021
A0A445C3T7	14	S	Conserved oligomeric Golgi complex subunit 5 OS=Arachis hypogaea OX=3818 GN=Ahy_A07g031409 PE=4 SV=1	Ahy_A07g031409	1	SPLSATATASPLQR	11	S1	0.00170399	12	1479.72	0.961575	0.994179	0.855581	1.14963	1.12216	0.916875	1.076	0.857	1.056	0.951	1.203	0.854	0.894	1.16	0.81	1.209	0.933	1.074	1.123	0.403265
A0A445C3T7	139	S	Conserved oligomeric Golgi complex subunit 5 OS=Arachis hypogaea OX=3818 GN=Ahy_A07g031409 PE=4 SV=1	Ahy_A07g031409	0.998	SSLSSLNSSVR	2	S8	7.22488e-05	2	1216.56	0.823413	0.890154	0.677091	1.56168	1.19941	0.848248	1.076	0.857	1.056	0.951	1.203	0.854	0.765	1.039	0.641	1.642	0.997	0.993	1.485	0.151585
A0A444X8C3	139	S	Non-specific serine/threonine protein kinase OS=Arachis hypogaea OX=3818 GN=Ahy_B10g105591 PE=3 SV=1	Ahy_B10g105591	0.997	DGHFLKTSCGSPNYAAPEVISGK	8	S8	2.98677e-13	20	2515.13	1.02742	0.811184	0.933057	1.13399	1.11376	0.980589	1.18	0.981	0.458	1.565	0.538	1.275	0.871	0.827	2.037	0.725	2.07	0.769	0.954	0.867056
A0A444ZPX9	157	S	Non-specific serine/threonine protein kinase OS=Arachis hypogaea OX=3818 GN=Ahy_B04g073221 PE=3 SV=1	Ahy_B04g073221	0.997	DGHFLKTSCGSPNYAAPEVISGK	8	S8	2.98677e-13	20	2515.13	1.02742	0.811184	0.933057	1.13399	1.11376	0.980589
A0A444X8C3	327	S	Non-specific serine/threonine protein kinase OS=Arachis hypogaea OX=3818 GN=Ahy_B10g105591 PE=3 SV=1	Ahy_B10g105591	1	NHSTEVSSPVAGHR	25	S8	3.71119e-05	10	1557.68	0.804307	1.03977	0.958701	1.24602	0.966615	0.98458	1.18	0.981	0.458	1.565	0.538	1.275	0.682	1.06	2.093	0.796	1.797	0.772	0.877	0.818175
A0A445AFB8	327	S	Rab-GAP TBC domain-containing protein OS=Arachis hypogaea OX=3818 GN=Ahy_B02g058728 PE=4 SV=1	Ahy_B02g058728	1	ANASPQTLSDK	6	S4	0.00022159	6	1211.53	0.952557	0.72318	0.72183	1.55757	1.10236	0.942506
A0A444XBL2	45	S	PSI-G OS=Arachis hypogaea OX=3818 GN=Ahy_B09g094509 PE=3 SV=1	Ahy_B09g094509	1	SLSSSSGVR	4	S3	0.0303543	4	959.419	0.869094	1.02807	1.23527	0.990484	1.13319	0.743882	0.699	0.97	0.892	1.217	1.129	1.089	1.243	1.06	1.385	0.814	1.004	0.683	0.678	0.0437545
A0A445DVA7	47	S	Ribosomal_S7 domain-containing protein OS=Arachis hypogaea OX=3818 GN=Ahy_A03g013366 PE=3 SV=1	Ahy_A03g013366	0.994	VGGSTHQVPIEIGSTQGK	1	S14	0.00041805	2	1874.9	0.96781	0.966657	0.819068	1.25021	0.853934	1.14232
A0A445E3J7	166	S	RRM domain-containing protein OS=Arachis hypogaea OX=3818 GN=Ahy_A03g016531 PE=4 SV=1	Ahy_A03g016531	1	GGGDSDGSSWR	12	S5	4.76904e-05	15	1160.4	0.655086	0.612585	0.734022	2.01006	0.997508	0.990734	0.993	0.887	0.972	1.079	1.082	0.985	0.66	0.691	0.755	1.863	0.922	1.006	1.8	0.0750613
A0A445E3J7	170	S	RRM domain-containing protein OS=Arachis hypogaea OX=3818 GN=Ahy_A03g016531 PE=4 SV=1	Ahy_A03g016531	1	GGGDSDGSSWRN	6	S9	1.59294e-06	6	1274.44	0.733016	0.800437	0.671161	2.00661	0.928475	0.860302	0.993	0.887	0.972	1.079	1.082	0.985	0.738	0.902	0.69	1.86	0.858	0.873	1.541	0.238883
A0A445E3J7	111	S	RRM domain-containing protein OS=Arachis hypogaea OX=3818 GN=Ahy_A03g016531 PE=4 SV=1	Ahy_A03g016531	1	SGGGGGYGGGGFSR	9	S13	1.61352e-06	15	1252.47	0.771353	0.676429	0.721338	1.64747	1.28496	0.89845	0.993	0.887	0.972	1.079	1.082	0.985	0.777	0.763	0.742	1.527	1.188	0.912	1.589	0.041745
A0A445A6E5	102	S	patellin-3-like(predicted) OS=Arachis hypogaea OX=3818 GN=Ahy_B03g067310 PE=3 SV=1	Ahy_B03g067310	1	DVVAVAEQNPNPTPQEQERSDKLPQNR	2	S20	8.62736e-05	2	3139.48		1.0124				0.987604
A0A445A6E5	111	S	patellin-3-like(predicted) OS=Arachis hypogaea OX=3818 GN=Ahy_B03g067310 PE=3 SV=1	Ahy_B03g067310	1	LPQNRVSFKEESNR	18	S7	0.000288944	13	1783.85	1.13362	0.813009	0.82476	1.3708	0.935471	0.922338
A0A445B253	116	S	Ribulose bisphosphate carboxylase small chain OS=Arachis hypogaea OX=3818 GN=Ahy_A10g047269 PE=3 SV=1	Ahy_A10g047269	1	ENHRSPGYYDGR	15	S5	0.00024753	5	1530.61	0.950478	1.31106	0.959998	1.49972	0.569426	0.709323	0.868	1.157	1.084	0.956	0.934	1.002	1.095	1.133	0.886	1.569	0.61	0.708	0.927	0.622976
A0A445EK30	463	S	CYTH domain-containing protein OS=Arachis hypogaea OX=3818 GN=Ahy_A01g000276 PE=4 SV=1	Ahy_A01g000276	1	GISHSFSTQR	17	S5	0.000423089	21	1199.52	0.844997	0.62366	0.811169	1.70421	1.01833	0.997641
A0A445AZ07	476	S	CYTH domain-containing protein OS=Arachis hypogaea OX=3818 GN=Ahy_B01g056531 PE=4 SV=1	Ahy_B01g056531	1	GISHSFSTQR	17	S5	0.000423089	21	1199.52	0.844997	0.62366	0.811169	1.70421	1.01833	0.997641
A0A445EK30	11	S	CYTH domain-containing protein OS=Arachis hypogaea OX=3818 GN=Ahy_A01g000276 PE=4 SV=1	Ahy_A01g000276	1	MAQDPASGADSPR	2	S11	3.35086e-05	2	1293.51	0.992176	0.864721	0.783753	1.56213	0.845925	0.951296
A0A445EK30	575	S	CYTH domain-containing protein OS=Arachis hypogaea OX=3818 GN=Ahy_A01g000276 PE=4 SV=1	Ahy_A01g000276	0.994	SLLPHSSSSSQLAR	15	S8	1.51606e-05	17	1549.74	0.981316	0.885744	0.742587	1.43834	1.01436	0.937656
A0A445AZ07	588	S	CYTH domain-containing protein OS=Arachis hypogaea OX=3818 GN=Ahy_B01g056531 PE=4 SV=1	Ahy_B01g056531	0.994	SLLPHSSSSSQLAR	15	S8	1.51606e-05	17	1549.74	0.981316	0.885744	0.742587	1.43834	1.01436	0.937656
A0A444YWU6	40	S	auxilin-like protein 1 isoform X1(predicted) OS=Arachis hypogaea OX=3818 GN=Ahy_B06g086136 PE=4 SV=1	Ahy_B06g086136	1	APSFSTR	7	S3	0.0432854	7	845.355	0.766766	0.700697	0.765319	1.54728	1.06702	1.15291
A0A444X7M0	560	S	Zinc finger CCCH domain-containing protein 55 (Fragment)(predicted) OS=Arachis hypogaea OX=3818 GN=Ahy_B10g105236 PE=4 SV=1	Ahy_B10g105236	0.992	LETDIGSKSPSGTQK	8	S9	2.34285e-07	8	1627.76	0.742242	0.641073	0.687	1.57148	1.18553	1.17267
A0A444X7M0	459	S	Zinc finger CCCH domain-containing protein 55 (Fragment)(predicted) OS=Arachis hypogaea OX=3818 GN=Ahy_B10g105236 PE=4 SV=1	Ahy_B10g105236	1	VHSPVNGSSEVAK	13	S3	1.60774e-07	13	1391.62	0.866011	0.787639	0.705408	1.6487	1.00615	0.986092
A0A445B3Q4	458	S	Zinc finger CCCH domain-containing protein 55 (Fragment)(predicted) OS=Arachis hypogaea OX=3818 GN=Ahy_A10g047885 PE=4 SV=1	Ahy_A10g047885	1	VHSPVNGSSEVAK	13	S3	1.60774e-07	13	1391.62	0.866011	0.787639	0.705408	1.6487	1.00615	0.986092
A0A445BVP3	332	S	Putative LOV domain-containing protein(predicted) OS=Arachis hypogaea OX=3818 GN=Ahy_A08g039237 PE=4 SV=1	Ahy_A08g039237	1	ALSESTNR	14	S3	0.00171894	14	957.404	0.830924	0.62158	0.717852	1.6883	1.20006	0.941281
A0A445BVP3	12	S	Putative LOV domain-containing protein(predicted) OS=Arachis hypogaea OX=3818 GN=Ahy_A08g039237 PE=4 SV=1	Ahy_A08g039237	1	KSPLKPFPR	6	S2	0.000471284	6	1149.62	0.799972	0.710501	1.0932	1.30694	1.05789	1.0315
A0A445BVP3	167	S	Putative LOV domain-containing protein(predicted) OS=Arachis hypogaea OX=3818 GN=Ahy_A08g039237 PE=4 SV=1	Ahy_A08g039237	1	VSEDLK	6	S2	0.080539	6	770.333	1.03185	0.804243	0.79618	1.4715	1.01396	0.882263
A0A445EP90	1177	S	NUC173 domain-containing protein OS=Arachis hypogaea OX=3818 GN=Ahy_A01g001738 PE=3 SV=1	Ahy_A01g001738	1	EKPAEPEYDARSEPDSHLSGK	3	S12	1.00609e-05	3	2422.06	0.853493	0.653819	0.295476	1.70491	1.32733	1.16497
A0A445E7U3	2210	S	DExH-box ATP-dependent RNA helicase DExH12 (Fragment)(predicted) OS=Arachis hypogaea OX=3818 GN=Ahy_A02g005841 PE=4 SV=1	Ahy_A02g005841	1	AAGAADLDSSRE	7	S9	4.58182e-06	6	1242.5	1.01376	0.820085	0.817209	1.42493	0.940099	0.983911
A0A445E7U3	2211	S	DExH-box ATP-dependent RNA helicase DExH12 (Fragment)(predicted) OS=Arachis hypogaea OX=3818 GN=Ahy_A02g005841 PE=4 SV=1	Ahy_A02g005841	1	AAGAADLDSSRE	1	S10	0.00161714	1	1322.47	0.939085	0.934694	0.807221	1.73913	0.906772	0.673097
A0A444X9V2	401	S	5-methyltetrahydropteroyltriglutamate--homocysteine S-methyltransferase OS=Arachis hypogaea OX=3818 GN=Ahy_B10g106140 PE=3 SV=1	Ahy_B10g106140	1	LDNEIKSWLAFAAQK	4	S7	2.07946e-08	4	1814.87	1.18075	1.14369	1.13478	0.870713	0.851133	0.818933	0.994	0.977	0.973	1.036	0.988	1.03	1.188	1.171	1.166	0.84	0.861	0.795	0.708	0.000140406
A0A444X9V2	754	S	5-methyltetrahydropteroyltriglutamate--homocysteine S-methyltransferase OS=Arachis hypogaea OX=3818 GN=Ahy_B10g106140 PE=3 SV=1	Ahy_B10g106140	1	YGAGIGPGVYDIHSPR	109	S14	1.90278e-10	109	1738.79	1.21908	1.01252	1.11241	0.958116	0.844819	0.853054	0.994	0.977	0.973	1.036	0.988	1.03	1.226	1.036	1.143	0.925	0.855	0.828	0.766	0.01077
A0A445CSG3	702	S	5-methyltetrahydropteroyltriglutamate--homocysteine S-methyltransferase OS=Arachis hypogaea OX=3818 GN=Ahy_A06g029153 PE=3 SV=1	Ahy_A06g029153	1	YGAGIGPGVYDIHSPR	110	S14	1.90278e-10	109	1738.79	1.21908	1.01252	1.11241	0.958116	0.844819	0.853054	1.043	1.065	1.021	0.951	0.973	0.948	1.169	0.951	1.09	1.007	0.868	0.9	0.864	0.128424
A0A445BM47	814	S	SAC domain-containing protein OS=Arachis hypogaea OX=3818 GN=Ahy_A09g045332 PE=4 SV=1	Ahy_A09g045332	1	GRQSVEELHK	4	S4	0.0385837	4	1262.59	1.14886	0.996121	0.888485	1.38128	0.98773	0.59752
A0A445BM47	653	S	SAC domain-containing protein OS=Arachis hypogaea OX=3818 GN=Ahy_A09g045332 PE=4 SV=1	Ahy_A09g045332	1	SLSDGNIK	4	S3	0.0303543	4	913.403	1.16211	1.1598	0.959659	1.1725	0.680579	0.865344
A0A445DET4	255	T	GAT domain-containing protein(predicted) OS=Arachis hypogaea OX=3818 GN=Ahy_A04g018895 PE=3 SV=1	Ahy_A04g018895	0.997	AGSSTPPGEVLPDEANSNFNQTDVR	8	T5	1.83089e-10	19	2682.17	1.00229	0.915097	0.910168	1.14477	1.12744	0.900232	1.077	0.827	0.561	0.936	1.296	1.296	0.931	1.107	1.622	1.223	0.87	0.695	0.762	0.306525
A0A444X6W2	334	T	GAT domain-containing protein(predicted) OS=Arachis hypogaea OX=3818 GN=Ahy_B10g104971 PE=3 SV=1	Ahy_B10g104971	0.997	AGSSTPPGEVLPDEANSNFNQTDVR	8	T5	1.83089e-10	19	2682.17	1.00229	0.915097	0.910168	1.14477	1.12744	0.900232
A0A445DET4	253	S	GAT domain-containing protein(predicted) OS=Arachis hypogaea OX=3818 GN=Ahy_A04g018895 PE=3 SV=1	Ahy_A04g018895	0.98	AGSSTPPGEVLPDEANSNFNQTDVR	7	S3	0.000390598	2	2683.15							1.077	0.827	0.561	0.936	1.296	1.296
A0A444X6W2	332	S	GAT domain-containing protein(predicted) OS=Arachis hypogaea OX=3818 GN=Ahy_B10g104971 PE=3 SV=1	Ahy_B10g104971	0.98	AGSSTPPGEVLPDEANSNFNQTDVR	7	S3	0.000390598	2	2683.15
A0A445DET4	285	S	GAT domain-containing protein(predicted) OS=Arachis hypogaea OX=3818 GN=Ahy_A04g018895 PE=3 SV=1	Ahy_A04g018895	1	AGSSTPPGEVLPDEANSNFNQTDVRSPSHETDMKSPSR	3	S35	0.000768303	2	4202.76			0.883954	1.11605			1.077	0.827	0.561	0.936	1.296	1.296			1.576	1.192			0.756
A0A445DET4	313	S	GAT domain-containing protein(predicted) OS=Arachis hypogaea OX=3818 GN=Ahy_A04g018895 PE=3 SV=1	Ahy_A04g018895	1	ASPPAPLYSQTSGLSDEEEEDEFAQLAR	7	S15	1.81238e-07	6	3117.36	0.74597	0.89883	1.11297	1.14339	1.06757	1.03127	1.077	0.827	0.561	0.936	1.296	1.296	0.693	1.087	1.984	1.222	0.824	0.796	0.755	0.568047
A0A444X6W2	392	S	GAT domain-containing protein(predicted) OS=Arachis hypogaea OX=3818 GN=Ahy_B10g104971 PE=3 SV=1	Ahy_B10g104971	1	ASPPAPLYSQTSGLSDEEEEDEFAQLAR	7	S15	1.81238e-07	6	3117.36	0.74597	0.89883	1.11297	1.14339	1.06757	1.03127
A0A445DET4	114	S	GAT domain-containing protein(predicted) OS=Arachis hypogaea OX=3818 GN=Ahy_A04g018895 PE=3 SV=1	Ahy_A04g018895	1	RSLDASPIFTPPPTHQASGSMHAGYGMPSGSSK	2	S2	9.33715e-08	1	3436.55	0.592261	0.643309	0.637483		1.65086	1.47609	1.077	0.827	0.561	0.936	1.296	1.296	0.55	0.778	1.136		1.274	1.139	1.469	0.216851
A0A445DET4	118	S	GAT domain-containing protein(predicted) OS=Arachis hypogaea OX=3818 GN=Ahy_A04g018895 PE=3 SV=1	Ahy_A04g018895	1	RSLDASPIFTPPPTHQASGSMHAGYGMPSGSSK	1	S6	0.000378302	1	3516.51							1.077	0.827	0.561	0.936	1.296	1.296
A0A445DET4	126	T	GAT domain-containing protein(predicted) OS=Arachis hypogaea OX=3818 GN=Ahy_A04g018895 PE=3 SV=1	Ahy_A04g018895	0.993	SLDASPIFTPPPTHQASGSMHAGYGMPSGSSK	7	T13	0.000191018	1	3281.43							1.077	0.827	0.561	0.936	1.296	1.296
A0A445DET4	289	S	GAT domain-containing protein(predicted) OS=Arachis hypogaea OX=3818 GN=Ahy_A04g018895 PE=3 SV=1	Ahy_A04g018895	0.988	SPSHETDMKSPSRSPVESISTPK	3	S14	2.05263e-05	4	2644.14	0.764059	0.781011	0.758555	1.58283	1.06739	1.04615	1.077	0.827	0.561	0.936	1.296	1.296	0.709	0.944	1.352	1.691	0.824	0.807	1.105	0.82489
A0A445DET4	296	T	GAT domain-containing protein(predicted) OS=Arachis hypogaea OX=3818 GN=Ahy_A04g018895 PE=3 SV=1	Ahy_A04g018895	1	SPSHETDMKSPSRSPVESISTPK	3	T21	0.000674239	3	2724.1	0.789077	0.545353	0.828798	1.65516	1.1125	1.0691	1.077	0.827	0.561	0.936	1.296	1.296	0.733	0.659	1.477	1.768	0.858	0.825	1.203	0.624935
A0A445DET4	295	S	GAT domain-containing protein(predicted) OS=Arachis hypogaea OX=3818 GN=Ahy_A04g018895 PE=3 SV=1	Ahy_A04g018895	0.993	SPSRSPVESISTPK	2	S11	0.000504457	3	1631.71	0.788114	0.577099	0.689292	1.58207	1.30414	1.05929	1.077	0.827	0.561	0.936	1.296	1.296	0.732	0.698	1.229	1.69	1.006	0.817	1.321	0.401173
A0A444X6W2	374	S	GAT domain-containing protein(predicted) OS=Arachis hypogaea OX=3818 GN=Ahy_B10g104971 PE=3 SV=1	Ahy_B10g104971	0.993	SPSRSPVESISTPK	2	S11	0.000504457	3	1631.71	0.788114	0.577099	0.689292	1.58207	1.30414	1.05929
A0A445DG88	175	S	Putative E3 ubiquitin-protein ligase HERC1(predicted) OS=Arachis hypogaea OX=3818 GN=Ahy_A04g019577 PE=4 SV=1	Ahy_A04g019577	0.994	QSSSIADQGSPQSSNTSSGSDSHHDNKK	1	S10	1.39603e-07	1	2953.22
A0A445DJ81	193	S	heterogeneous nuclear ribonucleoprotein 1-like(predicted) OS=Arachis hypogaea OX=3818 GN=Ahy_A04g021084 PE=4 SV=1	Ahy_A04g021084	1	ELSPSPSR	4	S5	0.028437	5	952.414	0.967122	1.12006	0.705232	1.1258	1.34557	0.736213
A0A445DJ81	195	S	heterogeneous nuclear ribonucleoprotein 1-like(predicted) OS=Arachis hypogaea OX=3818 GN=Ahy_A04g021084 PE=4 SV=1	Ahy_A04g021084	0.982	ELSPSPSRGQLGGYSYGLSR	5	S7	0.0144281	6	2191.02	0.865985	1.00961	0.804107	1.14981	0.980295	1.19019
A0A445DJ81	96	S	heterogeneous nuclear ribonucleoprotein 1-like(predicted) OS=Arachis hypogaea OX=3818 GN=Ahy_A04g021084 PE=4 SV=1	Ahy_A04g021084	0.989	SNSSNHSSPGPTPSR	1	S3	0.000917637	1	1591.65	1.00226	0.89756	0.75732	1.40563		0.937238
A0A445DJ81	287	S	heterogeneous nuclear ribonucleoprotein 1-like(predicted) OS=Arachis hypogaea OX=3818 GN=Ahy_A04g021084 PE=4 SV=1	Ahy_A04g021084	0.997	TMNSSFGGSPSR	12	S9	0.000208321	10	1307.51	1.12254	0.83444	0.949258	1.28983	1.08496	0.718968
A0A445E4P2	602	S	Cytokinin riboside 5'-monophosphate phosphoribohydrolase OS=Arachis hypogaea OX=3818 GN=Ahy_A03g016893 PE=3 SV=1	Ahy_A03g016893	1	VFSEDYER	2	S3	0.0108832	2	1124.43	1.20515	0.949062	1.12836	1.15649	0.740769	0.820177
A0A444YFN5	18	S	LEA_2 domain-containing protein OS=Arachis hypogaea OX=3818 GN=Ahy_B07g088853 PE=4 SV=1	Ahy_B07g088853	1	NQSSLESLENNRPNK	9	S3	1.72905e-07	6	1809.81	0.966091	0.947353	0.931812	1.27786	0.942998	0.933884
A0A445AMH7	214	S	UBC core domain-containing protein OS=Arachis hypogaea OX=3818 GN=Ahy_B01g051582 PE=3 SV=1	Ahy_B01g051582	1	VFHPNINSNGSICLDILK	10	S11	2.42254e-06	9	2121.02	0.931055	0.769354	0.98501	1.25601	1.12694	0.931631	1.048	0.962	0.921	1.075	0.946	1.047	0.888	0.8	1.07	1.168	1.191	0.89	1.178	0.268945
A0A445CM82	87	S	CUGBP Elav-like family member 5(predicted) OS=Arachis hypogaea OX=3818 GN=Ahy_A06g026968 PE=4 SV=1	Ahy_A06g026968	1	TLPGASSPLQVK	6	S7	0.00262062	6	1277.65	0.865708	0.695913	0.743251	1.22847	1.31771	1.14895
A0A444XAU9	33	S	PPPDE domain-containing protein OS=Arachis hypogaea OX=3818 GN=Ahy_B10g106433 PE=3 SV=1	Ahy_B10g106433	1	SAGSIIPGK	4	S1	0.00121689	2	909.444	0.783275	0.699484	0.751899	1.87255	1.04162	0.851171
A0A445ECI2	41	T	4F5 domain-containing protein OS=Arachis hypogaea OX=3818 GN=Ahy_A02g007578 PE=3 SV=1	Ahy_A02g007578	1	SDGLTPEQR	4	T5	0.00168918	4	1082.45	0.911253	0.750464	0.931652	1.54981	0.848858	1.00796
A0A445A6V3	107	S	ULP_PROTEASE domain-containing protein(predicted) OS=Arachis hypogaea OX=3818 GN=Ahy_B03g067465 PE=3 SV=1	Ahy_B03g067465	0.994	EESSSSPTISSNQDGGFLWK	5	S3	0.00026209	8	2235.94	0.948795	0.990339		1.0632	0.817953	1.17971	0.876	0.96	1.08	1.011	1.049	1.023	1.083	1.032		1.052	0.78	1.153	0.941	0.662182
A0A445A6V3	178	S	ULP_PROTEASE domain-containing protein(predicted) OS=Arachis hypogaea OX=3818 GN=Ahy_B03g067465 PE=3 SV=1	Ahy_B03g067465	1	SPELKSPVAKPAAR	5	S6	1.67686e-06	5	1530.8	0.931749	0.99597	0.760513	1.29657	1.06722	0.947973	0.876	0.96	1.08	1.011	1.049	1.023	1.064	1.037	0.704	1.282	1.017	0.927	1.15	0.421638
A0A444YXC7	206	S	PPPDE domain-containing protein OS=Arachis hypogaea OX=3818 GN=Ahy_B05g073917 PE=3 SV=1	Ahy_B05g073917	1	FQASWLK	3	S4	0.0596057	3	959.439	0.910559	0.620303	0.78626	1.25869	1.2471	1.1771	1.006	1.029	0.971	1.137	0.897	0.96	0.905	0.603	0.81	1.107	1.39	1.226	1.606	0.0247209
A0A444YXC7	189	S	PPPDE domain-containing protein OS=Arachis hypogaea OX=3818 GN=Ahy_B05g073917 PE=3 SV=1	Ahy_B05g073917	1	NGAPPESPNSNR	33	S7	0.00123783	6	1319.54	0.787545	0.739786	0.710431	1.48665	1.31849	0.957096	1.006	1.029	0.971	1.137	0.897	0.96	0.783	0.719	0.732	1.308	1.47	0.997	1.69	0.0121952
A0A445E212	145	T	MBOAT_2 domain-containing protein OS=Arachis hypogaea OX=3818 GN=Ahy_A03g016024 PE=3 SV=1	Ahy_A03g016024	0.994	SSHFVTNPSSETPKTNGQSK	1	T12	0.000174377	1	2213.97	0.987177	0.745572	0.731964	1.36426	1.16274	1.00829
A0A445B228	332	S	Matrin-type domain-containing protein(predicted) OS=Arachis hypogaea OX=3818 GN=Ahy_A10g047234 PE=4 SV=1	Ahy_A10g047234	1	LQIWDTAGQESFR	6	S11	0.000258903	6	1630.73	1.67164	1.02191	0.716679	0.901645	0.84532	0.842808
A0A445DNH7	43	S	microtubule-associated protein 70-2(predicted) OS=Arachis hypogaea OX=3818 GN=Ahy_A03g010796 PE=3 SV=1	Ahy_A03g010796	1	ASMRPSLDADEFMNLLHGSDPVK	64	S6	2.73444e-16	15	2610.17	0.843907	0.901819	0.945881	1.08037	1.15935	1.06867
A0A445DNH7	386	T	microtubule-associated protein 70-2(predicted) OS=Arachis hypogaea OX=3818 GN=Ahy_A03g010796 PE=3 SV=1	Ahy_A03g010796	0.994	ETPNSINRGTPEAR	2	T10	0.00903988	4	1621.73	0.732703	0.811323	0.934334	1.34462	1.12711	1.04991
A0A445DNH7	588	S	microtubule-associated protein 70-2(predicted) OS=Arachis hypogaea OX=3818 GN=Ahy_A03g010796 PE=3 SV=1	Ahy_A03g010796	0.993	FSSIKGPVNNAQQQLISGR	1	S3	0.00818213	1	2125.04
A0A445DNH7	468	S	microtubule-associated protein 70-2(predicted) OS=Arachis hypogaea OX=3818 GN=Ahy_A03g010796 PE=3 SV=1	Ahy_A03g010796	1	ILLNGKPPSYSFNQSSEGTK	83	S11	2.14269e-08	8	2247.07	1.12097	1.10584	1.12	0.902773	0.868256	0.882161
A0A445DNH7	39	S	microtubule-associated protein 70-2(predicted) OS=Arachis hypogaea OX=3818 GN=Ahy_A03g010796 PE=3 SV=1	Ahy_A03g010796	1	RASMRPSLDADEFMNLLHGSDPVK	12	S3	6.26497e-14	12	2846.24	1.00342	0.854267	0.942158	1.16727	0.762308	1.27058
A0A445DNH7	401	S	microtubule-associated protein 70-2(predicted) OS=Arachis hypogaea OX=3818 GN=Ahy_A03g010796 PE=3 SV=1	Ahy_A03g010796	1	RQSLGGADNISK	17	S3	4.23086e-08	17	1325.62	0.742236	0.589672	0.755032	1.59489	1.20471	1.11346
A0A445DNH7	423	S	microtubule-associated protein 70-2(predicted) OS=Arachis hypogaea OX=3818 GN=Ahy_A03g010796 PE=3 SV=1	Ahy_A03g010796	1	RTSSFQMR	8	S4	0.0425392	5	1092.47	0.824552	0.880956	0.91821	1.65845	0.902954	0.814881
A0A445DNH7	445	S	microtubule-associated protein 70-2(predicted) OS=Arachis hypogaea OX=3818 GN=Ahy_A03g010796 PE=3 SV=1	Ahy_A03g010796	1	SFDGGTR	25	S1	0.0273841	25	819.303	1.19274	1.12133	0.768764	1.20811	0.913316	0.795741
A0A445DNH7	431	S	microtubule-associated protein 70-2(predicted) OS=Arachis hypogaea OX=3818 GN=Ahy_A03g010796 PE=3 SV=1	Ahy_A03g010796	1	SSVSSSTVLK	7	S4	0.00448079	13	1074.51	0.910197	0.857578	0.937031	1.42395	0.905037	0.966211
A0A445CKZ1	89	S	Endo/exonuclease/phosphatase domain-containing protein OS=Arachis hypogaea OX=3818 GN=Ahy_A06g026569 PE=4 SV=1	Ahy_A06g026569	1	HSPLHPITSVVPPPER	7	S2	3.48789e-07	7	1842.93	0.780059	0.855734	0.856064	1.3132	1.09282	1.10213
A0A445CKZ1	127	S	Endo/exonuclease/phosphatase domain-containing protein OS=Arachis hypogaea OX=3818 GN=Ahy_A06g026569 PE=4 SV=1	Ahy_A06g026569	0.996	QSSFSEHER	1	S3	0.00376534	2	1186.45	0.950634	0.965046	0.705153	1.48714	0.858361	1.03367
A0A445CQ26	361	S	Arf-GAP domain-containing protein OS=Arachis hypogaea OX=3818 GN=Ahy_A06g027855 PE=4 SV=1	Ahy_A06g027855	1	NGSYQEYNQENR	1	S3	0.10848	1	1582.58
A0A444YMM3	361	S	Arf-GAP domain-containing protein OS=Arachis hypogaea OX=3818 GN=Ahy_B06g081989 PE=4 SV=1	Ahy_B06g081989	1	NGSYQEYNQENR	1	S3	0.10848	1	1582.58							0.802	0.634	0.724	1.21	1.45	1.168
A0A445CQ26	171	S	Arf-GAP domain-containing protein OS=Arachis hypogaea OX=3818 GN=Ahy_A06g027855 PE=4 SV=1	Ahy_A06g027855	1	NQSTGDVR	38	S3	0.00280477	38	956.383	0.839924	0.538519	0.533512	1.69581	1.80137	0.59087
A0A444YMM3	171	S	Arf-GAP domain-containing protein OS=Arachis hypogaea OX=3818 GN=Ahy_B06g081989 PE=4 SV=1	Ahy_B06g081989	1	NQSTGDVR	38	S3	0.00280477	38	956.383	0.839924	0.538519	0.533512	1.69581	1.80137	0.59087	0.802	0.634	0.724	1.21	1.45	1.168	1.047	0.849	0.737	1.401	1.242	0.506	1.196	0.784562
A0A445CQ26	179	S	Arf-GAP domain-containing protein OS=Arachis hypogaea OX=3818 GN=Ahy_A06g027855 PE=4 SV=1	Ahy_A06g027855	1	RFSGGGAGVGGVPAR	3	S3	1.40391e-05	3	1424.68	0.563112	0.596645	0.615372	1.87717	1.23006	1.11764
A0A444YMM3	179	S	Arf-GAP domain-containing protein OS=Arachis hypogaea OX=3818 GN=Ahy_B06g081989 PE=4 SV=1	Ahy_B06g081989	1	RFSGGGAGVGGVPAR	3	S3	1.40391e-05	3	1424.68	0.563112	0.596645	0.615372	1.87717	1.23006	1.11764	0.802	0.634	0.724	1.21	1.45	1.168	0.702	0.941	0.85	1.551	0.848	0.957	1.346	0.256544
A0A445CQ26	444	S	Arf-GAP domain-containing protein OS=Arachis hypogaea OX=3818 GN=Ahy_A06g027855 PE=4 SV=1	Ahy_A06g027855	0.997	VSASPSPVAQYVGTHNR	1	S4	1.19289e-09	1	1849.86	0.846334	0.829737	0.70458	1.28059	1.26598	1.07277
A0A445CQ26	479	S	Arf-GAP domain-containing protein OS=Arachis hypogaea OX=3818 GN=Ahy_A06g027855 PE=4 SV=1	Ahy_A06g027855	0.996	VSASPSSVGQYGGTQNTYTSSWDDWDQK	1	S4	1.25575e-09	2	3131.29
A0A445CQ26	243	S	Arf-GAP domain-containing protein OS=Arachis hypogaea OX=3818 GN=Ahy_A06g027855 PE=4 SV=1	Ahy_A06g027855	1	YVGFGSSPAPSQR	6	S7	2.88686e-05	6	1432.63	0.732296	0.633651	0.669449	1.4181	1.41319	1.13332
A0A444YMM3	243	S	Arf-GAP domain-containing protein OS=Arachis hypogaea OX=3818 GN=Ahy_B06g081989 PE=4 SV=1	Ahy_B06g081989	1	YVGFGSSPAPSQR	6	S7	2.88686e-05	6	1432.63	0.732296	0.633651	0.669449	1.4181	1.41319	1.13332	0.802	0.634	0.724	1.21	1.45	1.168	0.913	0.999	0.925	1.172	0.975	0.97	1.099	0.253484
A0A444YSH8	376	S	S-acyltransferase OS=Arachis hypogaea OX=3818 GN=Ahy_A06g029605 PE=3 SV=1	Ahy_A06g029605	1	EGELGDLSPEIR	5	S8	0.00246054	5	1394.62	1.21308	0.89985	1.22085	0.975067	1.09493	0.59622	1.072	0.971	1.006	0.932	1.093	0.925	1.132	0.927	1.214	1.046	1.002	0.645	0.823	0.292415
A0A444YSH8	403	S	S-acyltransferase OS=Arachis hypogaea OX=3818 GN=Ahy_A06g029605 PE=3 SV=1	Ahy_A06g029605	1	KSGSWEMSPEVLALAAR	17	S2	1.21869e-09	14	1991.87	0.86492	0.904116	0.966633	1.11916	1.14574	0.999426	1.072	0.971	1.006	0.932	1.093	0.925	0.807	0.931	0.961	1.201	1.048	1.08	1.233	0.035815
A0A444YSH8	405	S	S-acyltransferase OS=Arachis hypogaea OX=3818 GN=Ahy_A06g029605 PE=3 SV=1	Ahy_A06g029605	1	KSGSWEMSPEVLALAAR	17	S4	1.21869e-09	14	1991.87	0.86492	0.904116	0.966633	1.11916	1.14574	0.999426	1.072	0.971	1.006	0.932	1.093	0.925	0.807	0.931	0.961	1.201	1.048	1.08	1.233	0.035815
A0A444YSH8	409	S	S-acyltransferase OS=Arachis hypogaea OX=3818 GN=Ahy_A06g029605 PE=3 SV=1	Ahy_A06g029605	1	KSGSWEMSPEVLALAAR	14	S8	4.29714e-06	25	2007.86	1.00735	0.863013	0.882098	1.15511	1.12352	0.968906	1.072	0.971	1.006	0.932	1.093	0.925	0.94	0.889	0.877	1.239	1.028	1.047	1.225	0.0340921
A0A444YSH8	129	T	S-acyltransferase OS=Arachis hypogaea OX=3818 GN=Ahy_A06g029605 PE=3 SV=1	Ahy_A06g029605	1	NAHPPEPEGFDNNVDVGAGQTPQLR	24	T21	1.32542e-14	9	2739.22	1.04774	0.935464	0.890231	1.06625	0.986988	1.07332	1.072	0.971	1.006	0.932	1.093	0.925	0.977	0.963	0.885	1.144	0.903	1.16	1.135	0.235193
A0A444YSH8	16	S	S-acyltransferase OS=Arachis hypogaea OX=3818 GN=Ahy_A06g029605 PE=3 SV=1	Ahy_A06g029605	1	SDLASGSGDLR	6	S7	0.000378302	16	1157.48	0.909992	0.75465	0.985245	1.25732	1.09305	0.999739	1.072	0.971	1.006	0.932	1.093	0.925	0.849	0.777	0.979	1.349	1	1.081	1.317	0.0726543
A0A444YSH8	356	S	S-acyltransferase OS=Arachis hypogaea OX=3818 GN=Ahy_A06g029605 PE=3 SV=1	Ahy_A06g029605	1	TVWGDMGAGIDHSEGPLNNER	7	S13	1.15152e-07	7	2334.98	1.22755	1.02972	1.03711	1.21216	0.831909	0.661551	1.072	0.971	1.006	0.932	1.093	0.925	1.145	1.06	1.031	1.301	0.761	0.715	0.858	0.379924
A0A444YSH8	432	S	S-acyltransferase OS=Arachis hypogaea OX=3818 GN=Ahy_A06g029605 PE=3 SV=1	Ahy_A06g029605	0.998	VGGGSSSSLTNENR	16	S8	5.19828e-09	13	1444.61	0.801995	0.758625	0.764035	1.55727	1.10743	1.01064	1.072	0.971	1.006	0.932	1.093	0.925	0.748	0.781	0.759	1.671	1.013	1.093	1.651	0.0381083
A0A444YSH8	429	S	S-acyltransferase OS=Arachis hypogaea OX=3818 GN=Ahy_A06g029605 PE=3 SV=1	Ahy_A06g029605	1	VGGGSSSSLTNENR	14	S5	0.000113898	11	1524.57	0.928356	0.806572	0.808278	1.50017	0.913422	1.0432	1.072	0.971	1.006	0.932	1.093	0.925	0.866	0.831	0.803	1.61	0.836	1.128	1.43	0.166552
A0A445DQD2	35	S	THO complex subunit 4C (Fragment)(predicted) OS=Arachis hypogaea OX=3818 GN=Ahy_A03g011316 PE=4 SV=1	Ahy_A03g011316	1	GASGTLGGGR	1	S3	0.0107743	1	912.393	0.772643	0.952538	0.747503	1.91398	0.727768	0.885564
A0A445DQD2	4	S	THO complex subunit 4C (Fragment)(predicted) OS=Arachis hypogaea OX=3818 GN=Ahy_A03g011316 PE=4 SV=1	Ahy_A03g011316	1	MASSLDMSLDDR	6	S4	0.00142004	6	1289.51	0.864333	0.90099	0.957512	1.54847	0.975738	0.752961
A0A445DX31	276	S	Protein FAR1-RELATED SEQUENCE OS=Arachis hypogaea OX=3818 GN=Ahy_A03g014124 PE=3 SV=1	Ahy_A03g014124	1	LGADLEKSI	9	S8	0.0176721	9	1025.49	1.0056	0.997513	0.879904	1.36992	1.06121	0.685853
A0A444XTA4	235	S	PUM-HD domain-containing protein OS=Arachis hypogaea OX=3818 GN=Ahy_B09g098920 PE=4 SV=1	Ahy_B09g098920	0.995	AVSHNTFGDILDSNGIVDR	12	S3	8.70041e-06	8	2109.96	1.12819	0.793669	0.873252	1.09267	0.998698	1.11353
A0A444XTA4	412	S	PUM-HD domain-containing protein OS=Arachis hypogaea OX=3818 GN=Ahy_B09g098920 PE=4 SV=1	Ahy_B09g098920	1	KTASFASLR	1	S4	0.00297578	1	1060.52	0.729196	0.731147	0.893806	1.55024	1.13453	0.961076
A0A444XTA4	600	S	PUM-HD domain-containing protein OS=Arachis hypogaea OX=3818 GN=Ahy_B09g098920 PE=4 SV=1	Ahy_B09g098920	1	LNSMIR	2	S3	0.0443044	2	813.369	0.742167	0.559571	0.530616	1.94404	1.16118	1.06243
A0A444XTA4	210	T	PUM-HD domain-containing protein OS=Arachis hypogaea OX=3818 GN=Ahy_B09g098920 PE=4 SV=1	Ahy_B09g098920	1	RTPIADILQEGLDQPTSLSSNMSR	1	T2	2.39738e-10	1	2709.29		0.576881	1.01087	1.07673	1.33552
A0A445CPS1	171	S	Histone-lysine N-methyltransferase SUVR4 isoform A(predicted) OS=Arachis hypogaea OX=3818 GN=Ahy_A06g027799 PE=4 SV=1	Ahy_A06g027799	1	KPVSPQVTPR	24	S4	4.11e-05	15	1188.61	0.616477	0.516896	0.742971	2.02859	1.04433	1.05073
A0A444YM60	180	S	Histone-lysine N-methyltransferase SUVR4 isoform A(predicted) OS=Arachis hypogaea OX=3818 GN=Ahy_B06g081846 PE=4 SV=1	Ahy_B06g081846	1	KPVSPQVTPR	24	S4	4.11e-05	15	1188.61	0.616477	0.516896	0.742971	2.02859	1.04433	1.05073
A0A445CPS1	175	T	Histone-lysine N-methyltransferase SUVR4 isoform A(predicted) OS=Arachis hypogaea OX=3818 GN=Ahy_A06g027799 PE=4 SV=1	Ahy_A06g027799	1	KPVSPQVTPR	9	T8	0.0445635	9	1268.58	0.797756	0.727868	0.71361	1.57388	1.17839	1.0085
A0A444YM60	184	T	Histone-lysine N-methyltransferase SUVR4 isoform A(predicted) OS=Arachis hypogaea OX=3818 GN=Ahy_B06g081846 PE=4 SV=1	Ahy_B06g081846	1	KPVSPQVTPR	9	T8	0.0445635	9	1268.58	0.797756	0.727868	0.71361	1.57388	1.17839	1.0085
A0A445CPS1	293	S	Histone-lysine N-methyltransferase SUVR4 isoform A(predicted) OS=Arachis hypogaea OX=3818 GN=Ahy_A06g027799 PE=4 SV=1	Ahy_A06g027799	1	SSNEDAPSTVEIGSSPVQEEGSAK	6	S15	6.81026e-10	6	2485.06	0.68841	0.623768	0.661859	1.75998	1.15667	1.10932
A0A445EL67	821	S	Transmembrane protein, putative(predicted) OS=Arachis hypogaea OX=3818 GN=Ahy_A01g000797 PE=4 SV=1	Ahy_A01g000797	1	AINQSDEDHSVEK	4	S5	0.00142004	4	1551.63	1.04253	0.648512	0.600837	1.72596	1.15188	0.830281
A0A445BYJ3	248	T	DUF4408 domain-containing protein OS=Arachis hypogaea OX=3818 GN=Ahy_A08g040193 PE=4 SV=1	Ahy_A08g040193	1	KAETFGGR	8	T4	0.00266841	8	945.419	0.938765	0.945334	0.803048	1.26764	1.17511	0.870108
A0A445BYJ3	273	S	DUF4408 domain-containing protein OS=Arachis hypogaea OX=3818 GN=Ahy_A08g040193 PE=4 SV=1	Ahy_A08g040193	1	KEPSLSQDELNR	15	S4	0.000401679	15	1495.68	0.896943	0.944768	0.829975	1.37811	1.01961	0.930591
A0A445BYJ3	215	T	DUF4408 domain-containing protein OS=Arachis hypogaea OX=3818 GN=Ahy_A08g040193 PE=4 SV=1	Ahy_A08g040193	1	KSDTWEQAR	5	T4	0.000198258	5	1200.5	0.56834		0.800534	1.74617	0.917546	0.967407
A0A445BYJ3	190	T	DUF4408 domain-containing protein OS=Arachis hypogaea OX=3818 GN=Ahy_A08g040193 PE=4 SV=1	Ahy_A08g040193	1	RQDTLESTWR	2	T4	0.0727099	2	1371.61	0.810324		0.666704	1.6387	0.884273
A0A445A618	13	S	Auxin-induced protein 10A5(predicted) OS=Arachis hypogaea OX=3818 GN=Ahy_B03g067171 PE=3 SV=1	Ahy_B03g067171	1	KASFTSSSK	3	S3	0.00405817	3	1022.46	1.16994	1.38848	1.33526	0.886289	0.698475	0.521549
A0A445E760	10	S	AB hydrolase-1 domain-containing protein OS=Arachis hypogaea OX=3818 GN=Ahy_A02g005613 PE=4 SV=1	Ahy_A02g005613	1	KISAASAR	10	S3	0.00547673	10	883.44	0.717576	0.705393	0.616862	1.40305	1.40272	1.15439	1.044	1.023	1.05	0.998	1.013	0.873	0.687	0.69	0.587	1.406	1.385	1.322	2.094	0.0001921
A0A445E760	13	S	AB hydrolase-1 domain-containing protein OS=Arachis hypogaea OX=3818 GN=Ahy_A02g005613 PE=4 SV=1	Ahy_A02g005613	1	ISAASAR	7	S5	0.0206126	7	755.345	0.64267	0.765836	0.648456	1.81041	1.04583	1.08679	1.044	1.023	1.05	0.998	1.013	0.873	0.616	0.749	0.618	1.814	1.032	1.245	2.063	0.0170349
A0A444WPH6	147	S	Ferredoxin--NADP reductase, chloroplastic OS=Arachis hypogaea OX=3818 GN=Ahy_Scaffold6g107842 PE=3 SV=1	Ahy_Scaffold6g107842	1	KPGSPHNVR	8	S4	0.000518804	8	1071.51	4.88267	0.0514438	0.0146965	0.0237274	0.027466		1.017	0.968	1.029	1.011	0.977	0.998	4.801	0.053	0.014	0.023	0.028		0.016	0.488882
A0A445CHL3	27	S	Fe2OG dioxygenase domain-containing protein OS=Arachis hypogaea OX=3818 GN=Ahy_A07g037025 PE=3 SV=1	Ahy_A07g037025	1	LNDLKSFDETK	8	S6	3.71561e-06	6	1389.63	0.731879	0.675854	0.480072	1.72465	1.0739	1.31364
A0A445CHL3	48	S	Fe2OG dioxygenase domain-containing protein OS=Arachis hypogaea OX=3818 GN=Ahy_A07g037025 PE=3 SV=1	Ahy_A07g037025	1	IPSLFHHQHDNTK	12	S3	1.30003e-05	9	1653.75	0.731402	0.517125	0.728247	1.70668	1.18332	1.13322
A0A445DSF8	56	S	Mediator of RNA polymerase II transcription subunit 28(predicted) OS=Arachis hypogaea OX=3818 GN=Ahy_A03g012010 PE=4 SV=1	Ahy_A03g012010	1	ELQAIDRSPHPSHQIDVDR	9	S8	4.95928e-09	8	2293.07	1.0011	0.916684	0.891432	1.14092	0.984261	1.0656
A0A445DSF8	21	S	Mediator of RNA polymerase II transcription subunit 28(predicted) OS=Arachis hypogaea OX=3818 GN=Ahy_A03g012010 PE=4 SV=1	Ahy_A03g012010	1	QLGEQQQQGVDQQLASSPAASTK	10	S17	3.07922e-14	7	2479.15	1.16247	0.94396	1.00257	1.1078	0.853755	0.929448
A0A444Y4K1	23	S	PLCXc domain-containing protein OS=Arachis hypogaea OX=3818 GN=Ahy_B08g092659 PE=4 SV=1	Ahy_B08g092659	1	KILSDLK	2	S4	0.115042	2	896.485	0.883465	0.792323	0.824032	1.49751	1.09386	0.908809	0.828	0.888	0.921	1.135	1.08	1.143	1.067	0.892	0.895	1.319	1.013	0.795	1.096	0.665095
A0A444Y4K1	27	S	PLCXc domain-containing protein OS=Arachis hypogaea OX=3818 GN=Ahy_B08g092659 PE=4 SV=1	Ahy_B08g092659	1	ILSDLKSSSEEEYPGSEYRPK	10	S7	3.61905e-12	13	2494.14	0.966959	0.845835	0.98126	1.1186	1.18276	0.90458	0.828	0.888	0.921	1.135	1.08	1.143	1.168	0.953	1.065	0.986	1.095	0.791	0.901	0.38602
A0A444Y4K1	251	T	PLCXc domain-containing protein OS=Arachis hypogaea OX=3818 GN=Ahy_B08g092659 PE=4 SV=1	Ahy_B08g092659	0.99	VENTATPVADNPVLCVKPVTGR	1	T4	0.00191819	3	2417.19	1.26505	0.862009	0.740478	1.30749	1.02742	0.797542	0.828	0.888	0.921	1.135	1.08	1.143	1.528	0.971	0.804	1.152	0.951	0.698	0.848	0.570308
A0A444Y4K1	253	T	PLCXc domain-containing protein OS=Arachis hypogaea OX=3818 GN=Ahy_B08g092659 PE=4 SV=1	Ahy_B08g092659	0.989	VENTATPVADNPVLCVKPVTGR	3	T6	0.0254114	1	2418.17							0.828	0.888	0.921	1.135	1.08	1.143
A0A445DZQ4	5	T	Photosystem II reaction center protein H(predicted) OS=Arachis hypogaea OX=3818 GN=Ahy_A03g015164 PE=4 SV=1	Ahy_A03g015164	1	MATQTVESSSR	26	T5	0.00112726	12	1187.49	0.891106	0.663226	0.736602	1.65199	1.12861	0.928464
A0A445DZQ4	3	T	Photosystem II reaction center protein H(predicted) OS=Arachis hypogaea OX=3818 GN=Ahy_A03g015164 PE=4 SV=1	Ahy_A03g015164	1	MATQTVESSSR	53	T3	0.00132558	11	1225.45	0.965559	1.20217	1.46083	0.832567	0.938407	0.600467
A0A445DZQ4	18	T	Photosystem II reaction center protein H(predicted) OS=Arachis hypogaea OX=3818 GN=Ahy_A03g015164 PE=4 SV=1	Ahy_A03g015164	0.998	RTTVGALLKPLNSEYGK	9	T3	1.85455e-10	12	1927	0.911039	0.960935	0.936141	1.19117	0.961163	1.03955
A0A445BKU1	286	S	IBB domain-containing protein OS=Arachis hypogaea OX=3818 GN=Ahy_A09g044801 PE=3 SV=1	Ahy_A09g044801	1	EQAVWALGNVAGDSPR	2	S14	5.23128e-06	2	1749.8	1.29478	0.87541	0.727384	1.23842	0.802344	1.06166	0.936	0.862	0.795	1.162	1.128	1.112	1.383	1.016	0.915	1.066	0.711	0.955	0.824	0.330849
A0A445BKU1	577	T	IBB domain-containing protein OS=Arachis hypogaea OX=3818 GN=Ahy_A09g044801 PE=3 SV=1	Ahy_A09g044801	1	IENLQSHDNTEIYEK	10	T10	2.38144e-06	10	1912.83	0.979286	0.989576	0.993291	1.30163	0.898261	0.837955	0.936	0.862	0.795	1.162	1.128	1.112	1.046	1.148	1.249	1.12	0.796	0.754	0.775	0.116662
A0A444ZXU4	119	S	PKS_ER domain-containing protein OS=Arachis hypogaea OX=3818 GN=Ahy_B03g063593 PE=3 SV=1	Ahy_B03g063593	1	TVYTYNSPYK	1	S7	0.0106665	1	1315.56	1.15205	1.09086	1.19521	1.08227	0.764186	0.715425	1.16	1.176	1.255	0.814	0.809	0.793	0.993	0.928	0.952	1.33	0.945	0.902	1.106	0.528556
A0A445AWU1	177	S	J domain-containing protein OS=Arachis hypogaea OX=3818 GN=Ahy_A01g001019 PE=4 SV=1	Ahy_A01g001019	1	KESPPYNPVGYLQR	1	S3	0.00730168	1	1727.82	0.780844	0.811658	1.17857	1.22337	0.953676	1.05188
A0A445BI41	1140	S	COP1-interacting protein 7 (Fragment)(predicted) OS=Arachis hypogaea OX=3818 GN=Ahy_A09g043371 PE=4 SV=1	Ahy_A09g043371	1	EHSKSFNISVAEETYQAPYAR	2	S5	3.03189e-09	5	2507.12	0.737692	0.686761	0.664908	1.32323	1.2922	1.29521
A0A445BI41	871	S	COP1-interacting protein 7 (Fragment)(predicted) OS=Arachis hypogaea OX=3818 GN=Ahy_A09g043371 PE=4 SV=1	Ahy_A09g043371	1	FSDSEPGPSSPLQR	13	S10	1.11683e-06	9	1583.67	0.809352	0.64787	0.550127	1.50132	1.33195	1.15939
A0A445BI41	785	S	COP1-interacting protein 7 (Fragment)(predicted) OS=Arachis hypogaea OX=3818 GN=Ahy_A09g043371 PE=4 SV=1	Ahy_A09g043371	1	GKPSKLSPLDEAR	6	S7	0.000690888	6	1477.74	0.744414	0.78292	0.706445	1.57054	1.22932	0.966363
A0A445BI41	1275	T	COP1-interacting protein 7 (Fragment)(predicted) OS=Arachis hypogaea OX=3818 GN=Ahy_A09g043371 PE=4 SV=1	Ahy_A09g043371	1	NLISQDETPTTSSTQQK	6	T8	1.63715e-05	6	1957.88	0.769656	0.748471	0.667719	1.5887	1.16692	1.05853
A0A445BI41	1293	S	COP1-interacting protein 7 (Fragment)(predicted) OS=Arachis hypogaea OX=3818 GN=Ahy_A09g043371 PE=4 SV=1	Ahy_A09g043371	1	SFSLLSPFR	6	S6	0.000936947	8	1133.54	0.886061	0.731782	0.713719	1.04718	1.35768	1.26358
A0A445BI41	841	S	COP1-interacting protein 7 (Fragment)(predicted) OS=Arachis hypogaea OX=3818 GN=Ahy_A09g043371 PE=4 SV=1	Ahy_A09g043371	1	SGTVTTKSPVTK	2	S8	0.000396893	2	1285.64	0.829479	1.02847	0.67907	1.63937	1.03946	0.784154
A0A445BI41	913	S	COP1-interacting protein 7 (Fragment)(predicted) OS=Arachis hypogaea OX=3818 GN=Ahy_A09g043371 PE=4 SV=1	Ahy_A09g043371	0.997	SVSSLPESKPEK	8	S3	7.99615e-05	8	1367.65	0.668093	0.785511	0.584159	1.74626	1.21809	0.997882
A0A445BI41	1159	S	COP1-interacting protein 7 (Fragment)(predicted) OS=Arachis hypogaea OX=3818 GN=Ahy_A09g043371 PE=4 SV=1	Ahy_A09g043371	1	VSSLEDPSTR	17	S3	6.83827e-05	17	1170.5	0.607956	0.562214	0.629543	1.53628	1.34295	1.32106
A0A444ZRV8	93	S	Filamin repeat-like(predicted) OS=Arachis hypogaea OX=3818 GN=Ahy_B03g061759 PE=4 SV=1	Ahy_B03g061759	1	GTVQSDSESEEYEDLANKPIGPVDPSK	6	S5	1.17452e-12	5	3051.28	0.930355	0.615463	0.799698	1.42287	1.12259	1.10902
A0A444ZRV8	95	S	Filamin repeat-like(predicted) OS=Arachis hypogaea OX=3818 GN=Ahy_B03g061759 PE=4 SV=1	Ahy_B03g061759	1	GTVQSDSESEEYEDLANKPIGPVDPSK	5	S7	1.17452e-12	5	3051.28	0.930355	0.615463	0.799698	1.42287	1.12259	1.10902
A0A445EUB6	430	S	TPR_REGION domain-containing protein OS=Arachis hypogaea OX=3818 GN=Ahy_A01g003953 PE=4 SV=1	Ahy_A01g003953	1	RLSLEDNNDEK	7	S3	2.86472e-07	7	1412.61	0.611202	0.677312	0.575658	1.70501	1.22789	1.20292
A0A445ALM2	430	S	TPR_REGION domain-containing protein OS=Arachis hypogaea OX=3818 GN=Ahy_B01g051384 PE=4 SV=1	Ahy_B01g051384	1	RLSLEDNNDEK	7	S3	2.86472e-07	7	1412.61	0.611202	0.677312	0.575658	1.70501	1.22789	1.20292
A0A445EUB6	21	S	TPR_REGION domain-containing protein OS=Arachis hypogaea OX=3818 GN=Ahy_A01g003953 PE=4 SV=1	Ahy_A01g003953	0.995	SAPSSPAKPLGVPR	6	S5	0.000177295	6	1443.74	0.637033	0.552705	0.556738	1.81143	1.29548	1.14662
A0A445BP27	789	S	Protein kinase domain-containing protein OS=Arachis hypogaea OX=3818 GN=Ahy_A09g046184 PE=4 SV=1	Ahy_A09g046184	1	GSTSEHGFSTK	6	S4	0.00119124	6	1217.48
A0A445BP27	765	S	Protein kinase domain-containing protein OS=Arachis hypogaea OX=3818 GN=Ahy_A09g046184 PE=4 SV=1	Ahy_A09g046184	1	HSSSGPLTSGR	5	S4	0.000102972	6	1165.5	0.857456	0.964156	0.890679	1.38546	1.10441	0.797839
A0A445BP27	718	S	Protein kinase domain-containing protein OS=Arachis hypogaea OX=3818 GN=Ahy_A09g046184 PE=4 SV=1	Ahy_A09g046184	1	LSGVSDEGEDFSGYHTPVYGYQSGEEK	1	S5	1.86748e-07	1	3017.24
A0A445EXC3	179	T	Translation initiation factor 3 subunit H(predicted) OS=Arachis hypogaea OX=3818 GN=Ahy_A01g004853 PE=4 SV=1	Ahy_A01g004853	1	SLAGSGTPPFR	8	T7	0.000887634	5	1169.54	0.692823	0.565457	0.559429	1.59287	1.30973	1.27969
A0A445EXC3	177	S	Translation initiation factor 3 subunit H(predicted) OS=Arachis hypogaea OX=3818 GN=Ahy_A01g004853 PE=4 SV=1	Ahy_A01g004853	1	SLAGSGTPPFR	3	S5	0.00116618	3	1249.5				0.974804	1.02562	0.999573
A0A445ABP2	68	S	Carboxy-terminal region remorin(predicted) OS=Arachis hypogaea OX=3818 GN=Ahy_B02g057245 PE=3 SV=1	Ahy_B02g057245	0.998	KTSLDRDIALAEVEK	6	S3	1.25641e-10	19	1767.89	1.07507	0.705975	0.760745	1.39191	1.13371	0.932593	0.96	0.957	0.859	1.171	0.97	1.079	1.12	0.738	0.886	1.189	1.169	0.864	1.174	0.358785
A0A445ABP2	10	T	Carboxy-terminal region remorin(predicted) OS=Arachis hypogaea OX=3818 GN=Ahy_B02g057245 PE=3 SV=1	Ahy_B02g057245	1	MAEQPTKVETPPAPLVTDPPLAEAPPQLQDAAEK	8	T10	3.04812e-11	11	3570.76		1.08351	1.03567	0.996119	0.86263	1.02207	0.96	0.957	0.859	1.171	0.97	1.079		1.132	1.206	0.851	0.889	0.947	0.766	0.0105063
A0A445DTK5	174	S	Protein BCCIP homolog(predicted) OS=Arachis hypogaea OX=3818 GN=Ahy_A03g012541 PE=3 SV=1	Ahy_A03g012541	1	AKEYESSDEEFEGVVQADFSFFDPKPNDFHGVK	2	S6	3.13019e-05	2	3954.65				0.943941	1.07362	0.982435
A0A445DTK5	175	S	Protein BCCIP homolog(predicted) OS=Arachis hypogaea OX=3818 GN=Ahy_A03g012541 PE=3 SV=1	Ahy_A03g012541	1	AKEYESSDEEFEGVVQADFSFFDPKPNDFHGVK	2	S7	3.13019e-05	2	3954.65				0.943941	1.07362	0.982435
A0A445E903	9	S	Eukaryotic translation initiation factor 3 subunit G OS=Arachis hypogaea OX=3818 GN=Ahy_A02g006011 PE=3 SV=1	Ahy_A02g006011	1	TQRWSELEEDDENLDFLLPPK	2	S5	3.58821e-12	9	2654.2	1.03121	0.972648	0.876418	1.05313	1.04657	1.02002	0.927	0.966	0.855	1.047	1.197	1.005	1.112	1.007	1.025	1.006	0.874	1.015	0.921	0.216837
A0A444WVC0	59	S	Hepatoma-derived growth factor-related protein 2-like(predicted) OS=Arachis hypogaea OX=3818 GN=Ahy_Scaffold1g107297 PE=4 SV=1	Ahy_Scaffold1g107297	1	LKSFPATTHR	5	S3	2.98693e-05	5	1237.61	0.637891	0.662323	0.552136	1.80119	1.09736	1.2491
A0A444ZWL0	124	S	Homeobox protein 10(predicted) OS=Arachis hypogaea OX=3818 GN=Ahy_B03g063180 PE=4 SV=1	Ahy_B03g063180	1	EPEPEPVPDSPVDDHR	12	S10	1.16564e-06	6	1894.79	0.862452	0.742187	0.508614	1.44102	1.24124	1.20449
A0A444ZWL0	317	S	Homeobox protein 10(predicted) OS=Arachis hypogaea OX=3818 GN=Ahy_B03g063180 PE=4 SV=1	Ahy_B03g063180	1	QGIPHPSPPQDDDVASQK	1	S7	0.00558341	1	1995.88	1.13637	1.01305	1.03334	1.21712	0.765934	0.834189
A0A445CMX6	145	S	Transcription factor MYB61(predicted) OS=Arachis hypogaea OX=3818 GN=Ahy_A06g027215 PE=4 SV=1	Ahy_A06g027215	1	ALSNDNELNLLR	12	S3	0.000106048	12	1451.69	0.85791	0.864737	1.10079	0.876315	1.25281	1.04744
A0A445CMX6	137	S	Transcription factor MYB61(predicted) OS=Arachis hypogaea OX=3818 GN=Ahy_A06g027215 PE=4 SV=1	Ahy_A06g027215	1	GIDPVTHKPLSEIENGLSEEKEK	5	S18	1.65663e-07	5	2630.26	0.792147	0.674635	0.706545	1.37153	1.31232	1.14282
A0A445E9C1	267	T	SEC7 domain-containing protein OS=Arachis hypogaea OX=3818 GN=Ahy_A02g006235 PE=4 SV=1	Ahy_A02g006235	0.996	IMQDIDGVLNPGTPSAK	8	T13	1.31962e-06	6	1835.86	1.08382	1.08387	0.920531	1.03125	0.924003	0.956526
A0A445E9C1	1553	S	SEC7 domain-containing protein OS=Arachis hypogaea OX=3818 GN=Ahy_A02g006235 PE=4 SV=1	Ahy_A02g006235	1	NYEHAPTAEDDGDLPDSASPETLANLR	7	S19	1.00254e-12	6	2978.27	1.14269	0.94874	1.17241	0.937678	0.920469	0.878015
A0A445DRA1	241	S	Tyrosinase_Cu-bd domain-containing protein(predicted) OS=Arachis hypogaea OX=3818 GN=Ahy_A03g011634 PE=3 SV=1	Ahy_A03g011634	1	RSSLYDPLR	12	S3	0.0009025	12	1186.56	0.860266	0.723241	0.97724	1.42652	1.01422	0.99851	0.911	1.018	0.954	1.022	1.083	1.009	0.944	0.71	1.024	1.396	0.936	0.99	1.24	0.274884
A0A445CYZ7	457	S	Protein kinase domain-containing protein OS=Arachis hypogaea OX=3818 GN=Ahy_A05g021920 PE=4 SV=1	Ahy_A05g021920	1	MSEAVAFPSPGSYGYLGLK	13	S9	1.32528e-06	6	2053.93	1.10366	0.959681	1.14546	0.956103	1.03735	0.797752
A0A445DKB6	164	S	BSD domain-containing protein OS=Arachis hypogaea OX=3818 GN=Ahy_A04g021328 PE=4 SV=1	Ahy_A04g021328	1	LSSSGGSFDLK	20	S7	0.000227121	7	1177.51	1.10165	0.759144	0.994596	1.36549	1.04044	0.738676
A0A445DKB6	14	S	BSD domain-containing protein OS=Arachis hypogaea OX=3818 GN=Ahy_A04g021328 PE=4 SV=1	Ahy_A04g021328	0.997	MNFFASVFSEEPDSPTHR	2	S14	0.115718	1	2177.9
A0A445DKB6	159	S	BSD domain-containing protein OS=Arachis hypogaea OX=3818 GN=Ahy_A04g021328 PE=4 SV=1	Ahy_A04g021328	0.995	NRLSSSGGSFDLK	4	S4	0.019081	4	1527.62	1.16945	0.869204	1.07148	1.34136	0.933598	0.614903
A0A445E9J8	100	S	DUF641 domain-containing protein OS=Arachis hypogaea OX=3818 GN=Ahy_A02g006360 PE=4 SV=1	Ahy_A02g006360	1	ENNPKPVCVSPQDSR	6	S10	5.12628e-07	6	1806.78	0.842447	1.15667	0.696391	1.43367	0.912883	0.95794
A0A445B3B0	453	S	Protein kinase domain-containing protein OS=Arachis hypogaea OX=3818 GN=Ahy_A10g047736 PE=3 SV=1	Ahy_A10g047736	1	TFSMPNHK	2	S3	0.0130445	2	1041.42	0.509027	0.417368	0.532806	2.11744	1.5273	0.896051
A0A445B3B0	479	S	Protein kinase domain-containing protein OS=Arachis hypogaea OX=3818 GN=Ahy_A10g047736 PE=3 SV=1	Ahy_A10g047736	1	TLSTPNVPHGSPYLNYSK	12	S3	7.76797e-08	6	2054.96	0.784345	0.750091	0.847405	1.28659	1.23415	1.09741
A0A445B3B0	487	S	Protein kinase domain-containing protein OS=Arachis hypogaea OX=3818 GN=Ahy_A10g047736 PE=3 SV=1	Ahy_A10g047736	1	TLSTPNVPHGSPYLNYSK	6	S11	3.49966e-06	6	2134.92	0.804479	0.797915	0.726297	1.26273	1.27687	1.13171
A0A445BAS0	22	S	Costars domain-containing protein OS=Arachis hypogaea OX=3818 GN=Ahy_A10g050865 PE=3 SV=1	Ahy_A10g050865	1	LGTLQSDGSYK	12	S6	1.09117e-05	14	1248.55	0.948935	0.789813	0.896876	1.35639	1.02779	0.980202	1.036	1.198	1.16	0.973	0.75	0.889	0.916	0.659	0.773	1.394	1.37	1.103	1.647	0.0143509
A0A445BQ44	1019	S	Sorting nexin-16 (Fragment)(predicted) OS=Arachis hypogaea OX=3818 GN=Ahy_A09g046496 PE=3 SV=1	Ahy_A09g046496	0.995	TSESSPPGQKPAEVSPR	2	S5	1.10525e-05	2	1833.84	0.810323	0.607013	0.641799	1.44816	1.32119	1.17152
A0A445BMQ2	5	S	Ubiquitin-like protein ATG12 OS=Arachis hypogaea OX=3818 GN=Ahy_A09g045585 PE=3 SV=1	Ahy_A09g045585	1	MAAESPSSVR	5	S5	0.00154168	5	1025.43	0.966209	0.802013	0.552949	1.54835	1.31921	0.811264
A0A445AX16	127	S	MSP domain-containing protein OS=Arachis hypogaea OX=3818 GN=Ahy_B01g055765 PE=4 SV=1	Ahy_B01g055765	1	VVLISPSSSPVLLPVNGDAK	7	S5	3.21906e-09	10	2073.09	0.766618	0.739369	0.975809	0.93935	1.3815	1.19735
A0A445AX16	129	S	MSP domain-containing protein OS=Arachis hypogaea OX=3818 GN=Ahy_B01g055765 PE=4 SV=1	Ahy_B01g055765	0.989	VVLISPSSSPVLLPVNGDAK	1	S7	5.87145e-06	1	2153.05	0.914167	0.770313	0.80026	1.25685	1.09073	1.16769
A0A444XT79	546	S	Ikzf5(predicted) OS=Arachis hypogaea OX=3818 GN=Ahy_B09g099224 PE=4 SV=1	Ahy_B09g099224	1	AGNGVRSPVKSPIR	6	S7	7.92889e-05	6	1598.75	0.834571	0.831161	0.701375	1.56766	1.00096	1.06427
A0A445BD61	546	S	Ikzf5(predicted) OS=Arachis hypogaea OX=3818 GN=Ahy_A09g041569 PE=4 SV=1	Ahy_A09g041569	1	AGNGVRSPVKSPIR	6	S7	7.92889e-05	6	1598.75	0.834571	0.831161	0.701375	1.56766	1.00096	1.06427
A0A444XT79	550	S	Ikzf5(predicted) OS=Arachis hypogaea OX=3818 GN=Ahy_B09g099224 PE=4 SV=1	Ahy_B09g099224	1	AGNGVRSPVKSPIR	6	S11	7.92889e-05	6	1598.75	0.834571	0.831161	0.701375	1.56766	1.00096	1.06427
A0A445BD61	550	S	Ikzf5(predicted) OS=Arachis hypogaea OX=3818 GN=Ahy_A09g041569 PE=4 SV=1	Ahy_A09g041569	1	AGNGVRSPVKSPIR	6	S11	7.92889e-05	6	1598.75	0.834571	0.831161	0.701375	1.56766	1.00096	1.06427
A0A444XT79	597	S	Ikzf5(predicted) OS=Arachis hypogaea OX=3818 GN=Ahy_B09g099224 PE=4 SV=1	Ahy_B09g099224	1	KLTPGISKSQEFGIAK	6	S9	1.77592e-09	6	1783.94	0.739764	0.733595	0.789646	1.39808	1.18308	1.15584
A0A444XT79	642	S	Ikzf5(predicted) OS=Arachis hypogaea OX=3818 GN=Ahy_B09g099224 PE=4 SV=1	Ahy_B09g099224	1	RLPSIPFIDFDIDR	5	S4	1.17337e-05	5	1783.88	0.605522	0.600804	0.694201	1.60064	1.05842	1.44041
A0A445BD61	639	S	Ikzf5(predicted) OS=Arachis hypogaea OX=3818 GN=Ahy_A09g041569 PE=4 SV=1	Ahy_A09g041569	1	RLPSIPFIDFDIDR	5	S4	1.17337e-05	5	1783.88	0.605522	0.600804	0.694201	1.60064	1.05842	1.44041
A0A444XT79	554	S	Ikzf5(predicted) OS=Arachis hypogaea OX=3818 GN=Ahy_B09g099224 PE=4 SV=1	Ahy_B09g099224	1	SPIRSPTQNTGQLFTQK	13	S5	2.67517e-07	14	1982.97	0.895178	0.743025	0.785838	1.29713	1.24698	1.03185
A0A445BD61	554	S	Ikzf5(predicted) OS=Arachis hypogaea OX=3818 GN=Ahy_A09g041569 PE=4 SV=1	Ahy_A09g041569	1	SPIRSPTQNTGQLFTQK	13	S5	2.67517e-07	14	1982.97	0.895178	0.743025	0.785838	1.29713	1.24698	1.03185
A0A444XT79	618	S	Ikzf5(predicted) OS=Arachis hypogaea OX=3818 GN=Ahy_B09g099224 PE=4 SV=1	Ahy_B09g099224	0.996	SSSHSPISESSSK	14	S3	1.78304e-05	24	1399.57	0.816206	0.770402	0.61168	1.70657	1.1696	0.925539
A0A445BD61	615	S	Ikzf5(predicted) OS=Arachis hypogaea OX=3818 GN=Ahy_A09g041569 PE=4 SV=1	Ahy_A09g041569	0.996	SSSHSPISESSSK	14	S3	1.78304e-05	24	1399.57	0.816206	0.770402	0.61168	1.70657	1.1696	0.925539
A0A444XT79	620	S	Ikzf5(predicted) OS=Arachis hypogaea OX=3818 GN=Ahy_B09g099224 PE=4 SV=1	Ahy_B09g099224	1	SSSHSPISESSSK	6	S5	0.000116313	12	1479.54	0.708592	0.919239	0.73635	1.47966	1.16232	0.993837
A0A445BD61	617	S	Ikzf5(predicted) OS=Arachis hypogaea OX=3818 GN=Ahy_A09g041569 PE=4 SV=1	Ahy_A09g041569	1	SSSHSPISESSSK	6	S5	0.000116313	12	1479.54	0.708592	0.919239	0.73635	1.47966	1.16232	0.993837
A0A445B3E1	145	S	DUF1336 domain-containing protein OS=Arachis hypogaea OX=3818 GN=Ahy_A10g047762 PE=4 SV=1	Ahy_A10g047762	1	SLSKLSFK	4	S6	0.0251433	3	989.507	0.978759	0.979108	1.00137	1.2494	1.04877	0.74258
A0A445B3E1	140	S	DUF1336 domain-containing protein OS=Arachis hypogaea OX=3818 GN=Ahy_A10g047762 PE=4 SV=1	Ahy_A10g047762	1	SLSKLSFK	1	S1	0.119148	1	1069.47	0.758581	0.695405	0.683617	1.53847	1.23697	1.08696
A0A445EC03	194	T	PRA1 family protein OS=Arachis hypogaea OX=3818 GN=Ahy_A02g007066 PE=3 SV=1	Ahy_A02g007066	1	LNTFREEFR	6	T3	0.0413286	6	1291.58	0.949807	0.858842	0.864106	1.38605	0.964993	0.976199
A0A445ENR6	66	S	diacylglycerol kinase OS=Arachis hypogaea OX=3818 GN=Ahy_A01g001458 PE=3 SV=1	Ahy_A01g001458	1	LQDPAAGESR	7	S9	0.00314376	7	1123.48	0.995328	0.863615	1.04752	1.10658	1.04526	0.941693	0.77	0.994	0.729	1.161	1.14	1.201	1.293	0.869	1.437	0.953	0.917	0.784	0.737	0.157079
A0A445BC13	125	S	101 kDa malaria antigen(predicted) OS=Arachis hypogaea OX=3818 GN=Ahy_A10g051229 PE=4 SV=1	Ahy_A10g051229	1	EKEGSKSDLHSE	4	S7	0.00122731	5	1505.56	1.25507	0.919518	0.95951	0.978509	0.887393
A0A445BC13	129	S	101 kDa malaria antigen(predicted) OS=Arachis hypogaea OX=3818 GN=Ahy_A10g051229 PE=4 SV=1	Ahy_A10g051229	1	EKEGSKSDLHSE	5	S11	0.00122731	5	1505.56	1.25507	0.919518	0.95951	0.978509	0.887393
A0A445BC13	55	S	101 kDa malaria antigen(predicted) OS=Arachis hypogaea OX=3818 GN=Ahy_A10g051229 PE=4 SV=1	Ahy_A10g051229	1	GELDEKSPGK	9	S7	0.000100405	9	1139.5	0.903139	0.938432	0.9203	1.62696	0.830367	0.780798
A0A444ZUV6	95	T	single-stranded DNA-binding protein WHY1, chloroplastic(predicted) OS=Arachis hypogaea OX=3818 GN=Ahy_B03g062610 PE=3 SV=1	Ahy_B03g062610	1	AALSITPRPPEFAPLDSGAFK	5	T6	4.72871e-05	8	2265.13	1.05499	1.20258	1.25286	0.667345	0.939096	0.883135	1.23	1.085	1.065	0.845	0.726	1.053	0.858	1.108	1.176	0.79	1.294	0.839	0.93	0.654577
A0A445BE58	410	S	Vacuolar proton pump subunit B(predicted) OS=Arachis hypogaea OX=3818 GN=Ahy_A09g041904 PE=3 SV=1	Ahy_A09g041904	0.996	KDHSDVSNQLYANYAIGK	2	S4	2.30315e-05	3	2102.95	1.092	1.01367	1.10388	0.981056	0.982824	0.826571
A0A445BUW8	230	S	5'-nucleotidase OS=Arachis hypogaea OX=3818 GN=Ahy_A08g038973 PE=3 SV=1	Ahy_A08g038973	0.994	SCFLNIEIPTSPSK	5	S11	0.0133099	6	1672.77	0.94989	1.07858	1.07177	1.05717	0.816273	1.02632	1.19	0.943	1.175	0.916	1.036	0.742	0.798	1.144	0.912	1.154	0.788	1.383	1.165	0.522291
A0A445EW29	68	S	C2H2-type domain-containing protein OS=Arachis hypogaea OX=3818 GN=Ahy_A01g004433 PE=4 SV=1	Ahy_A01g004433	0.995	KISPSSHSQPSSPSHPK	1	S12	0.179826	1	1947.84	1.13588	0.866247	1.25447	1.42542	0.605573	0.712414
A0A445EW29	64	S	C2H2-type domain-containing protein OS=Arachis hypogaea OX=3818 GN=Ahy_A01g004433 PE=4 SV=1	Ahy_A01g004433	0.994	ISPSSHSQPSSPSHPK	3	S7	9.22948e-05	6	1819.74	0.806053	0.830276	0.899112	1.43701	0.985557	1.042
A0A445ELX2	672	S	Kinesin-like protein OS=Arachis hypogaea OX=3818 GN=Ahy_A01g000976 PE=3 SV=1	Ahy_A01g000976	1	VQKVSPPR	14	S5	0.00894999	14	990.513	0.664348	0.7864	0.824671	1.31416	1.11179	1.29863
A0A445ELX2	601	S	Kinesin-like protein OS=Arachis hypogaea OX=3818 GN=Ahy_A01g000976 PE=3 SV=1	Ahy_A01g000976	1	VVEKENSFYSSAAADVDR	2	S7	0.000609335	2	2066.91	0.782585	0.80957	0.827117	1.60793	1.07062	0.902176
A0A445B8G9	128	S	PLAC8 family protein(predicted) OS=Arachis hypogaea OX=3818 GN=Ahy_A10g050027 PE=4 SV=1	Ahy_A10g050027	1	FGSASAK	5	S5	0.176931	10	747.307	0.583153	0.763873	0.817526	1.20077	1.48385	1.15083
A0A445C553	64	S	PLAC8 family protein(predicted) OS=Arachis hypogaea OX=3818 GN=Ahy_A07g031781 PE=4 SV=1	Ahy_A07g031781	1	FGSASAK	5	S5	0.176931	10	747.307	0.583153	0.763873	0.817526	1.20077	1.48385	1.15083
A0A445B8G9	136	S	PLAC8 family protein(predicted) OS=Arachis hypogaea OX=3818 GN=Ahy_A10g050027 PE=4 SV=1	Ahy_A10g050027	0.995	LTSDRDQISQSVPAPSSHGTR	8	S3	9.29728e-08	7	2319.07	0.75827	0.800486	0.824213	1.40037	1.17312	1.04354
A0A445EUG6	15	T	Fe2OG dioxygenase domain-containing protein OS=Arachis hypogaea OX=3818 GN=Ahy_A01g003995 PE=3 SV=1	Ahy_A01g003995	1	TLESSFVR	47	T1	0.0106665	6	1018.46	1.01007	1.07203	1.13491	1.10474	0.84045	0.837801	1.201	1.182	1.247	0.797	0.738	0.842	0.841	0.907	0.91	1.386	1.139	0.995	1.324	0.052282
A0A445EUG6	19	S	Fe2OG dioxygenase domain-containing protein OS=Arachis hypogaea OX=3818 GN=Ahy_A01g003995 PE=3 SV=1	Ahy_A01g003995	1	TLESSFVRDEDERPK	5	S5	4.00647e-05	11	1887.85	1.15895	1.14604	1.03759	1.00788	0.840715	0.808811	1.201	1.182	1.247	0.797	0.738	0.842	0.965	0.97	0.832	1.265	1.139	0.961	1.216	0.112442
A0A445EH43	359	S	Carbonyl reductase(predicted) OS=Arachis hypogaea OX=3818 GN=Ahy_A02g009446 PE=4 SV=1	Ahy_A02g009446	1	GEELSDDEIEK	6	S5	0.000338156	6	1343.53	1.172	0.672644	0.79684	1.27931	1.08863	0.990582	1.095	0.862	0.97	1.063	0.951	1.058	1.07	0.78	0.821	1.203	1.145	0.936	1.23	0.165681
A0A445BEF3	32	S	ATPase inhibitor(predicted) OS=Arachis hypogaea OX=3818 GN=Ahy_A09g041970 PE=4 SV=1	Ahy_A09g041970	1	FYSDKGR	4	S3	0.138449	4	952.392	0.916865	0.874741	0.865343	1.47421	0.99044	0.878405
A0A445BEF3	39	S	ATPase inhibitor(predicted) OS=Arachis hypogaea OX=3818 GN=Ahy_A09g041970 PE=4 SV=1	Ahy_A09g041970	1	VLSEEEQAK	6	S3	0.000873033	6	1112.49	1.00429	0.922001	0.960491	1.15425	1.10052	0.858448
A0A445CH79	343	S	uncharacterized serine-rich protein C215.13-like(predicted) OS=Arachis hypogaea OX=3818 GN=Ahy_A07g036889 PE=4 SV=1	Ahy_A07g036889	1	ANSFDAKPGSSDPHTTNR	7	S3	1.07532e-07	7	1981.84	0.406199	0.49869	0.584032	1.86105	1.24582	1.4042
A0A445CH79	379	S	uncharacterized serine-rich protein C215.13-like(predicted) OS=Arachis hypogaea OX=3818 GN=Ahy_A07g036889 PE=4 SV=1	Ahy_A07g036889	1	GVSVDSPR	1	S3	0.00609206	1	896.387	0.753837	0.489443	0.933599	1.65243	1.22607	0.944616
A0A445CH79	401	S	uncharacterized serine-rich protein C215.13-like(predicted) OS=Arachis hypogaea OX=3818 GN=Ahy_A07g036889 PE=4 SV=1	Ahy_A07g036889	1	SSSSPSSFNNGGPR	5	S3	2.74297e-05	5	1461.56	0.527169	0.511622	0.706027	1.93417	1.24122	1.07978
A0A445CH79	423	S	uncharacterized serine-rich protein C215.13-like(predicted) OS=Arachis hypogaea OX=3818 GN=Ahy_A07g036889 PE=4 SV=1	Ahy_A07g036889	1	SYSSNVR	4	S3	0.113702	4	892.356	0.7131	0.608908	0.486171	1.73607	1.27536	1.18039
A0A444Y881	1030	S	NAD(P)-bd_dom domain-containing protein OS=Arachis hypogaea OX=3818 GN=Ahy_B08g094177 PE=4 SV=1	Ahy_B08g094177	1	GEPLTVQSPGTQTR	10	S8	0.000408149	10	1550.72	1.31298	0.817211	0.989085	1.2957	0.780999	0.804023
A0A444Y881	815	S	NAD(P)-bd_dom domain-containing protein OS=Arachis hypogaea OX=3818 GN=Ahy_B08g094177 PE=4 SV=1	Ahy_B08g094177	1	QPPLPSPLR	3	S6	0.104707	3	1084.56	1.10387	0.899903	1.15844	0.883068	0.891567	1.06316
A0A445E495	360	S	UDP-glucuronic acid decarboxylase(predicted) OS=Arachis hypogaea OX=3818 GN=Ahy_A03g016763 PE=4 SV=1	Ahy_A03g016763	1	QPPLPSPLR	3	S6	0.104707	3	1084.56	1.10387	0.899903	1.15844	0.883068	0.891567	1.06316	1.023	0.964	1.02	1.062	0.964	0.967	1.079	0.934	1.136	0.832	0.925	1.099	0.907	0.370232
A0A445CID3	406	S	Putative sodium/calcium exchanger membrane region, EF-hand domain pair(predicted) OS=Arachis hypogaea OX=3818 GN=Ahy_A07g037291 PE=4 SV=1	Ahy_A07g037291	1	ARGSRPASGDAGPHTVK	7	S4	0.00284326	7	1823.79		1.11483	0.437152	1.46957	1.48868	0.489765	0.949	0.891	0.978	1.131	1.089	0.96		1.251	0.447	1.299	1.367	0.51	1.247	0.67901
A0A445CID3	410	S	Putative sodium/calcium exchanger membrane region, EF-hand domain pair(predicted) OS=Arachis hypogaea OX=3818 GN=Ahy_A07g037291 PE=4 SV=1	Ahy_A07g037291	1	ARGSRPASGDAGPHTVK	7	S8	0.00284326	7	1823.79		1.11483	0.437152	1.46957	1.48868	0.489765	0.949	0.891	0.978	1.131	1.089	0.96		1.251	0.447	1.299	1.367	0.51	1.247	0.67901
A0A445CID3	438	S	Putative sodium/calcium exchanger membrane region, EF-hand domain pair(predicted) OS=Arachis hypogaea OX=3818 GN=Ahy_A07g037291 PE=4 SV=1	Ahy_A07g037291	1	EHDLLDVSGQNEEVSEGVEK	14	S8	1.22705e-06	6	2292.99	1.07938	0.780453	0.779503	1.28923	1.1538	0.917626	0.949	0.891	0.978	1.131	1.089	0.96	1.137	0.876	0.797	1.14	1.06	0.956	1.123	0.348517
A0A445CID3	422	S	Putative sodium/calcium exchanger membrane region, EF-hand domain pair(predicted) OS=Arachis hypogaea OX=3818 GN=Ahy_A07g037291 PE=4 SV=1	Ahy_A07g037291	1	FLSNFHNETK	6	S3	0.000267483	6	1316.57	0.897988	0.684913	0.926843	1.23364	1.1323	1.12432	0.949	0.891	0.978	1.131	1.089	0.96	0.946	0.769	0.948	1.091	1.04	1.171	1.24	0.0477874
A0A445CID3	428	T	Putative sodium/calcium exchanger membrane region, EF-hand domain pair(predicted) OS=Arachis hypogaea OX=3818 GN=Ahy_A07g037291 PE=4 SV=1	Ahy_A07g037291	1	FLSNFHNETKR	3	T9	0.00712409	3	1472.67	0.85422	0.683756	0.782834	1.50051	1.03982	1.13886	0.949	0.891	0.978	1.131	1.089	0.96	0.9	0.767	0.8	1.327	0.955	1.186	1.406	0.036313
A0A445CID3	417	T	Putative sodium/calcium exchanger membrane region, EF-hand domain pair(predicted) OS=Arachis hypogaea OX=3818 GN=Ahy_A07g037291 PE=4 SV=1	Ahy_A07g037291	1	GSRPASGDAGPHTVK	6	T13	3.4032e-09	12	1516.69	0.953567	0.907037	0.652747	0.771324	1.28462	1.43071	0.949	0.891	0.978	1.131	1.089	0.96	1.005	1.018	0.667	0.682	1.18	1.49	1.246	0.524868
A0A445CID3	343	S	Putative sodium/calcium exchanger membrane region, EF-hand domain pair(predicted) OS=Arachis hypogaea OX=3818 GN=Ahy_A07g037291 PE=4 SV=1	Ahy_A07g037291	1	LFTTIDENSDGNLTHGELR	8	S9	4.05136e-07	3	2211.99	0.837461	0.47865	1.54584	0.945561	0.759785	1.43271	0.949	0.891	0.978	1.131	1.089	0.96	0.882	0.537	1.581	0.836	0.698	1.492	1.009	0.903016
A0A444ZHF3	166	S	Eukaryotic translation initiation factor 2c, putative(predicted) OS=Arachis hypogaea OX=3818 GN=Ahy_B04g070511 PE=3 SV=1	Ahy_B04g070511	1	IIHYNVDVSPQSPPQPGRPPR	1	S12	2.94901e-05	1	2434.2		0.801964	1.09098	1.12644	0.91077	1.06985
A0A445BG61	382	T	Calmodulin-binding heat-shock protein(predicted) OS=Arachis hypogaea OX=3818 GN=Ahy_A09g042499 PE=4 SV=1	Ahy_A09g042499	1	AKTLDVPHASTPPSQYGTFEEEGEESSR	6	T3	3.30979e-13	6	3129.37	1.02632	0.799317	0.991615	1.17862	1.14007	0.86406
A0A445BG61	409	S	Calmodulin-binding heat-shock protein(predicted) OS=Arachis hypogaea OX=3818 GN=Ahy_A09g042499 PE=4 SV=1	Ahy_A09g042499	1	RSQGESSFGSTNR	3	S2	0.0154859	3	1492.62	1.01158	1.09299	0.754933	1.54327	0.640257	0.956965
A0A445BG61	390	T	Calmodulin-binding heat-shock protein(predicted) OS=Arachis hypogaea OX=3818 GN=Ahy_A09g042499 PE=4 SV=1	Ahy_A09g042499	0.995	TLDVPHASTPPSQYGTFEEEGEESSR	5	T9	7.58721e-12	5	2930.24	1.04893	0.902847	1.11608	1.01191	0.88882	1.03142
A0A445BDW2	14	S	Formyltetrahydrofolate synthetase OS=Arachis hypogaea OX=3818 GN=Ahy_A09g041768 PE=3 SV=1	Ahy_A09g041768	1	KLEVVSPVPADIDIANSVEPLHISEIAK	6	S6	2.2908e-13	6	3063.6	1.40542	1.11066	0.711945	0.854262	1.01608	0.901642	1.006	0.985	0.913	0.967	1.041	1.086	1.397	1.128	0.78	0.883	0.976	0.83	0.814	0.364716
A0A445DRJ3	491	S	Receptor-like serine/threonine-protein kinase OS=Arachis hypogaea OX=3818 GN=Ahy_A03g011723 PE=3 SV=1	Ahy_A03g011723	1	ETVHRGSLER	4	S7	0.0786264	4	1263.58	0.783288	0.813255	0.908456	1.14688	1.45331	0.894812	0.958	1.138	0.921	0.973	0.929	1.081	0.818	0.715	0.986	1.179	1.564	0.828	1.418	0.190658
A0A445DRJ3	486	T	Receptor-like serine/threonine-protein kinase OS=Arachis hypogaea OX=3818 GN=Ahy_A03g011723 PE=3 SV=1	Ahy_A03g011723	1	KFPCMLERETVHR	3	T10	0.0268029	3	1782.82	0.965949	0.820208	0.818631	1.59178	1.29695	0.506476	0.958	1.138	0.921	0.973	0.929	1.081	1.008	0.721	0.889	1.636	1.396	0.469	1.337	0.698499
A0A445DRJ3	696	T	Receptor-like serine/threonine-protein kinase OS=Arachis hypogaea OX=3818 GN=Ahy_A03g011723 PE=3 SV=1	Ahy_A03g011723	1	IFSTNQTEANTMR	9	T11	0.000652705	6	1592.68	0.956979	0.701023	0.618993	1.59208	0.951937	1.17898	0.958	1.138	0.921	0.973	0.929	1.081	0.999	0.616	0.672	1.636	1.025	1.091	1.641	0.0765495
A0A445B1C0	448	S	RING-type E3 ubiquitin transferase OS=Arachis hypogaea OX=3818 GN=Ahy_A10g047014 PE=4 SV=1	Ahy_A10g047014	1	HLQEIPRSPPASPDNDFVK	37	S8	1.14293e-09	18	2227.05	0.886547	0.917386	0.967117	1.1868	0.997259	1.04489
A0A445B1C0	452	S	RING-type E3 ubiquitin transferase OS=Arachis hypogaea OX=3818 GN=Ahy_A10g047014 PE=4 SV=1	Ahy_A10g047014	1	HLQEIPRSPPASPDNDFVK	19	S12	2.86234e-06	17	2307.02	1.11483	0.926857	1.08235	1.04094	0.993101	0.84192
A0A445B1C0	461	S	RING-type E3 ubiquitin transferase OS=Arachis hypogaea OX=3818 GN=Ahy_A10g047014 PE=4 SV=1	Ahy_A10g047014	0.991	SVSNVTEPTPAPELDVPQEMPNPNHLHR	5	S1	1.0759e-08	5	3185.47	0.811646		0.70817	1.21144	0.955311	1.31344
A0A445B1C0	988	S	RING-type E3 ubiquitin transferase OS=Arachis hypogaea OX=3818 GN=Ahy_A10g047014 PE=4 SV=1	Ahy_A10g047014	1	VGFPGASR	7	S7	0.175974	7	870.387	0.940486	0.82886	0.860409	1.33699	1.06702	0.966227
A0A445D5J6	154	S	Magnesium transporter(predicted) OS=Arachis hypogaea OX=3818 GN=Ahy_A05g024179 PE=3 SV=1	Ahy_A05g024179	1	AFSIIGNSGK	7	S3	0.00148273	6	1073.5	0.869439	0.857817	0.999341	1.18223	1.05257	1.03861
A0A445D5J6	134	S	Magnesium transporter(predicted) OS=Arachis hypogaea OX=3818 GN=Ahy_A05g024179 PE=3 SV=1	Ahy_A05g024179	1	EISKSAPNSPER	7	S5	0.00029725	7	1474.6	0.981629	1.06802	0.801997	1.25841	1.02082	0.869116
A0A445D5J6	138	S	Magnesium transporter(predicted) OS=Arachis hypogaea OX=3818 GN=Ahy_A05g024179 PE=3 SV=1	Ahy_A05g024179	1	EISKSAPNSPER	7	S9	0.00029725	7	1474.6	0.981629	1.06802	0.801997	1.25841	1.02082	0.869116
A0A444WXT8	120	S	Plant/F20B17-9 protein(predicted) OS=Arachis hypogaea OX=3818 GN=Ahy_B10g100872 PE=4 SV=1	Ahy_B10g100872	1	KIPLEGLVLESIMSPR	10	S14	8.349e-07	4	1861.99	0.966996	1.84214	0.624778		0.701462	0.864625
A0A445C0R4	204	S	FHA domain-containing protein OS=Arachis hypogaea OX=3818 GN=Ahy_A08g040840 PE=4 SV=1	Ahy_A08g040840	1	RDGYESYGYAGVGAGSK	5	S6	2.56107e-06	5	1816.75	0.771453	0.685849	0.662462	1.15965	1.64932	1.07126
A0A445C0R4	187	S	FHA domain-containing protein OS=Arachis hypogaea OX=3818 GN=Ahy_A08g040840 PE=4 SV=1	Ahy_A08g040840	0.984	RDYYEDEYDDEDDVGAGASAGGGSSGK	1	S19	1.13125e-06	2	2865.06
A0A444XA21	347	S	HpcH_HpaI domain-containing protein OS=Arachis hypogaea OX=3818 GN=Ahy_B10g106173 PE=4 SV=1	Ahy_B10g106173	1	LSLIDEDHDSEEEEGK	78	S10	2.48885e-08	6	1924.77	1.33652	1.13204	0.978631	1.01921	0.762764	0.770831	1.149	1.164	1.163	0.826	0.832	0.872	1.163	0.973	0.841	1.234	0.917	0.884	1.019	0.912003
A0A445B1K4	345	S	HpcH_HpaI domain-containing protein OS=Arachis hypogaea OX=3818 GN=Ahy_A10g047100 PE=4 SV=1	Ahy_A10g047100	1	LSLIDEDHDSEEEEGK	55	S10	2.48885e-08	6	1924.77	1.33652	1.13204	0.978631	1.01921	0.762764	0.770831
A0A444XA21	361	S	HpcH_HpaI domain-containing protein OS=Arachis hypogaea OX=3818 GN=Ahy_B10g106173 PE=4 SV=1	Ahy_B10g106173	1	LSLIDEDHDSEEEEGKDGDEKYWSE	18	S24	3.2519e-12	18	3114.17	1.3084	1.02313	1.24936	0.8612	0.863209	0.694706	1.149	1.164	1.163	0.826	0.832	0.872	1.139	0.879	1.074	1.043	1.038	0.797	0.931	0.569516
A0A445A8H5	78	S	Cellular nucleic acid-binding protein(predicted) OS=Arachis hypogaea OX=3818 GN=Ahy_B03g067931 PE=4 SV=1	Ahy_B03g067931	0.995	AVDVTGPDGSNVQGSRR	1	S15	0.000676984	4	1794.81	0.810085	0.665625	0.523411	1.58025	1.08378	1.33685	0.851	0.722	0.856	1.228	1.056	1.279	0.952	0.922	0.611	1.287	1.026	1.045	1.351	0.1207
A0A445AMY4	434	S	Jacalin-related lectin 3 (Fragment)(predicted) OS=Arachis hypogaea OX=3818 GN=Ahy_B01g051852 PE=3 SV=1	Ahy_B01g051852	1	EPTIPEIMESPQLPLPAR	2	S10	0.000985116	2	2098.03	1.34533	1.08304	1.20509	0.912327	0.801982	0.65223
A0A445AMY4	215	S	Jacalin-related lectin 3 (Fragment)(predicted) OS=Arachis hypogaea OX=3818 GN=Ahy_B01g051852 PE=3 SV=1	Ahy_B01g051852	1	ISSFNESK	5	S3	0.00782474	5	991.413	0.619296	1.05508	0.855137	1.27395	1.31116	0.885377
A0A444XSF3	13	S	Peptidylprolyl isomerase OS=Arachis hypogaea OX=3818 GN=Ahy_B09g098852 PE=4 SV=1	Ahy_B09g098852	1	IKPQALLQQSK	5	S10	0.00163128	5	1333.72	0.865905	0.616175	0.702733	1.55873	1.02711	1.22935
A0A444YCZ7	426	S	WD_REPEATS_REGION domain-containing protein OS=Arachis hypogaea OX=3818 GN=Ahy_B07g087796 PE=4 SV=1	Ahy_B07g087796	1	DDMEVFSPLVDVQPIASSLWDDNGSK	1	S7	2.31119e-06	1	2945.28
A0A444YCZ7	635	S	WD_REPEATS_REGION domain-containing protein OS=Arachis hypogaea OX=3818 GN=Ahy_B07g087796 PE=4 SV=1	Ahy_B07g087796	1	MSSFTR	2	S3	0.106578	6	808.306	0.709011	0.73907	0.679571	1.61633	1.13282	1.1232
A0A444Z2Y3	294	S	MFS domain-containing protein OS=Arachis hypogaea OX=3818 GN=Ahy_B05g076258 PE=4 SV=1	Ahy_B05g076258	0.996	SFAQTFSFERPPSTDSQK	5	S13	9.26256e-09	23	2139.94	1.01771	0.89509	0.994039	1.09001	1.01066	0.992492
A0A444Z2Y3	288	S	MFS domain-containing protein OS=Arachis hypogaea OX=3818 GN=Ahy_B05g076258 PE=4 SV=1	Ahy_B05g076258	1	SFAQTFSFERPPSTDSQK	14	S7	0.165699	4	2219.9	0.636448	0.860258	0.927255	1.0669	1.14941	1.35973
A0A445B1M7	30	S	mRNA cap-binding protein OS=Arachis hypogaea OX=3818 GN=Ahy_A10g047121 PE=3 SV=1	Ahy_A10g047121	1	TLDSSSEVEER	1	S6	0.0139275	1	1331.54	1.18578	0.82295	0.838672	1.4288	1.09089	0.632907	0.994	0.85		1.146		1.01	1.193	0.968		1.247		0.627	0.867	0.641707
A0A444ZCV4	15	S	Extracellular ligand-gated ion channel protein(predicted) OS=Arachis hypogaea OX=3818 GN=Ahy_B04g069525 PE=4 SV=1	Ahy_B04g069525	1	NNESGFYVTYDGAELR	6	S4	5.03968e-05	6	1914.79	1.19928	0.788772	0.863726	1.05621	1.10674	0.985281
A0A445BF60	268	S	RING-type domain-containing protein(predicted) OS=Arachis hypogaea OX=3818 GN=Ahy_A09g042224 PE=3 SV=1	Ahy_A09g042224	1	LSVSDIVEIDGPNSAGNFMNVSSPVPGATTR	1	S23	4.68084e-06	1	3211.5									2.074	0.522	0.768	0.64
A0A445BF60	210	S	RING-type domain-containing protein(predicted) OS=Arachis hypogaea OX=3818 GN=Ahy_A09g042224 PE=3 SV=1	Ahy_A09g042224	1	NIFGNHPVSLSGSPPPAFASDPLINR	9	S13	2.47027e-10	11	2784.35	0.806537	0.853995	0.984943	1.25566	1.1467	0.952171			2.074	0.522	0.768	0.64			0.475	2.405	1.493	1.488	3.78
A0A445BF60	206	S	RING-type domain-containing protein(predicted) OS=Arachis hypogaea OX=3818 GN=Ahy_A09g042224 PE=3 SV=1	Ahy_A09g042224	0.994	NIFGNHPVSLSGSPPPAFASDPLINR	2	S9	1.06811e-05	2	2864.32	0.55811	0.805501	1.11789	1.36987	1.14862				2.074	0.522	0.768	0.64			0.539	2.624	1.496		3.822
A0A445BF60	287	S	RING-type domain-containing protein(predicted) OS=Arachis hypogaea OX=3818 GN=Ahy_A09g042224 PE=3 SV=1	Ahy_A09g042224	1	QNSEISYYADDEDGNR	14	S3	1.09585e-05	8	1955.73	0.775812	0.673124	0.750398	1.66475	1.17061	0.965313			2.074	0.522	0.768	0.64			0.362	3.189	1.524	1.508	5.728
A0A444XDJ0	314	S	MYB transcription factor OS=Arachis hypogaea OX=3818 GN=Ahy_B09g095315 PE=4 SV=1	Ahy_B09g095315	1	DYSPVPKSPVAVK	13	S8	1.49393e-06	13	1466.73	0.812563	0.791974	0.733685	1.49604	1.1603	1.00544
A0A445AAF0	139	S	Nucleobase-ascorbate transporter 12(predicted) OS=Arachis hypogaea OX=3818 GN=Ahy_B03g068623 PE=4 SV=1	Ahy_B03g068623	1	ASRHEEVVDVEDDGFVPR	15	S2	0.000208321	3	2135.94	1.19665	1.02973	0.76314	0.944501	0.750242	1.31574	0.877	0.926	1.097	1.003	1.08	1.016	1.364	1.112	0.696	0.942	0.695	1.295	0.924	0.798744
A0A445AAF0	14	S	Nucleobase-ascorbate transporter 12(predicted) OS=Arachis hypogaea OX=3818 GN=Ahy_B03g068623 PE=4 SV=1	Ahy_B03g068623	1	NRPPSPDAKPLPPSSWAK	38	S5	3.91933e-09	38	2025	0.887166	0.717618	0.784244	1.72548	0.986345	0.899148	0.877	0.926	1.097	1.003	1.08	1.016	1.012	0.775	0.715	1.72	0.913	0.885	1.406	0.277029
A0A445E820	240	S	Magnesium/proton exchanger(predicted) OS=Arachis hypogaea OX=3818 GN=Ahy_A02g005900 PE=4 SV=1	Ahy_A02g005900	1	DERPEEWVPEESPYFIQESLDK	1	S19	2.26766e-10	1	2802.22	1.17149	1.00849	1.01324			0.806777
A0A445E820	289	S	Magnesium/proton exchanger(predicted) OS=Arachis hypogaea OX=3818 GN=Ahy_A02g005900 PE=4 SV=1	Ahy_A02g005900	1	VHQIDDNVAQISDK	9	S12	7.11697e-06	6	1661.75	1.2864	1.02243	0.784683	1.24924	0.83718	0.820068
A0A445DYL8	174	S	N-acetyllactosaminide beta-1(predicted) OS=Arachis hypogaea OX=3818 GN=Ahy_A03g014683 PE=4 SV=1	Ahy_A03g014683	1	AYPDKDDVASGYTVYHSYGGPADVGK	5	S17	4.76665e-07	5	2812.21	0.85116	0.804276	0.373647	1.5955	1.17168	1.20374
A0A445DYL8	203	T	N-acetyllactosaminide beta-1(predicted) OS=Arachis hypogaea OX=3818 GN=Ahy_A03g014683 PE=4 SV=1	Ahy_A03g014683	1	FSLTPYITPRLTPTGTPK	5	T8	0.00128639	5	2230	0.752484	0.882106		1.04779	1.3682	0.949421
A0A445DYL8	199	T	N-acetyllactosaminide beta-1(predicted) OS=Arachis hypogaea OX=3818 GN=Ahy_A03g014683 PE=4 SV=1	Ahy_A03g014683	0.992	FSLTPYITPRLTPTGTPK	5	T4	0.00128639	5	2230	0.752484	0.882106		1.04779	1.3682	0.949421
A0A445DYL8	207	T	N-acetyllactosaminide beta-1(predicted) OS=Arachis hypogaea OX=3818 GN=Ahy_A03g014683 PE=4 SV=1	Ahy_A03g014683	1	FSLTPYITPRLTPTGTPK	5	T12	0.00128639	5	2230	0.752484	0.882106		1.04779	1.3682	0.949421
A0A445DYL8	229	S	N-acetyllactosaminide beta-1(predicted) OS=Arachis hypogaea OX=3818 GN=Ahy_A03g014683 PE=4 SV=1	Ahy_A03g014683	1	GYSAAGSPK	17	S7	0.00974486	12	917.376	0.791024	0.792134	0.86773	1.84911	0.96789	0.73211
A0A445DYL8	225	S	N-acetyllactosaminide beta-1(predicted) OS=Arachis hypogaea OX=3818 GN=Ahy_A03g014683 PE=4 SV=1	Ahy_A03g014683	1	GYSAAGSPK	5	S3	0.0498309	4	997.343	0.503783	0.783192	0.695518	1.69418	1.21343	1.1099
A0A445DYL8	238	S	N-acetyllactosaminide beta-1(predicted) OS=Arachis hypogaea OX=3818 GN=Ahy_A03g014683 PE=4 SV=1	Ahy_A03g014683	1	KTSGTISPTK	14	S7	1.58895e-05	8	1099.54	0.85282	0.861188	0.781801	1.28648	1.10229	1.11542
A0A445DYL8	234	S	N-acetyllactosaminide beta-1(predicted) OS=Arachis hypogaea OX=3818 GN=Ahy_A03g014683 PE=4 SV=1	Ahy_A03g014683	1	KTSGTISPTK	12	S3	0.0109932	6	1179.51	0.791405	0.701504	0.74012	1.6064	1.26548	0.895092
A0A445DYL8	126	S	N-acetyllactosaminide beta-1(predicted) OS=Arachis hypogaea OX=3818 GN=Ahy_A03g014683 PE=4 SV=1	Ahy_A03g014683	1	LESFKK	4	S3	0.134543	4	831.401	0.583568	0.52041	0.750694	1.81437	1.45936	0.8716
A0A445DYL8	209	T	N-acetyllactosaminide beta-1(predicted) OS=Arachis hypogaea OX=3818 GN=Ahy_A03g014683 PE=4 SV=1	Ahy_A03g014683	0.996	LTPTGTPK	5	T4	0.0688719	5	974.4	0.709103	0.739769	0.849464	1.59038	1.00953	1.10176
A0A445DYL8	220	S	N-acetyllactosaminide beta-1(predicted) OS=Arachis hypogaea OX=3818 GN=Ahy_A03g014683 PE=4 SV=1	Ahy_A03g014683	1	VISTTESPR	16	S7	0.00225997	6	1069.49	0.694249	0.898082	0.683705	1.68074	1.02086	1.02236
A0A445DYL8	216	S	N-acetyllactosaminide beta-1(predicted) OS=Arachis hypogaea OX=3818 GN=Ahy_A03g014683 PE=4 SV=1	Ahy_A03g014683	1	VISTTESPR	12	S3	0.00381844	14	1149.46	0.566886	0.638109	0.704876	2.00285	0.999828	1.08745
A0A445AVS5	185	S	Protein kinase domain-containing protein OS=Arachis hypogaea OX=3818 GN=Ahy_B01g055250 PE=4 SV=1	Ahy_B01g055250	1	ADHVVEDGGGSGGGVDESVSGR	2	S11	7.53875e-08	2	2122.87	0.846519	0.626683	0.478745	1.67959	1.23201	1.13645
A0A445AVS5	628	S	Protein kinase domain-containing protein OS=Arachis hypogaea OX=3818 GN=Ahy_B01g055250 PE=4 SV=1	Ahy_B01g055250	0.996	LPHAHSDSVVQDQR	4	S6	4.96962e-06	5	1668.75	0.71264		0.744522	1.35424	1.17507	1.01353
A0A445AVS5	1039	S	Protein kinase domain-containing protein OS=Arachis hypogaea OX=3818 GN=Ahy_B01g055250 PE=4 SV=1	Ahy_B01g055250	1	IPSNPDLHAR	14	S3	4.1983e-05	14	1199.56	0.741675	0.689565	0.699298	1.50993	1.11757	1.24196
A0A445AVS5	406	T	Protein kinase domain-containing protein OS=Arachis hypogaea OX=3818 GN=Ahy_B01g055250 PE=4 SV=1	Ahy_B01g055250	1	TPTHAPYFHNEVDLER	2	T1	5.21374e-05	5	2005.88	0.733783	0.523018	0.718355	1.5078	1.27893	1.23812
A0A445AVX3	342	S	BSD domain-containing protein OS=Arachis hypogaea OX=3818 GN=Ahy_B01g055332 PE=4 SV=1	Ahy_B01g055332	1	LHHEEDVSFSDLDDDK	26	S10	6.74503e-08	19	1980.79	1.00674	0.867385	0.945919	1.04803	1.03347	1.09845
A0A445AVX3	367	S	BSD domain-containing protein OS=Arachis hypogaea OX=3818 GN=Ahy_B01g055332 PE=4 SV=1	Ahy_B01g055332	0.995	RGSSPDGSSDWVQLHEGSSR	4	S3	3.24845e-10	11	2223.94	0.97961	0.803552	0.823036	1.51901	1.04378	0.831006
A0A445EMR0	342	S	BSD domain-containing protein OS=Arachis hypogaea OX=3818 GN=Ahy_A01g001252 PE=4 SV=1	Ahy_A01g001252	0.995	RGSSPDGSSDWVQLHEGSSR	4	S3	3.24845e-10	11	2223.94	0.97961	0.803552	0.823036	1.51901	1.04378	0.831006
A0A444XWS9	15	S	histone-lysine N-methyltransferase SETD1A-like(predicted) OS=Arachis hypogaea OX=3818 GN=Ahy_B09g100098 PE=4 SV=1	Ahy_B09g100098	0.997	SIDAPSSPR	2	S6	0.00376534	6	1009.44	1.03854	0.804913	1.00675	1.25772	0.817629	1.07445
A0A444XWS9	160	S	histone-lysine N-methyltransferase SETD1A-like(predicted) OS=Arachis hypogaea OX=3818 GN=Ahy_B09g100098 PE=4 SV=1	Ahy_B09g100098	1	VNWFVDDDPSPRPPK	4	S10	5.99694e-05	4	1848.83	1.17389	0.931767	0.978974		1.02734	0.888031
A0A445ACH3	182	S	DEAD-box ATP-dependent RNA helicase 31-like(predicted) OS=Arachis hypogaea OX=3818 GN=Ahy_B02g057546 PE=4 SV=1	Ahy_B02g057546	1	KPKPQLMSDDEDDEVVVR	48	S8	1.50457e-11	18	2179.99	1.0159	0.780738	0.695132	1.56126	1.03857	0.908396
A0A445ACH3	79	S	DEAD-box ATP-dependent RNA helicase 31-like(predicted) OS=Arachis hypogaea OX=3818 GN=Ahy_B02g057546 PE=4 SV=1	Ahy_B02g057546	1	LSSPSATPK	10	S3	0.00148273	10	967.45	0.4149	0.644359	0.838692	1.87354	1.29455	0.933962
A0A444Y8N5	346	S	Non-specific serine/threonine protein kinase OS=Arachis hypogaea OX=3818 GN=Ahy_B08g094361 PE=3 SV=1	Ahy_B08g094361	1	HSGPIANDGNLSR	2	S2	0.000275209	2	1417.62	0.783274	0.752973	0.953769	1.53742	1.01533	0.957228
A0A444Y8N5	336	S	Non-specific serine/threonine protein kinase OS=Arachis hypogaea OX=3818 GN=Ahy_B08g094361 PE=3 SV=1	Ahy_B08g094361	1	HTGLSSSDPTR	6	S5	0.00196093	7	1237.52	1.02849	0.947804	0.71063	1.52331	0.950881	0.83889
A0A444Y8N5	369	S	Non-specific serine/threonine protein kinase OS=Arachis hypogaea OX=3818 GN=Ahy_B08g094361 PE=3 SV=1	Ahy_B08g094361	1	SKDGMLSSSNFFR	6	S1	0.000480803	6	1555.66	1.17545	0.709424	1.02033	1.18865	0.984061	0.922078
A0A444Y8N5	325	S	Non-specific serine/threonine protein kinase OS=Arachis hypogaea OX=3818 GN=Ahy_B08g094361 PE=3 SV=1	Ahy_B08g094361	1	YQQSQIASPPVRPVGLPPGPSSGLPPAALNADRHSGGEDGR	9	S35	1.45239e-09	9	4213.06	0.808287	0.863152	1.16525	0.921014	1.13728	1.10502
A0A445A9Y5	792	S	Serine/threonine-protein phosphatase 6 regulatory subunit 3(predicted) OS=Arachis hypogaea OX=3818 GN=Ahy_B03g068523 PE=3 SV=1	Ahy_B03g068523	0.996	GESSPSNGSPSSR	1	S4	0.000639619	1	1329.5	0.579675	1.28297	0.841804	1.05242	1.24901	0.994114
A0A445A9Y5	560	S	Serine/threonine-protein phosphatase 6 regulatory subunit 3(predicted) OS=Arachis hypogaea OX=3818 GN=Ahy_B03g068523 PE=3 SV=1	Ahy_B03g068523	1	MRDSDDDDIHDR	0	S4	1.45083e-07	33	1569.56	0.873644	0.832647	0.683035	1.77867	1.01443	0.817579
A0A445BWF8	509	S	Serine/threonine-protein phosphatase 6 regulatory subunit 3(predicted) OS=Arachis hypogaea OX=3818 GN=Ahy_A08g039323 PE=3 SV=1	Ahy_A08g039323	1	MRDSDDDDIHDR	68	S4	1.45083e-07	33	1569.56	0.873644	0.832647	0.683035	1.77867	1.01443	0.817579	1.046	1.041	0.936	1.002	0.939	1.036	0.835	0.8	0.73	1.775	1.08	0.789	1.541	0.190037
A0A444ZB27	438	S	protein LAZ1(predicted) OS=Arachis hypogaea OX=3818 GN=Ahy_B04g068920 PE=4 SV=1	Ahy_B04g068920	1	GIDDPLLNGSISDSGVSR	25	S12	9.22301e-09	7	1881.86	0.906137	1.35135	1.11499	0.906039	1.11849	0.602997
A0A444ZB27	337	T	protein LAZ1(predicted) OS=Arachis hypogaea OX=3818 GN=Ahy_B04g068920 PE=4 SV=1	Ahy_B04g068920	1	LPTPDVDAK	6	T3	0.00495168	6	1035.48	0.871324	0.780513	0.840795	1.41737	1.00313	1.08687
A0A444ZB27	418	S	protein LAZ1(predicted) OS=Arachis hypogaea OX=3818 GN=Ahy_B04g068920 PE=4 SV=1	Ahy_B04g068920	1	TKDDSCIVSSSLSPAAK	4	S13	1.56205e-05	4	1845.83	0.899175	0.647816	0.86105	1.35577	1.23034	1.00584
A0A444ZKY1	900	S	Protein kinase domain-containing protein OS=Arachis hypogaea OX=3818 GN=Ahy_B04g071544 PE=3 SV=1	Ahy_B04g071544	0.997	TGPTLDNTHVSTVVK	11	S11	2.1507e-07	12	1648.79	1.0138	0.836344	0.894495	1.32089	1.11222	0.822246
A0A445CYX8	310	S	Protein SGT1 like B(predicted) OS=Arachis hypogaea OX=3818 GN=Ahy_A05g021902 PE=3 SV=1	Ahy_A05g021902	1	KSFVESNGTVLSTNWK	7	S2	0.000463808	8	1877.87	0.6542	0.742707	0.81444	1.43798	1.21472	1.13595
A0A444YXB6	332	S	Protein SGT1 like B(predicted) OS=Arachis hypogaea OX=3818 GN=Ahy_B05g073887 PE=3 SV=1	Ahy_B05g073887	1	KSFVESNGTVLSTNWK	7	S2	0.000463808	8	1877.87	0.6542	0.742707	0.81444	1.43798	1.21472	1.13595	0.971	1.038	0.901	0.893	1.13	1.063	0.674	0.716	0.904	1.61	1.075	1.069	1.636	0.0413735
A0A445CYX8	334	S	Protein SGT1 like B(predicted) OS=Arachis hypogaea OX=3818 GN=Ahy_A05g021902 PE=3 SV=1	Ahy_A05g021902	1	KVEGSPPDGMELK	37	S5	1.33827e-08	15	1466.66	0.989908	0.754091	0.783884	1.49787	1.0467	0.927553
A0A444YXB6	356	S	Protein SGT1 like B(predicted) OS=Arachis hypogaea OX=3818 GN=Ahy_B05g073887 PE=3 SV=1	Ahy_B05g073887	1	KVEGSPPDGMELK	37	S5	1.33827e-08	15	1466.66	0.989908	0.754091	0.783884	1.49787	1.0467	0.927553	0.971	1.038	0.901	0.893	1.13	1.063	1.019	0.726	0.87	1.677	0.926	0.873	1.329	0.341689
A0A445CYX8	124	T	Protein SGT1 like B(predicted) OS=Arachis hypogaea OX=3818 GN=Ahy_A05g021902 PE=3 SV=1	Ahy_A05g021902	1	LIAEESYDTPIQK	5	T9	0.00301684	5	1586.73	1.07437	1.09087	1.05496	1.06533	0.701718	1.01275
A0A445ELG9	50	S	Chromatin structure-remodeling complex protein SYD (Fragment)(predicted) OS=Arachis hypogaea OX=3818 GN=Ahy_A01g000911 PE=4 SV=1	Ahy_A01g000911	1	LDLTEISQKPSPR	6	S11	2.75469e-05	6	1563.78	0.753468	0.702465	0.75291	1.37752	1.39902	1.01462
A0A445E547	307	S	protein N-lysine methyltransferase METTL21A(predicted) OS=Arachis hypogaea OX=3818 GN=Ahy_A03g016952 PE=4 SV=1	Ahy_A03g016952	1	YGSMAAR	2	S3	0.0233544	2	835.317	0.764395	0.581271	0.538163	2.05262	1.07807	0.985484
A0A445A572	463	S	Protein kinase domain-containing protein OS=Arachis hypogaea OX=3818 GN=Ahy_B03g066911 PE=4 SV=1	Ahy_B03g066911	1	GTNVNKSPIR	30	S7	8.55487e-05	12	1165.57	0.972302	0.85241	0.841926	1.4879	1.10014	0.745328
A0A445A572	467	S	Protein kinase domain-containing protein OS=Arachis hypogaea OX=3818 GN=Ahy_B03g066911 PE=4 SV=1	Ahy_B03g066911	1	GTNVNKSPIRSPIR	19	S11	0.000367854	19	1698.81	0.942126	0.993016	0.982791	1.35365	0.869334	0.859082
A0A444Y419	206	S	Protein-serine/threonine phosphatase OS=Arachis hypogaea OX=3818 GN=Ahy_B08g092542 PE=3 SV=1	Ahy_B08g092542	1	AFGDKSLK	16	S6	0.00260882	6	945.444	0.723404	0.716227	0.70495	1.68806	1.18544	0.981917	0.908	0.931	0.93	0.964	1.215	1.048	0.797	0.769	0.758	1.751	0.976	0.937	1.577	0.111347
A0A445C9F9	205	S	PPM-type phosphatase domain-containing protein OS=Arachis hypogaea OX=3818 GN=Ahy_A07g033507 PE=4 SV=1	Ahy_A07g033507	1	AFGDKSLK	6	S6	0.00260882	6	945.444	0.723404	0.716227	0.70495	1.68806	1.18544	0.981917
A0A445DY89	205	S	PPM-type phosphatase domain-containing protein OS=Arachis hypogaea OX=3818 GN=Ahy_A03g014612 PE=4 SV=1	Ahy_A03g014612	1	AFGDKSLK	16	S6	0.00260882	6	945.444	0.723404	0.716227	0.70495	1.68806	1.18544	0.981917
A0A444Y419	120	S	Protein-serine/threonine phosphatase OS=Arachis hypogaea OX=3818 GN=Ahy_B08g092542 PE=3 SV=1	Ahy_B08g092542	1	AYSITDSSILEKSGELGR	10	S13	4.48002e-11	10	2005.95	1.09501	0.956934	0.980041	0.980058	1.00458	0.983375	0.908	0.931	0.93	0.964	1.215	1.048	1.206	1.028	1.054	1.017	0.827	0.938	0.846	0.0972005
A0A444Z5N3	24	S	PGG domain-containing protein OS=Arachis hypogaea OX=3818 GN=Ahy_B05g077824 PE=4 SV=1	Ahy_B05g077824	1	VQSLAYQDK	6	S3	0.00127542	6	1131.51	0.65579	0.692713	0.525144	1.78375	1.11787	1.22474
A0A445ETC4	247	S	Protein RER1(predicted) OS=Arachis hypogaea OX=3818 GN=Ahy_A01g003592 PE=3 SV=1	Ahy_A01g003592	1	ASAESASLSED	6	S9	0.0016745	6	1146.42	1.01164	0.789613	0.798262	1.38637	1.00635	1.00777
A0A445ETC4	240	S	Protein RER1(predicted) OS=Arachis hypogaea OX=3818 GN=Ahy_A01g003592 PE=3 SV=1	Ahy_A01g003592	1	RASAESASLSED	1	S3	0.00814157	1	1302.52	0.795323	0.877692	0.713154	1.64552	0.796754	1.17156
A0A445BE44	569	S	CP-type G domain-containing protein OS=Arachis hypogaea OX=3818 GN=Ahy_A09g041846 PE=4 SV=1	Ahy_A09g041846	1	GTAMSDGDDDDQIK	1	S5	4.38058e-05	2	1547.56	0.590103	0.354852	0.523399	2.45683	1.26974	0.80507
A0A444ZMP8	809	S	EGF-like domain-containing protein OS=Arachis hypogaea OX=3818 GN=Ahy_B04g072174 PE=3 SV=1	Ahy_B04g072174	1	ANIVDSENHLPANGNYELTHQNSLPR	12	S23	9.26225e-17	12	2984.35	1.37074	1.03174	1.10811	0.837835	0.828195	0.823387
A0A444YN95	416	T	Phenylalanine ammonia-lyase OS=Arachis hypogaea OX=3818 GN=Ahy_B06g082356 PE=3 SV=1	Ahy_B06g082356	1	ALHGGNFQGTPIGVSMDNTR	1	T10	9.15823e-06	1	2151.96							1.093	0.962	1.019	1.071	0.801	1.056
A0A445DNB1	382	S	Protein kinase domain-containing protein OS=Arachis hypogaea OX=3818 GN=Ahy_A03g010720 PE=4 SV=1	Ahy_A03g010720	1	ASAEVLGK	21	S2	0.0026805	21	854.402	1.22357	1.08233	1.10901	1.02593	0.758791	0.800368
A0A444YCG7	343	S	Protein kinase domain-containing protein OS=Arachis hypogaea OX=3818 GN=Ahy_B07g087551 PE=4 SV=1	Ahy_B07g087551	1	ASAEVLGK	21	S2	0.0026805	21	854.402	1.22357	1.08233	1.10901	1.02593	0.758791	0.800368
A0A445CV72	313	S	Protein kinase domain-containing protein OS=Arachis hypogaea OX=3818 GN=Ahy_A06g030096 PE=4 SV=1	Ahy_A06g030096	1	ASAEVLGK	21	S2	0.0026805	21	854.402	1.22357	1.08233	1.10901	1.02593	0.758791	0.800368
A0A444X4J6	349	S	Protein kinase domain-containing protein OS=Arachis hypogaea OX=3818 GN=Ahy_B10g104017 PE=4 SV=1	Ahy_B10g104017	1	ASAEVLGK	21	S2	0.0026805	21	854.402	1.22357	1.08233	1.10901	1.02593	0.758791	0.800368
A0A445AMA3	410	S	Protein kinase domain-containing protein OS=Arachis hypogaea OX=3818 GN=Ahy_B01g051578 PE=4 SV=1	Ahy_B01g051578	1	ASAEVLGK	21	S2	0.0026805	21	854.402	1.22357	1.08233	1.10901	1.02593	0.758791	0.800368
A0A445EK46	348	S	Protein kinase domain-containing protein OS=Arachis hypogaea OX=3818 GN=Ahy_A01g000383 PE=4 SV=1	Ahy_A01g000383	1	ASAEVLGK	21	S2	0.0026805	21	854.402	1.22357	1.08233	1.10901	1.02593	0.758791	0.800368	1.25	0.973	1.04	0.921	0.957	0.86	0.979	1.112	1.066	1.114	0.793	0.931	0.899	0.336071
A0A445DU45	330	S	Protein kinase domain-containing protein OS=Arachis hypogaea OX=3818 GN=Ahy_A03g012782 PE=4 SV=1	Ahy_A03g012782	1	ASAEVLGK	21	S2	0.0026805	21	854.402	1.22357	1.08233	1.10901	1.02593	0.758791	0.800368
A0A445C7Q0	366	S	Protein kinase domain-containing protein OS=Arachis hypogaea OX=3818 GN=Ahy_A07g032794 PE=4 SV=1	Ahy_A07g032794	1	ASAEVLGK	21	S2	0.0026805	21	854.402	1.22357	1.08233	1.10901	1.02593	0.758791	0.800368
A0A445CGY7	347	S	Protein kinase domain-containing protein OS=Arachis hypogaea OX=3818 GN=Ahy_A07g036760 PE=4 SV=1	Ahy_A07g036760	1	ASAEVLGK	21	S2	0.0026805	21	854.402	1.22357	1.08233	1.10901	1.02593	0.758791	0.800368
A0A445DNB1	401	S	Protein kinase domain-containing protein OS=Arachis hypogaea OX=3818 GN=Ahy_A03g010720 PE=4 SV=1	Ahy_A03g010720	1	AVLESGPVVAVK	1	S5	0.000616761	1	1248.66	1.04757	0.965029	1.24456	0.922522	0.947551	0.872764
A0A445DNB1	288	S	Protein kinase domain-containing protein OS=Arachis hypogaea OX=3818 GN=Ahy_A03g010720 PE=4 SV=1	Ahy_A03g010720	1	KTSAVEVATVK	6	S3	1.35483e-07	6	1212.62	0.82012	1.04549	1.0206	1.24217	1.04048	0.831151
A0A445DNB1	653	S	Protein kinase domain-containing protein OS=Arachis hypogaea OX=3818 GN=Ahy_A03g010720 PE=4 SV=1	Ahy_A03g010720	0.996	RSSLKEDQDQIQTQHDLVEL	9	S3	1.11951e-05	7	2462.16	1.31058	1.17609	1.0361	0.935972	0.809823	0.731428
A0A445DNB1	535	T	Protein kinase domain-containing protein OS=Arachis hypogaea OX=3818 GN=Ahy_A03g010720 PE=4 SV=1	Ahy_A03g010720	0.975	VSDFGLAHLVGPSSTPNR	3	T15	0.000110135	5	1933.92	1.41327	1.22027	0.846101	0.937977	0.778982	0.803402
A0A445B796	262	S	N-acetyl-glutamate semialdehyde dehydrogenase OS=Arachis hypogaea OX=3818 GN=Ahy_A10g049498 PE=3 SV=1	Ahy_A10g049498	1	HVPETEQGLSDAAHSK	1	S15	0.00026316	1	1785.78	1.06203	0.753195	0.748038	1.70366	1.00764	0.725438	0.97	0.967	1.065	1.033	1.01	0.955	1.095	0.779	0.702	1.649	0.998	0.76	1.323	0.404394
A0A444XAE8	26	S	Aladin-like protein(predicted) OS=Arachis hypogaea OX=3818 GN=Ahy_B10g106308 PE=4 SV=1	Ahy_B10g106308	1	ELITANELSDDRANATYGK	6	S9	9.55807e-06	7	2160.98	0.908873	0.79498	0.732844	1.29357	1.28362	0.986114
A0A445BCY7	455	S	Chorismate synthase OS=Arachis hypogaea OX=3818 GN=Ahy_A09g041490 PE=3 SV=1	Ahy_A09g041490	0.997	IAFKPTSTIGK	6	S7	0.000174377	9	1242.65	0.921844	0.82517	0.811385	1.3144	1.06092	1.06628	0.967	0.935	0.909	1.13	0.933	1.124	0.953	0.883	0.893	1.163	1.137	0.949	1.191	0.06736
A0A444Z9L1	187	S	CTP_transf_like domain-containing protein OS=Arachis hypogaea OX=3818 GN=Ahy_B05g079318 PE=4 SV=1	Ahy_B05g079318	1	IEVVDLVSGGSGEVK	3	S11	0.000898758	3	1567.76	1.4836	0.848012	0.877802	0.995635	0.839974	0.954979
A0A445E4V9	129	S	DUF547 domain-containing protein OS=Arachis hypogaea OX=3818 GN=Ahy_A03g016914 PE=4 SV=1	Ahy_A03g016914	1	SPSNDIIR	9	S3	0.0029087	15	981.44	0.806331	0.781803	0.721506	1.6644	0.989517	1.03644
A0A444WS56	163	S	Transmembrane protein TauE-like(predicted) OS=Arachis hypogaea OX=3818 GN=Ahy_Scaffold1g106781 PE=4 SV=1	Ahy_Scaffold1g106781	1	ALEAEPKPGDDDSAESEYK	4	S13	3.06425e-05	4	2130.88	1.44349	1.15003	1.13095	0.858333	0.718689	0.69851
A0A444X9L6	807	S	Peptidyl serine alpha-galactosyltransferase(predicted) OS=Arachis hypogaea OX=3818 GN=Ahy_B10g106038 PE=4 SV=1	Ahy_B10g106038	0.997	SVHTGFMEMNGR	3	S1	0.00266841	3	1446.55	0.406929	0.494919	0.463292	1.56745	1.93354	1.13387	1.114	0.948	0.913	1.203	0.87	0.95	0.365	0.522	0.507	1.303	2.222	1.194	3.385	0.00613294
A0A445DZW2	158	S	RNA polymerase II subunit 5-mediating protein-like isoform A(predicted) OS=Arachis hypogaea OX=3818 GN=Ahy_A03g015233 PE=4 SV=1	Ahy_A03g015233	1	EDYIEDSHKGETK	1	S7	0.00326148	1	1630.66	0.776798	0.684571	0.4997	1.87954	1.35672	0.802668
A0A444YIM1	234	S	Kinetochore protein nuf2(predicted) OS=Arachis hypogaea OX=3818 GN=Ahy_B06g080586 PE=3 SV=1	Ahy_B06g080586	1	IAQSPDKIQR	6	S4	0.000237603	6	1235.61	0.665401	0.675338	0.981577	1.39837	1.19422	1.0851
A0A444XIM1	15	S	ABC transporter B family member 4-like protein(predicted) OS=Arachis hypogaea OX=3818 GN=Ahy_B09g096111 PE=4 SV=1	Ahy_B09g096111	0.995	SKSDDEATTSENQGEAK	4	S3	6.49021e-08	4	1876.74	0.927089	0.719186	0.539094	1.37884	0.859384	1.57641
A0A445A8T0	607	T	Coatomer subunit gamma OS=Arachis hypogaea OX=3818 GN=Ahy_B03g068116 PE=3 SV=1	Ahy_B03g068116	1	KPTGLGVSSSGPPSTADSYER	8	T3	6.25169e-10	12	2172.98	0.887519	0.673798	0.805371	1.66462	1.32759	0.641105
A0A445D1U9	253	S	H15 domain-containing protein OS=Arachis hypogaea OX=3818 GN=Ahy_A05g022879 PE=4 SV=1	Ahy_A05g022879	1	ASPAGGPAAAAVADAAASGGPK	41	S2	3.32575e-14	16	1844.85	0.942443	0.863038	0.746146	1.11543	1.19026	1.14268
A0A444Z0V8	253	S	H15 domain-containing protein OS=Arachis hypogaea OX=3818 GN=Ahy_B05g075290 PE=4 SV=1	Ahy_B05g075290	1	ASPAGGPAAAAVADAAASGGPK	41	S2	3.32575e-14	16	1844.85	0.942443	0.863038	0.746146	1.11543	1.19026	1.14268	0.713	0.993	0.97	1.157	1.122	1.042	1.322	0.869	0.769	0.964	1.061	1.097	1.055	0.661071
A0A445D1U9	269	S	H15 domain-containing protein OS=Arachis hypogaea OX=3818 GN=Ahy_A05g022879 PE=4 SV=1	Ahy_A05g022879	1	ASPAGGPAAAAVADAAASGGPK	8	S18	2.37821e-11	6	1924.82	0.936852	0.583716	0.73051	1.47813	1.09837	1.17242
A0A444Z0V8	269	S	H15 domain-containing protein OS=Arachis hypogaea OX=3818 GN=Ahy_B05g075290 PE=4 SV=1	Ahy_B05g075290	1	ASPAGGPAAAAVADAAASGGPK	8	S18	2.37821e-11	6	1924.82	0.936852	0.583716	0.73051	1.47813	1.09837	1.17242	0.713	0.993	0.97	1.157	1.122	1.042	1.314	0.588	0.753	1.278	0.979	1.125	1.274	0.303976
A0A445D1U9	229	T	H15 domain-containing protein OS=Arachis hypogaea OX=3818 GN=Ahy_A05g022879 PE=4 SV=1	Ahy_A05g022879	1	KNEVAPGAAETPNTSLAVATPGR	35	T20	6.10294e-13	22	2331.13	0.821922	0.739589	0.826636	1.29964	1.26047	1.05175
A0A445D1U9	220	T	H15 domain-containing protein OS=Arachis hypogaea OX=3818 GN=Ahy_A05g022879 PE=4 SV=1	Ahy_A05g022879	1	KNEVAPGAAETPNTSLAVATPGR	39	T11	6.71623e-08	12	2411.1	0.808095	0.780659	0.759337	1.38462	1.14124	1.12604
A0A445D1U9	224	S	H15 domain-containing protein OS=Arachis hypogaea OX=3818 GN=Ahy_A05g022879 PE=4 SV=1	Ahy_A05g022879	1	KNEVAPGAAETPNTSLAVATPGR	6	S15	6.71623e-08	12	2411.1	0.808095	0.780659	0.759337	1.38462	1.14124	1.12604
A0A445D1U9	130	S	H15 domain-containing protein OS=Arachis hypogaea OX=3818 GN=Ahy_A05g022879 PE=4 SV=1	Ahy_A05g022879	1	SADATDPNPSPSGSSRPR	21	S10	1.3168e-05	29	1878.8	0.539792	0.749607	0.722703	1.39872	1.51129	1.07789
A0A444Z0V8	130	S	H15 domain-containing protein OS=Arachis hypogaea OX=3818 GN=Ahy_B05g075290 PE=4 SV=1	Ahy_B05g075290	1	SADATDPNPSPSGSSRPR	21	S10	1.3168e-05	29	1878.8	0.539792	0.749607	0.722703	1.39872	1.51129	1.07789	0.713	0.993	0.97	1.157	1.122	1.042	0.757	0.755	0.745	1.209	1.347	1.034	1.591	0.00398342
A0A445BWF8	283	S	Serine/threonine-protein phosphatase 6 regulatory subunit 3(predicted) OS=Arachis hypogaea OX=3818 GN=Ahy_A08g039323 PE=3 SV=1	Ahy_A08g039323	1	SQHMYEPPIPVNPETVGAMLAK	6	S1	1.60663e-06	6	2489.16	0.962324	0.817727	1.04038	0.938922	1.22967	1.01097	1.046	1.041	0.936	1.002	0.939	1.036	0.92	0.786	1.112	0.937	1.31	0.976	1.144	0.413061
A0A445BWF8	745	S	Serine/threonine-protein phosphatase 6 regulatory subunit 3(predicted) OS=Arachis hypogaea OX=3818 GN=Ahy_A08g039323 PE=3 SV=1	Ahy_A08g039323	0.987	TQAGSPSPSSPANGESLPSNGSPATNDSIEEGVDASQR	1	S10	1.54701e-07	2	3780.6	2.40569	0.472994	1.14724	0.480969	1.0818	0.411304	1.046	1.041	0.936	1.002	0.939	1.036	2.3	0.454	1.226	0.48	1.152	0.397	0.51	0.364532
A0A445BWF8	740	S	Serine/threonine-protein phosphatase 6 regulatory subunit 3(predicted) OS=Arachis hypogaea OX=3818 GN=Ahy_A08g039323 PE=3 SV=1	Ahy_A08g039323	0.992	TQAGSPSPSSPANGESLPSNGSPATNDSIEEGVDASQR	2	S5	1.4465e-05	1	3781.58							1.046	1.041	0.936	1.002	0.939	1.036
A0A445CLQ4	13	S	TPT domain-containing protein OS=Arachis hypogaea OX=3818 GN=Ahy_A06g026810 PE=4 SV=1	Ahy_A06g026810	1	SKSYYENDIK	4	S3	0.000307016	4	1326.56	0.773429	0.711644	0.725378	1.37499	1.32581	1.08875
A0A444ZG71	146	S	ULP_PROTEASE domain-containing protein OS=Arachis hypogaea OX=3818 GN=Ahy_B04g070293 PE=3 SV=1	Ahy_B04g070293	1	GQDEASEDLSVR	3	S6	0.000157165	3	1385.56	0.77786	0.579023	0.905053	1.2489	1.31734	1.17182
A0A444ZG71	102	T	ULP_PROTEASE domain-containing protein OS=Arachis hypogaea OX=3818 GN=Ahy_B04g070293 PE=3 SV=1	Ahy_B04g070293	1	NDEHIGDDDTDDGMGNFLAR	7	T10	0.000137524	5	2286.86	0.978755	0.812121	0.805675	1.24686	1.10245	1.05414
A0A445BRH1	14	S	PCI domain-containing protein OS=Arachis hypogaea OX=3818 GN=Ahy_A08g037687 PE=3 SV=1	Ahy_A08g037687	1	DRSTPSNSVSSAVPSTLQHLK	25	S6	6.74864e-09	19	2371.07	1.03658	1.22243	1.06345	0.957053	0.898566	0.821919	1.024	1.037	1.092	0.942	0.964	0.942	1.012	1.179	0.974	1.016	0.932	0.873	0.891	0.195012
A0A445BRH1	16	S	PCI domain-containing protein OS=Arachis hypogaea OX=3818 GN=Ahy_A08g037687 PE=3 SV=1	Ahy_A08g037687	1	DRSTPSNSVSSAVPSTLQHLK	5	S8	6.62665e-07	14	2451.04	1.44039	0.796334	0.705485	0.706291	1.44127	0.910235	1.024	1.037	1.092	0.942	0.964	0.942	1.407	0.768	0.646	0.75	1.495	0.966	1.138	0.661561
A0A445BRH1	370	S	PCI domain-containing protein OS=Arachis hypogaea OX=3818 GN=Ahy_A08g037687 PE=3 SV=1	Ahy_A08g037687	1	ISLADVAK	6	S2	0.00305851	6	896.449	1.02351	0.8837	1.04527	1.05348	1.06727	0.926773	1.024	1.037	1.092	0.942	0.964	0.942	1	0.852	0.957	1.118	1.107	0.984	1.142	0.100903
A0A445BRH1	2	T	PCI domain-containing protein OS=Arachis hypogaea OX=3818 GN=Ahy_A08g037687 PE=3 SV=1	Ahy_A08g037687	1	MTQDLEMK	22	T2	0.0360497	12	944.379	1.33138	0.969596	0.65468	1.5201	0.769292	0.754958	1.024	1.037	1.092	0.942	0.964	0.942	1.3	0.935	0.6	1.614	0.798	0.801	1.133	0.739286
A0A444ZX65	633	S	YTH domain-containing protein OS=Arachis hypogaea OX=3818 GN=Ahy_B03g063380 PE=4 SV=1	Ahy_B03g063380	1	AQKSDVPSELLK	2	S4	0.000713774	2	1394.69	0.481181	0.574693	0.418465	1.66547	1.60537	1.25482	0.651	0.712	0.634	1.368	1.23	1.392	0.739	0.807	0.66	1.217	1.305	0.901	1.552	0.0280533
A0A444ZX65	386	T	YTH domain-containing protein OS=Arachis hypogaea OX=3818 GN=Ahy_B03g063380 PE=4 SV=1	Ahy_B03g063380	1	GFTPTILAVK	6	T3	0.00141393	6	1126.59	0.713812	0.573609	0.822544	1.23211	1.56763	1.0903	0.651	0.712	0.634	1.368	1.23	1.392	1.096	0.806	1.297	0.901	1.274	0.783	0.925	0.70757
A0A444ZX65	19	S	YTH domain-containing protein OS=Arachis hypogaea OX=3818 GN=Ahy_B03g063380 PE=4 SV=1	Ahy_B03g063380	1	LSLDTQPK	3	S2	0.00748404	3	981.465	0.66298	0.523738	0.484248	1.76248	1.28625	1.28031	0.651	0.712	0.634	1.368	1.23	1.392	1.018	0.736	0.764	1.288	1.046	0.92	1.292	0.143558
A0A444YCV6	135	S	ATPase_AAA_core domain-containing protein(predicted) OS=Arachis hypogaea OX=3818 GN=Ahy_B07g087748 PE=4 SV=1	Ahy_B07g087748	1	GLAYDISDDQQDITR	1	S7	0.0427863	1	1789.76	1.36007	1.044	0.969276	1.01842	0.608237
A0A445EJF4	319	S	RNA-binding protein 40 (Fragment)(predicted) OS=Arachis hypogaea OX=3818 GN=Ahy_A01g000148 PE=4 SV=1	Ahy_A01g000148	1	SQDLQEPEKDSPDPHK	8	S11	1.18576e-06	8	1929.82	0.715609	0.749887	0.770764	1.58157	1.25967	0.922504
A0A445CEG7	920	T	Protein kinase domain-containing protein OS=Arachis hypogaea OX=3818 GN=Ahy_A07g035817 PE=4 SV=1	Ahy_A07g035817	1	AQESVFEDGKFETR	6	T13	2.1036e-06	12	1722.74	1.17192	1.00737	0.685861	1.21485	0.998922	0.921076
A0A444Y0H8	915	T	Protein kinase domain-containing protein OS=Arachis hypogaea OX=3818 GN=Ahy_B08g090713 PE=4 SV=1	Ahy_B08g090713	1	AQESVFEDGKFETR	6	T13	2.1036e-06	12	1722.74	1.17192	1.00737	0.685861	1.21485	0.998922	0.921076	0.755	0.683	0.802	1.51	1.222	1.019	1.552	1.475	0.855	0.805	0.817	0.904	0.651	0.110386
A0A445CEG7	696	S	Protein kinase domain-containing protein OS=Arachis hypogaea OX=3818 GN=Ahy_A07g035817 PE=4 SV=1	Ahy_A07g035817	1	DSKSESDFPTLHQVPSAR	2	S4	4.72873e-08	2	2080.93	0.678112	0.702479	0.92753	1.35887	1.27331	1.05969
A0A444Y0H8	691	S	Protein kinase domain-containing protein OS=Arachis hypogaea OX=3818 GN=Ahy_B08g090713 PE=4 SV=1	Ahy_B08g090713	1	DSKSESDFPTLHQVPSAR	2	S4	4.72873e-08	2	2080.93	0.678112	0.702479	0.92753	1.35887	1.27331	1.05969	0.755	0.683	0.802	1.51	1.222	1.019	0.898	1.029	1.157	0.9	1.042	1.04	0.967	0.745045
A0A445CEG7	447	S	Protein kinase domain-containing protein OS=Arachis hypogaea OX=3818 GN=Ahy_A07g035817 PE=4 SV=1	Ahy_A07g035817	1	KGDSLIEQASNQGK	1	S4	0.000298455	1	1554.72	0.868126	0.784504	0.730463	1.56076	1.00892	1.04722
A0A445CEG7	744	S	Protein kinase domain-containing protein OS=Arachis hypogaea OX=3818 GN=Ahy_A07g035817 PE=4 SV=1	Ahy_A07g035817	1	MVQGLPVSLNGNQTTK	6	S8	2.56217e-05	6	1767.83	0.901927	0.831501	0.862077	1.06391	1.06047	1.28012
A0A444Y0H8	739	S	Protein kinase domain-containing protein OS=Arachis hypogaea OX=3818 GN=Ahy_B08g090713 PE=4 SV=1	Ahy_B08g090713	1	MVQGLPVSLNGNQTTK	6	S8	2.56217e-05	6	1767.83	0.901927	0.831501	0.862077	1.06391	1.06047	1.28012	0.755	0.683	0.802	1.51	1.222	1.019	1.195	1.217	1.075	0.705	0.868	1.256	0.811	0.243637
A0A445CEG7	320	S	Protein kinase domain-containing protein OS=Arachis hypogaea OX=3818 GN=Ahy_A07g035817 PE=4 SV=1	Ahy_A07g035817	1	NSTLIGVNFSANDLHDLDR	4	S10	2.27618e-09	4	2181	0.54402	0.739692	0.777261	1.39468	1.33561	1.20873
A0A444Y0H8	320	S	Protein kinase domain-containing protein OS=Arachis hypogaea OX=3818 GN=Ahy_B08g090713 PE=4 SV=1	Ahy_B08g090713	1	NSTLIGVNFSANDLHDLDR	4	S10	2.27618e-09	4	2181	0.54402	0.739692	0.777261	1.39468	1.33561	1.20873	0.755	0.683	0.802	1.51	1.222	1.019	0.721	1.083	0.969	0.924	1.093	1.186	1.155	0.341328
A0A445CEG7	1060	S	Protein kinase domain-containing protein OS=Arachis hypogaea OX=3818 GN=Ahy_A07g035817 PE=4 SV=1	Ahy_A07g035817	1	NTLVSGGVR	11	S5	0.00172647	18	982.472	1.19205	0.918266	0.69349	1.01278	1.23525	0.948164
A0A445CEJ0	1112	S	Protein kinase domain-containing protein OS=Arachis hypogaea OX=3818 GN=Ahy_A07g035820 PE=4 SV=1	Ahy_A07g035820	1	NTLVSGGVR	11	S5	0.00172647	18	982.472	1.19205	0.918266	0.69349	1.01278	1.23525	0.948164
A0A444Y0N0	1112	S	Protein kinase domain-containing protein OS=Arachis hypogaea OX=3818 GN=Ahy_B08g090715 PE=4 SV=1	Ahy_B08g090715	1	NTLVSGGVR	11	S5	0.00172647	18	982.472	1.19205	0.918266	0.69349	1.01278	1.23525	0.948164
A0A444Y0H8	1106	S	Protein kinase domain-containing protein OS=Arachis hypogaea OX=3818 GN=Ahy_B08g090713 PE=4 SV=1	Ahy_B08g090713	1	NTLVSGGVR	11	S5	0.00172647	18	982.472	1.19205	0.918266	0.69349	1.01278	1.23525	0.948164	0.755	0.683	0.802	1.51	1.222	1.019	1.579	1.344	0.865	0.671	1.011	0.93	0.69	0.179478
A0A444ZN16	1130	S	Protein kinase domain-containing protein OS=Arachis hypogaea OX=3818 GN=Ahy_B04g072276 PE=4 SV=1	Ahy_B04g072276	1	NTLVSGGVR	11	S5	0.00172647	18	982.472	1.19205	0.918266	0.69349	1.01278	1.23525	0.948164
A0A445CEG7	1057	T	Protein kinase domain-containing protein OS=Arachis hypogaea OX=3818 GN=Ahy_A07g035817 PE=4 SV=1	Ahy_A07g035817	1	RNTLVSGGVR	12	T3	0.000589989	6	1138.57	0.776861	0.769947	0.81828	1.63492	1.08609	0.913895
A0A445CEJ0	1109	T	Protein kinase domain-containing protein OS=Arachis hypogaea OX=3818 GN=Ahy_A07g035820 PE=4 SV=1	Ahy_A07g035820	1	RNTLVSGGVR	12	T3	0.000589989	6	1138.57	0.776861	0.769947	0.81828	1.63492	1.08609	0.913895
A0A444Y0N0	1109	T	Protein kinase domain-containing protein OS=Arachis hypogaea OX=3818 GN=Ahy_B08g090715 PE=4 SV=1	Ahy_B08g090715	1	RNTLVSGGVR	12	T3	0.000589989	6	1138.57	0.776861	0.769947	0.81828	1.63492	1.08609	0.913895
A0A444Y0H8	1103	T	Protein kinase domain-containing protein OS=Arachis hypogaea OX=3818 GN=Ahy_B08g090713 PE=4 SV=1	Ahy_B08g090713	1	RNTLVSGGVR	12	T3	0.000589989	6	1138.57	0.776861	0.769947	0.81828	1.63492	1.08609	0.913895	0.755	0.683	0.802	1.51	1.222	1.019	1.029	1.127	1.02	1.083	0.889	0.897	0.903	0.21809
A0A444ZN16	1127	T	Protein kinase domain-containing protein OS=Arachis hypogaea OX=3818 GN=Ahy_B04g072276 PE=4 SV=1	Ahy_B04g072276	1	RNTLVSGGVR	12	T3	0.000589989	6	1138.57	0.776861	0.769947	0.81828	1.63492	1.08609	0.913895
A0A445CEG7	708	S	Protein kinase domain-containing protein OS=Arachis hypogaea OX=3818 GN=Ahy_A07g035817 PE=4 SV=1	Ahy_A07g035817	1	SESDFPTLHQVPSAR	6	S13	0.00152176	6	1750.78	0.74552	0.696809	0.748905	1.39243	1.30062	1.11571
A0A444Y0H8	703	S	Protein kinase domain-containing protein OS=Arachis hypogaea OX=3818 GN=Ahy_B08g090713 PE=4 SV=1	Ahy_B08g090713	1	SESDFPTLHQVPSAR	6	S13	0.00152176	6	1750.78	0.74552	0.696809	0.748905	1.39243	1.30062	1.11571	0.755	0.683	0.802	1.51	1.222	1.019	0.987	1.02	0.934	0.922	1.064	1.095	1.048	0.494233
A0A445CEG7	142	S	Protein kinase domain-containing protein OS=Arachis hypogaea OX=3818 GN=Ahy_A07g035817 PE=4 SV=1	Ahy_A07g035817	1	SNYGSIR	6	S5	0.154155	6	876.361	0.688778	0.870015	0.807738	1.60925	1.02275	1.00147
A0A445CEJ0	141	S	Protein kinase domain-containing protein OS=Arachis hypogaea OX=3818 GN=Ahy_A07g035820 PE=4 SV=1	Ahy_A07g035820	1	SNYGSIR	6	S5	0.154155	6	876.361	0.688778	0.870015	0.807738	1.60925	1.02275	1.00147
A0A444Y0N0	141	S	Protein kinase domain-containing protein OS=Arachis hypogaea OX=3818 GN=Ahy_B08g090715 PE=4 SV=1	Ahy_B08g090715	1	SNYGSIR	6	S5	0.154155	6	876.361	0.688778	0.870015	0.807738	1.60925	1.02275	1.00147
A0A444Y0H8	142	S	Protein kinase domain-containing protein OS=Arachis hypogaea OX=3818 GN=Ahy_B08g090713 PE=4 SV=1	Ahy_B08g090713	1	SNYGSIR	6	S5	0.154155	6	876.361	0.688778	0.870015	0.807738	1.60925	1.02275	1.00147	0.755	0.683	0.802	1.51	1.222	1.019	0.912	1.274	1.007	1.066	0.837	0.983	0.904	0.474988
A0A445CEG7	563	S	Protein kinase domain-containing protein OS=Arachis hypogaea OX=3818 GN=Ahy_A07g035817 PE=4 SV=1	Ahy_A07g035817	1	STKSDDLHGSQFNISDLLSDAKPSDSVTGSDNNLHNGNQPLR	1	S4	3.68739e-07	1	4562.07	0.245881		1.26615	1.12656	1.36142
A0A445CEG7	861	T	Protein kinase domain-containing protein OS=Arachis hypogaea OX=3818 GN=Ahy_A07g035817 PE=4 SV=1	Ahy_A07g035817	1	THHVTPLTTGEIYQK	2	T5	0.000948744	2	1884.83
A0A445CEG7	349	S	Protein kinase domain-containing protein OS=Arachis hypogaea OX=3818 GN=Ahy_A07g035817 PE=4 SV=1	Ahy_A07g035817	1	VAVESVGVNNSLLNNK	4	S11	0.00338403	4	1736.86	1.02902	0.704735	0.990504	1.07285	1.14761	1.05528
A0A444Y0H8	349	S	Protein kinase domain-containing protein OS=Arachis hypogaea OX=3818 GN=Ahy_B08g090713 PE=4 SV=1	Ahy_B08g090713	1	VAVESVGVNNSLLNNK	4	S11	0.00338403	4	1736.86	1.02902	0.704735	0.990504	1.07285	1.14761	1.05528	0.755	0.683	0.802	1.51	1.222	1.019	1.363	1.032	1.235	0.71	0.939	1.036	0.74	0.0921454
A0A445CEG7	132	S	Protein kinase domain-containing protein OS=Arachis hypogaea OX=3818 GN=Ahy_A07g035817 PE=4 SV=1	Ahy_A07g035817	1	VNTSLQGDK	4	S4	0.00104475	4	1041.46	0.716277	0.799281	0.806345	1.3965	1.16614	1.11546
A0A444Y0H8	132	S	Protein kinase domain-containing protein OS=Arachis hypogaea OX=3818 GN=Ahy_B08g090713 PE=4 SV=1	Ahy_B08g090713	1	VNTSLQGDK	4	S4	0.00104475	4	1041.46	0.716277	0.799281	0.806345	1.3965	1.16614	1.11546	0.755	0.683	0.802	1.51	1.222	1.019	0.949	1.17	1.005	0.925	0.954	1.095	0.952	0.586301
A0A445CEG7	546	S	Protein kinase domain-containing protein OS=Arachis hypogaea OX=3818 GN=Ahy_A07g035817 PE=4 SV=1	Ahy_A07g035817	1	VYYSER	4	S4	0.115718	4	896.355	0.697855	0.698901	0.843732	1.59303	1.10222	1.06426
A0A445CEJ0	548	S	Protein kinase domain-containing protein OS=Arachis hypogaea OX=3818 GN=Ahy_A07g035820 PE=4 SV=1	Ahy_A07g035820	1	VYYSER	4	S4	0.115718	4	896.355	0.697855	0.698901	0.843732	1.59303	1.10222	1.06426
A0A444Y0N0	548	S	Protein kinase domain-containing protein OS=Arachis hypogaea OX=3818 GN=Ahy_B08g090715 PE=4 SV=1	Ahy_B08g090715	1	VYYSER	4	S4	0.115718	4	896.355	0.697855	0.698901	0.843732	1.59303	1.10222	1.06426
A0A444Y0H8	546	S	Protein kinase domain-containing protein OS=Arachis hypogaea OX=3818 GN=Ahy_B08g090713 PE=4 SV=1	Ahy_B08g090713	1	VYYSER	4	S4	0.115718	4	896.355	0.697855	0.698901	0.843732	1.59303	1.10222	1.06426	0.755	0.683	0.802	1.51	1.222	1.019	0.924	1.023	1.052	1.055	0.902	1.044	1.001	0.996374
A0A445BTB4	298	S	CRAL-TRIO domain-containing protein OS=Arachis hypogaea OX=3818 GN=Ahy_A08g038385 PE=4 SV=1	Ahy_A08g038385	1	TPSSSVSHSASSSDSTSLDPDSDGSNTEN	4	S22	3.59978e-10	4	3015.09	1.88027	0.794009	0.879288	1.19129	0.904271	0.350865
A0A445BTB4	301	S	CRAL-TRIO domain-containing protein OS=Arachis hypogaea OX=3818 GN=Ahy_A08g038385 PE=4 SV=1	Ahy_A08g038385	1	TPSSSVSHSASSSDSTSLDPDSDGSNTEN	3	S25	3.59978e-10	4	3015.09	1.88027	0.794009	0.879288	1.19129	0.904271	0.350865
A0A445BTB4	291	S	CRAL-TRIO domain-containing protein OS=Arachis hypogaea OX=3818 GN=Ahy_A08g038385 PE=4 SV=1	Ahy_A08g038385	0.981	TPSSSVSHSASSSDSTSLDPDSDGSNTEN	1	S15	1.92531e-08	1	3016.07
A0A444X931	40	T	Protein kinase domain-containing protein OS=Arachis hypogaea OX=3818 GN=Ahy_B10g105886 PE=4 SV=1	Ahy_B10g105886	0.99	GVVVSLPPPTPSSQTTKPSSK	1	T10	0.00158926	1	2174.11	0.871012	0.89745	0.767314	1.23821	1.23619	0.989821
A0A444X931	587	S	Protein kinase domain-containing protein OS=Arachis hypogaea OX=3818 GN=Ahy_B10g105886 PE=4 SV=1	Ahy_B10g105886	0.997	LLHGASSR	5	S6	0.110412	5	920.435	0.714397	1.00081	0.878084	1.62613	0.975196	0.805376
A0A444X931	67	S	Protein kinase domain-containing protein OS=Arachis hypogaea OX=3818 GN=Ahy_B10g105886 PE=4 SV=1	Ahy_B10g105886	1	NSPAPGSNPSSVSSTPLR	1	S2	8.41169e-05	3	1834.83	0.816526	0.725883	0.807391	1.46192	1.08581	1.10247
A0A444X931	93	S	Protein kinase domain-containing protein OS=Arachis hypogaea OX=3818 GN=Ahy_B10g105886 PE=4 SV=1	Ahy_B10g105886	1	RPFPPPSPAK	16	S7	0.000165211	16	1173.58	0.746829	0.702517	0.823578	1.53229	1.36107	0.833708
A0A445ACK8	78	S	Protein kinase domain-containing protein OS=Arachis hypogaea OX=3818 GN=Ahy_B02g057640 PE=4 SV=1	Ahy_B02g057640	1	RPFPPPSPAK	16	S7	0.000165211	16	1173.58	0.746829	0.702517	0.823578	1.53229	1.36107	0.833708
A0A445EXJ2	81	S	Protein kinase domain-containing protein OS=Arachis hypogaea OX=3818 GN=Ahy_A01g004913 PE=4 SV=1	Ahy_A01g004913	1	RPFPPPSPAK	16	S7	0.000165211	16	1173.58	0.746829	0.702517	0.823578	1.53229	1.36107	0.833708
A0A444WSZ9	102	S	Protein kinase domain-containing protein OS=Arachis hypogaea OX=3818 GN=Ahy_Scaffold1g106886 PE=3 SV=1	Ahy_Scaffold1g106886	1	RPFPPPSPAK	16	S7	0.000165211	16	1173.58	0.746829	0.702517	0.823578	1.53229	1.36107	0.833708
A0A445B772	94	S	Protein kinase domain-containing protein OS=Arachis hypogaea OX=3818 GN=Ahy_A10g049454 PE=4 SV=1	Ahy_A10g049454	1	RPFPPPSPAK	16	S7	0.000165211	16	1173.58	0.746829	0.702517	0.823578	1.53229	1.36107	0.833708
A0A444X931	350	S	Protein kinase domain-containing protein OS=Arachis hypogaea OX=3818 GN=Ahy_B10g105886 PE=4 SV=1	Ahy_B10g105886	1	TESGIFR	19	S3	0.040389	19	889.382	0.961691	0.860394	0.881683	1.39338	0.900829	1.00202
A0A445ACK8	346	S	Protein kinase domain-containing protein OS=Arachis hypogaea OX=3818 GN=Ahy_B02g057640 PE=4 SV=1	Ahy_B02g057640	1	TESGIFR	19	S3	0.040389	19	889.382	0.961691	0.860394	0.881683	1.39338	0.900829	1.00202
A0A445EXJ2	344	S	Protein kinase domain-containing protein OS=Arachis hypogaea OX=3818 GN=Ahy_A01g004913 PE=4 SV=1	Ahy_A01g004913	1	TESGIFR	19	S3	0.040389	19	889.382	0.961691	0.860394	0.881683	1.39338	0.900829	1.00202
A0A444X442	361	S	Protein kinase domain-containing protein OS=Arachis hypogaea OX=3818 GN=Ahy_B10g103799 PE=4 SV=1	Ahy_B10g103799	1	TESGIFR	19	S3	0.040389	19	889.382	0.961691	0.860394	0.881683	1.39338	0.900829	1.00202	0.769	0.674	1.236	1.331	0.662	1.327	1.251	1.277	0.713	1.047	1.361	0.755	0.976	0.944316
A0A444WSZ9	361	S	Protein kinase domain-containing protein OS=Arachis hypogaea OX=3818 GN=Ahy_Scaffold1g106886 PE=3 SV=1	Ahy_Scaffold1g106886	1	TESGIFR	19	S3	0.040389	19	889.382	0.961691	0.860394	0.881683	1.39338	0.900829	1.00202
A0A445B6H2	361	S	Protein kinase domain-containing protein OS=Arachis hypogaea OX=3818 GN=Ahy_A10g049024 PE=4 SV=1	Ahy_A10g049024	1	TESGIFR	19	S3	0.040389	19	889.382	0.961691	0.860394	0.881683	1.39338	0.900829	1.00202
A0A445B772	356	S	Protein kinase domain-containing protein OS=Arachis hypogaea OX=3818 GN=Ahy_A10g049454 PE=4 SV=1	Ahy_A10g049454	1	TESGIFR	19	S3	0.040389	19	889.382	0.961691	0.860394	0.881683	1.39338	0.900829	1.00202
A0A445A9F0	84	S	MFS domain-containing protein OS=Arachis hypogaea OX=3818 GN=Ahy_B03g068351 PE=3 SV=1	Ahy_B03g068351	1	GYASSGEEPQSR	7	S4	0.000171506	13	1347.52	1.15401	0.665816	0.823027	1.48355	1.26018	0.613412	1.206	1.031	1.337	0.914	0.985	0.532	0.957	0.646	0.616	1.623	1.279	1.153	1.827	0.0237276
A0A444Z8P3	245	S	MBD domain-containing protein(predicted) OS=Arachis hypogaea OX=3818 GN=Ahy_B05g078970 PE=4 SV=1	Ahy_B05g078970	1	EIQDEDKLSPASTVK	6	S9	1.75286e-05	6	1739.81	0.617822	0.464373	0.32403	1.92283	1.39157	1.27937
A0A445D6V5	240	S	MBD domain-containing protein(predicted) OS=Arachis hypogaea OX=3818 GN=Ahy_A05g024608 PE=4 SV=1	Ahy_A05g024608	1	EIQDEDKLSPASTVK	6	S9	1.75286e-05	6	1739.81	0.617822	0.464373	0.32403	1.92283	1.39157	1.27937
A0A444Z8P3	271	S	MBD domain-containing protein(predicted) OS=Arachis hypogaea OX=3818 GN=Ahy_B05g078970 PE=4 SV=1	Ahy_B05g078970	1	EISDESSLELPDANSSEK	5	S3	0.000396893	5	2029.85	0.79077	0.624075	0.729228	1.36022	1.25736	1.23834
A0A445D6V5	266	S	MBD domain-containing protein(predicted) OS=Arachis hypogaea OX=3818 GN=Ahy_A05g024608 PE=4 SV=1	Ahy_A05g024608	1	EISDESSLELPDANSSEK	5	S3	0.000396893	5	2029.85	0.79077	0.624075	0.729228	1.36022	1.25736	1.23834
A0A444Z8P3	100	S	MBD domain-containing protein(predicted) OS=Arachis hypogaea OX=3818 GN=Ahy_B05g078970 PE=4 SV=1	Ahy_B05g078970	1	KEESNTIHSPNNDALEKPMVETSR	21	S9	7.6443e-10	6	2806.27	0.537898	0.365951	0.581909	1.9117	1.32802	1.27452
A0A445D6V5	100	S	MBD domain-containing protein(predicted) OS=Arachis hypogaea OX=3818 GN=Ahy_A05g024608 PE=4 SV=1	Ahy_A05g024608	1	KEESNTIHSPNNDALEKPMVETSR	21	S9	7.6443e-10	6	2806.27	0.537898	0.365951	0.581909	1.9117	1.32802	1.27452
A0A444Z8P3	624	S	MBD domain-containing protein(predicted) OS=Arachis hypogaea OX=3818 GN=Ahy_B05g078970 PE=4 SV=1	Ahy_B05g078970	1	RLSGHDPEVLPTETAPEYSTR	4	S3	2.45711e-08	4	2435.12	0.633456	0.415368	0.510043	1.56471	1.598	1.27843
A0A445D6V5	619	S	MBD domain-containing protein(predicted) OS=Arachis hypogaea OX=3818 GN=Ahy_A05g024608 PE=4 SV=1	Ahy_A05g024608	1	RLSGHDPEVLPTETAPEYSTR	4	S3	2.45711e-08	4	2435.12	0.633456	0.415368	0.510043	1.56471	1.598	1.27843
A0A444Z8P3	1081	S	MBD domain-containing protein(predicted) OS=Arachis hypogaea OX=3818 GN=Ahy_B05g078970 PE=4 SV=1	Ahy_B05g078970	1	SVPTQPPSLSPSFLSR	6	S10	6.83827e-05	6	1779.87	1.05257	0.901531	1.04381	1.0595	1.07981	0.862788
A0A444ZE94	3	S	Resveratrol synthase(predicted) OS=Arachis hypogaea OX=3818 GN=Ahy_B04g070022 PE=3 SV=1	Ahy_B04g070022	1	MVSVSEIR	3	S3	0.0246167	3	869.413	1.26611	1.08232	1.13112	1.03233	0.739451	0.748671
A0A445BAK6	430	S	Calmodulin-binding transcription activator 2 (Fragment)(predicted) OS=Arachis hypogaea OX=3818 GN=Ahy_A10g050816 PE=3 SV=1	Ahy_A10g050816	1	HADGQSQYALQSNSLNK	4	S14	6.63412e-09	4	1940.85	0.498472	0.421116	0.602656	2.07491	1.18123	1.22162
A0A445BAK6	462	S	Calmodulin-binding transcription activator 2 (Fragment)(predicted) OS=Arachis hypogaea OX=3818 GN=Ahy_A10g050816 PE=3 SV=1	Ahy_A10g050816	1	KVDSFSR	10	S4	0.0105598	10	918.408	0.483113	0.423224	1.48641	1.08723	0.880988	1.63904
A0A444ZTF4	447	S	Calmodulin-binding transcription activator 2 isoform A(predicted) OS=Arachis hypogaea OX=3818 GN=Ahy_B03g062225 PE=3 SV=1	Ahy_B03g062225	1	KVDSFSR	10	S4	0.0105598	10	918.408	0.483113	0.423224	1.48641	1.08723	0.880988	1.63904
A0A445DMP5	447	S	ANK_REP_REGION domain-containing protein(predicted) OS=Arachis hypogaea OX=3818 GN=Ahy_A03g010569 PE=3 SV=1	Ahy_A03g010569	1	KVDSFSR	10	S4	0.0105598	10	918.408	0.483113	0.423224	1.48641	1.08723	0.880988	1.63904
A0A445BAK6	1037	S	Calmodulin-binding transcription activator 2 (Fragment)(predicted) OS=Arachis hypogaea OX=3818 GN=Ahy_A10g050816 PE=3 SV=1	Ahy_A10g050816	1	SMVQYPEAR	28	S1	0.00133701	9	1160.48	0.625403	0.706621	0.599637	1.94	1.07675	1.05159
A0A444ZTF4	1021	S	Calmodulin-binding transcription activator 2 isoform A(predicted) OS=Arachis hypogaea OX=3818 GN=Ahy_B03g062225 PE=3 SV=1	Ahy_B03g062225	1	SMVQYPEAR	28	S1	0.00133701	9	1160.48	0.625403	0.706621	0.599637	1.94	1.07675	1.05159
A0A445DMP5	1021	S	ANK_REP_REGION domain-containing protein(predicted) OS=Arachis hypogaea OX=3818 GN=Ahy_A03g010569 PE=3 SV=1	Ahy_A03g010569	1	SMVQYPEAR	28	S1	0.00133701	9	1160.48	0.625403	0.706621	0.599637	1.94	1.07675	1.05159
A0A444YW85	94	T	B-like cyclin OS=Arachis hypogaea OX=3818 GN=Ahy_B06g085966 PE=3 SV=1	Ahy_B06g085966	1	NQKPAVTPPETVDAAK	15	T7	5.34818e-05	15	1745.85	0.831984	0.731377	0.867018	1.40144	1.19807	0.970112
A0A445DXM5	632	S	Protein CASP OS=Arachis hypogaea OX=3818 GN=Ahy_A03g014311 PE=3 SV=1	Ahy_A03g014311	1	KYAEDLESGFTSDVESK	6	S12	4.71106e-09	6	1984.84	1.02121	0.800254	0.80993	1.30487	1.09147	0.972265
A0A444WV50	41	S	GDA1/CD39 nucleoside phosphatase family protein(predicted) OS=Arachis hypogaea OX=3818 GN=Ahy_Scaffold1g107260 PE=3 SV=1	Ahy_Scaffold1g107260	0.975	VSSSLQDFSSYPQFGPER	1	S2	0.0461552	1	2110.91
A0A445B827	443	S	Terpene cyclase/mutase family member OS=Arachis hypogaea OX=3818 GN=Ahy_A10g049875 PE=3 SV=1	Ahy_A10g049875	1	AHSFIK	5	S3	0.0136495	5	782.36	0.871228	1.07383	0.601265	1.71126	0.899451	0.842968
A0A444ZG49	676	S	ABC transporter C family member 14(predicted) OS=Arachis hypogaea OX=3818 GN=Ahy_B04g070294 PE=4 SV=1	Ahy_B04g070294	1	AGLDFGALVAAHESAMEITETGDGFSQSPK	4	S28	1.1417e-07	5	3116.39	1.22334	1.00161	1.19335	0.671048	0.740045	1.17061
A0A444ZG49	84	S	ABC transporter C family member 14(predicted) OS=Arachis hypogaea OX=3818 GN=Ahy_B04g070294 PE=4 SV=1	Ahy_B04g070294	1	GSSGIDAIRISDVIESSR	3	S11	0.000398482	3	1941.93	0.827612	1.10264	0.968994	1.00531	1.09544
A0A445DIM0	233	S	ABC transporter C family member 4(predicted) OS=Arachis hypogaea OX=3818 GN=Ahy_A04g020807 PE=4 SV=1	Ahy_A04g020807	1	GSSGIDAIRISDVIESSR	3	S11	0.000398482	3	1941.93	0.827612	1.10264	0.968994	1.00531	1.09544		1.098	1.193	1.056	0.736	0.923	0.998	0.754	0.924	0.918	1.366	1.187		1.475	0.0304055
A0A444ZG49	684	S	ABC transporter C family member 14(predicted) OS=Arachis hypogaea OX=3818 GN=Ahy_B04g070294 PE=4 SV=1	Ahy_B04g070294	1	IPSKEKESAGEK	19	S3	1.99834e-06	19	1382.66	0.757976	1.00864	1.42266	1.17966	0.744106	0.886959
A0A445DIM0	889	S	ABC transporter C family member 4(predicted) OS=Arachis hypogaea OX=3818 GN=Ahy_A04g020807 PE=4 SV=1	Ahy_A04g020807	1	IPSKEKESAGEK	19	S3	1.99834e-06	19	1382.66	0.757976	1.00864	1.42266	1.17966	0.744106	0.886959	1.098	1.193	1.056	0.736	0.923	0.998	0.69	0.845	1.347	1.603	0.806	0.889	1.144	0.686803
A0A444ZG49	92	T	ABC transporter C family member 14(predicted) OS=Arachis hypogaea OX=3818 GN=Ahy_B04g070294 PE=4 SV=1	Ahy_B04g070294	1	ISDVIESSRTWLSNDR	5	T10	9.74898e-05	6	1957.9	0.94519	1.00901	1.09771	0.954022	1.02687	0.967194
A0A445DIM0	241	T	ABC transporter C family member 4(predicted) OS=Arachis hypogaea OX=3818 GN=Ahy_A04g020807 PE=4 SV=1	Ahy_A04g020807	1	ISDVIESSRTWLSNDR	5	T10	9.74898e-05	6	1957.9	0.94519	1.00901	1.09771	0.954022	1.02687	0.967194	1.098	1.193	1.056	0.736	0.923	0.998	0.861	0.846	1.04	1.296	1.113	0.969	1.23	0.128633
A0A445B7J2	207	S	BAG-associated GRAM protein 1 isoform A(predicted) OS=Arachis hypogaea OX=3818 GN=Ahy_A10g049600 PE=3 SV=1	Ahy_A10g049600	1	INGFGGPSTR	2	S8	0.00213295	2	1086.46	0.531306	0.679979	0.691372	1.7737	1.22695	1.0967	1.03	1.068	0.983	0.879	1.077	0.963	0.516	0.637	0.703	2.018	1.139	1.139	2.315	0.0186411
A0A445BDI9	241	S	ENTH domain-containing protein OS=Arachis hypogaea OX=3818 GN=Ahy_A09g041706 PE=4 SV=1	Ahy_A09g041706	1	GRSQDVNDYNYGSR	5	S3	4.57072e-05	5	1710.69	0.86261	0.847475	0.706149	1.42899	1.05759	1.09719	0.991	0.974	0.999	0.98	0.963	1.091	0.87	0.87	0.707	1.458	1.098	1.006	1.456	0.0493022
A0A445BDI9	293	S	ENTH domain-containing protein OS=Arachis hypogaea OX=3818 GN=Ahy_A09g041706 PE=4 SV=1	Ahy_A09g041706	1	LEQKLSEQNMGAPPSYEDAVGESQSSVHHER	4	S6	5.91657e-11	4	3519.55	0.824847	0.823329	0.711562	1.34603	1.28949	1.00475	0.991	0.974	0.999	0.98	0.963	1.091	0.832	0.845	0.712	1.373	1.339	0.921	1.521	0.0442558
A0A444XBA7	22	S	U2 snRNP auxiliary factor large subunit(predicted) OS=Arachis hypogaea OX=3818 GN=Ahy_B09g094493 PE=4 SV=1	Ahy_B09g094493	1	LHNSHSRPDSSPPPPDPTNDDLPDSK	1	S4	8.7751e-06	1	2982.23	0.596437	0.561317	0.762301	1.81358	1.26187	1.00449
A0A444XBA7	24	S	U2 snRNP auxiliary factor large subunit(predicted) OS=Arachis hypogaea OX=3818 GN=Ahy_B09g094493 PE=4 SV=1	Ahy_B09g094493	1	LHNSHSRPDSSPPPPDPTNDDLPDSK	2	S6	8.7751e-06	1	2982.23	0.596437	0.561317	0.762301	1.81358	1.26187	1.00449
A0A445CVG5	113	S	PREDICTED: At4g00950(predicted) OS=Arachis hypogaea OX=3818 GN=Ahy_A06g030180 PE=4 SV=1	Ahy_A06g030180	1	ATSFTTPFR	10	S3	0.0135126	11	1107.49	0.739513	0.801203	0.831852	1.23578	1.22879	1.16286
A0A444YU44	115	S	PREDICTED: At4g00950(predicted) OS=Arachis hypogaea OX=3818 GN=Ahy_B06g085317 PE=4 SV=1	Ahy_B06g085317	1	ATSFTTPFR	10	S3	0.0135126	11	1107.49	0.739513	0.801203	0.831852	1.23578	1.22879	1.16286
A0A445CVG5	95	S	PREDICTED: At4g00950(predicted) OS=Arachis hypogaea OX=3818 GN=Ahy_A06g030180 PE=4 SV=1	Ahy_A06g030180	0.99	TMSMPSPTTVLEGPYVMR	4	S3	2.63976e-05	7	2076.92	0.79979	0.709369	0.806283	1.03338	1.40024	1.25094
A0A444ZTQ9	84	T	Small GTPase superfamily(predicted) OS=Arachis hypogaea OX=3818 GN=Ahy_B03g062260 PE=4 SV=1	Ahy_B03g062260	1	TMYLEDR	13	T1	0.0370811	13	1023.39	1.2556	0.948857	1.04735	0.917308	0.946682	0.884196
A0A444YAM6	183	S	NAC domain-containing protein OS=Arachis hypogaea OX=3818 GN=Ahy_B07g086781 PE=4 SV=1	Ahy_B07g086781	1	KQDESLEGSNGEEMER	9	S9	0.000181009	4	1917.75				1.28431	0.704642	1.01105
A0A444YAM6	291	S	NAC domain-containing protein OS=Arachis hypogaea OX=3818 GN=Ahy_B07g086781 PE=4 SV=1	Ahy_B07g086781	1	LFSPLHK	2	S3	0.019081	2	921.459	0.762971	0.565895	0.461367	1.44657	1.39094	1.37226
A0A445AD57	70	S	AP2/ERF domain-containing protein OS=Arachis hypogaea OX=3818 GN=Ahy_B02g057868 PE=4 SV=1	Ahy_B02g057868	1	EFKDDSDIDEDEDYDVDDVVGGGSVK	3	S6	7.29284e-10	3	2942.16
A0A444XAZ8	150	S	LysM domain-containing protein OS=Arachis hypogaea OX=3818 GN=Ahy_B10g106475 PE=4 SV=1	Ahy_B10g106475	1	HTSEADFSR	2	S3	0.0318918	2	1129.43	0.667321	0.43742	0.816517	1.59363	1.52202	0.9631
A0A444Z7Q6	206	S	Eukaryotic translation initiation factor 3 subunit C OS=Arachis hypogaea OX=3818 GN=Ahy_B05g078642 PE=3 SV=1	Ahy_B05g078642	0.988	GRDDLKSDSEVSHYEDEK	3	S7	0.000111532	5	2188.9	0.582304	0.62134	0.656418	1.75245	1.4721	0.915383	1.139	0.946	1.084	0.875	0.949	1.009	0.511	0.657	0.606	2.003	1.551	0.907	2.515	0.0232271
A0A444XNT4	54	T	Exosome complex component OS=Arachis hypogaea OX=3818 GN=Ahy_B09g097262 PE=4 SV=1	Ahy_B09g097262	0.994	RTLSPSPDSSDQRPTVEVTGHK	1	T2	0.0008803	6	2474.17	0.929798	0.813577	0.949839	1.44268	1.04449	0.819614
A0A444XNT4	58	S	Exosome complex component OS=Arachis hypogaea OX=3818 GN=Ahy_B09g097262 PE=4 SV=1	Ahy_B09g097262	1	TLSPSPDSSDQRPTVEVTGHK	6	S5	4.00647e-05	6	2318.07	0.817995	0.72025	0.78449	1.52148	1.11999	1.03579
A0A444ZWK0	31	S	mediator of RNA polymerase II transcription subunit 16(predicted) OS=Arachis hypogaea OX=3818 GN=Ahy_B03g063235 PE=4 SV=1	Ahy_B03g063235	0.991	SESITVSGEDQEVAPPEDK	4	S3	0.000346397	5	2096.89	0.816356	1.07378	0.774252	1.3926	1.04307	0.899949
A0A445AFM2	388	S	DWNN domain-containing protein OS=Arachis hypogaea OX=3818 GN=Ahy_B02g058873 PE=4 SV=1	Ahy_B02g058873	1	LPSPTSSAASK	9	S3	1.73056e-05	9	1125.52	0.688212	0.58857	0.577151	1.77794	1.40605	0.962084
A0A445E744	223	S	Protein kinase domain-containing protein OS=Arachis hypogaea OX=3818 GN=Ahy_A02g005567 PE=4 SV=1	Ahy_A02g005567	0.994	EQASSSTGTHRLSDADGTK	2	S13	6.28715e-06	7	2027.87	0.738073	0.767589	0.637211	1.65914	1.22069	0.977303
A0A445AYP3	287	S	Protein CHUP1, chloroplastic isoform A(predicted) OS=Arachis hypogaea OX=3818 GN=Ahy_B01g056339 PE=4 SV=1	Ahy_B01g056339	0.991	ASSIPSPTATIHVNNESK	2	S6	0.000217975	3	1932.91	0.617804	0.467079	0.454677	1.71413	1.41578	1.33053
A0A445E3S9	98	S	Rab-GAP TBC domain-containing protein OS=Arachis hypogaea OX=3818 GN=Ahy_A03g016620 PE=4 SV=1	Ahy_A03g016620	1	LSISHVER	5	S4	0.0219356	11	1020.49	0.717252	0.585176	0.744243	1.6855	1.15557	1.11226
A0A445E3S9	85	S	Rab-GAP TBC domain-containing protein OS=Arachis hypogaea OX=3818 GN=Ahy_A03g016620 PE=4 SV=1	Ahy_A03g016620	1	RSFSHNDAGTSDHTYGADEEEVQSPTIIANLNR	6	S24	1.24972e-08	6	3791.6	0.978704	0.8148	0.949446	0.957552	1.21782	1.08168
A0A445A9H2	460	S	WD_REPEATS_REGION domain-containing protein(predicted) OS=Arachis hypogaea OX=3818 GN=Ahy_B03g068267 PE=4 SV=1	Ahy_B03g068267	1	DSVGDLSFR	3	S7	0.0033375	3	1075.45	0.438334	0.365015	0.338494	1.80298	1.64269	1.41249
A0A444ZWR8	165	T	Protein POLLEN DEFECTIVE IN GUIDANCE 1 isoform A(predicted) OS=Arachis hypogaea OX=3818 GN=Ahy_B03g063302 PE=3 SV=1	Ahy_B03g063302	1	SDTVELNR	4	T3	0.0498309	4	1013.43	0.864991	0.537685	0.584829	1.88145	0.983555	1.14749
A0A445AVW7	24	S	Putative chloride channel-like protein CLC-g(predicted) OS=Arachis hypogaea OX=3818 GN=Ahy_B01g055313 PE=3 SV=1	Ahy_B01g055313	1	DTVNGDPESLHQPLLSSQR	12	S17	0.000292477	11	2172.99	1.07823	1.17337	1.20371	0.907051	0.841311	0.796331
A0A445AVW7	758	S	Putative chloride channel-like protein CLC-g(predicted) OS=Arachis hypogaea OX=3818 GN=Ahy_B01g055313 PE=3 SV=1	Ahy_B01g055313	0.995	HDFMPEHILGVHPLLVSSR	1	S17	5.85338e-07	1	2264.1	1.28882	1.13088	1.17326	0.7031	0.965601	0.738332
A0A445EMM4	758	S	Putative chloride channel-like protein CLC-g(predicted) OS=Arachis hypogaea OX=3818 GN=Ahy_A01g001267 PE=3 SV=1	Ahy_A01g001267	0.995	HDFMPEHILGVHPLLVSSR	1	S17	5.85338e-07	1	2264.1	1.28882	1.13088	1.17326	0.7031	0.965601	0.738332
A0A444XFT6	169	S	UBX domain-containing protein 1-A OS=Arachis hypogaea OX=3818 GN=Ahy_B09g095701 PE=4 SV=1	Ahy_B09g095701	1	HESILPIDSLANVR	19	S9	3.39644e-06	4	1643.82	0.923182	0.942684	1.18495	1.0481	1.20543	0.695652
A0A444XFT6	163	S	UBX domain-containing protein 1-A OS=Arachis hypogaea OX=3818 GN=Ahy_B09g095701 PE=4 SV=1	Ahy_B09g095701	0.99	SKHESILPIDSLANVR	1	S5	0.000132445	8	1938.91	1.02893	1.13205	0.843017	1.40249	1.10902	0.484506
A0A445E6T6	64	T	PPC domain-containing protein OS=Arachis hypogaea OX=3818 GN=Ahy_A02g005325 PE=4 SV=1	Ahy_A02g005325	1	ADDQNPATPPSTGDGKDPHSGGGESGEISR	14	T8	7.16143e-08	4	3016.26	0.336556	0.359713	0.347463	2.1419	1.63572	1.17865
A0A445AQV5	30	S	Metal transporter Nramp3 isoform A(predicted) OS=Arachis hypogaea OX=3818 GN=Ahy_B01g052953 PE=3 SV=1	Ahy_B01g052953	0.994	MPPTPQEHEQPLLLDSPQQADEFEETAYDSSEK	11	S30	1.0358e-09	3	3815.59							0.563	1.31	1.383	0.793		0.964
A0A445AQV5	16	S	Metal transporter Nramp3 isoform A(predicted) OS=Arachis hypogaea OX=3818 GN=Ahy_B01g052953 PE=3 SV=1	Ahy_B01g052953	1	MPPTPQEHEQPLLLDSPQQADEFEETAYDSSEK	3	S16	1.0358e-09	3	3815.59							0.563	1.31	1.383	0.793		0.964
A0A445CA14	330	T	TPT domain-containing protein OS=Arachis hypogaea OX=3818 GN=Ahy_A07g033696 PE=4 SV=1	Ahy_A07g033696	1	QMLSQQSSSVPGTPR	85	T13	4.13489e-06	7	1682.76	0.868728	0.901909	0.79516	1.56586	0.848335	1.02	0.953	0.996	0.947	1.021	1.105	0.975	0.912	0.906	0.84	1.534	0.768	1.046	1.26	0.39676
A0A445CA14	333	T	TPT domain-containing protein OS=Arachis hypogaea OX=3818 GN=Ahy_A07g033696 PE=4 SV=1	Ahy_A07g033696	1	QMLSQQSSSVPGTPRTPK	90	T16	1.22785e-07	7	2088.92	0.860461	0.86634	0.8648	1.56173	0.930169	0.916505	0.953	0.996	0.947	1.021	1.105	0.975	0.903	0.87	0.913	1.53	0.842	0.94	1.233	0.396649
A0A445CA14	336	T	TPT domain-containing protein OS=Arachis hypogaea OX=3818 GN=Ahy_A07g033696 PE=4 SV=1	Ahy_A07g033696	1	QMLSQQSSSVPGTPRTPKTPR	91	T19	3.71908e-07	12	2443.12	0.833663	0.894159	1.03451	1.41552	1.05809	0.764059	0.953	0.996	0.947	1.021	1.105	0.975	0.875	0.898	1.092	1.386	0.958	0.784	1.092	0.739768
A0A445AKD6	17	S	Aa_trans domain-containing protein OS=Arachis hypogaea OX=3818 GN=Ahy_B02g061140 PE=3 SV=1	Ahy_B02g061140	0.991	QAEEAIVATTNSFNETEHEGGGGGGGGGVNGGTTR	2	S12	1.33899e-09	3	3400.42	0.922864	1.05095			1.02618
A0A445CIZ1	31	S	t-SNARE coiled-coil homology domain-containing protein OS=Arachis hypogaea OX=3818 GN=Ahy_A06g025882 PE=4 SV=1	Ahy_A06g025882	1	DANISGDDAFAR	6	S5	0.000504457	6	1331.53	1.00536	0.850644	0.778212	1.26726	1.04317	1.05536	0.891	1.09	0.957	0.87	1.065	1.126	1.128	0.78	0.813	1.457	0.98	0.937	1.24	0.31646
A0A445CIZ1	162	S	t-SNARE coiled-coil homology domain-containing protein OS=Arachis hypogaea OX=3818 GN=Ahy_A06g025882 PE=4 SV=1	Ahy_A06g025882	0.994	FDDEYFQQTEESSR	14	S12	0.000705098	12	1860.7	0.988342	0.821963	0.908611	1.17353	1.04823	1.05932	0.891	1.09	0.957	0.87	1.065	1.126	1.109	0.754	0.949	1.349	0.984	0.941	1.164	0.396466
A0A445CIZ1	147	S	t-SNARE coiled-coil homology domain-containing protein OS=Arachis hypogaea OX=3818 GN=Ahy_A06g025882 PE=4 SV=1	Ahy_A06g025882	1	FDSDGRFDDEYFQQTEESSR	9	S3	1.81529e-10	11	2537.97	1.05683	0.877479	1.0068	1.0658	0.957072	1.03601	0.891	1.09	0.957	0.87	1.065	1.126	1.186	0.805	1.052	1.225	0.899	0.92	1	0.985632
A0A445CIZ1	65	S	t-SNARE coiled-coil homology domain-containing protein OS=Arachis hypogaea OX=3818 GN=Ahy_A06g025882 PE=4 SV=1	Ahy_A06g025882	1	GKASAVAINAEIR	13	S4	7.90207e-08	13	1379.7	0.665609	0.695807	0.668018	1.59429	1.20549	1.17079	0.891	1.09	0.957	0.87	1.065	1.126	0.747	0.638	0.698	1.833	1.132	1.04	1.923	0.0268087
A0A445CIZ1	100	S	t-SNARE coiled-coil homology domain-containing protein OS=Arachis hypogaea OX=3818 GN=Ahy_A06g025882 PE=4 SV=1	Ahy_A06g025882	1	GLSSQEFAAR	6	S4	0.0019696	6	1145.5	1.01281	0.931713	0.896585	1.26729	0.975958	0.915648	0.891	1.09	0.957	0.87	1.065	1.126	1.137	0.855	0.937	1.457	0.916	0.813	1.088	0.781719
A0A445CIZ1	188	S	t-SNARE coiled-coil homology domain-containing protein OS=Arachis hypogaea OX=3818 GN=Ahy_A06g025882 PE=4 SV=1	Ahy_A06g025882	1	NMASDMNEEMDR	1	S4	8.34098e-05	1	1522.5	0.702424	0.732993	0.556605	1.93615	1.03738	1.03445	0.891	1.09	0.957	0.87	1.065	1.126	0.788	0.672	0.582	2.225	0.974	0.919	2.017	0.105708
A0A445CIZ1	139	S	t-SNARE coiled-coil homology domain-containing protein OS=Arachis hypogaea OX=3818 GN=Ahy_A06g025882 PE=4 SV=1	Ahy_A06g025882	1	QTGGWTASASRPEIK	6	S10	3.77972e-06	6	1668.77	0.69416	0.471016	0.900396	1.81697	1.0505	1.06696	0.891	1.09	0.957	0.87	1.065	1.126	0.779	0.432	0.941	2.088	0.986	0.948	1.869	0.156299
A0A445E4F5	938	S	GRAS domain-containing protein(predicted) OS=Arachis hypogaea OX=3818 GN=Ahy_A03g016734 PE=3 SV=1	Ahy_A03g016734	1	KNHEREEWSDDTEEGR	13	S9	0.000784234	9	2096.83	0.511446	0.814839	0.934302	1.9604	0.869041	0.909976	0.758	1.002	0.89	1.081	1.167	1.098	0.675	0.813	1.05	1.814	0.745	0.829	1.335	0.512071
A0A445E4F5	941	T	GRAS domain-containing protein(predicted) OS=Arachis hypogaea OX=3818 GN=Ahy_A03g016734 PE=3 SV=1	Ahy_A03g016734	1	KNHEREEWSDDTEEGR	4	T12	0.00225997	4	2176.8	0.497127	0.619893	0.693337	1.73637	1.36709	1.08618	0.758	1.002	0.89	1.081	1.167	1.098	0.656	0.619	0.779	1.606	1.171	0.989	1.833	0.0201493
A0A445E4F5	338	S	GRAS domain-containing protein(predicted) OS=Arachis hypogaea OX=3818 GN=Ahy_A03g016734 PE=3 SV=1	Ahy_A03g016734	1	QSAIYREDSELSELFDK	4	S9	0.000827347	5	2109.94	0.995765	0.714552	0.822182	1.16361	1.17594	1.12795	0.758	1.002	0.89	1.081	1.167	1.098	1.314	0.713	0.924	1.076	1.008	1.027	1.054	0.661839
A0A445E4F5	946	S	GRAS domain-containing protein(predicted) OS=Arachis hypogaea OX=3818 GN=Ahy_A03g016734 PE=3 SV=1	Ahy_A03g016734	0.993	SNKHSATSSVVDESELSEMFDK	6	S1	5.27103e-11	6	2507.06	1.07143	0.978342	0.889607	1.01732	0.886292	1.15701	0.758	1.002	0.89	1.081	1.167	1.098	1.413	0.976	1	0.941	0.759	1.054	0.813	0.258826
A0A445E4F5	953	S	GRAS domain-containing protein(predicted) OS=Arachis hypogaea OX=3818 GN=Ahy_A03g016734 PE=3 SV=1	Ahy_A03g016734	0.995	SNKHSATSSVVDESELSEMFDK	3	S8	6.5142e-07	2	2603.03	0.88397	0.818666	0.86794	1.14273	1.24537	1.04132	0.758	1.002	0.89	1.081	1.167	1.098	1.166	0.817	0.975	1.057	1.067	0.948	1.039	0.690315
A0A445E4F5	954	S	GRAS domain-containing protein(predicted) OS=Arachis hypogaea OX=3818 GN=Ahy_A03g016734 PE=3 SV=1	Ahy_A03g016734	1	SNKHSATSSVVDESELSEMFDK	1	S9	1.78036e-06	1	2667							0.758	1.002	0.89	1.081	1.167	1.098
A0A445CEI5	283	S	Phosphoglycerate kinase OS=Arachis hypogaea OX=3818 GN=Ahy_A07g035836 PE=3 SV=1	Ahy_A07g035836	1	RPFAAIVGGSK	6	S10	0.0199844	6	1182.6	1.215	0.900588	1.05512	1.26226	0.808844	0.758198
A0A444Y9Y4	305	S	PB1 domain-containing protein OS=Arachis hypogaea OX=3818 GN=Ahy_B07g086550 PE=4 SV=1	Ahy_B07g086550	0.997	KSTEENGVEYYAQK	6	S2	1.20898e-05	6	1726.72	0.795829	0.92838	0.805388	1.48365	0.949103	1.03765
A0A445E3E5	827	S	Alanine--tRNA ligase OS=Arachis hypogaea OX=3818 GN=Ahy_A03g016492 PE=3 SV=1	Ahy_A03g016492	1	LEGSSLEEK	6	S5	0.000624282	6	1071.46	0.879573	0.890353	0.850784	1.3231	1.12799	0.928203	1.065	1.06	0.98	0.876	1.03	0.988	0.826	0.84	0.868	1.51	1.095	0.939	1.399	0.0882875
A0A445CBE6	190	S	RNA_pol_Rpb2_6 domain-containing protein(predicted) OS=Arachis hypogaea OX=3818 GN=Ahy_A07g034131 PE=4 SV=1	Ahy_A07g034131	1	SFDTGSTDSPMELDDMEIEK	9	S9	2.36115e-06	10	2326.9	1.36802	0.75923	1.05969	1.13981	0.942371	0.730887
A0A445DA18	687	S	Protein kinase domain-containing protein OS=Arachis hypogaea OX=3818 GN=Ahy_A04g017127 PE=4 SV=1	Ahy_A04g017127	0.995	VLPPVSPDSVADK	1	S6	0.0310267	1	1403.68		0.21546		1.25985	1.34543	1.17926
A0A444ZM48	27	S	AT-hook motif nuclear-localized protein OS=Arachis hypogaea OX=3818 GN=Ahy_B04g071995 PE=4 SV=1	Ahy_B04g071995	1	GIPGSGAQPEFSAGIR	10	S12	1.86614e-06	10	1623.75	1.10253	0.997225	1.14919	0.967498	0.901769	0.881786	0.87	0.945	1.028	1.155	0.945	1.057	1.267	1.055	1.118	0.838	0.954	0.834	0.763	0.0181514
A0A445DDB3	27	S	AT-hook motif nuclear-localized protein OS=Arachis hypogaea OX=3818 GN=Ahy_A04g018282 PE=4 SV=1	Ahy_A04g018282	1	GIPGSGAQPEFSAGIR	10	S12	1.86614e-06	10	1623.75	1.10253	0.997225	1.14919	0.967498	0.901769	0.881786
A0A444ZM48	100	T	AT-hook motif nuclear-localized protein OS=Arachis hypogaea OX=3818 GN=Ahy_B04g071995 PE=4 SV=1	Ahy_B04g071995	1	KYGTDGTVLALTPTSSSHPGTMTTPGQK	27	T12	3.43233e-17	18	2913.37	1.28694	0.925533	1.20286	0.963623	0.929985	0.691056	0.87	0.945	1.028	1.155	0.945	1.057	1.479	0.979	1.17	0.834	0.984	0.654	0.681	0.0851963
A0A445DPJ4	273	S	RNA-binding protein 25 isoform X1(predicted) OS=Arachis hypogaea OX=3818 GN=Ahy_A03g011072 PE=4 SV=1	Ahy_A03g011072	1	DGDSDEAMGR	2	S4	0.176931	1	1132.36	0.715999	0.598886	0.536965	2.13692	1.09899	0.912235
A0A445DPJ4	186	S	RNA-binding protein 25 isoform X1(predicted) OS=Arachis hypogaea OX=3818 GN=Ahy_A03g011072 PE=4 SV=1	Ahy_A03g011072	1	ETQVAGAEKDDEGAQPSDGGGK	2	S17	0.00246054	2	2225.92	0.729289	0.863507	1.06241	1.57921	0.751217	1.01436
A0A445DPJ4	306	T	RNA-binding protein 25 isoform X1(predicted) OS=Arachis hypogaea OX=3818 GN=Ahy_A03g011072 PE=4 SV=1	Ahy_A03g011072	1	QTSEHDKPETPDRR	13	T10	3.32245e-05	13	1775.77	1.04846	0.445997	0.914363	1.51994	1.31263	0.758606
A0A445DPJ4	253	T	RNA-binding protein 25 isoform X1(predicted) OS=Arachis hypogaea OX=3818 GN=Ahy_A03g011072 PE=4 SV=1	Ahy_A03g011072	1	TRPLPPPPAQTPGDGSAITSEQPAK	6	T11	3.81176e-13	6	2593.27	0.954913	0.851333	0.923393	1.42884	0.768641	1.07288
A0A445EAS6	17	S	Aa_trans domain-containing protein OS=Arachis hypogaea OX=3818 GN=Ahy_A02g006801 PE=3 SV=1	Ahy_A02g006801	0.993	QAEEAIVATTNSFNETEHEGGGGGGGVNGGTTR	7	S12	8.87429e-17	17	3285.39	1.00161	0.789598	0.831845	1.22183	1.17917	0.975942
A0A444Y8J4	71	S	Rab-GAP TBC domain-containing protein OS=Arachis hypogaea OX=3818 GN=Ahy_B08g094331 PE=4 SV=1	Ahy_B08g094331	1	SSPLSDTGTSDHTPETLEEEVR	6	S5	4.66087e-06	6	2547.02	1.04663	0.880044	0.832177	1.16537	1.04822	1.02756	0.688	1.023	0.995	1.027	1.149	1.113	1.521	0.86	0.836	1.135	0.912	0.923	0.923	0.838876
A0A444Y8J4	96	S	Rab-GAP TBC domain-containing protein OS=Arachis hypogaea OX=3818 GN=Ahy_B08g094331 PE=4 SV=1	Ahy_B08g094331	1	STSKPIASPNENVLK	6	S8	7.76329e-07	6	1664.83	0.983284	0.870495	0.822858	1.32651	1.06672	0.930127	0.688	1.023	0.995	1.027	1.149	1.113	1.429	0.851	0.827	1.292	0.928	0.836	0.984	0.99622
A0A444Y8J4	60	S	Rab-GAP TBC domain-containing protein OS=Arachis hypogaea OX=3818 GN=Ahy_B08g094331 PE=4 SV=1	Ahy_B08g094331	1	VDLPDTPNSYSPPSYER	32	S11	9.37138e-07	23	2016.86	1.11414	0.995487	1.14739	1.00922	0.96858	0.765189	0.688	1.023	0.995	1.027	1.149	1.113	1.619	0.973	1.153	0.983	0.843	0.688	0.671	0.100947
A0A444Y8J4	55	T	Rab-GAP TBC domain-containing protein OS=Arachis hypogaea OX=3818 GN=Ahy_B08g094331 PE=4 SV=1	Ahy_B08g094331	1	VDLPDTPNSYSPPSYER	12	T6	0.00317275	6	2096.82	0.929327	1.11252	1.02259	1.1497	0.8858	0.900064	0.688	1.023	0.995	1.027	1.149	1.113	1.351	1.088	1.028	1.119	0.771	0.809	0.778	0.147396
A0A445E1Z9	527	S	WD_REPEATS_REGION domain-containing protein OS=Arachis hypogaea OX=3818 GN=Ahy_A03g016018 PE=3 SV=1	Ahy_A03g016018	1	AESPVTTSVGNFVAEDTANGSEK	101	S3	3.26411e-11	59	2391.02	0.99642	0.929701	0.897714	1.07893	1.0061	1.09114	1.07	0.962	0.953	1.098	1.017	0.899	0.931	0.966	0.942	0.983	0.989	1.214	1.122	0.190594
A0A445E1Z9	545	S	WD_REPEATS_REGION domain-containing protein OS=Arachis hypogaea OX=3818 GN=Ahy_A03g016018 PE=3 SV=1	Ahy_A03g016018	1	AESPVTTSVGNFVAEDTANGSEK	5	S21	8.62636e-06	11	2470.99	0.919759	1.15929	1.04156	1.29213	0.575802	1.01147	1.07	0.962	0.953	1.098	1.017	0.899	0.86	1.205	1.093	1.177	0.566	1.125	0.908	0.620852
A0A445E1Z9	551	S	WD_REPEATS_REGION domain-containing protein OS=Arachis hypogaea OX=3818 GN=Ahy_A03g016018 PE=3 SV=1	Ahy_A03g016018	1	IQDSVETEESSDPSFDDSVQR	7	S4	1.81238e-07	5	2449.99	0.917402	0.882889	1.12679	1.16102		0.9119	1.07	0.962	0.953	1.098	1.017	0.899	0.857	0.918	1.182	1.057		1.014	1.051	0.674761
A0A445E1Z9	810	S	WD_REPEATS_REGION domain-containing protein OS=Arachis hypogaea OX=3818 GN=Ahy_A03g016018 PE=3 SV=1	Ahy_A03g016018	0.996	TTAFDNSQSHSGSFYGADSSSYNR	2	S21	3.06119e-11	18	2666.04	0.675247	0.832209	0.743994	1.41855	1.26065	1.06935	1.07	0.962	0.953	1.098	1.017	0.899	0.631	0.865	0.781	1.292	1.24	1.189	1.634	0.00651574
A0A445E1Z9	819	S	WD_REPEATS_REGION domain-containing protein OS=Arachis hypogaea OX=3818 GN=Ahy_A03g016018 PE=3 SV=1	Ahy_A03g016018	1	TYHQESISAQVPHGISGVQYSENYQQQFDPR	4	S6	2.39611e-09	3	3673.63	0.872654	0.807085	1.02196	1.23881	0.927613	1.13188	1.07	0.962	0.953	1.098	1.017	0.899	0.816	0.839	1.072	1.128	0.912	1.259	1.21	0.214185
A0A444X1N4	24	S	MFS domain-containing protein OS=Arachis hypogaea OX=3818 GN=Ahy_B10g102284 PE=3 SV=1	Ahy_B10g102284	1	KMSFFK	10	S3	0.0731491	5	867.383	1.1457	0.941248	0.917105	1.4482	0.937222	0.610531	1.143	1.105	0.946	0.946	0.95	0.911	1.002	0.852	0.969	1.531	0.987	0.67	1.129	0.796054
A0A444X1N4	498	S	MFS domain-containing protein OS=Arachis hypogaea OX=3818 GN=Ahy_B10g102284 PE=3 SV=1	Ahy_B10g102284	0.995	LLEEGSHS	2	S6	0.0791004	5	951.382	0.762614	0.91357	0.894227	1.50862	1.08297	0.837997	1.143	1.105	0.946	0.946	0.95	0.911	0.667	0.827	0.945	1.595	1.14	0.92	1.499	0.109674
A0A445DVU3	10	S	RNase_PH domain-containing protein OS=Arachis hypogaea OX=3818 GN=Ahy_A03g013610 PE=4 SV=1	Ahy_A03g013610	1	MEIERPDGRSPNQLRPLACSR	5	S10	0.00165274	5	2604.22	1.31386	0.801771	1.21819	1.00764	0.85695	0.801598	1.047	1.133	1.085	0.806	0.984	0.947	1.255	0.708	1.123	1.25	0.871	0.846	0.961	0.907486
A0A445DVB4	537	S	Biotin carboxylase(predicted) OS=Arachis hypogaea OX=3818 GN=Ahy_A03g013369 PE=4 SV=1	Ahy_A03g013369	1	MDSHVYPDYVVPPSYDSLLGK	6	S3	1.26714e-05	6	2462.1	0.933854	0.941659	0.848179	1.14074	1.15458	0.980993	0.912	1.05	1.1	1.025	0.902	1.012	1.024	0.897	0.771	1.113	1.28	0.969	1.249	0.124637
A0A445DLP5	107	T	MRP-S28 domain-containing protein OS=Arachis hypogaea OX=3818 GN=Ahy_A03g010261 PE=4 SV=1	Ahy_A03g010261	1	HEDTDDELMDSLR	123	T4	4.63357e-10	31	1655.63	1.10248	0.994705	1.30859	0.970401	0.829734	0.794096	0.702	1.366	1.764	1.296	0.404	0.483	1.57	0.728	0.742	0.749	2.054	1.644	1.463	0.410896
A0A445A9N2	187	S	Protein UPSTREAM OF FLC(predicted) OS=Arachis hypogaea OX=3818 GN=Ahy_B03g068422 PE=4 SV=1	Ahy_B03g068422	1	SDSFGDSAGK	2	S3	0.0705523	2	1050.38	0.227395			1.9862	0.66862	1.11778
A0A445A9N2	377	S	Protein UPSTREAM OF FLC(predicted) OS=Arachis hypogaea OX=3818 GN=Ahy_B03g068422 PE=4 SV=1	Ahy_B03g068422	0.995	VTLEDKEYFSGSLIETK	1	S10	0.00111303	1	2038.96	0.606367			1.17125	1.2941	0.92829
A0A445C2S2	30	S	WRKY transcription factor 1 isoform A(predicted) OS=Arachis hypogaea OX=3818 GN=Ahy_A07g031058 PE=4 SV=1	Ahy_A07g031058	1	ASPHSDITESQGIHGAETPSSK	5	S2	1.54595e-06	2	2316.01	0.948453	0.85788	0.704774	1.4515	0.905273	1.13212
A0A445C2S2	33	S	WRKY transcription factor 1 isoform A(predicted) OS=Arachis hypogaea OX=3818 GN=Ahy_A07g031058 PE=4 SV=1	Ahy_A07g031058	1	ASPHSDITESQGIHGAETPSSK	3	S5	1.15349e-05	3	2395.98	0.689373	0.887291	0.740715	1.47551	1.20711
A0A445C2S2	96	S	WRKY transcription factor 1 isoform A(predicted) OS=Arachis hypogaea OX=3818 GN=Ahy_A07g031058 PE=4 SV=1	Ahy_A07g031058	1	LVQSPDTPFR	4	S4	0.000423089	4	1239.58	0.838915	0.614368	0.627202	1.48446	1.37633	1.05872
A0A444YFT3	96	S	WRKY transcription factor 1(predicted) OS=Arachis hypogaea OX=3818 GN=Ahy_B07g088894 PE=4 SV=1	Ahy_B07g088894	1	LVQSPDTPFR	4	S4	0.000423089	4	1239.58	0.838915	0.614368	0.627202	1.48446	1.37633	1.05872
A0A445C2S2	476	S	WRKY transcription factor 1 isoform A(predicted) OS=Arachis hypogaea OX=3818 GN=Ahy_A07g031058 PE=4 SV=1	Ahy_A07g031058	1	NGSPNLVVHDTPGQEGQLK	11	S3	3.42562e-06	2	2069.97	0.704188	0.680162	0.845192	1.4503	1.18079	1.13936
A0A445C2S2	114	S	WRKY transcription factor 1 isoform A(predicted) OS=Arachis hypogaea OX=3818 GN=Ahy_A07g031058 PE=4 SV=1	Ahy_A07g031058	1	RHPSQSGHDSPSIIR	2	S10	7.44192e-05	2	1753.81	0.769616	0.685265	0.766165	1.74157	0.969953	1.06743
A0A444YFT3	114	S	WRKY transcription factor 1(predicted) OS=Arachis hypogaea OX=3818 GN=Ahy_B07g088894 PE=4 SV=1	Ahy_B07g088894	1	RHPSQSGHDSPSIIR	2	S10	7.44192e-05	2	1753.81	0.769616	0.685265	0.766165	1.74157	0.969953	1.06743
A0A444YTM1	253	S	Abhydrolase_3 domain-containing protein OS=Arachis hypogaea OX=3818 GN=Ahy_B06g085136 PE=4 SV=1	Ahy_B06g085136	1	DHPIISPMGPQAPLLAGLR	3	S6	0.024487	3	2063.05	0.957526	0.796479	1.07282		1.0347	1.13847
A0A445CDQ9	37	S	Methyltransferase OS=Arachis hypogaea OX=3818 GN=Ahy_A07g035347 PE=3 SV=1	Ahy_A07g035347	1	APSDQSPSSLSLR	22	S6	2.3211e-06	12	1424.64	1.21706	0.945969	1.01696	1.19743	0.869834	0.752743	1.195	1.232	0.879	1.07	0.774	0.853	1.018	0.768	1.157	1.119	1.124	0.882	1.062	0.663716
A0A445CDQ9	10	S	Methyltransferase OS=Arachis hypogaea OX=3818 GN=Ahy_A07g035347 PE=3 SV=1	Ahy_A07g035347	1	GVSGIQIPDSQSK	7	S3	2.8993e-06	6	1395.65	0.985105	0.798366	1.27792	1.11264	0.904165	0.921803	1.195	1.232	0.879	1.07	0.774	0.853	0.824	0.648	1.454	1.04	1.168	1.081	1.124	0.509254
A0A445CG24	10	S	Methyltransferase OS=Arachis hypogaea OX=3818 GN=Ahy_A07g036406 PE=3 SV=1	Ahy_A07g036406	1	GVSGIQIPDSQSK	7	S3	2.8993e-06	6	1395.65	0.985105	0.798366	1.27792	1.11264	0.904165	0.921803
A0A445CDQ9	60	S	Methyltransferase OS=Arachis hypogaea OX=3818 GN=Ahy_A07g035347 PE=3 SV=1	Ahy_A07g035347	1	LLFADNNNSNNSPSK	11	S12	0.000438575	8	1714.74	1.42921	1.16923	0.909767	0.993169	0.708456	0.790169	1.195	1.232	0.879	1.07	0.774	0.853	1.196	0.949	1.035	0.928	0.915	0.926	0.871	0.118903
A0A445CDQ9	81	S	Methyltransferase OS=Arachis hypogaea OX=3818 GN=Ahy_A07g035347 PE=3 SV=1	Ahy_A07g035347	1	YGNITDNGFASDPFIVGSPR	6	S18	9.78713e-08	6	2207.96	1.14597	1.03105	1.2833	1.14148	0.778354	0.619837	1.195	1.232	0.879	1.07	0.774	0.853	0.959	0.837	1.46	1.067	1.006	0.727	0.86	0.545747
A0A445CG24	81	S	Methyltransferase OS=Arachis hypogaea OX=3818 GN=Ahy_A07g036406 PE=3 SV=1	Ahy_A07g036406	1	YGNITDNGFASDPFIVGSPR	6	S18	9.78713e-08	6	2207.96	1.14597	1.03105	1.2833	1.14148	0.778354	0.619837
A0A444YWA6	176	S	GCFC domain-containing protein OS=Arachis hypogaea OX=3818 GN=Ahy_B06g085981 PE=3 SV=1	Ahy_B06g085981	1	GLVKPLGSDADAARDSDSGGEQEDVEAK	14	S16	3.45083e-11	14	2976.25	0.88315	0.78339	0.681806	1.59592	1.12935	0.926382
A0A444YWA6	178	S	GCFC domain-containing protein OS=Arachis hypogaea OX=3818 GN=Ahy_B06g085981 PE=3 SV=1	Ahy_B06g085981	1	GLVKPLGSDADAARDSDSGGEQEDVEAK	14	S18	3.45083e-11	14	2976.25	0.88315	0.78339	0.681806	1.59592	1.12935	0.926382
A0A444YYN1	192	S	Pre-mRNA-splicing factor SLU7 OS=Arachis hypogaea OX=3818 GN=Ahy_B05g074356 PE=3 SV=1	Ahy_B05g074356	1	SNQNGEEDAASDEDEEEDDLRVDEAK	14	S11	3.7975e-14	6	2989.13	0.977754	0.929999	0.537508	1.34459	1.0605	1.14965
A0A444XU77	13	S	CASP-like protein OS=Arachis hypogaea OX=3818 GN=Ahy_B09g099607 PE=3 SV=1	Ahy_B09g099607	1	NGNRSPQEHHHPPR	29	S5	3.4287e-07	29	1743.75	0.903493	0.882064	0.98167	1.04931	1.1886	0.99486
A0A444XU77	3	S	CASP-like protein OS=Arachis hypogaea OX=3818 GN=Ahy_B09g099607 PE=3 SV=1	Ahy_B09g099607	1	SPQQLR	6	S1	0.121956	6	808.371	0.692277	0.982007	0.862678	1.33318	1.15759	0.972269
A0A445CMG1	14	T	Dol-P-Man:Man(5)GlcNAc(2)-PP-Dol alpha-1,3-mannosyltransferase isoform A(predicted) OS=Arachis hypogaea OX=3818 GN=Ahy_A06g027030 PE=4 SV=1	Ahy_A06g027030	1	STETMAVQSVTR	5	T4	9.46578e-05	6	1389.61	1.28062	1.18357	0.204759	2.16788		0.163164
A0A445BIW1	64	S	Histone deacetylation protein Rxt3(predicted) OS=Arachis hypogaea OX=3818 GN=Ahy_A09g043726 PE=4 SV=1	Ahy_A09g043726	1	DADRKSPLPSVYR	6	S6	0.000181009	6	1583.76	0.755863	0.584813	0.77957	1.5795	1.1766	1.12366
A0A445BIW1	74	S	Histone deacetylation protein Rxt3(predicted) OS=Arachis hypogaea OX=3818 GN=Ahy_A09g043726 PE=4 SV=1	Ahy_A09g043726	1	ITSLSNDSHPDHPLGIENK	4	S3	5.46607e-07	4	2153.99	0.677352	0.417748	0.520534	1.76368	1.28179	1.3389
A0A445BIW1	189	S	Histone deacetylation protein Rxt3(predicted) OS=Arachis hypogaea OX=3818 GN=Ahy_A09g043726 PE=4 SV=1	Ahy_A09g043726	1	YSDSPSR	5	S4	0.0318918	6	891.324	0.644714	0.837289	0.616297	1.71766	1.18118	1.00286
A0A445BHA8	456	S	Putative G3BP-like protein isoform A(predicted) OS=Arachis hypogaea OX=3818 GN=Ahy_A09g042990 PE=4 SV=1	Ahy_A09g042990	1	GYSVHQAPR	12	S3	0.000851616	12	1094.48	0.815816	0.556991	0.616147	1.88466	1.11788	1.00851	0.987	0.88	0.776	1.389	0.501	1.464	0.827	0.633	0.794	1.357	2.231	0.689	1.898	0.19981
A0A444XI17	208	S	BRCT domain-containing protein OS=Arachis hypogaea OX=3818 GN=Ahy_B09g095981 PE=4 SV=1	Ahy_B09g095981	1	LEAKDSDEETEDFDLGQSER	2	S6	3.91503e-07	2	2392.97	0.767429	0.575066	0.681363	1.29995	1.59253	1.08366
A0A445BF37	95	S	S-methyl-5-thioribose kinase OS=Arachis hypogaea OX=3818 GN=Ahy_A09g042184 PE=3 SV=1	Ahy_A09g042184	1	EEGRLSPEHVPEVYHFDR	4	S6	4.08849e-08	4	2276.01	1.25055	1.12112	0.877909	0.750419			1.012	0.984	0.983	0.992	1.025	1.004	1.236	1.139	0.893	0.756			0.694
A0A445BTZ4	643	S	Protein kinase domain-containing protein OS=Arachis hypogaea OX=3818 GN=Ahy_A08g038656 PE=3 SV=1	Ahy_A08g038656	1	SLKEEYSWDVK	3	S1	0.00326148	3	1463.65				1.03765	1.1454	0.816951
A0A444ZJ32	24	S	O-fucosyltransferase family protein OS=Arachis hypogaea OX=3818 GN=Ahy_B04g070819 PE=3 SV=1	Ahy_B04g070819	1	LPSSGHSSPSPPPSPLRSPR	24	S18	7.97426e-09	13	2120.03	1.14645	0.90766	1.0182	1.25435	0.899793	0.773557
A0A444ZJ32	9	S	O-fucosyltransferase family protein OS=Arachis hypogaea OX=3818 GN=Ahy_B04g070819 PE=3 SV=1	Ahy_B04g070819	0.982	LPSSGHSSPSPPPSPLRSPR	6	S3	0.00260882	10	2199.99	0.818913	1.02514	0.86251	1.3265	1.11971	0.847233
A0A444ZJ32	20	S	O-fucosyltransferase family protein OS=Arachis hypogaea OX=3818 GN=Ahy_B04g070819 PE=3 SV=1	Ahy_B04g070819	1	LPSSGHSSPSPPPSPLRSPR	2	S14	0.000259961	2	2279.96	1.38312	1.20855	1.09572	0.944403	0.767381	0.600816
A0A444WR04	131	S	WD_REPEATS_REGION domain-containing protein OS=Arachis hypogaea OX=3818 GN=Ahy_Scaffold1g106639 PE=4 SV=1	Ahy_Scaffold1g106639	1	DKNDDDDSEELEDMIINPTDSVIVCAR	6	S8	4.01046e-12	6	3188.33	0.995819	0.911467	1.09091	0.846368	1.0173	1.13814
A0A445CVR2	155	T	BURP domain-containing protein(predicted) OS=Arachis hypogaea OX=3818 GN=Ahy_A06g030271 PE=4 SV=1	Ahy_A06g030271	0.996	VPTHDSFQDNESQGISR	4	T3	7.53875e-08	10	1996.84	0.904622	0.792032	0.810012	1.49906	1.08668	0.907601
A0A444X4H8	176	T	Transcription elongation factor TFIIS(predicted) OS=Arachis hypogaea OX=3818 GN=Ahy_B10g104002 PE=4 SV=1	Ahy_B10g104002	1	MSTSSPVTPK	3	T8	0.000212657	3	1114.48	0.44938	0.546965	0.392077	2.19061	1.25154	1.16943
A0A445BD57	1265	S	1-phosphatidylinositol-3-phosphate 5-kinase OS=Arachis hypogaea OX=3818 GN=Ahy_A09g041576 PE=4 SV=1	Ahy_A09g041576	1	SSSDADSVHSAGSTSSEESR	2	S3	5.03379e-06	2	2062.78	0.647718	0.680405	0.677449	1.69138	1.38038	0.922668
A0A445EBQ2	72	T	ATPase_AAA_core domain-containing protein OS=Arachis hypogaea OX=3818 GN=Ahy_A02g007075 PE=4 SV=1	Ahy_A02g007075	0.997	WSGLAYDTSDDQQDITR	6	T8	4.17041e-06	6	2050.84	1.3923	1.17707	1.03575	0.831597	0.804243	0.759039	1.029	1.16	1.251	0.917	0.824	0.825	1.353	1.015	0.828	0.907	0.976	0.92	0.877	0.483457
A0A445A107	14	S	SAC domain-containing protein OS=Arachis hypogaea OX=3818 GN=Ahy_B03g065208 PE=4 SV=1	Ahy_B03g065208	0.987	MASSENEASYHSTSPASDELR	1	S14	5.51305e-07	2	2259.9	0.836506	0.880648	0.681706	1.50901	1.12058	0.971551
A0A445C9V3	1199	S	Acetyl-CoA carboxylase OS=Arachis hypogaea OX=3818 GN=Ahy_A07g033568 PE=4 SV=1	Ahy_A07g033568	1	HGNMMHVALVGINNQMSLLQDSGDEDQAQER	2	S22	0.0199844	1	3517.53		0.684899	0.922618	1.32064	1.26304	0.808801	0.966	0.923	0.959	1.017	1.063	1.069		0.742	0.962	1.299	1.188	0.757	1.269	0.420032
A0A445C9V3	1035	T	Acetyl-CoA carboxylase OS=Arachis hypogaea OX=3818 GN=Ahy_A07g033568 PE=4 SV=1	Ahy_A07g033568	1	SLSELEMFTEDGENIDTPK	20	T17	0.000985116	8	2234.94	1.15582	1.00081	1.31871	0.978688	0.863177	0.6828	0.966	0.923	0.959	1.017	1.063	1.069	1.196	1.084	1.375	0.962	0.812	0.639	0.66	0.0365364
A0A445D6I6	306	S	Long chain acyl-CoA synthetase 4-like protein(predicted) OS=Arachis hypogaea OX=3818 GN=Ahy_A05g024710 PE=4 SV=1	Ahy_A05g024710	1	QPVPSPQPQQGNGDVVPK	7	S5	6.20371e-05	7	1952.91	1.04187	1.01389	0.99884	1.26276	0.728624	0.954015
A0A445EWF3	876	S	formin-binding protein 4 isoform X1(predicted) OS=Arachis hypogaea OX=3818 GN=Ahy_A01g004550 PE=4 SV=1	Ahy_A01g004550	1	ARESLEAPHDAVEPR	4	S4	0.00142004	4	1756.8	0.883473	0.733191	0.673448	1.53244	1.31415	0.863304
A0A445EWF3	458	S	formin-binding protein 4 isoform X1(predicted) OS=Arachis hypogaea OX=3818 GN=Ahy_A01g004550 PE=4 SV=1	Ahy_A01g004550	1	DSTLTSEVSNGPQADASPVVLK	1	S17	4.62118e-06	1	2296.06
A0A445EWF3	95	S	formin-binding protein 4 isoform X1(predicted) OS=Arachis hypogaea OX=3818 GN=Ahy_A01g004550 PE=4 SV=1	Ahy_A01g004550	1	VQSPVSNEEAK	11	S3	0.00183567	7	1267.56	0.925983	1.04138	0.495947	1.49353	1.12927	0.913889
A0A444WVQ5	23	S	Abscisic acid receptor PYR1(predicted) OS=Arachis hypogaea OX=3818 GN=Ahy_Scaffold1g107443 PE=3 SV=1	Ahy_Scaffold1g107443	1	GEGSASSAAAGENSTDKNPSR	1	S20	0.051637	1	2072.85							0.976	1.009	0.971	1.11	1.054	0.879
A0A444YUC2	274	T	TOM1-like protein 2(predicted) OS=Arachis hypogaea OX=3818 GN=Ahy_B06g085383 PE=3 SV=1	Ahy_B06g085383	0.979	HESILSGTPTQNQKPPENSKPATAGALLDVDAPLVDTGNSSK	5	T8	4.48478e-13	4	4366.11
A0A444YUC2	149	T	TOM1-like protein 2(predicted) OS=Arachis hypogaea OX=3818 GN=Ahy_B06g085383 PE=3 SV=1	Ahy_B06g085383	1	SEQSAPVFTPPQTQPLASYPPNIR	4	T9	4.28553e-08	4	2705.3	1.02514	0.873543	1.0419	1.08302	1.14734	0.829056
A0A444YZ99	352	S	Protein kinase domain-containing protein OS=Arachis hypogaea OX=3818 GN=Ahy_B05g074540 PE=4 SV=1	Ahy_B05g074540	1	ALYEDKEQLSQK	6	S10	0.000568994	6	1531.7	0.699555	0.939412	0.819994	1.47329	1.08442	0.983324	0.795	1.049	0.999	1.05	1.142	0.964	0.88	0.896	0.821	1.403	0.95	1.02	1.299	0.114293
A0A444YZ99	499	S	Protein kinase domain-containing protein OS=Arachis hypogaea OX=3818 GN=Ahy_B05g074540 PE=4 SV=1	Ahy_B05g074540	0.994	FLSGSLLPDNYPSSK	3	S3	0.00166721	5	1704.79	0.759282	0.902646	0.662825	1.39358	1.07443	1.20724	0.795	1.049	0.999	1.05	1.142	0.964	0.955	0.86	0.663	1.327	0.941	1.252	1.421	0.08153
A0A444YZ99	464	S	Protein kinase domain-containing protein OS=Arachis hypogaea OX=3818 GN=Ahy_B05g074540 PE=4 SV=1	Ahy_B05g074540	1	GCFDVGEEDVNNTSPR	3	S14	9.57402e-07	3	1875.72	0.829428	0.786207	0.710128	1.55735	1.03479	1.08209	0.795	1.049	0.999	1.05	1.142	0.964	1.043	0.749	0.711	1.483	0.906	1.123	1.403	0.148456
A0A444YZ99	361	S	Protein kinase domain-containing protein OS=Arachis hypogaea OX=3818 GN=Ahy_B05g074540 PE=4 SV=1	Ahy_B05g074540	1	GISAWNFNLEDLK	6	S3	0.000621764	6	1586.73	1.23642	0.937275	0.900645		1.04005	0.885608	0.795	1.049	0.999	1.05	1.142	0.964	1.555	0.893	0.902		0.911	0.919	0.819	0.538256
A0A444YZ99	532	S	Protein kinase domain-containing protein OS=Arachis hypogaea OX=3818 GN=Ahy_B05g074540 PE=4 SV=1	Ahy_B05g074540	1	NHSGPLLYR	18	S3	0.00113686	18	1136.52	0.613923	0.446736	0.60767	1.81747	1.28242	1.23177	0.795	1.049	0.999	1.05	1.142	0.964	0.772	0.426	0.608	1.731	1.123	1.278	2.288	0.0174808
A0A444WXA7	881	S	Protein kinase domain-containing protein OS=Arachis hypogaea OX=3818 GN=Ahy_B10g100609 PE=3 SV=1	Ahy_B10g100609	1	IKDEENPAEKNSSDLGAAK	2	S12	0.00223991	2	2175.92	0.968304	0.915126	0.979434	1.27433	1.12613	0.736678
A0A444WXA7	882	S	Protein kinase domain-containing protein OS=Arachis hypogaea OX=3818 GN=Ahy_B10g100609 PE=3 SV=1	Ahy_B10g100609	1	IKDEENPAEKNSSDLGAAK	3	S13	0.00223991	2	2175.92	0.968304	0.915126	0.979434	1.27433	1.12613	0.736678
A0A444YMM7	79	T	Putative small monomeric GTPase(predicted) OS=Arachis hypogaea OX=3818 GN=Ahy_B06g082010 PE=4 SV=1	Ahy_B06g082010	1	FRTITTAYYR	7	T3	0.000585254	7	1371.65	1.08525	0.948249	0.888533	1.20972	1.02166	0.846589
A0A445BDX0	97	T	Ras-related protein RABE1c(predicted) OS=Arachis hypogaea OX=3818 GN=Ahy_A09g041835 PE=4 SV=1	Ahy_A09g041835	1	FRTITTAYYR	7	T3	0.000585254	7	1371.65	1.08525	0.948249	0.888533	1.20972	1.02166	0.846589	1.106	0.909	1.066	0.924	1.012	0.983	0.981	1.043	0.834	1.309	1.01	0.861	1.113	0.527873
A0A445BVK3	79	T	Ras domain-containing protein(predicted) OS=Arachis hypogaea OX=3818 GN=Ahy_A08g039201 PE=4 SV=1	Ahy_A08g039201	1	FRTITTAYYR	7	T3	0.000585254	7	1371.65	1.08525	0.948249	0.888533	1.20972	1.02166	0.846589	1.014	1.005	1.054	0.939	0.981	1.006	1.07	0.944	0.843	1.288	1.041	0.842	1.11	0.540598
A0A444YMM7	188	S	Putative small monomeric GTPase(predicted) OS=Arachis hypogaea OX=3818 GN=Ahy_B06g082010 PE=4 SV=1	Ahy_B06g082010	1	LADTDSKSEPQTIK	10	S8	2.61643e-06	11	1612.75	0.869698	0.942707	0.727473	1.43015	1.18953	0.840435
A0A444YMM7	118	S	Putative small monomeric GTPase(predicted) OS=Arachis hypogaea OX=3818 GN=Ahy_B06g082010 PE=4 SV=1	Ahy_B06g082010	1	NIEQHASDNVNK	4	S7	0.0130445	4	1448.62	0.897139	1.10262	0.770439	1.4119	1.06313	0.754774
A0A445BDX0	136	S	Ras-related protein RABE1c(predicted) OS=Arachis hypogaea OX=3818 GN=Ahy_A09g041835 PE=4 SV=1	Ahy_A09g041835	1	NIEQHASDNVNK	4	S7	0.0130445	4	1448.62	0.897139	1.10262	0.770439	1.4119	1.06313	0.754774	1.106	0.909	1.066	0.924	1.012	0.983	0.811	1.213	0.723	1.528	1.051	0.768	1.218	0.508889
A0A445BVK3	118	S	Ras domain-containing protein(predicted) OS=Arachis hypogaea OX=3818 GN=Ahy_A08g039201 PE=4 SV=1	Ahy_A08g039201	1	NIEQHASDNVNK	4	S7	0.0130445	4	1448.62	0.897139	1.10262	0.770439	1.4119	1.06313	0.754774	1.014	1.005	1.054	0.939	0.981	1.006	0.885	1.097	0.731	1.504	1.084	0.75	1.23	0.479292
A0A444YMM7	81	T	Putative small monomeric GTPase(predicted) OS=Arachis hypogaea OX=3818 GN=Ahy_B06g082010 PE=4 SV=1	Ahy_B06g082010	1	TITTAYYR	8	T3	0.022281	8	1068.48	0.822156	0.72284	0.802459	1.47915	1.14322	1.03018
A0A445BDX0	99	T	Ras-related protein RABE1c(predicted) OS=Arachis hypogaea OX=3818 GN=Ahy_A09g041835 PE=4 SV=1	Ahy_A09g041835	1	TITTAYYR	8	T3	0.022281	8	1068.48	0.822156	0.72284	0.802459	1.47915	1.14322	1.03018	1.106	0.909	1.066	0.924	1.012	0.983	0.743	0.795	0.753	1.601	1.13	1.048	1.649	0.0216317
A0A445BVK3	81	T	Ras domain-containing protein(predicted) OS=Arachis hypogaea OX=3818 GN=Ahy_A08g039201 PE=4 SV=1	Ahy_A08g039201	1	TITTAYYR	8	T3	0.022281	8	1068.48	0.822156	0.72284	0.802459	1.47915	1.14322	1.03018	1.014	1.005	1.054	0.939	0.981	1.006	0.811	0.719	0.761	1.575	1.165	1.024	1.643	0.0219986
A0A445CYF4	133	S	Glutathione reductase OS=Arachis hypogaea OX=3818 GN=Ahy_A05g021745 PE=3 SV=1	Ahy_A05g021745	1	LLSNAGVK	10	S3	0.022281	10	881.449	0.846908	0.800877	0.846953	1.46579	1.05199	0.987481
A0A445BSN0	61	T	Vacuolar protein sorting-associated protein 45 isogeny(predicted) OS=Arachis hypogaea OX=3818 GN=Ahy_A08g038116 PE=3 SV=1	Ahy_A08g038116	1	GQTPLFPR	6	T3	0.044047	6	995.471	0.78936	0.712199	0.665385	1.46243	1.27875	1.09188
A0A445BSN0	279	S	Vacuolar protein sorting-associated protein 45 isogeny(predicted) OS=Arachis hypogaea OX=3818 GN=Ahy_A08g038116 PE=3 SV=1	Ahy_A08g038116	0.998	IIGVDLVSSR	13	S8	3.25248e-05	9	1138.59	1.15334	0.905818	1.00129	1.04404	1.01108	0.884431
A0A445CY76	341	S	Peroxin-5 OS=Arachis hypogaea OX=3818 GN=Ahy_A05g021726 PE=3 SV=1	Ahy_A05g021726	1	MSRGELIIDDNQVK	11	S2	0.000243513	8	1697.79	0.763765	0.660527	0.578276	1.55805	1.31896	1.12043	1.121	0.98	0.994	1.049	1	0.856	0.681	0.674	0.582	1.485	1.319	1.309	2.123	0.00031823
A0A445CY76	154	S	Peroxin-5 OS=Arachis hypogaea OX=3818 GN=Ahy_A05g021726 PE=3 SV=1	Ahy_A05g021726	1	VLSNFLHSFLDSSR	6	S8	2.03519e-05	6	1701.8	0.896357	0.743964	0.933398	1.09845	1.30945	1.01839	1.121	0.98	0.994	1.049	1	0.856	0.8	0.759	0.939	1.047	1.309	1.19	1.42	0.0183099
A0A445CU92	38	S	Putative-like protein(predicted) OS=Arachis hypogaea OX=3818 GN=Ahy_A06g029777 PE=4 SV=1	Ahy_A06g029777	1	ANTLIIPPSPVKPK	34	S9	3.65597e-07	22	1554.87	1.05147	0.931304	0.944147	1.08695	1.03257	0.953563
A0A445CU92	204	S	Putative-like protein(predicted) OS=Arachis hypogaea OX=3818 GN=Ahy_A06g029777 PE=4 SV=1	Ahy_A06g029777	0.995	CLPSLVPCRSFSER	4	S10	0.0080611	6	1787.8	1.07885	0.886997	1.06089	0.97965	1.04802	0.94559
A0A445CU92	102	T	Putative-like protein(predicted) OS=Arachis hypogaea OX=3818 GN=Ahy_A06g029777 PE=4 SV=1	Ahy_A06g029777	1	GEFTPSR	11	T4	0.0963656	11	873.35	0.989525	0.737023	0.648282	1.57609	0.993355	1.05573
A0A445CU92	213	S	Putative-like protein(predicted) OS=Arachis hypogaea OX=3818 GN=Ahy_A06g029777 PE=4 SV=1	Ahy_A06g029777	1	GSPGPAIAANGK	27	S2	0.0381473	4	1120.5	0.852665	0.714105	0.840516	1.63994	1.02223	0.930539
A0A445CU92	146	S	Putative-like protein(predicted) OS=Arachis hypogaea OX=3818 GN=Ahy_A06g029777 PE=4 SV=1	Ahy_A06g029777	1	LLELFRESIR	4	S8	0.000676984	4	1355.71
A0A445CU92	24	S	Putative-like protein(predicted) OS=Arachis hypogaea OX=3818 GN=Ahy_A06g029777 PE=4 SV=1	Ahy_A06g029777	0.997	LNLSSFASK	6	S4	0.00187644	13	1046.49	0.820172	0.719762	0.7536	1.40615	1.23685	1.06347
A0A445CU92	74	S	Putative-like protein(predicted) OS=Arachis hypogaea OX=3818 GN=Ahy_A06g029777 PE=4 SV=1	Ahy_A06g029777	1	NASKEEAFFDSK	30	S3	5.84635e-05	9	1452.6	0.87282	0.841421	0.756269	1.38748	1.1251	1.01691
A0A445CU92	53	S	Putative-like protein(predicted) OS=Arachis hypogaea OX=3818 GN=Ahy_A06g029777 PE=4 SV=1	Ahy_A06g029777	1	NNETYPLDDSALNSHR	1	S10	0.00708913	4	1925.8	0.98837	0.703371	0.893996	1.08371	0.949578	1.38098
A0A445CU92	172	S	Putative-like protein(predicted) OS=Arachis hypogaea OX=3818 GN=Ahy_A06g029777 PE=4 SV=1	Ahy_A06g029777	1	SANSTPYFSETNSAGSAVK	9	S1	7.12661e-07	8	1997.85	1.13848	0.876754	0.877089	1.04059	1.12144	0.945638
A0A445CU92	65	S	Putative-like protein(predicted) OS=Arachis hypogaea OX=3818 GN=Ahy_A06g029777 PE=4 SV=1	Ahy_A06g029777	0.991	STTTTSFTDYDKNASKEEAFFDSK	3	S6	0.000259961	2	2881.14
A0A444Y914	113	S	Auxin-induced protein OS=Arachis hypogaea OX=3818 GN=Ahy_B08g094460 PE=3 SV=1	Ahy_B08g094460	1	ASALFSPR	1	S6	0.000771461	1	928.429	1.16194	1.05168	0.87654	1.17847	0.876038	0.855324
A0A444Y914	46	S	Auxin-induced protein OS=Arachis hypogaea OX=3818 GN=Ahy_B08g094460 PE=3 SV=1	Ahy_B08g094460	0.995	LGLPGSESPER	1	S6	0.0571538	1	1221.55
A0A445ENH1	614	S	Calmodulin-binding protein(predicted) OS=Arachis hypogaea OX=3818 GN=Ahy_A01g001490 PE=3 SV=1	Ahy_A01g001490	1	LFSMGGHAPTNTDDSFSFPSFMQTPMPNFDEDR	20	S3	4.91963e-10	8	3819.54	1.10397	1.08892	0.973118	0.893745	1.01648	0.923768	0.781	0.856	0.809	1.085	1.002	1.462	1.414	1.272	1.203	0.824	1.014	0.632	0.635	0.0314672
A0A445ENH1	64	S	Calmodulin-binding protein(predicted) OS=Arachis hypogaea OX=3818 GN=Ahy_A01g001490 PE=3 SV=1	Ahy_A01g001490	1	SLEGGEDDQPER	6	S1	4.72871e-05	6	1411.54	0.828266	0.655536	0.677607	1.5566	1.19564	1.08636	0.781	0.856	0.809	1.085	1.002	1.462	1.061	0.766	0.838	1.435	1.193	0.743	1.265	0.395095
A0A445ENH1	109	S	Calmodulin-binding protein(predicted) OS=Arachis hypogaea OX=3818 GN=Ahy_A01g001490 PE=3 SV=1	Ahy_A01g001490	1	VVSEEVER	9	S3	0.00214244	9	1026.45	0.695368	0.631711	0.723888	1.52526	1.27247	1.1513	0.781	0.856	0.809	1.085	1.002	1.462	0.89	0.738	0.895	1.406	1.27	0.787	1.373	0.200605
A0A445B1K4	359	S	HpcH_HpaI domain-containing protein OS=Arachis hypogaea OX=3818 GN=Ahy_A10g047100 PE=4 SV=1	Ahy_A10g047100	1	LSLIDEDHDSEEEEGKDADEKYWSE	25	S24	1.16888e-11	7	3048.22	1.71528	1.10837	1.59289	0.217247	0.795848	0.57037
A0A445ARL4	216	S	Protein kinase domain-containing protein(predicted) OS=Arachis hypogaea OX=3818 GN=Ahy_B01g053353 PE=3 SV=1	Ahy_B01g053353	0.996	DGKSYSTNLAYTPPEFLR	6	S4	3.56005e-06	6	2138.98	0.926102	0.984072	1.10817	0.990387	0.980634	1.01063
A0A445ES97	216	S	Protein kinase domain-containing protein OS=Arachis hypogaea OX=3818 GN=Ahy_A01g003136 PE=3 SV=1	Ahy_A01g003136	0.996	DGKSYSTNLAYTPPEFLR	6	S4	3.56005e-06	6	2138.98	0.926102	0.984072	1.10817	0.990387	0.980634	1.01063
A0A445ARL4	13	S	Protein kinase domain-containing protein(predicted) OS=Arachis hypogaea OX=3818 GN=Ahy_B01g053353 PE=3 SV=1	Ahy_B01g053353	1	TAHLQSPEDPPTDLPDPNKPDPGDGVGGDDGGESEVPAFK	8	S6	1.88957e-13	7	4134.81	1.44922	1.74649	0.985238	0.532895	0.614806	0.671354
A0A445CIP2	475	S	2-(3-amino-3-carboxypropyl)histidine synthase subunit 2 OS=Arachis hypogaea OX=3818 GN=Ahy_A07g037388 PE=3 SV=1	Ahy_A07g037388	1	SYQGLNMPNENTSPEAFVIGR	4	S13	3.91503e-07	4	2404.06	0.753493	0.85547	0.932428	1.10753	1.2322	1.11888
A0A445BC21	93	S	DUF1685 family protein(predicted) OS=Arachis hypogaea OX=3818 GN=Ahy_A10g051235 PE=4 SV=1	Ahy_A10g051235	1	LQTILSGK	10	S6	0.00774762	6	939.491	1.07318	0.892069	0.956971	1.31553	0.936314	0.82594
A0A444ZRR9	33	S	DUF1685 family protein(predicted) OS=Arachis hypogaea OX=3818 GN=Ahy_B03g061687 PE=4 SV=1	Ahy_B03g061687	1	LQTILSGK	6	S6	0.00774762	6	939.491	1.07318	0.892069	0.956971	1.31553	0.936314	0.82594
A0A445ALT9	86	S	Mitochondrial import inner membrane translocase(predicted) OS=Arachis hypogaea OX=3818 GN=Ahy_B01g051385 PE=4 SV=1	Ahy_B01g051385	1	ESTQVAASPDAMGESSSSGTAR	10	S8	2.66664e-09	6	2205.9	0.894602	0.810727	0.91813	1.447	0.969824	0.959716
A0A445ALT9	106	S	Mitochondrial import inner membrane translocase(predicted) OS=Arachis hypogaea OX=3818 GN=Ahy_B01g051385 PE=4 SV=1	Ahy_B01g051385	1	LDKVDSFR	19	S6	0.00178017	19	1059.49	0.719994	0.889904	0.956348	1.55808	1.06836	0.807316
A0A444ZXA3	32	S	Protein HEAT INTOLERANT 4 isoform A(predicted) OS=Arachis hypogaea OX=3818 GN=Ahy_B03g063484 PE=4 SV=1	Ahy_B03g063484	1	AKPQSEPEYFEDKR	2	S5	4.35703e-07	2	1803.79	0.581238		0.408591	1.47857	1.37382	1.15778	0.805	0.888	0.684	1.058	1.344	1.212	0.722		0.597	1.398	1.022	0.955	1.706	0.0518701
A0A444ZXA3	313	S	Protein HEAT INTOLERANT 4 isoform A(predicted) OS=Arachis hypogaea OX=3818 GN=Ahy_B03g063484 PE=4 SV=1	Ahy_B03g063484	0.986	FYPVTSPDAPDVSNVKSPFINR	2	S13	0.00627256	2	2530.2							0.805	0.888	0.684	1.058	1.344	1.212
A0A445CF62	97	T	Isocitrate dehydrogenase [NAD] subunit, mitochondrial OS=Arachis hypogaea OX=3818 GN=Ahy_A07g036075 PE=3 SV=1	Ahy_A07g036075	1	GPMATPIGK	3	T5	0.0107203	3	967.432	1.26752	0.822116	0.955629	1.36611	0.801104	0.787525
A0A445BXL5	81	S	Ras-related protein RABA1f(predicted) OS=Arachis hypogaea OX=3818 GN=Ahy_A08g039872 PE=4 SV=1	Ahy_A08g039872	1	AITSAYYR	9	S4	0.0383648	9	1024.45	1.18371	0.834025	0.928977	1.28899	0.982646	0.781645	1.036	1.044	1.024	0.958	0.926	1.013	1.143	0.799	0.907	1.346	1.061	0.772	1.116	0.645882
A0A444ZWG8	80	S	Ras-related protein RABA1f(predicted) OS=Arachis hypogaea OX=3818 GN=Ahy_A03g011489 PE=4 SV=1	Ahy_A03g011489	1	AITSAYYR	9	S4	0.0383648	9	1024.45	1.18371	0.834025	0.928977	1.28899	0.982646	0.781645	1.123	1.015	1.242	0.886	0.856	0.882	1.054	0.822	0.748	1.455	1.148	0.886	1.33	0.192901
A0A444Y612	81	S	Ras-related protein RABA1f(predicted) OS=Arachis hypogaea OX=3818 GN=Ahy_B08g093409 PE=4 SV=1	Ahy_B08g093409	1	AITSAYYR	9	S4	0.0383648	9	1024.45	1.18371	0.834025	0.928977	1.28899	0.982646	0.781645
A0A445BY48	80	S	ras-related protein Rab11D(predicted) OS=Arachis hypogaea OX=3818 GN=Ahy_A08g039975 PE=4 SV=1	Ahy_A08g039975	1	AITSAYYR	9	S4	0.0383648	9	1024.45	1.18371	0.834025	0.928977	1.28899	0.982646	0.781645	0.85	1.053	1.125	1.031	0.983	0.958	1.393	0.792	0.826	1.25	1	0.816	1.018	0.872385
A0A445DK56	78	S	Small GTP-binding domain containing protein(predicted) OS=Arachis hypogaea OX=3818 GN=Ahy_A04g021378 PE=4 SV=1	Ahy_A04g021378	1	AITSAYYR	9	S4	0.0383648	9	1024.45	1.18371	0.834025	0.928977	1.28899	0.982646	0.781645	1.032	1.009	1.021	0.995	0.923	1.021	1.147	0.827	0.91	1.295	1.065	0.766	1.084	0.729283
A0A445A4P7	80	S	Ras-related protein Rab11B(predicted) OS=Arachis hypogaea OX=3818 GN=Ahy_B03g066711 PE=4 SV=1	Ahy_B03g066711	1	AITSAYYR	9	S4	0.0383648	9	1024.45	1.18371	0.834025	0.928977	1.28899	0.982646	0.781645
A0A445BXL5	198	T	Ras-related protein RABA1f(predicted) OS=Arachis hypogaea OX=3818 GN=Ahy_A08g039872 PE=4 SV=1	Ahy_A08g039872	1	GQTINLGTK	6	T3	0.00389052	6	1011.49	1.04677	0.770808	0.901914	1.29698	1.05695	0.926573	1.036	1.044	1.024	0.958	0.926	1.013	1.01	0.738	0.881	1.354	1.141	0.915	1.297	0.153447
A0A444X5N7	814	S	RST domain-containing protein OS=Arachis hypogaea OX=3818 GN=Ahy_B10g104491 PE=3 SV=1	Ahy_B10g104491	1	KPLEALGSSPPPPPSK	8	S9	0.00020407	11	1681.86	0.805041	0.830298	0.790407	1.42925	1.13708	1.00792
A0A444ZTV6	30	S	60S acidic ribosomal protein P3(predicted) OS=Arachis hypogaea OX=3818 GN=Ahy_B03g062305 PE=4 SV=1	Ahy_B03g062305	0.995	QHSGDIEDSASSTYDLQR	4	S12	4.15261e-06	6	2088.85	1.11989	0.92911	1.00569	1.27229	0.850959	0.822059	1.1	0.951	1.118	0.892	0.986	0.953	1.018	0.977	0.9	1.426	0.863	0.863	1.089	0.756026
A0A445EHM2	59	S	Transcription factor 25 isoform A(predicted) OS=Arachis hypogaea OX=3818 GN=Ahy_A02g009613 PE=3 SV=1	Ahy_A02g009613	1	SSINPFDLLNDQDSDPAEEQDQGDELK	5	S14	2.51558e-12	4	3099.3	1.01826	0.799828	1.25222	0.863014	1.07487	0.991812
A0A445D0K1	84	S	protein KINESIN LIGHT CHAIN-RELATED 3-like(predicted) OS=Arachis hypogaea OX=3818 GN=Ahy_A05g022431 PE=4 SV=1	Ahy_A05g022431	1	SFGSDADESR	9	S1	0.000771461	6	1150.4	0.394552	0.573367	0.560805	1.8258	1.29532	1.35015
A0A444Z2K4	84	S	protein KINESIN LIGHT CHAIN-RELATED 3-like(predicted) OS=Arachis hypogaea OX=3818 GN=Ahy_B05g076065 PE=4 SV=1	Ahy_B05g076065	1	SFGSDADESR	9	S1	0.000771461	6	1150.4	0.394552	0.573367	0.560805	1.8258	1.29532	1.35015
A0A445D0K1	87	S	protein KINESIN LIGHT CHAIN-RELATED 3-like(predicted) OS=Arachis hypogaea OX=3818 GN=Ahy_A05g022431 PE=4 SV=1	Ahy_A05g022431	1	SFGSDADESR	3	S4	0.00019181	3	1230.37	0.585868	0.534535	0.810403	1.54041	1.12292	1.40586
A0A444Z2K4	87	S	protein KINESIN LIGHT CHAIN-RELATED 3-like(predicted) OS=Arachis hypogaea OX=3818 GN=Ahy_B05g076065 PE=4 SV=1	Ahy_B05g076065	1	SFGSDADESR	3	S4	0.00019181	3	1230.37	0.585868	0.534535	0.810403	1.54041	1.12292	1.40586
A0A445D0K1	215	S	protein KINESIN LIGHT CHAIN-RELATED 3-like(predicted) OS=Arachis hypogaea OX=3818 GN=Ahy_A05g022431 PE=4 SV=1	Ahy_A05g022431	1	SPAKPPAKPPASPKPVR	5	S12	5.53669e-07	5	1804.98	0.958536	0.579861	0.736356	1.66501	0.909067	1.15117
A0A445CA13	377	S	L-ascorbate peroxidase OS=Arachis hypogaea OX=3818 GN=Ahy_A07g033732 PE=3 SV=1	Ahy_A07g033732	1	FDPPEGIVLDPSPKPQAEK	12	S12	0.000152649	12	2144.03	1.04539	0.947154	0.82613	1.01829	1.00208	1.16095	0.987	1.027	0.946	1.02	1.046	0.972	1.059	0.922	0.873	0.998	0.958	1.194	1.104	0.33424
A0A445CA13	238	S	L-ascorbate peroxidase OS=Arachis hypogaea OX=3818 GN=Ahy_A07g033732 PE=3 SV=1	Ahy_A07g033732	1	LPDAGPPSPADHLR	16	S8	8.71396e-07	9	1522.7	0.918998	0.770691	0.811704	1.45423	1.13583	0.908543	0.987	1.027	0.946	1.02	1.046	0.972	0.931	0.75	0.858	1.426	1.086	0.935	1.358	0.101235
A0A444WVE0	222	S	ANK_REP_REGION domain-containing protein OS=Arachis hypogaea OX=3818 GN=Ahy_Scaffold1g107333 PE=4 SV=1	Ahy_Scaffold1g107333	1	TETNEDDENSDREK	2	S10	0.0152526	2	1761.64	1.04331	0.810114	1.09506		1.16656	0.884958
A0A444ZZK7	205	S	Nucleoside diphosphate kinase OS=Arachis hypogaea OX=3818 GN=Ahy_B03g064435 PE=3 SV=1	Ahy_B03g064435	1	NIIHGSDGPETAK	1	S6	0.000150125	1	1418.63	1.00717	0.893653	1.06801	1.00341	0.941734	1.08602	1.175	1.099	1.038	0.936	0.788	0.967	0.857	0.813	1.029	1.072	1.195	1.123	1.256	0.0409218
A0A445B583	341	S	Zinc finger CCCH domain-containing protein 38 (Fragment)(predicted) OS=Arachis hypogaea OX=3818 GN=Ahy_A10g048474 PE=4 SV=1	Ahy_A10g048474	1	LSDSASPTR	8	S6	0.000774633	6	1013.43	0.585259	0.572227	0.568753	1.9954		1.27836
A0A445B583	139	S	Zinc finger CCCH domain-containing protein 38 (Fragment)(predicted) OS=Arachis hypogaea OX=3818 GN=Ahy_A10g048474 PE=4 SV=1	Ahy_A10g048474	1	SRSPPHGFK	9	S1	0.0082229	9	1172.46	0.566605	0.361514	0.410796	2.18016	1.10599	1.37494
A0A445B583	141	S	Zinc finger CCCH domain-containing protein 38 (Fragment)(predicted) OS=Arachis hypogaea OX=3818 GN=Ahy_A10g048474 PE=4 SV=1	Ahy_A10g048474	1	SRSPPHGFK	9	S3	0.0082229	9	1172.46	0.566605	0.361514	0.410796	2.18016	1.10599	1.37494
A0A445B583	366	S	Zinc finger CCCH domain-containing protein 38 (Fragment)(predicted) OS=Arachis hypogaea OX=3818 GN=Ahy_A10g048474 PE=4 SV=1	Ahy_A10g048474	1	VWDSPNR	12	S4	0.022281	4	953.388	0.451194	0.455395	0.511596	2.20838	1.29308	1.08035
A0A445BIC6	193	S	Pre-mRNA-splicing factor SLU7 OS=Arachis hypogaea OX=3818 GN=Ahy_A09g043409 PE=3 SV=1	Ahy_A09g043409	1	GENEVSDDDEDEDTLKDDEAK	1	S6	0.000133	1	2447.91	1.15808	0.965134	1.28959	1.17682	0.661525	0.748845
A0A445DB75	830	S	Protein kinase domain-containing protein OS=Arachis hypogaea OX=3818 GN=Ahy_A04g017503 PE=4 SV=1	Ahy_A04g017503	1	GEESPLIPQFTSDEGSDVLFTSDESGTK	3	S4	1.12714e-07	4	3052.32	0.8374	0.897412	1.16613	0.902857	1.11959	1.07661	0.799	0.855	0.801	1.255	1.189	1.095	1.048	1.05	1.456	0.719	0.942	0.983	0.744	0.116807
A0A445A994	215	S	B3 domain-containing transcription factor VRN1(predicted) OS=Arachis hypogaea OX=3818 GN=Ahy_B03g068179 PE=4 SV=1	Ahy_B03g068179	1	KSEPGSAEGQEASDGQEEER	19	S13	1.88656e-10	15	2199.87	0.918057	0.740197	1.01902	1.6559	0.986866	0.679961	1.205	0.718	1.001	1.059	1.003	1.012	0.762	1.031	1.018	1.564	0.984	0.672	1.145	0.761286
A0A445A994	208	S	B3 domain-containing transcription factor VRN1(predicted) OS=Arachis hypogaea OX=3818 GN=Ahy_B03g068179 PE=4 SV=1	Ahy_B03g068179	1	KSEPGSAEGQEASDGQEEER	5	S6	8.10265e-07	3	2279.83	0.511001	0.664682	0.606271	1.90497	1.32108	0.991996	1.205	0.718	1.001	1.059	1.003	1.012	0.424	0.926	0.606	1.799	1.317	0.98	2.094	0.0566079
A0A445A994	381	S	B3 domain-containing transcription factor VRN1(predicted) OS=Arachis hypogaea OX=3818 GN=Ahy_B03g068179 PE=4 SV=1	Ahy_B03g068179	1	LLRSPMQQHHLTSPK	24	S4	0.0116772	1	1852.93							1.205	0.718	1.001	1.059	1.003	1.012
A0A445A994	390	S	B3 domain-containing transcription factor VRN1(predicted) OS=Arachis hypogaea OX=3818 GN=Ahy_B03g068179 PE=4 SV=1	Ahy_B03g068179	0.994	LLRSPMQQHHLTSPK	12	S13	0.000429903	4	1932.89	0.5926		0.620167	1.80274	0.974758	1.00973	1.205	0.718	1.001	1.059	1.003	1.012	0.492		0.62	1.702	0.972	0.998	2.201	0.0561925
A0A445C9D4	281	T	14_3_3 domain-containing protein OS=Arachis hypogaea OX=3818 GN=Ahy_A07g033487 PE=3 SV=1	Ahy_A07g033487	1	DNLTLWTSDMQDDGADEIK	3	T4	0.0145745	3	2246.92	1.07575	1.05223	1.22044	0.887626		0.763957	1.046	0.956	1.116	1.011	0.938	0.934	1.028	1.101	1.094	0.878		0.818	0.789	0.00875099
A0A445C9D4	78	S	14_3_3 domain-containing protein OS=Arachis hypogaea OX=3818 GN=Ahy_A07g033487 PE=3 SV=1	Ahy_A07g033487	1	IISSIEQKEESRGNEDHVAVIR	5	S11	7.12661e-07	5	2589.27	1.054	0.758832	0.924961	1.3958	0.988842	0.877571	1.046	0.956	1.116	1.011	0.938	0.934	1.008	0.794	0.829	1.381	1.054	0.94	1.283	0.149905
A0A445C9D4	52	S	14_3_3 domain-containing protein OS=Arachis hypogaea OX=3818 GN=Ahy_A07g033487 PE=3 SV=1	Ahy_A07g033487	1	NLLSVAYK	1	S4	0.0252769	1	987.491	1.31627	1.1262	0.855054	0.964228	0.893508	0.844734	1.046	0.956	1.116	1.011	0.938	0.934	1.258	1.178	0.766	0.954	0.953	0.904	0.878	0.529599
A0A445D9X7	50	S	14_3_3 domain-containing protein OS=Arachis hypogaea OX=3818 GN=Ahy_A04g017085 PE=3 SV=1	Ahy_A04g017085	1	NLLSVAYK	1	S4	0.0252769	1	987.491	1.31627	1.1262	0.855054	0.964228	0.893508	0.844734	1.104	1.068	0.937	0.918	0.933	1.04	1.192	1.054	0.913	1.05	0.958	0.812	0.893	0.352457
A0A445E0P5	238	S	Beta-amylase OS=Arachis hypogaea OX=3818 GN=Ahy_A03g015471 PE=3 SV=1	Ahy_A03g015471	1	AGHAEWELPDDAGSYNDVPESTEFFK	6	S14	9.30722e-10	6	2991.24	0.835311	0.901915		1.35844		0.904335	0.857	0.8	0.904	1.212	1.118	1.104	0.975	1.127		1.121		0.819	0.923	0.655029
A0A445E0P5	488	S	Beta-amylase OS=Arachis hypogaea OX=3818 GN=Ahy_A03g015471 PE=3 SV=1	Ahy_A03g015471	0.995	ILEATKPIPPFPWDSETDMK	2	S15	1.49016e-09	3	2395.13	0.854292	0.75834	0.866604	1.24405	1.15868	1.11803	0.857	0.8	0.904	1.212	1.118	1.104	0.997	0.948	0.959	1.026	1.036	1.013	1.059	0.0257243
A0A444ZMD0	564	S	DUF4378 domain-containing protein(predicted) OS=Arachis hypogaea OX=3818 GN=Ahy_B04g072063 PE=4 SV=1	Ahy_B04g072063	1	FSVSDRPSEVNQDNLSPK	6	S16	6.92044e-08	6	2098.94	0.827522	0.863726	0.791224	1.48878	1.02897	0.99978
A0A444YZ35	41	T	DUF1421 domain-containing protein OS=Arachis hypogaea OX=3818 GN=Ahy_B05g074506 PE=4 SV=1	Ahy_B05g074506	1	HNNTDDEDERVESQLEHHR	21	T4	4.80257e-13	18	2439.99	0.835873	0.566661	0.708582	1.61601	1.16764	1.10523	1.083	0.969	0.888	1.087	1.057	0.914	0.772	0.585	0.798	1.487	1.105	1.209	1.764	0.0125338
A0A444YZ35	119	S	DUF1421 domain-containing protein OS=Arachis hypogaea OX=3818 GN=Ahy_B05g074506 PE=4 SV=1	Ahy_B05g074506	1	SWNSDSNANTSPPRPLIK	89	S11	6.01232e-09	53	2063.95	0.798065	0.757411	0.901584	1.36938	1.23712	0.936448	1.083	0.969	0.888	1.087	1.057	0.914	0.737	0.782	1.015	1.26	1.17	1.025	1.363	0.0518005
A0A444YZ35	112	S	DUF1421 domain-containing protein OS=Arachis hypogaea OX=3818 GN=Ahy_B05g074506 PE=4 SV=1	Ahy_B05g074506	0.988	SWNSDSNANTSPPRPLIK	12	S4	7.62075e-06	12	2143.92	0.83126	0.725086	0.993671	1.26182	1.10082	1.08735	1.083	0.969	0.888	1.087	1.057	0.914	0.768	0.748	1.119	1.161	1.041	1.19	1.287	0.1205
A0A444YZ35	129	S	DUF1421 domain-containing protein OS=Arachis hypogaea OX=3818 GN=Ahy_B05g074506 PE=4 SV=1	Ahy_B05g074506	1	SYSSLDTIEPTK	17	S3	3.77488e-05	17	1420.62	0.864407	0.720044	0.791116	1.33798	1.20105	1.08541	1.083	0.969	0.888	1.087	1.057	0.914	0.798	0.743	0.891	1.231	1.136	1.188	1.462	0.00270502
A0A444YZ35	505	S	DUF1421 domain-containing protein OS=Arachis hypogaea OX=3818 GN=Ahy_B05g074506 PE=4 SV=1	Ahy_B05g074506	1	YGGSSQYGGTPALKPQQLPTASSVSPSSGSGYPQLPTAR	5	S25	1.76834e-09	6	3959.88						1	1.083	0.969	0.888	1.087	1.057	0.914						1.094
A0A445D098	90	S	Guanine nucleotide exchange factor SPIKE 1(predicted) OS=Arachis hypogaea OX=3818 GN=Ahy_A05g022282 PE=3 SV=1	Ahy_A05g022282	1	GEDISEDDVPSTSGR	9	S5	9.08029e-06	9	1643.64	0.807547	0.756439	0.599002	1.61554	1.13356	1.08792	1.174	1.116	0.97	0.93	0.868	0.945	0.688	0.678	0.618	1.737	1.306	1.151	2.114	0.00434674
A0A444Z2Z0	90	S	Guanine nucleotide exchange factor SPIKE 1(predicted) OS=Arachis hypogaea OX=3818 GN=Ahy_B05g076306 PE=3 SV=1	Ahy_B05g076306	1	GEDISEDDVPSTSGR	9	S5	9.08029e-06	9	1643.64	0.807547	0.756439	0.599002	1.61554	1.13356	1.08792
A0A445D098	385	S	Guanine nucleotide exchange factor SPIKE 1(predicted) OS=Arachis hypogaea OX=3818 GN=Ahy_A05g022282 PE=3 SV=1	Ahy_A05g022282	1	HQISQSDLENVSENGSTTNDSIDPGDR	13	S12	5.02868e-11	6	3075.22	0.957413	0.726979	0.769526	1.42403	1.37871	0.743341	1.174	1.116	0.97	0.93	0.868	0.945	0.816	0.651	0.793	1.531	1.588	0.787	1.728	0.102356
A0A445D098	389	S	Guanine nucleotide exchange factor SPIKE 1(predicted) OS=Arachis hypogaea OX=3818 GN=Ahy_A05g022282 PE=3 SV=1	Ahy_A05g022282	1	HQISQSDLENVSENGSTTNDSIDPGDR	11	S16	5.02868e-11	6	3075.22	0.957413	0.726979	0.769526	1.42403	1.37871	0.743341	1.174	1.116	0.97	0.93	0.868	0.945	0.816	0.651	0.793	1.531	1.588	0.787	1.728	0.102356
A0A445D098	1057	S	Guanine nucleotide exchange factor SPIKE 1(predicted) OS=Arachis hypogaea OX=3818 GN=Ahy_A05g022282 PE=3 SV=1	Ahy_A05g022282	1	NPVGEAPASPK	22	S9	6.04798e-05	22	1146.52	0.842112	0.702787	0.853672	1.47684	1.02411	1.10047	1.174	1.116	0.97	0.93	0.868	0.945	0.717	0.63	0.88	1.588	1.18	1.165	1.766	0.0155448
A0A444Z2Z0	1057	S	Guanine nucleotide exchange factor SPIKE 1(predicted) OS=Arachis hypogaea OX=3818 GN=Ahy_B05g076306 PE=3 SV=1	Ahy_B05g076306	1	NPVGEAPASPK	22	S9	6.04798e-05	22	1146.52	0.842112	0.702787	0.853672	1.47684	1.02411	1.10047
A0A445D098	1085	T	Guanine nucleotide exchange factor SPIKE 1(predicted) OS=Arachis hypogaea OX=3818 GN=Ahy_A05g022282 PE=3 SV=1	Ahy_A05g022282	1	QEVRPQGTPDNGYLWQR	29	T8	0.000338156	9	2123.97	0.929079	0.663122	0.82931	1.4551	1.10513	1.01825	1.174	1.116	0.97	0.93	0.868	0.945	0.791	0.594	0.855	1.565	1.273	1.078	1.748	0.0224504
A0A444Z2Z0	1085	T	Guanine nucleotide exchange factor SPIKE 1(predicted) OS=Arachis hypogaea OX=3818 GN=Ahy_B05g076306 PE=3 SV=1	Ahy_B05g076306	1	QEVRPQGTPDNGYLWQR	29	T8	0.000338156	9	2123.97	0.929079	0.663122	0.82931	1.4551	1.10513	1.01825
A0A445D098	1097	S	Guanine nucleotide exchange factor SPIKE 1(predicted) OS=Arachis hypogaea OX=3818 GN=Ahy_A05g022282 PE=3 SV=1	Ahy_A05g022282	1	VNSQLSSPSQPYSLR	7	S3	6.07366e-05	18	1742.81	0.945987	0.754633	0.836064	1.28942	1.10381	1.07008	1.174	1.116	0.97	0.93	0.868	0.945	0.806	0.676	0.862	1.386	1.272	1.132	1.617	0.00664144
A0A444Z2Z0	1097	S	Guanine nucleotide exchange factor SPIKE 1(predicted) OS=Arachis hypogaea OX=3818 GN=Ahy_B05g076306 PE=3 SV=1	Ahy_B05g076306	1	VNSQLSSPSQPYSLR	7	S3	6.07366e-05	18	1742.81	0.945987	0.754633	0.836064	1.28942	1.10381	1.07008
A0A445D098	1065	S	Guanine nucleotide exchange factor SPIKE 1(predicted) OS=Arachis hypogaea OX=3818 GN=Ahy_A05g022282 PE=3 SV=1	Ahy_A05g022282	1	YSDRLSPAINSYLSEASR	7	S6	6.91633e-07	8	2108.96	0.877139	0.843095	1.03535	1.11826	1.05184	1.07432	1.174	1.116	0.97	0.93	0.868	0.945	0.747	0.755	1.067	1.202	1.212	1.137	1.382	0.0468397
A0A444Z2Z0	1065	S	Guanine nucleotide exchange factor SPIKE 1(predicted) OS=Arachis hypogaea OX=3818 GN=Ahy_B05g076306 PE=3 SV=1	Ahy_B05g076306	1	YSDRLSPAINSYLSEASR	7	S6	6.91633e-07	8	2108.96	0.877139	0.843095	1.03535	1.11826	1.05184	1.07432
A0A445CYM3	313	S	TPT domain-containing protein OS=Arachis hypogaea OX=3818 GN=Ahy_A05g021799 PE=4 SV=1	Ahy_A05g021799	1	RSHSLPTSK	6	S4	0.00108058	6	1092.52	0.688347	0.818889	0.913232	0.906155	1.51456	1.15882
A0A444WQL2	597	S	SNARE-interacting protein KEULE isoform A(predicted) OS=Arachis hypogaea OX=3818 GN=Ahy_Scaffold1g106588 PE=3 SV=1	Ahy_Scaffold1g106588	0.995	GSDDGYSSDSVLR	9	S8	2.35108e-06	13	1437.55	0.870299	0.784795	0.808338	1.41357	1.14885	0.974151
A0A444WQL2	591	S	SNARE-interacting protein KEULE isoform A(predicted) OS=Arachis hypogaea OX=3818 GN=Ahy_Scaffold1g106588 PE=3 SV=1	Ahy_Scaffold1g106588	1	GSDDGYSSDSVLR	8	S2	0.00336844	2	1517.52	0.922385	0.660555	0.602879	1.68062	1.16021	0.973348
A0A445BWT4	900	S	Glutamate receptor(predicted) OS=Arachis hypogaea OX=3818 GN=Ahy_A08g039629 PE=3 SV=1	Ahy_A08g039629	1	NLKSTSFKDLMEFVDTK	1	S6	0.166614	1	2162.95	0.980162	0.946494	0.808909	0.979853	1.30596	0.978619
A0A445BAP0	422	S	Root phototropism protein 3 (Fragment)(predicted) OS=Arachis hypogaea OX=3818 GN=Ahy_A10g050844 PE=3 SV=1	Ahy_A10g050844	1	LLEHFLVQEQTETSSPGR	7	S15	4.32236e-08	6	2151.01	0.865343	1.18709	0.952768	1.12383	1.00123	0.869737
A0A445EHN3	7	S	Pyruvate dehydrogenase E1 component subunit alpha(predicted) OS=Arachis hypogaea OX=3818 GN=Ahy_A02g009653 PE=3 SV=1	Ahy_A02g009653	0.988	MELDIHSFLPSDEEDDTADHHR	1	S7	9.50574e-05	1	2731.1	0.613481	0.538975	0.990686	1.19528	1.21423	1.44734
A0A445D0M1	459	S	RING-type E3 ubiquitin transferase OS=Arachis hypogaea OX=3818 GN=Ahy_A05g022385 PE=4 SV=1	Ahy_A05g022385	1	AAGDGDDDGSEHDGVLESGGLTR	6	S10	1.91605e-07	6	2309.92	0.814678	0.813615	0.777088	1.37362	1.27881	0.942193
A0A445E2E2	25	S	MFS domain-containing protein OS=Arachis hypogaea OX=3818 GN=Ahy_A03g016135 PE=3 SV=1	Ahy_A03g016135	1	KPHGEIGSAR	44	S8	0.00236323	30	1131.53	1.57581	0.80575	0.728677	1.00713	0.964205	0.918428	0.912	1.055	1.002	0.988	1.104	0.937	1.728	0.764	0.727	1.019	0.873	0.98	0.892	0.915734
A0A444ZRX6	3	S	14_3_3 domain-containing protein OS=Arachis hypogaea OX=3818 GN=Ahy_B03g061710 PE=3 SV=1	Ahy_B03g061710	1	MASPTKER	11	S3	0.0226325	11	910.403	1.14427	0.712055	1.06252	0.875818	1.22195	0.983389	1.083	0.949	1.03	0.967	1.045	0.926	1.057	0.75	1.032	0.906	1.169	1.062	1.105	0.470419
A0A444ZRX6	50	S	14_3_3 domain-containing protein OS=Arachis hypogaea OX=3818 GN=Ahy_B03g061710 PE=3 SV=1	Ahy_B03g061710	1	NLLSVGYK	6	S4	0.00277943	6	973.475	1.24424	0.921897	1.02617	0.939701	0.937399	0.930586	1.083	0.949	1.03	0.967	1.045	0.926	1.149	0.971	0.996	0.972	0.897	1.005	0.922	0.272652
A0A445ACY5	49	S	14_3_3 domain-containing protein OS=Arachis hypogaea OX=3818 GN=Ahy_A08g039906 PE=3 SV=1	Ahy_A08g039906	1	NLLSVGYK	6	S4	0.00277943	6	973.475	1.24424	0.921897	1.02617	0.939701	0.937399	0.930586	1.01	1.133	1.003	0.942	0.948	0.964	1.232	0.814	1.023	0.998	0.989	0.965	0.962	0.846956
A0A445BBW8	46	S	14_3_3 domain-containing protein OS=Arachis hypogaea OX=3818 GN=Ahy_A10g051188 PE=3 SV=1	Ahy_A10g051188	1	NLLSVGYK	6	S4	0.00277943	6	973.475	1.24424	0.921897	1.02617	0.939701	0.937399	0.930586	1.126	1.013	0.977	0.937	0.962	0.985	1.105	0.91	1.05	1.003	0.974	0.945	0.953	0.501246
A0A445BPS2	757	S	KIX_2 domain-containing protein OS=Arachis hypogaea OX=3818 GN=Ahy_A09g046424 PE=4 SV=1	Ahy_A09g046424	1	QGNQAASPQILQHSSPQVDQQNHPPSLTK	5	S7	2.9283e-08	5	3215.52	0.97824	0.753784	0.822455	1.2244	1.12647	1.09465
A0A445BPS2	972	S	KIX_2 domain-containing protein OS=Arachis hypogaea OX=3818 GN=Ahy_A09g046424 PE=4 SV=1	Ahy_A09g046424	1	YTNATPLNVASSAGSMNDSIK	7	S15	7.56881e-05	1	2220.98	0.998632	0.839057	1.19052	1.04889	0.918009	1.00489
A0A444ZV38	5	S	Glyco_transf_20 domain-containing protein OS=Arachis hypogaea OX=3818 GN=Ahy_B03g062730 PE=3 SV=1	Ahy_B03g062730	1	SYANLFDLASGGDLLDIPRTPR	1	S1	2.97885e-08	1	2552.15			1
A0A444ZV38	24	T	Glyco_transf_20 domain-containing protein OS=Arachis hypogaea OX=3818 GN=Ahy_B03g062730 PE=3 SV=1	Ahy_B03g062730	1	SYANLFDLASGGDLLDIPRTPR	1	T20	2.97885e-08	1	2552.15			1
A0A444ZV38	572	S	Glyco_transf_20 domain-containing protein OS=Arachis hypogaea OX=3818 GN=Ahy_B03g062730 PE=3 SV=1	Ahy_B03g062730	1	VVSLSPGFR	3	S5	0.00179584	3	1041.51	0.800671	0.60823	0.90721	1.27592	1.16839	1.23957
A0A444Z9Y8	40	S	STS14 protein(predicted) OS=Arachis hypogaea OX=3818 GN=Ahy_B05g079484 PE=4 SV=1	Ahy_B05g079484	1	DAVFESFR	6	S6	0.0167949	6	1050.43	0.867849	0.74844	0.838577	1.26595	1.19482	1.08437
A0A445ENK0	188	T	RPA_C domain-containing protein OS=Arachis hypogaea OX=3818 GN=Ahy_A01g001519 PE=3 SV=1	Ahy_A01g001519	0.995	AAVPNQQHVTNSTPITPTK	27	T16	9.76448e-06	8	2084.02	1.04473	0.844915	0.974229	1.26298	0.943457	0.929686
A0A444ZC18	317	S	Probable magnesium transporter OS=Arachis hypogaea OX=3818 GN=Ahy_A04g021399 PE=3 SV=1	Ahy_A04g021399	1	DLSDGLQSSLSIR	13	S11	0.000768303	7	1470.68	0.918818	0.796306	0.958771	1.27748	0.826867	1.22176
A0A444ZC18	342	S	Probable magnesium transporter OS=Arachis hypogaea OX=3818 GN=Ahy_A04g021399 PE=3 SV=1	Ahy_A04g021399	1	QESMRSP	5	S6	0.163881	5	914.344	1.01065	1.35248	0.914511	1.2909	0.86413	0.56733
A0A444YP14	1622	S	Protein SHOOT GRAVITROPISM 6 isoform A(predicted) OS=Arachis hypogaea OX=3818 GN=Ahy_B06g082747 PE=4 SV=1	Ahy_B06g082747	1	AVSPDRSDSTSR	3	S3	0.0049046	3	1357.57	0.956531	0.883202	1.0509	1.06008	1.4064	0.642892	0.895	0.858	0.989	1	1.152	1.102	1.069	1.029	1.063	1.06	1.221	0.583	0.906	0.554875
A0A445DPS1	947	S	Beta-arabinofuranosyltransferase RAY1 (Fragment)(predicted) OS=Arachis hypogaea OX=3818 GN=Ahy_A03g011156 PE=4 SV=1	Ahy_A03g011156	1	DLSPSPVR	12	S3	0.00658634	12	1030.4	0.584286	0.569227	0.541745	1.75296	1.35807	1.19371
A0A444ZVK7	949	S	Beta-arabinofuranosyltransferase RAY1 (Fragment)(predicted) OS=Arachis hypogaea OX=3818 GN=Ahy_B03g062824 PE=4 SV=1	Ahy_B03g062824	1	DLSPSPVR	12	S3	0.00658634	12	1030.4	0.584286	0.569227	0.541745	1.75296	1.35807	1.19371
A0A445DPS1	949	S	Beta-arabinofuranosyltransferase RAY1 (Fragment)(predicted) OS=Arachis hypogaea OX=3818 GN=Ahy_A03g011156 PE=4 SV=1	Ahy_A03g011156	1	DLSPSPVR	12	S5	0.00658634	12	1030.4	0.584286	0.569227	0.541745	1.75296	1.35807	1.19371
A0A444ZVK7	951	S	Beta-arabinofuranosyltransferase RAY1 (Fragment)(predicted) OS=Arachis hypogaea OX=3818 GN=Ahy_B03g062824 PE=4 SV=1	Ahy_B03g062824	1	DLSPSPVR	12	S5	0.00658634	12	1030.4	0.584286	0.569227	0.541745	1.75296	1.35807	1.19371
A0A445DPS1	513	S	Beta-arabinofuranosyltransferase RAY1 (Fragment)(predicted) OS=Arachis hypogaea OX=3818 GN=Ahy_A03g011156 PE=4 SV=1	Ahy_A03g011156	0.996	SIDSSRSDEEEDEEDLAEAAR	2	S7	2.20784e-08	3	2432.96	0.793302	0.898036	0.761648	1.47176	1.14785	0.927411
A0A444ZVK7	516	S	Beta-arabinofuranosyltransferase RAY1 (Fragment)(predicted) OS=Arachis hypogaea OX=3818 GN=Ahy_B03g062824 PE=4 SV=1	Ahy_B03g062824	0.996	SIDSSRSDEEEDEEDLAEAAR	2	S7	2.20784e-08	3	2432.96	0.793302	0.898036	0.761648	1.47176	1.14785	0.927411
A0A445DPS1	181	S	Beta-arabinofuranosyltransferase RAY1 (Fragment)(predicted) OS=Arachis hypogaea OX=3818 GN=Ahy_A03g011156 PE=4 SV=1	Ahy_A03g011156	1	STMESQHPQSHFSPAGR	4	S13	0.000401679	5	1979.81	0.772071	0.840728	0.636431	1.41298	1.241	1.09679
A0A445BTP0	77	S	TPR_REGION domain-containing protein OS=Arachis hypogaea OX=3818 GN=Ahy_A08g038407 PE=4 SV=1	Ahy_A08g038407	1	NSFTETFHTLNDDHK	4	S2	0.00441759	4	1885.78	1.30252	0.632309	0.704403	1.0537	1.52122	0.78584
A0A445BTP0	73	S	TPR_REGION domain-containing protein OS=Arachis hypogaea OX=3818 GN=Ahy_A08g038407 PE=4 SV=1	Ahy_A08g038407	1	VENESNKPQIHESKTPSPR	1	S17	0.0781551	1	2337.03	0.308976	0.459813	0.880222	1.49746	1.53346	1.32007
A0A445DIR4	665	S	30-kDa cleavage and polyadenylation specificity factor 30 isoform A(predicted) OS=Arachis hypogaea OX=3818 GN=Ahy_A04g020873 PE=4 SV=1	Ahy_A04g020873	1	NDDSESEDEAPR	8	S4	2.2259e-05	8	1523.46	0.770259	0.660066	0.950531	1.42049	1.058	1.14066
A0A445DIR4	667	S	30-kDa cleavage and polyadenylation specificity factor 30 isoform A(predicted) OS=Arachis hypogaea OX=3818 GN=Ahy_A04g020873 PE=4 SV=1	Ahy_A04g020873	1	NDDSESEDEAPR	8	S6	2.2259e-05	8	1523.46	0.770259	0.660066	0.950531	1.42049	1.058	1.14066
A0A445DIR4	686	S	30-kDa cleavage and polyadenylation specificity factor 30 isoform A(predicted) OS=Arachis hypogaea OX=3818 GN=Ahy_A04g020873 PE=4 SV=1	Ahy_A04g020873	1	SLEDANASSNH	5	S1	2.87459e-05	5	1224.45	0.510295	0.734484	0.713982	1.72071	1.31911	1.00141
A0A444Z0T7	65	T	Tr-type G domain-containing protein OS=Arachis hypogaea OX=3818 GN=Ahy_B05g075259 PE=3 SV=1	Ahy_B05g075259	1	EKEIPPTQDEDDEAEMMKK	3	T7	0.126278	3	2374.97	0.864417	1.36542	1.01295	1.22784	0.842027	0.687346	1.018	0.909	1.08	1.101	0.891	1.002	0.849	1.502	0.938	1.115	0.945	0.686	0.835	0.499585
A0A444Z0T7	23	T	Tr-type G domain-containing protein OS=Arachis hypogaea OX=3818 GN=Ahy_B05g075259 PE=3 SV=1	Ahy_B05g075259	1	SLQLDSAEETNGSVTPEDVKPEEVDK	19	T15	9.12957e-14	8	2896.3	0.994232	0.88143	0.965352	1.38641	0.889085	0.883492	1.018	0.909	1.08	1.101	0.891	1.002	0.977	0.97	0.894	1.259	0.998	0.882	1.105	0.454337
A0A444YKF2	208	S	Cupin_2 domain-containing protein OS=Arachis hypogaea OX=3818 GN=Ahy_B06g081174 PE=4 SV=1	Ahy_B06g081174	1	ESPTSAFVR	23	S2	0.0131765	12	1073.47	1.1479	0.954102	0.761588	1.23659	1.11367	0.786148	1.016	0.91	0.898	1.101	1.01	1.063	1.13	1.048	0.848	1.123	1.103	0.74	0.98	0.85928
A0A444YD97	44	S	t-SNARE coiled-coil homology domain-containing protein OS=Arachis hypogaea OX=3818 GN=Ahy_B07g087899 PE=3 SV=1	Ahy_B07g087899	0.994	IGAPTPPPLPNQPENAPSSTDSPVPNSR	5	S22	3.1408e-11	7	2917.37	1.04403	0.907078	1.12974	1.08385	1.12413	0.711173
A0A445BEQ7	566	S	Protein kinase domain-containing protein OS=Arachis hypogaea OX=3818 GN=Ahy_A09g042093 PE=3 SV=1	Ahy_A09g042093	1	LANIAGGSPTVQSSR	14	S8	5.53669e-07	14	1537.74	1.3599	1.1159	0.74617	1.03415	0.922918	0.820958
A0A444Y4Z0	672	S	Ubiquitin carboxyl-terminal hydrolase OS=Arachis hypogaea OX=3818 GN=Ahy_B08g092859 PE=3 SV=1	Ahy_B08g092859	1	AAINTSNAGVEEAMNWLLSHMDDPDIDSPISK	1	S28	6.40725e-16	1	3521.56							1.098	1.151	0.857	1.036	0.957	0.901
A0A444Y4Z0	37	T	Ubiquitin carboxyl-terminal hydrolase OS=Arachis hypogaea OX=3818 GN=Ahy_B08g092859 PE=3 SV=1	Ahy_B08g092859	1	HECCLSFDTPK	19	T9	0.000392162	14	1473.55	0.976681	0.880865	0.962675	1.34233	0.931158	0.906289	1.098	1.151	0.857	1.036	0.957	0.901	0.89	0.765	1.123	1.296	0.973	1.006	1.179	0.305417
A0A445BYR5	37	T	Ubiquitin carboxyl-terminal hydrolase OS=Arachis hypogaea OX=3818 GN=Ahy_A08g040170 PE=3 SV=1	Ahy_A08g040170	1	HECCLSFDTPK	19	T9	0.000392162	14	1473.55	0.976681	0.880865	0.962675	1.34233	0.931158	0.906289
A0A444ZUF0	217	S	Putative phosphate transporter 1(predicted) OS=Arachis hypogaea OX=3818 GN=Ahy_B03g062532 PE=3 SV=1	Ahy_B03g062532	0.988	IEEGSTHHDQSEDEEEDDKK	1	S11	0.0432854	1	2436.93
A0A445DBC4	203	S	Protein RIK isoform B(predicted) OS=Arachis hypogaea OX=3818 GN=Ahy_A04g017533 PE=4 SV=1	Ahy_A04g017533	1	QGPNSQLVPSSPPSILANGLK	1	S11	0.000944794	1	2185.09
A0A444ZWI8	367	S	Protein kinase domain-containing protein OS=Arachis hypogaea OX=3818 GN=Ahy_B03g063035 PE=3 SV=1	Ahy_B03g063035	1	DSEDTTTTSGVDKSPDQTVK	3	S14	6.03487e-08	3	2190.93	0.215493			1.52855	1.20468	1.05128
A0A444YVL0	280	S	Peptidylprolyl isomerase OS=Arachis hypogaea OX=3818 GN=Ahy_B06g085778 PE=4 SV=1	Ahy_B06g085778	1	ELETSKIDSSDDDDDDEDDGNEADFDAR	4	S9	4.06476e-06	2	3293.13				0.893017	1.10698
A0A444YVL0	281	S	Peptidylprolyl isomerase OS=Arachis hypogaea OX=3818 GN=Ahy_B06g085778 PE=4 SV=1	Ahy_B06g085778	1	ELETSKIDSSDDDDDDEDDGNEADFDAR	4	S10	4.06476e-06	2	3293.13				0.893017	1.10698
A0A444ZFF7	47	S	Bet_v_1 domain-containing protein OS=Arachis hypogaea OX=3818 GN=Ahy_B04g070188 PE=3 SV=1	Ahy_B04g070188	1	LIPAIQNIEIVEGSGGPGTVK	3	S14	3.01894e-09	3	2172.13	0.558342	0.53722	0.708122	1.47188	1.20995	1.51448	0.672	0.591	0.639	1.555	1.243	1.287	0.831	0.909	1.108	0.947	0.973	1.177	1.087	0.47283
A0A444ZFF7	10	S	Bet_v_1 domain-containing protein OS=Arachis hypogaea OX=3818 GN=Ahy_B04g070188 PE=3 SV=1	Ahy_B04g070188	1	MGVHTFEEESTSPVPPAK	32	S10	7.76329e-07	35	1891.85	0.583353	0.526985	0.532101	1.84799	1.19304	1.31653	0.672	0.591	0.639	1.555	1.243	1.287	0.868	0.892	0.833	1.188	0.96	1.023	1.223	0.0405841
B0YIU5	10	S	Ara h 8 allergen isoform OS=Arachis hypogaea OX=3818 GN=Ahy_Scaffold6g108211 PE=2 SV=1	Ahy_Scaffold6g108211	1	MGVHTFEEESTSPVPPAK	32	S10	7.76329e-07	35	1891.85	0.583353	0.526985	0.532101	1.84799	1.19304	1.31653	0.633	0.587	0.633	1.59	0.977	1.568	0.922	0.898	0.841	1.162	1.221	0.84	1.211	0.21112
A0A444ZFF7	64	T	Bet_v_1 domain-containing protein OS=Arachis hypogaea OX=3818 GN=Ahy_B04g070188 PE=3 SV=1	Ahy_B04g070188	0.997	VTAVEDGKTSYVLHK	4	T9	1.55364e-07	7	1726.84	0.454693	0.509229	0.569484	1.98548	1.24388	1.23724	0.672	0.591	0.639	1.555	1.243	1.287	0.677	0.862	0.891	1.277	1.001	0.961	1.333	0.0819039
B0YIU5	64	T	Ara h 8 allergen isoform OS=Arachis hypogaea OX=3818 GN=Ahy_Scaffold6g108211 PE=2 SV=1	Ahy_Scaffold6g108211	0.997	VTAVEDGKTSYVLHK	4	T9	1.55364e-07	7	1726.84	0.454693	0.509229	0.569484	1.98548	1.24388	1.23724	0.633	0.587	0.633	1.59	0.977	1.568	0.718	0.868	0.9	1.249	1.273	0.789	1.332	0.192447
A0A445EWT8	152	S	t-SNARE coiled-coil homology domain-containing protein OS=Arachis hypogaea OX=3818 GN=Ahy_A01g004673 PE=4 SV=1	Ahy_A01g004673	0.998	LEETVVSTK	7	S7	0.00075272	7	1085.51	0.585019	1.0501	0.752567	1.51524	1.19349	0.903587	1.006	1.048	0.985	1.049	0.941	0.971	0.582	1.002	0.764	1.444	1.268	0.931	1.552	0.0932171
A0A445EWT8	35	S	t-SNARE coiled-coil homology domain-containing protein OS=Arachis hypogaea OX=3818 GN=Ahy_A01g004673 PE=4 SV=1	Ahy_A01g004673	1	SSLSTSGPEAQR	5	S6	0.000179515	6	1299.56	1.1445	0.735011	0.806194	1.62133	0.849122	0.843849	1.006	1.048	0.985	1.049	0.941	0.971	1.138	0.701	0.818	1.546	0.902	0.869	1.248	0.428907
A0A445AMQ8	200	S	Epimerase domain-containing protein OS=Arachis hypogaea OX=3818 GN=Ahy_B01g051712 PE=3 SV=1	Ahy_B01g051712	1	INSSMAVLVSVLK	1	S3	1.59294e-06	1	1440.75							1.21	1.163	1.27	0.811	0.774	0.78
A0A445EVS5	200	S	Epimerase domain-containing protein OS=Arachis hypogaea OX=3818 GN=Ahy_A01g004331 PE=3 SV=1	Ahy_A01g004331	1	INSSMAVLVSVLK	1	S3	1.59294e-06	1	1440.75							1.129	1.285	1.197	0.775	0.819	0.801
A0A444WYV1	132	S	Homeobox-DDT domain protein RLT1 (Fragment)(predicted) OS=Arachis hypogaea OX=3818 GN=Ahy_B10g101108 PE=4 SV=1	Ahy_B10g101108	1	AVPAPVPVPVPVPAPPVPDSPPDLR	2	S20	3.32939e-08	2	2560.36
A0A445BGF8	664	S	Conserved oligomeric Golgi complex subunit 1 OS=Arachis hypogaea OX=3818 GN=Ahy_A09g042628 PE=3 SV=1	Ahy_A09g042628	1	FGSEPSGSDSPGR	6	S10	7.79658e-07	6	1359.52	0.746503	0.536868	0.899527	1.44289	1.16958	1.20463
A0A445BGF8	20	T	Conserved oligomeric Golgi complex subunit 1 OS=Arachis hypogaea OX=3818 GN=Ahy_A09g042628 PE=3 SV=1	Ahy_A09g042628	1	HPPTTPQHSTDR	7	T5	0.000109214	7	1453.62	0.857799	0.979772	1.07407	1.4958	0.79438	0.798181
A0A445BGF8	13	S	Conserved oligomeric Golgi complex subunit 1 OS=Arachis hypogaea OX=3818 GN=Ahy_A09g042628 PE=3 SV=1	Ahy_A09g042628	1	VSSPAASSSPSPR	3	S11	6.47814e-06	9	1309.58	0.93516	0.808387	0.702253	1.39671	1.07057	1.08692
A0A444YXG4	386	S	Hydroxyproline-rich glycoprotein family protein(predicted) OS=Arachis hypogaea OX=3818 GN=Ahy_B05g073941 PE=4 SV=1	Ahy_B05g073941	1	NVSQSSQGILAK	6	S3	0.000141015	6	1311.63	0.680697	0.552512	0.726639	1.60395	1.25251	1.18369
A0A444YYV3	563	S	2-hydroxyacyl-CoA lyase (Fragment)(predicted) OS=Arachis hypogaea OX=3818 GN=Ahy_B05g074426 PE=3 SV=1	Ahy_B05g074426	0.998	KPAVINVIVDPYAGSESGR	4	S17	5.04757e-10	6	2052.02	0.795641	0.828651	0.823327	1.25619	1.20044	1.09575	1.047	0.854	0.882	0.981	1.233	1	0.76	0.97	0.933	1.281	0.974	1.096	1.258	0.104939
A0A445E787	65	S	Tyrosine--tRNA ligase OS=Arachis hypogaea OX=3818 GN=Ahy_A02g005636 PE=3 SV=1	Ahy_A02g005636	1	KPEPVCYDGFEPSGR	12	S13	1.22785e-07	12	1817.76	1.07803	0.85657	0.948958	1.24381	0.964256	0.908376	0.981	0.888	1.013	1.072	1.099	0.944	1.099	0.965	0.937	1.16	0.877	0.962	0.999	0.96015
A0A445BE18	1112	S	Dihydroorotate dehydrogenase (quinone), mitochondrial(predicted) OS=Arachis hypogaea OX=3818 GN=Ahy_A09g041867 PE=3 SV=1	Ahy_A09g041867	1	LAEEFEQRSQVFGDDAK	6	S9	3.15697e-05	6	2048.9	0.93362	0.941686	0.988194	1.07683	1.0321	1.02757
A0A445BE18	1048	S	Dihydroorotate dehydrogenase (quinone), mitochondrial(predicted) OS=Arachis hypogaea OX=3818 GN=Ahy_A09g041867 PE=3 SV=1	Ahy_A09g041867	1	SLQSSLSIAK	1	S7	0.00577555	1	1113.56	0.884538	0.742721	0.536528	1.35966	1.27026	1.2063
A0A445BE18	1095	S	Dihydroorotate dehydrogenase (quinone), mitochondrial(predicted) OS=Arachis hypogaea OX=3818 GN=Ahy_A09g041867 PE=3 SV=1	Ahy_A09g041867	1	SMSAGLSVISR	5	S3	0.0082229	6	1203.54	0.840145	0.878864	0.893386	1.27125	1.07911	1.03725
A0A445BHU1	567	S	MFS domain-containing protein OS=Arachis hypogaea OX=3818 GN=Ahy_A09g043228 PE=3 SV=1	Ahy_A09g043228	1	SLEELSGENEDEGAEAIEMQGSAR	4	S22	1.5232e-10	4	2631.08	0.531899	0.47969	0.624981	1.69871	1.34293	1.32179				1.034	0.924	1.024				1.643	1.453	1.291
A0A444ZB47	215	T	V-ATPase 69 kDa subunit OS=Arachis hypogaea OX=3818 GN=Ahy_A04g021649 PE=3 SV=1	Ahy_A04g021649	1	FTMLQTWPVRTPRPVASK	8	T11	3.77972e-06	3	2195.12	1.30834	1.2104	1.68474	0.567079	0.61281	0.616631	0.955	1.061	0.99	1	1.001	0.991	1.37	1.141	1.702	0.567	0.612	0.622	0.427	0.00215431
A0A444ZB47	126	S	V-ATPase 69 kDa subunit OS=Arachis hypogaea OX=3818 GN=Ahy_A04g021649 PE=3 SV=1	Ahy_A04g021649	1	GVSVPALDK	14	S3	0.00258539	6	965.47	1.06741	0.913418	0.917094	1.07137	0.901426	1.12928	0.955	1.061	0.99	1	1.001	0.991	1.118	0.861	0.926	1.071	0.901	1.14	1.071	0.540504
A0A444ZB47	227	T	V-ATPase 69 kDa subunit OS=Arachis hypogaea OX=3818 GN=Ahy_A04g021649 PE=3 SV=1	Ahy_A04g021649	1	LAADTPLLTGQR	2	T5	0.000178772	2	1335.67	0.894559	0.973567	1.05883	1.1933	0.939077	0.940671	0.955	1.061	0.99	1	1.001	0.991	0.937	0.918	1.07	1.193	0.938	0.949	1.053	0.630945
A0A444ZB47	387	S	V-ATPase 69 kDa subunit OS=Arachis hypogaea OX=3818 GN=Ahy_A04g021649 PE=3 SV=1	Ahy_A04g021649	1	LASFYER	6	S3	0.0139979	6	965.413	1.01003	0.938785	0.879702	1.12635	1.07259	0.972538	0.955	1.061	0.99	1	1.001	0.991	1.058	0.885	0.889	1.126	1.072	0.981	1.123	0.17469
A0A444ZB47	11	T	V-ATPase 69 kDa subunit OS=Arachis hypogaea OX=3818 GN=Ahy_A04g021649 PE=3 SV=1	Ahy_A04g021649	1	LTTFEDSEK	8	T3	0.00259708	6	1149.47	0.778688	0.800318	0.845445	1.33586	1.28316	0.956535	0.955	1.061	0.99	1	1.001	0.991	0.815	0.754	0.854	1.336	1.282	0.965	1.479	0.0243612
A0A444ZB47	15	S	V-ATPase 69 kDa subunit OS=Arachis hypogaea OX=3818 GN=Ahy_A04g021649 PE=3 SV=1	Ahy_A04g021649	1	LTTFEDSEKESEYGYVR	19	S7	8.00416e-08	23	2132.91	1.1615	0.887295	0.960552	1.08237	1.04912	0.859159	0.955	1.061	0.99	1	1.001	0.991	1.216	0.836	0.97	1.082	1.048	0.867	0.992	0.994182
A0A444Y6B7	89	S	EF-hand domain-containing protein(predicted) OS=Arachis hypogaea OX=3818 GN=Ahy_B08g093495 PE=4 SV=1	Ahy_B08g093495	1	AQLESLSHSGAQSQSPPPHFKPTLSR	2	S15	4.28309e-07	2	2867.38	0.640109	0.625931	0.733727	1.60554	1.46694	0.927756
A0A444YE43	301	S	Chitin elicitor receptor kinase 1(predicted) OS=Arachis hypogaea OX=3818 GN=Ahy_B07g088307 PE=4 SV=1	Ahy_B07g088307	0.998	LVAKDSSENFVR	13	S6	5.77246e-05	13	1444.68	0.923325	0.83214	0.74242	1.44248	1.07889	0.980747
A0A444WZF4	653	T	Membralin-like protein isoform A(predicted) OS=Arachis hypogaea OX=3818 GN=Ahy_B10g101403 PE=4 SV=1	Ahy_B10g101403	1	DQGQVFAETPHDENR	9	T9	3.03027e-08	6	1822.74	1.07152	1.0316	0.940699	1.34816	0.805795	0.802224
A0A444WZF4	545	T	Membralin-like protein isoform A(predicted) OS=Arachis hypogaea OX=3818 GN=Ahy_B10g101403 PE=4 SV=1	Ahy_B10g101403	0.985	LNTRNQGVTNTDSNSGVGFRPGFDPSAPQNSAGVAEPPR	1	T3	8.17725e-08	1	4092.88
A0A444Z8R6	37	T	O-fucosyltransferase family protein OS=Arachis hypogaea OX=3818 GN=Ahy_B05g078991 PE=3 SV=1	Ahy_B05g078991	1	SNTTPFHHR	7	T3	0.000106048	7	1176.49	1.03362	0.953405	0.725046	1.7145	0.922532	0.650893
A0A445CY21	222	S	SUN domain-containing protein(predicted) OS=Arachis hypogaea OX=3818 GN=Ahy_A05g021697 PE=4 SV=1	Ahy_A05g021697	1	LNEAFSVVR	5	S6	0.000589989	5	1114.53	0.85361	0.817617	0.773988	1.24514	1.23937	1.07028
A0A445BEP8	275	S	Cysteinyl-tRNA synthetase OS=Arachis hypogaea OX=3818 GN=Ahy_A09g042063 PE=3 SV=1	Ahy_A09g042063	1	SLGNFFTIR	6	S1	0.00243854	6	1134.53	0.974956	0.861809	0.769777	1.19967	1.10581	1.08798
A0A445BIE8	757	S	Exocyst complex component OS=Arachis hypogaea OX=3818 GN=Ahy_A09g043502 PE=3 SV=1	Ahy_A09g043502	1	FKDSPDR	6	S4	0.00296223	6	944.387	0.858643	0.936331	0.826498	1.61436	1.01417	0.749995
A0A444WZM6	7	S	3-hydroxyisobutyryl-CoA hydrolase-like protein 5 isoform A(predicted) OS=Arachis hypogaea OX=3818 GN=Ahy_B10g101448 PE=3 SV=1	Ahy_B10g101448	0.996	MAPTASSPDEQVVIGEEMDHVR	8	S7	3.53107e-14	8	2347.03	1.17324	0.975581	1.07229	0.927155	1.00986	0.841875	1.021	1.115	1.071	0.965	0.912	0.919	1.149	0.875	1.001	0.961	1.107	0.916	0.986	0.917188
A0A445EV38	446	S	GBF-interacting protein 1(predicted) OS=Arachis hypogaea OX=3818 GN=Ahy_A01g004162 PE=4 SV=1	Ahy_A01g004162	1	GSTGDKNDNFLSSPQQELLR	6	S13	0.000157165	6	2286.04	0.788012	0.768474	0.832215	1.23947	1.33732	1.03451
A0A445BW13	482	S	CRAL-TRIO domain-containing protein OS=Arachis hypogaea OX=3818 GN=Ahy_A08g039191 PE=4 SV=1	Ahy_A08g039191	1	GDNVGGISDSDNEDSTSLHLHR	13	S10	4.14572e-10	6	2405	0.933124	0.942772	0.714832	1.35172	1.13384	0.923707
A0A445BW13	480	S	CRAL-TRIO domain-containing protein OS=Arachis hypogaea OX=3818 GN=Ahy_A08g039191 PE=4 SV=1	Ahy_A08g039191	1	GDNVGGISDSDNEDSTSLHLHR	6	S8	2.52503e-11	6	2484.97	0.904357	0.74506	0.628413	1.64561	1.22116	0.855395
A0A445DZG0	162	S	ALOG domain-containing protein OS=Arachis hypogaea OX=3818 GN=Ahy_A03g015086 PE=3 SV=1	Ahy_A03g015086	0.977	GSAEQSSSSSPSSTIHFS	7	S10	0.000668786	7	1862.74	0.82708	0.718234	0.79344	1.52159	1.20324	0.936409
A0A444YXI1	592	S	Kinesin motor domain-containing protein OS=Arachis hypogaea OX=3818 GN=Ahy_B05g073951 PE=3 SV=1	Ahy_B05g073951	1	ATYILELREESPEPFK	2	S11	0.0023952	2	2001.96				0.73238	1.31404	0.953577
A0A444XHT3	147	S	RNA helicase OS=Arachis hypogaea OX=3818 GN=Ahy_B09g096006 PE=4 SV=1	Ahy_B09g096006	1	YSMDMSPVK	9	S6	0.00183567	6	1137.44	0.662567	0.681664	0.549296	1.87952	1.33504	0.891918
A0A445BD93	236	T	Ras-related protein Rab7 isoform B(predicted) OS=Arachis hypogaea OX=3818 GN=Ahy_A09g041602 PE=4 SV=1	Ahy_A09g041602	1	TALANEHEQDIYFQGIPEAVTPENEQR	9	T21	5.36772e-13	8	3179.43	0.738628	1.06867	1.05616	1.18494	0.868362	1.08324	1.12	0.989	1.005	0.97	1.018	0.899	0.659	1.081	1.051	1.222	0.853	1.205	1.175	0.434912
A0A444XKD5	827	S	M16C_associated domain-containing protein OS=Arachis hypogaea OX=3818 GN=Ahy_B09g096399 PE=3 SV=1	Ahy_B09g096399	1	LSGSAYVISK	4	S4	0.00338403	4	1104.53	1.32905	1.16464	1.02803	0.985505	0.825982	0.666791
A0A445BAZ1	421	S	BTB/POZ domain-containing protein isoform B(predicted) OS=Arachis hypogaea OX=3818 GN=Ahy_A10g050956 PE=3 SV=1	Ahy_A10g050956	1	NVQEVDKQQVAERPPSPK	2	S16	4.94842e-06	2	2129.04	0.908313	0.947963	0.725961	1.33977	1.05927	1.01872
A0A445BAZ1	200	S	BTB/POZ domain-containing protein isoform B(predicted) OS=Arachis hypogaea OX=3818 GN=Ahy_A10g050956 PE=3 SV=1	Ahy_A10g050956	1	SVASVHHDADGVQVPR	5	S1	9.21805e-08	7	1753.8	0.829286	0.592914	0.704102	1.62631	1.22613	1.02125
A0A445BAZ1	349	T	BTB/POZ domain-containing protein isoform B(predicted) OS=Arachis hypogaea OX=3818 GN=Ahy_A10g050956 PE=3 SV=1	Ahy_A10g050956	1	TEHPTPR	55	T5	0.0143554	55	917.388	2.09414	0.541005	0.553583	0.901904	1.00995	0.899417
A0A445BAZ1	48	S	BTB/POZ domain-containing protein isoform B(predicted) OS=Arachis hypogaea OX=3818 GN=Ahy_A10g050956 PE=3 SV=1	Ahy_A10g050956	1	TSSWGNR	9	S3	0.0139979	9	887.341	0.619979	0.662996	0.599234	2.23552	0.936244	0.94603
A0A445BAZ1	116	S	BTB/POZ domain-containing protein isoform B(predicted) OS=Arachis hypogaea OX=3818 GN=Ahy_A10g050956 PE=3 SV=1	Ahy_A10g050956	1	TVTAHNSSTTTTTSAWSSPNAVSK	2	S18	1.72905e-07	2	2516.13	0.509118	0.76055	0.627611	1.89876	1.13398	1.06999
A0A444YR45	113	S	RRM domain-containing protein OS=Arachis hypogaea OX=3818 GN=Ahy_B06g084176 PE=4 SV=1	Ahy_B06g084176	0.987	VENAVSVAPSGDVMLNSEEGKTSPTNGR	7	S23	7.39098e-11	12	2926.31	1.10463	0.922336	0.89358	1.07576	1.00764	0.996058
A0A445D5C7	393	S	UDP-glucose 6-dehydrogenase OS=Arachis hypogaea OX=3818 GN=Ahy_A05g024206 PE=3 SV=1	Ahy_A05g024206	1	FDWDHPAHLQPLSPTNNK	282	S13	2.29818e-11	40	2196.99	1.22504	0.952753	1.08589	0.926268	0.928815	0.881228	1.031	1.149	1.023	0.937	0.903	0.958	1.188	0.829	1.061	0.989	1.029	0.92	0.955	0.7585
A0A445D5C7	181	T	UDP-glucose 6-dehydrogenase OS=Arachis hypogaea OX=3818 GN=Ahy_A05g024206 PE=3 SV=1	Ahy_A05g024206	1	VLIGGRETPEGQK	6	T8	0.00926878	6	1463.73	1.31531	0.842505	1.06062	1.22499	0.740756	0.81582	1.031	1.149	1.023	0.937	0.903	0.958	1.276	0.733	1.037	1.307	0.82	0.852	0.978	0.931607
A0A445DNN5	181	T	UDP-glucose 6-dehydrogenase OS=Arachis hypogaea OX=3818 GN=Ahy_A03g010835 PE=3 SV=1	Ahy_A03g010835	1	VLIGGRETPEGQK	6	T8	0.00926878	6	1463.73	1.31531	0.842505	1.06062	1.22499	0.740756	0.81582
A0A445DBF2	191	T	UDP-glucose 6-dehydrogenase OS=Arachis hypogaea OX=3818 GN=Ahy_A04g017558 PE=3 SV=1	Ahy_A04g017558	1	VLIGGRETPEGQK	6	T8	0.00926878	6	1463.73	1.31531	0.842505	1.06062	1.22499	0.740756	0.81582	1.092	1.091	1.117	0.903	0.88	0.92	1.204	0.772	0.95	1.357	0.842	0.887	1.055	0.828199
A0A444ZX09	84	S	Glycosyltransferase OS=Arachis hypogaea OX=3818 GN=Ahy_B03g063332 PE=3 SV=1	Ahy_B03g063332	1	AYSISDGIPEGHILGSHPVEK	2	S16	7.28071e-07	2	2286.08	0.932136	0.941605	1.43538	0.690884			1.15	1.094	1.165	0.909	0.941	0.745	0.811	0.861	1.232	0.76			0.785
A0A445BTK8	97	S	GRAM domain-containing protein OS=Arachis hypogaea OX=3818 GN=Ahy_A08g038490 PE=3 SV=1	Ahy_A08g038490	1	APISGDAATTMPPESNPYVSPAPVQPSK	1	S20	4.5428e-06	1	2890.32							0.974	1.012	0.99	0.973	1.016	1.033
A0A445BTK8	70	S	GRAM domain-containing protein OS=Arachis hypogaea OX=3818 GN=Ahy_A08g038490 PE=3 SV=1	Ahy_A08g038490	1	IDPNDVAPPPPHHPNLTSEPLQPVTSPVAAETR	23	S26	1.70792e-08	24	3573.74	1.03012	0.970449	0.9446	1.02568	1.05369	0.975464	0.974	1.012	0.99	0.973	1.016	1.033	1.058	0.959	0.954	1.054	1.037	0.944	1.022	0.680858
A0A445BTK8	145	S	GRAM domain-containing protein OS=Arachis hypogaea OX=3818 GN=Ahy_A08g038490 PE=3 SV=1	Ahy_A08g038490	1	TGPSFADAAVGR	14	S4	0.000357686	15	1228.54	0.874469	0.758301	0.720343	1.29763	1.23881	1.11045	0.974	1.012	0.99	0.973	1.016	1.033	0.898	0.749	0.728	1.334	1.219	1.075	1.528	0.00949397
A0A444ZX72	56	S	Protein kinase domain-containing protein OS=Arachis hypogaea OX=3818 GN=Ahy_B03g063394 PE=3 SV=1	Ahy_B03g063394	1	RDSAANPLIVFSYDELK	7	S3	1.17705e-08	7	2017.96	0.870552	0.924363	0.880708	1.03104	1.10208	1.19126
A0A444ZX72	23	S	Protein kinase domain-containing protein OS=Arachis hypogaea OX=3818 GN=Ahy_B03g063394 PE=3 SV=1	Ahy_B03g063394	1	VSSNAKPDSTREENQAMK	7	S9	2.69596e-06	7	2071.91	0.882519	0.645641	0.85757	1.61701	0.976926	1.02034
A0A445AYX4	730	S	G patch domain-containing protein TGH(predicted) OS=Arachis hypogaea OX=3818 GN=Ahy_B01g056495 PE=4 SV=1	Ahy_B01g056495	1	STAESETEGDVEVENIERPVDLYK	6	S5	1.45083e-07	6	2789.24	0.862194	0.884284	0.857927	1.06364	1.28141	1.05054
A0A445B219	514	T	Putative membrane protein At3g27390 family(predicted) OS=Arachis hypogaea OX=3818 GN=Ahy_A10g047230 PE=4 SV=1	Ahy_A10g047230	1	LPTFKR	7	T3	0.16029	7	841.433	0.665902	0.470705	0.701219	1.76345	1.28617	1.11256
A0A445AZ12	62	T	Pleiotropic drug resistance protein 3(predicted) OS=Arachis hypogaea OX=3818 GN=Ahy_B01g056447 PE=3 SV=1	Ahy_B01g056447	1	LPTFKR	7	T3	0.16029	7	841.433	0.665902	0.470705	0.701219	1.76345	1.28617	1.11256	0.852	1.096	0.82	1.005	1.093	1.131	0.782	0.429	0.855	1.755	1.177	0.984	1.895	0.0771984
A0A445B219	324	S	Putative membrane protein At3g27390 family(predicted) OS=Arachis hypogaea OX=3818 GN=Ahy_A10g047230 PE=4 SV=1	Ahy_A10g047230	0.997	TISHSDSLSK	2	S3	0.164788	2	1234.48	1.03674	0.79453	0.901939	1.48674	0.817242	0.962811
A0A445B219	571	S	Putative membrane protein At3g27390 family(predicted) OS=Arachis hypogaea OX=3818 GN=Ahy_A10g047230 PE=4 SV=1	Ahy_A10g047230	1	TNGLDEASEHAR	5	S8	0.010195	5	1380.54	0.728726	0.661098	0.977508	1.40007	1.25527	0.977328
A0A445CRR6	418	S	S-acyltransferase OS=Arachis hypogaea OX=3818 GN=Ahy_A06g028814 PE=3 SV=1	Ahy_A06g028814	1	TSNATVVNFHSSEYDEPPESFHAR	5	S20	0.0075211	5	2801.18	0.11141				1.37391	1.51468
A0A444ZYQ7	659	S	Protein MEI2-like 4 isoform A(predicted) OS=Arachis hypogaea OX=3818 GN=Ahy_B03g063877 PE=4 SV=1	Ahy_B03g063877	1	SQHMDHNVASAPVSPWGR	4	S14	0.00029725	2	2055.89	0.473935	0.526255	0.640769	1.92367	1.15871	1.27667
A0A444ZYQ7	655	S	Protein MEI2-like 4 isoform A(predicted) OS=Arachis hypogaea OX=3818 GN=Ahy_B03g063877 PE=4 SV=1	Ahy_B03g063877	1	SQHMDHNVASAPVSPWGR	1	S10	1.27256e-05	1	2135.85			0.506345	1.54797	0.865909	1.07977
A0A444Y2I8	158	T	(S)-2-hydroxy-acid oxidase OS=Arachis hypogaea OX=3818 GN=Ahy_B08g091733 PE=3 SV=1	Ahy_B08g091733	1	AIALTVDTPR	4	T8	0.000452819	4	1136.57	1.1674	1.0347	0.794615	1.14959	1.03223	0.821456	1.029	1.083	1.128	0.946	0.852	0.964	1.135	0.955	0.704	1.215	1.212	0.852	1.174	0.415708
A0A444Y2I8	360	T	(S)-2-hydroxy-acid oxidase OS=Arachis hypogaea OX=3818 GN=Ahy_B08g091733 PE=3 SV=1	Ahy_B08g091733	1	DHIVADWDTPR	8	T9	4.68871e-05	8	1404.59	0.776074	0.790021	0.500296	1.9002	1.12264	0.910768	1.029	1.083	1.128	0.946	0.852	0.964	0.754	0.729	0.444	2.009	1.318	0.945	2.217	0.0489433
A0A445EHW0	238	S	Glycosyltransferase OS=Arachis hypogaea OX=3818 GN=Ahy_A02g009745 PE=3 SV=1	Ahy_A02g009745	1	AESGKPPVYPVGPLVNVENGR	4	S3	9.25758e-08	5	2260.1				1.07841	1.07288	0.848713
A0A445EM70	231	S	Putative vacuolar protein sorting-associated protein(predicted) OS=Arachis hypogaea OX=3818 GN=Ahy_A01g001140 PE=3 SV=1	Ahy_A01g001140	0.999	DSNIGSVSGSGFLNMTPSPIHESASAK	1	S6	0.0163738	1	2770.24	0.741011	0.791218	0.727378	1.5994	1.27952	0.861483
A0A445EM70	243	S	Putative vacuolar protein sorting-associated protein(predicted) OS=Arachis hypogaea OX=3818 GN=Ahy_A01g001140 PE=3 SV=1	Ahy_A01g001140	1	KDSNIGSVSGSGFLNMTPSPIHESASAK	5	S19	5.8442e-12	5	2898.33	0.901908	0.622843	1.11694	0.808816	1.38282	1.16667
A0A445EM70	586	T	Putative vacuolar protein sorting-associated protein(predicted) OS=Arachis hypogaea OX=3818 GN=Ahy_A01g001140 PE=3 SV=1	Ahy_A01g001140	1	IGSVSITPK	6	T7	0.00105358	6	981.502	0.866282	0.755355	0.838034	1.41066	1.14287	0.9868
A0A445EM70	208	S	Putative vacuolar protein sorting-associated protein(predicted) OS=Arachis hypogaea OX=3818 GN=Ahy_A01g001140 PE=3 SV=1	Ahy_A01g001140	0.995	NSSKPLSNQASSLAR	5	S11	0.000492484	7	1639.78		0.850167	0.583451	1.6392	1.08574	0.841446
A0A445BT37	1132	S	Phosphatidylinositol 4-kinase alpha 1(predicted) OS=Arachis hypogaea OX=3818 GN=Ahy_A08g038202 PE=4 SV=1	Ahy_A08g038202	1	IISGAFPQQPLAEDDTFNGMLLGK	11	S3	2.5769e-09	3	2643.24	1.12077	1.11988	1.01319	0.918884	1.03018	0.797089	1.399	0.87	0.802	0.964	1.052	0.912	0.801	1.287	1.263	0.953	0.979	0.874	0.837	0.381478
A0A445BT37	609	S	Phosphatidylinositol 4-kinase alpha 1(predicted) OS=Arachis hypogaea OX=3818 GN=Ahy_A08g038202 PE=4 SV=1	Ahy_A08g038202	1	LTSVGSVESK	15	S9	0.00266841	7	1086.51	1.2544	0.839939	0.692981	1.39081	0.986309	0.835564	1.399	0.87	0.802	0.964	1.052	0.912	0.897	0.965	0.864	1.443	0.938	0.916	1.209	0.327596
A0A445BT37	606	S	Phosphatidylinositol 4-kinase alpha 1(predicted) OS=Arachis hypogaea OX=3818 GN=Ahy_A08g038202 PE=4 SV=1	Ahy_A08g038202	0.994	LTSVGSVESKTEASESTTER	6	S6	0.000471284	7	2257.95	1.03624	1.19419	0.972244	1.20074	0.675944	0.920642	1.399	0.87	0.802	0.964	1.052	0.912	0.741	1.373	1.212	1.246	0.643	1.009	0.871	0.631091
A0A445BT37	616	S	Phosphatidylinositol 4-kinase alpha 1(predicted) OS=Arachis hypogaea OX=3818 GN=Ahy_A08g038202 PE=4 SV=1	Ahy_A08g038202	0.994	LTSVGSVESKTEASESTTER	5	S16	0.000471284	7	2257.95	1.03624	1.19419	0.972244	1.20074	0.675944	0.920642	1.399	0.87	0.802	0.964	1.052	0.912	0.741	1.373	1.212	1.246	0.643	1.009	0.871	0.631091
A0A445BT37	206	S	Phosphatidylinositol 4-kinase alpha 1(predicted) OS=Arachis hypogaea OX=3818 GN=Ahy_A08g038202 PE=4 SV=1	Ahy_A08g038202	1	SHGGSPGSNNGVSNGGNHIWR	30	S5	3.50854e-10	6	2171.9	0.869374	0.665849	0.722636	1.88138	0.85211	1.00865	1.399	0.87	0.802	0.964	1.052	0.912	0.621	0.765	0.901	1.952	0.81	1.106	1.691	0.168078
A0A445EDH1	818	T	RNA helicase aquarius(predicted) OS=Arachis hypogaea OX=3818 GN=Ahy_A02g007961 PE=4 SV=1	Ahy_A02g007961	1	SATSVGGPNSINVDDDNHLK	6	T3	2.96613e-08	6	2119.93	0.792399	0.758081	0.572179	1.59341	1.23182	1.05212
A0A444Z864	289	S	Zinc finger CCCH domain-containing protein 53-like(predicted) OS=Arachis hypogaea OX=3818 GN=Ahy_B05g078832 PE=4 SV=1	Ahy_B05g078832	1	LMASQLVAGTSPSSYDK	1	S11	0.0125296	1	1834.83	0.965956	0.778193	0.731909	1.22473	1.1217	1.17751
A0A444Z864	125	S	Zinc finger CCCH domain-containing protein 53-like(predicted) OS=Arachis hypogaea OX=3818 GN=Ahy_B05g078832 PE=4 SV=1	Ahy_B05g078832	1	NPSSPSSSAWPLSGIPNNPISPK	5	S21	7.28896e-09	5	2414.14	0.763564	0.530479	0.863633	1.39747	1.17761	1.26724
A0A444Z864	523	S	Zinc finger CCCH domain-containing protein 53-like(predicted) OS=Arachis hypogaea OX=3818 GN=Ahy_B05g078832 PE=4 SV=1	Ahy_B05g078832	0.992	SHSVGAPSPLSHQLHGQVSTADLSSQNNIK	6	S8	1.0548e-11	7	3176.51	0.710485	0.738893	0.652208	1.48691	1.347	1.06451
A0A444Z864	518	S	Zinc finger CCCH domain-containing protein 53-like(predicted) OS=Arachis hypogaea OX=3818 GN=Ahy_B05g078832 PE=4 SV=1	Ahy_B05g078832	0.997	SHSVGAPSPLSHQLHGQVSTADLSSQNNIK	14	S3	4.55009e-08	6	3256.48				0.621413	1.37859
A0A444YL29	305	S	Ubiquitin-like domain-containing protein OS=Arachis hypogaea OX=3818 GN=Ahy_B06g081459 PE=3 SV=1	Ahy_B06g081459	1	VEAVGSPSGEATEAK	1	S6	2.50814e-05	1	1511.66	0.739202	0.694283	0.632134	1.32331	1.31181	1.29926
A0A445DQG7	34	S	PPR_long domain-containing protein(predicted) OS=Arachis hypogaea OX=3818 GN=Ahy_A03g011340 PE=4 SV=1	Ahy_A03g011340	1	TQPFPSYLDSPSSLSPTVK	5	S10	3.15092e-09	5	2131	0.968869	0.729609	1.10531	1.04825	1.02396	1.124
A0A445E1J1	2	T	RRM domain-containing protein OS=Arachis hypogaea OX=3818 GN=Ahy_A03g015876 PE=4 SV=1	Ahy_A03g015876	1	MTPVNLAGQFGDTTYTK	6	T2	9.23684e-06	6	1792.82	1.16792	1.03523	1.33377	0.872847	0.666824	0.923418	1.251	1.185	1.135	0.799	0.873	0.762	0.934	0.874	1.175	1.092	0.764	1.212	1.028	0.920703
A0A445BJT5	586	S	Protein kinase domain-containing protein OS=Arachis hypogaea OX=3818 GN=Ahy_A09g044128 PE=4 SV=1	Ahy_A09g044128	1	YDELGVLLKPFGPEKVSPR	3	S17	1.00609e-05	3	2224.14	0.964369	0.909529	0.887748	1.46314	1.05194	0.723276
A0A444ZJE9	109	S	Plastid movement impaired protein(predicted) OS=Arachis hypogaea OX=3818 GN=Ahy_B04g070865 PE=4 SV=1	Ahy_B04g070865	1	SASDLSILK	5	S3	0.00262062	5	1013.49	0.607337	0.45091	0.561406	1.46133	1.45867	1.46035
A0A445BXQ1	255	S	Adaptin ear-binding coat-associated protein 2 isoform A(predicted) OS=Arachis hypogaea OX=3818 GN=Ahy_A08g039897 PE=4 SV=1	Ahy_A08g039897	1	LPPPPPPGPLSPAATIQK	70	S11	7.45054e-10	52	1857.99	1.39314	0.901554	1.10279	0.766069	1.06716	0.76928	1.193	0.95	0.905	0.971	0.986	0.995	1.168	0.949	1.219	0.789	1.082	0.773	0.793	0.148097
A0A445AD12	72	S	Adaptin ear-binding coat-associated protein 1(predicted) OS=Arachis hypogaea OX=3818 GN=Ahy_B02g057804 PE=4 SV=1	Ahy_B02g057804	1	LPPPPPPGPLSPAATIQK	70	S11	7.45054e-10	52	1857.99	1.39314	0.901554	1.10279	0.766069	1.06716	0.76928
A0A445BXQ1	263	S	Adaptin ear-binding coat-associated protein 2 isoform A(predicted) OS=Arachis hypogaea OX=3818 GN=Ahy_A08g039897 PE=4 SV=1	Ahy_A08g039897	1	LPPPPPPGPLSPAATIQKSPINLPPK	21	S19	3.89419e-13	21	2784.45	1.07073	0.785118	1.17796	1.0274	1.17487	0.763932	1.193	0.95	0.905	0.971	0.986	0.995	0.898	0.826	1.302	1.058	1.192	0.768	0.997	0.996231
A0A445BXQ1	291	S	Adaptin ear-binding coat-associated protein 2 isoform A(predicted) OS=Arachis hypogaea OX=3818 GN=Ahy_A08g039897 PE=4 SV=1	Ahy_A08g039897	1	TEDTHQNSAEDQSTQDIPDDDFGDFQAAG	4	S8	1.90648e-06	4	3234.23					1		1.193	0.95	0.905	0.971	0.986	0.995					1.014
A0A445AD12	108	S	Adaptin ear-binding coat-associated protein 1(predicted) OS=Arachis hypogaea OX=3818 GN=Ahy_B02g057804 PE=4 SV=1	Ahy_B02g057804	1	TEDTHQNSAEDQSTQDIPDDDFGDFQAAG	4	S8	1.90648e-06	4	3234.23					1
A0A444YZG7	295	S	zinc finger CCCH domain-containing protein 20(predicted) OS=Arachis hypogaea OX=3818 GN=Ahy_B05g074647 PE=4 SV=1	Ahy_B05g074647	1	GSVIRPGFCSLPTTPTQAPVR	13	S10	7.97426e-09	6	2321.15	0.895697	0.851537	0.987449	1.10101	0.977168	1.18714
A0A444YZG7	299	T	zinc finger CCCH domain-containing protein 20(predicted) OS=Arachis hypogaea OX=3818 GN=Ahy_B05g074647 PE=4 SV=1	Ahy_B05g074647	1	GSVIRPGFCSLPTTPTQAPVR	7	T14	4.7009e-06	7	2401.11	1.03533	0.836068	0.875188	1.12734	1.01273	1.11335
A0A444YZG7	347	S	zinc finger CCCH domain-containing protein 20(predicted) OS=Arachis hypogaea OX=3818 GN=Ahy_B05g074647 PE=4 SV=1	Ahy_B05g074647	1	LSKENSLDR	9	S6	0.00279207	5	1141.52	1.07042	0.916494	0.857564	1.31647	0.964576	0.874474
A0A444YZG7	343	S	zinc finger CCCH domain-containing protein 20(predicted) OS=Arachis hypogaea OX=3818 GN=Ahy_B05g074647 PE=4 SV=1	Ahy_B05g074647	1	MFEKLSKENSLDR	4	S6	0.102258	4	1756.74	0.729245	0.891721	0.90996	1.49292	0.986023	0.990133
A0A444YZG7	266	S	zinc finger CCCH domain-containing protein 20(predicted) OS=Arachis hypogaea OX=3818 GN=Ahy_B05g074647 PE=4 SV=1	Ahy_B05g074647	1	MKSMPNSNR	6	S3	0.00253921	6	1144.46	0.923696	0.780781	0.790621	1.77852	0.909381	0.816998
A0A444YZG7	278	S	zinc finger CCCH domain-containing protein 20(predicted) OS=Arachis hypogaea OX=3818 GN=Ahy_B05g074647 PE=4 SV=1	Ahy_B05g074647	1	NVTVGSPGFGSPR	1	S6	0.000376792	2	1354.62	1.01643	0.926782	0.708465	1.49689	1.05532	0.796113
A0A444YZG7	197	S	zinc finger CCCH domain-containing protein 20(predicted) OS=Arachis hypogaea OX=3818 GN=Ahy_B05g074647 PE=4 SV=1	Ahy_B05g074647	1	VLPQQSPR	13	S6	0.04205	7	1004.49	1.00642	0.626781	0.795816	1.5178	1.01937	1.03382
A0A444YZG7	200	S	zinc finger CCCH domain-containing protein 20(predicted) OS=Arachis hypogaea OX=3818 GN=Ahy_B05g074647 PE=4 SV=1	Ahy_B05g074647	1	VLPQQSPRSVDSYDGSPLR	6	S9	0.00649046	6	2340.97	1.0508	0.778575	0.777369	1.25123	1.31267	0.829354
A0A444YZG7	203	S	zinc finger CCCH domain-containing protein 20(predicted) OS=Arachis hypogaea OX=3818 GN=Ahy_B05g074647 PE=4 SV=1	Ahy_B05g074647	1	VLPQQSPRSVDSYDGSPLR	5	S12	0.00649046	6	2340.97	1.0508	0.778575	0.777369	1.25123	1.31267	0.829354
A0A445E4G9	735	S	tRNA ligase 1 isoform A(predicted) OS=Arachis hypogaea OX=3818 GN=Ahy_A03g016836 PE=4 SV=1	Ahy_A03g016836	0.992	ESVSPGPSIPVQDTVPK	6	S2	0.00256219	6	1816.87	0.775049	0.845605	0.858708	1.08652	1.19838	1.23575
A0A445AC20	392	S	NTP_transf_2 domain-containing protein(predicted) OS=Arachis hypogaea OX=3818 GN=Ahy_B02g057545 PE=4 SV=1	Ahy_B02g057545	1	LSSPDQSQR	6	S3	0.00130863	6	1097.46	0.654731	0.775093	0.91257	1.31338	1.37864	0.965581
A0A445AC20	1338	S	NTP_transf_2 domain-containing protein(predicted) OS=Arachis hypogaea OX=3818 GN=Ahy_B02g057545 PE=4 SV=1	Ahy_B02g057545	1	SSPDQPSSPHVSR	10	S8	5.89612e-05	6	1460.62	0.816358	0.456066	0.818258	1.74873	1.45745	0.703136
A0A445AC20	1337	S	NTP_transf_2 domain-containing protein(predicted) OS=Arachis hypogaea OX=3818 GN=Ahy_B02g057545 PE=4 SV=1	Ahy_B02g057545	0.98	SSPDQPSSPHVSR	1	S7	5.72372e-05	4	1540.58	1
A0A445E174	241	S	Ubiquitin carboxyl-terminal hydrolase(predicted) OS=Arachis hypogaea OX=3818 GN=Ahy_A03g015743 PE=4 SV=1	Ahy_A03g015743	1	GYSAEHFIPYR	9	S3	0.000103406	9	1419.61	1.12854	0.820855	1.07227	1.06259	0.962682	0.953055	0.998	1.071	0.997	0.936	0.896	1.102	1.131	0.766	1.076	1.135	1.074	0.865	1.034	0.794941
A0A445E174	46	T	Ubiquitin carboxyl-terminal hydrolase(predicted) OS=Arachis hypogaea OX=3818 GN=Ahy_A03g015743 PE=4 SV=1	Ahy_A03g015743	1	LEAFTPER	25	T5	0.00497541	14	1042.46	0.983567	0.914553	1.19215	1.17846	0.922138	0.809135	0.998	1.071	0.997	0.936	0.896	1.102	0.986	0.854	1.196	1.259	1.029	0.734	0.995	0.922684
A0A445E174	131	S	Ubiquitin carboxyl-terminal hydrolase(predicted) OS=Arachis hypogaea OX=3818 GN=Ahy_A03g015743 PE=4 SV=1	Ahy_A03g015743	1	SFEGLEQSFHDDIIK	8	S1	1.27061e-07	8	1844.81	0.904479	0.918842	1.03387	0.997505	1.10249	1.04281	0.998	1.071	0.997	0.936	0.896	1.102	0.906	0.858	1.037	1.066	1.23	0.946	1.157	0.203142
A0A445DMV6	302	S	Annexin OS=Arachis hypogaea OX=3818 GN=Ahy_A03g010600 PE=3 SV=1	Ahy_A03g010600	1	DTSGDYKDMLLALLGR	6	S3	0.000952712	6	1863.86	1.0907	0.994239	0.950613	0.884249	1.27209	0.808108	1.057	0.986	0.849	0.961	1.04	1.104	1.032	1.008	1.12	0.92	1.223	0.732	0.91	0.488877
A0A445AND8	219	S	HATPase_c domain-containing protein OS=Arachis hypogaea OX=3818 GN=Ahy_B01g052015 PE=3 SV=1	Ahy_B01g052015	1	EISDDEDEEEK	56	S3	0.00124313	10	1417.49	0.855849	0.971446	0.896007	1.56072	0.875255	0.84072	1.116	1.126	1.067	0.872	0.926	0.896	0.767	0.863	0.84	1.79	0.945	0.938	1.487	0.182727
A0A445AND8	259	S	HATPase_c domain-containing protein OS=Arachis hypogaea OX=3818 GN=Ahy_B01g052015 PE=3 SV=1	Ahy_B01g052015	1	EVSHEWSLVNK	2	S7	0.0100931	2	1407.63							1.116	1.126	1.067	0.872	0.926	0.896
A0A445AND8	525	S	HATPase_c domain-containing protein OS=Arachis hypogaea OX=3818 GN=Ahy_B01g052015 PE=3 SV=1	Ahy_B01g052015	1	LDESEDEK	1	S4	0.00847212	1	1044.38	0.921442	0.949159	0.98241	1.26527	0.808571	1.07315	1.116	1.126	1.067	0.872	0.926	0.896	0.826	0.843	0.921	1.451	0.873	1.198	1.36	0.131654
A0A445D554	157	S	2OG-FeII_Oxy_2 domain-containing protein OS=Arachis hypogaea OX=3818 GN=Ahy_A05g023789 PE=4 SV=1	Ahy_A05g023789	1	FKLDPQDVNGKDSDGGEDK	4	S13	2.17894e-05	4	2144.9	1.11794	0.87839	0.675345	1.31316	1.08664	0.928518
A0A444X796	18	S	Pseudouridine-5'-phosphate glycosidase isoform B(predicted) OS=Arachis hypogaea OX=3818 GN=Ahy_B10g105108 PE=3 SV=1	Ahy_B10g105108	1	HLDSPKDALGGYSINLK	5	S4	7.10799e-10	5	1907.93	1.01332	0.755182	0.898287	1.1546	1.14463	1.03398	1.008	1.056	1.041	1.048	0.901	0.946	1.005	0.715	0.863	1.102	1.27	1.093	1.341	0.0519278
A0A444ZFG8	167	S	Two-component response regulator OS=Arachis hypogaea OX=3818 GN=Ahy_B04g070183 PE=3 SV=1	Ahy_B04g070183	1	DPEQSGSIDEGDR	6	S7	8.88832e-06	5	1484.55	0.606057	0.473542	0.728139	1.6034	1.22994	1.35891
A0A444ZFG8	350	S	Two-component response regulator OS=Arachis hypogaea OX=3818 GN=Ahy_B04g070183 PE=3 SV=1	Ahy_B04g070183	1	NLFSFESPK	6	S7	0.00121171	6	1148.5	0.997759	0.702188	0.714382	1.36851	1.12749	1.08967
A0A444ZFG8	178	S	Two-component response regulator OS=Arachis hypogaea OX=3818 GN=Ahy_B04g070183 PE=3 SV=1	Ahy_B04g070183	1	QQKVSDDADYSSSANEGK	7	S5	1.11206e-06	7	2008.81	0.882336	0.792378	0.873584	1.86836	0.732168	0.851178
A0A444YA51	106	S	RNA helicase OS=Arachis hypogaea OX=3818 GN=Ahy_B07g086463 PE=4 SV=1	Ahy_B07g086463	1	TTQIPQFVLEAVDIESPDKR	1	S16	1.5281e-08	1	2366.16	1.01488	0.860707	0.866209	0.926417	1.2937	1.03808	0.735	0.671	0.691	1.245	1.458	1.188	1.381	1.283	1.254	0.744	0.887	0.874	0.639	0.00208631
A0A445BH42	498	S	Transmembrane protein OS=Arachis hypogaea OX=3818 GN=Ahy_A09g042919 PE=3 SV=1	Ahy_A09g042919	1	LDSFTK	5	S3	0.0722733	5	790.338	0.995796	0.766053	0.761602	1.43578	1.2036	0.837168
A0A445BH42	8	S	Transmembrane protein OS=Arachis hypogaea OX=3818 GN=Ahy_A09g042919 PE=3 SV=1	Ahy_A09g042919	1	MESPSPPSPPPSDNSDADKR	12	S8	6.11284e-08	11	2232.91	0.750658	0.789554	0.830317	1.46759	1.23332	0.928562
A0A445BH42	3	S	Transmembrane protein OS=Arachis hypogaea OX=3818 GN=Ahy_A09g042919 PE=3 SV=1	Ahy_A09g042919	1	MESPSPPSPPPSDNSDADKR	1	S3	0.00206776	1	2312.88	0.759225	0.976958	0.907382	1.72968	0.810776	0.815977
A0A444XDQ6	80	S	USP domain-containing protein(predicted) OS=Arachis hypogaea OX=3818 GN=Ahy_B09g095109 PE=3 SV=1	Ahy_B09g095109	1	LMMMGTADEIIKSPEK	73	S13	6.41427e-10	6	1873.85	0.909984	0.93344	0.882453	1.1713	1.11068	0.992148
A0A445BPW7	333	S	Peroxin-14 OS=Arachis hypogaea OX=3818 GN=Ahy_A09g046426 PE=3 SV=1	Ahy_A09g046426	1	DIDDSPPNPNQQPSNPR	12	S5	4.41332e-07	12	1970.82	0.969244	0.833341	0.754601	1.32625	1.17889	0.937674
A0A445BPW7	456	S	Peroxin-14 OS=Arachis hypogaea OX=3818 GN=Ahy_A09g046426 PE=3 SV=1	Ahy_A09g046426	1	EQILDDQSVHHSSDISDK	6	S8	2.76986e-08	7	2132.91	0.583336	0.630549	0.531756	1.69194	1.29454	1.26788
A0A445BPW7	460	S	Peroxin-14 OS=Arachis hypogaea OX=3818 GN=Ahy_A09g046426 PE=3 SV=1	Ahy_A09g046426	0.994	EQILDDQSVHHSSDISDK	1	S12	6.81914e-06	2	2133.9
A0A445BPW7	171	S	Peroxin-14 OS=Arachis hypogaea OX=3818 GN=Ahy_A09g046426 PE=3 SV=1	Ahy_A09g046426	1	LKSWIR	1	S3	0.122668	1	882.46	0.895245	0.74657	0.58443	1.63259	1.15939	0.981778
A0A445AUI3	182	S	Peroxin-14 OS=Arachis hypogaea OX=3818 GN=Ahy_B01g054842 PE=3 SV=1	Ahy_B01g054842	1	LKSWIR	1	S3	0.122668	1	882.46	0.895245	0.74657	0.58443	1.63259	1.15939	0.981778
A0A445EQ14	182	S	Peroxin-14 OS=Arachis hypogaea OX=3818 GN=Ahy_A01g001958 PE=3 SV=1	Ahy_A01g001958	1	LKSWIR	1	S3	0.122668	1	882.46	0.895245	0.74657	0.58443	1.63259	1.15939	0.981778
A0A445EK24	797	S	ABC transporter G family member 32(predicted) OS=Arachis hypogaea OX=3818 GN=Ahy_A01g000378 PE=3 SV=1	Ahy_A01g000378	0.996	EYLQHSASSGKHFK	4	S6	0.0155645	5	1778.73	0.808404	1.46847	1.09681	1.01594	0.880312	0.730071
A0A444Z3X3	96	S	Protein MIZU-KUSSEI 1(predicted) OS=Arachis hypogaea OX=3818 GN=Ahy_B05g076576 PE=4 SV=1	Ahy_B05g076576	1	SLNTSSSGLGTR	1	S1	0.000758912	1	1259.56				1.48732	0.710157	0.80252
A0A445ELE9	543	T	Pyruvate, phosphate dikinase OS=Arachis hypogaea OX=3818 GN=Ahy_A01g000894 PE=3 SV=1	Ahy_A01g000894	1	GGMTSHAAVVAR	50	T4	5.5303e-06	18	1236.56	1.24084	0.815036	1.07846	1.43722	0.834763	0.593688	0.966	1.257	1.105	0.835	0.955	0.886	1.285	0.648	0.976	1.721	0.874	0.67	1.122	0.845104
A0A445BS41	867	S	Putative WEB family protein(predicted) OS=Arachis hypogaea OX=3818 GN=Ahy_A08g037902 PE=3 SV=1	Ahy_A08g037902	1	ASESGQGGVNQTKSPR	16	S14	9.39608e-06	7	1682.75	0.901313	0.932715	0.783444	1.35621	1.2196	0.806721	1.33	0.97	1.157	0.884		0.672	0.678	0.962	0.677	1.534		1.2	1.77	0.0466677
A0A445CBA0	862	S	Putative WEB family protein(predicted) OS=Arachis hypogaea OX=3818 GN=Ahy_A07g034233 PE=3 SV=1	Ahy_A07g034233	1	ASESGQGGVNQTKSPR	16	S14	9.39608e-06	7	1682.75	0.901313	0.932715	0.783444	1.35621	1.2196	0.806721
A0A445BS41	871	S	Putative WEB family protein(predicted) OS=Arachis hypogaea OX=3818 GN=Ahy_A08g037902 PE=3 SV=1	Ahy_A08g037902	1	ASESGQGGVNQTKSPRGSFEGR	5	S18	8.2302e-06	5	2396	0.773117	1.10787	0.772331	1.58341	0.874945	0.888323	1.33	0.97	1.157	0.884		0.672	0.581	1.142	0.668	1.791		1.322	1.953	0.0933506
A0A445CBA0	866	S	Putative WEB family protein(predicted) OS=Arachis hypogaea OX=3818 GN=Ahy_A07g034233 PE=3 SV=1	Ahy_A07g034233	1	ASESGQGGVNQTKSPRGSFEGR	5	S18	8.2302e-06	5	2396	0.773117	1.10787	0.772331	1.58341	0.874945	0.888323
A0A445BS41	240	S	Putative WEB family protein(predicted) OS=Arachis hypogaea OX=3818 GN=Ahy_A08g037902 PE=3 SV=1	Ahy_A08g037902	1	DLQNDHSELDSPEINDAHVTR	13	S11	6.35284e-08	5	2485.06	0.848836	0.944953	0.712733	1.62286	0.991308	0.879306	1.33	0.97	1.157	0.884		0.672	0.638	0.974	0.616	1.836		1.308	2.117	0.0449985
A0A445BS41	512	S	Putative WEB family protein(predicted) OS=Arachis hypogaea OX=3818 GN=Ahy_A08g037902 PE=3 SV=1	Ahy_A08g037902	1	DQDSLDWEKELEHTEEELQR	4	S4	0.000465666	4	2609.1	1.01736	0.969821	1.08736			0.925461	1.33	0.97	1.157	0.884		0.672	0.765	1	0.94			1.377	1.527
A0A445CBA0	508	S	Putative WEB family protein(predicted) OS=Arachis hypogaea OX=3818 GN=Ahy_A07g034233 PE=3 SV=1	Ahy_A07g034233	1	DQDSLDWEKELEHTEEELQR	4	S4	0.000465666	4	2609.1	1.01736	0.969821	1.08736			0.925461
A0A445BS41	886	S	Putative WEB family protein(predicted) OS=Arachis hypogaea OX=3818 GN=Ahy_A08g037902 PE=3 SV=1	Ahy_A08g037902	1	EAHTADNLSSPK	26	S10	4.29714e-06	23	1349.57	0.564498	0.954182	0.767364	1.53883	1.19523	0.979904	1.33	0.97	1.157	0.884		0.672	0.424	0.984	0.663	1.741		1.458	2.317	0.0685975
A0A445CBA0	881	S	Putative WEB family protein(predicted) OS=Arachis hypogaea OX=3818 GN=Ahy_A07g034233 PE=3 SV=1	Ahy_A07g034233	1	EAHTADNLSSPK	26	S10	4.29714e-06	23	1349.57	0.564498	0.954182	0.767364	1.53883	1.19523	0.979904
A0A445BS41	885	S	Putative WEB family protein(predicted) OS=Arachis hypogaea OX=3818 GN=Ahy_A08g037902 PE=3 SV=1	Ahy_A08g037902	1	EAHTADNLSSPKSLVHVEHDEGGTSPESK	7	S9	0.000379818	7	3298.33	1.01301	0.848214	0.733769	1.27909	1.2266	0.899314	1.33	0.97	1.157	0.884		0.672	0.762	0.874	0.634	1.447		1.338	1.84	0.0153973
A0A445CBA0	880	S	Putative WEB family protein(predicted) OS=Arachis hypogaea OX=3818 GN=Ahy_A07g034233 PE=3 SV=1	Ahy_A07g034233	1	EAHTADNLSSPKSLVHVEHDEGGTSPESK	7	S9	0.000379818	7	3298.33	1.01301	0.848214	0.733769	1.27909	1.2266	0.899314
A0A445BS41	901	S	Putative WEB family protein(predicted) OS=Arachis hypogaea OX=3818 GN=Ahy_A08g037902 PE=3 SV=1	Ahy_A08g037902	1	EAHTADNLSSPKSLVHVEHDEGGTSPESK	1	S25	0.000379818	7	3298.33	1.01301	0.848214	0.733769	1.27909	1.2266	0.899314	1.33	0.97	1.157	0.884		0.672	0.762	0.874	0.634	1.447		1.338	1.84	0.0153973
A0A445CBA0	896	S	Putative WEB family protein(predicted) OS=Arachis hypogaea OX=3818 GN=Ahy_A07g034233 PE=3 SV=1	Ahy_A07g034233	1	EAHTADNLSSPKSLVHVEHDEGGTSPESK	1	S25	0.000379818	7	3298.33	1.01301	0.848214	0.733769	1.27909	1.2266	0.899314
A0A445BS41	880	T	Putative WEB family protein(predicted) OS=Arachis hypogaea OX=3818 GN=Ahy_A08g037902 PE=3 SV=1	Ahy_A08g037902	0.979	EAHTADNLSSPKSLVHVEHDEGGTSPESK	1	T4	0.0551373	1	3299.32							1.33	0.97	1.157	0.884		0.672
A0A445CBA0	875	T	Putative WEB family protein(predicted) OS=Arachis hypogaea OX=3818 GN=Ahy_A07g034233 PE=3 SV=1	Ahy_A07g034233	0.979	EAHTADNLSSPKSLVHVEHDEGGTSPESK	1	T4	0.0551373	1	3299.32
A0A445BS41	900	T	Putative WEB family protein(predicted) OS=Arachis hypogaea OX=3818 GN=Ahy_A08g037902 PE=3 SV=1	Ahy_A08g037902	1	SLVHVEHDEGGTSPESK	4	T12	2.56312e-07	4	1967.78	1.1278	0.82461	0.924135	1.19762	0.951435	0.974399	1.33	0.97	1.157	0.884		0.672	0.848	0.85	0.799	1.355		1.45	1.685	0.000733042
A0A445CBA0	895	T	Putative WEB family protein(predicted) OS=Arachis hypogaea OX=3818 GN=Ahy_A07g034233 PE=3 SV=1	Ahy_A07g034233	1	SLVHVEHDEGGTSPESK	4	T12	2.56312e-07	4	1967.78	1.1278	0.82461	0.924135	1.19762	0.951435	0.974399
A0A445BS41	224	S	Putative WEB family protein(predicted) OS=Arachis hypogaea OX=3818 GN=Ahy_A08g037902 PE=3 SV=1	Ahy_A08g037902	0.994	VDVTADGDPDKENIALASFSER	1	S18	4.5892e-08	1	2429.09							1.33	0.97	1.157	0.884		0.672
A0A445CBA0	246	S	Putative WEB family protein(predicted) OS=Arachis hypogaea OX=3818 GN=Ahy_A07g034233 PE=3 SV=1	Ahy_A07g034233	0.994	VDVTADGDPDKENIALASFSER	1	S18	4.5892e-08	1	2429.09
A0A444YB26	285	S	CBM20 domain-containing protein OS=Arachis hypogaea OX=3818 GN=Ahy_B07g086974 PE=4 SV=1	Ahy_B07g086974	1	SMGTLSSMHK	3	S1	0.00108975	3	1158.47	0.469275	0.384057	0.489275	2.50592	1.13839	1.01309
A0A445A904	596	S	DUF936 family protein(predicted) OS=Arachis hypogaea OX=3818 GN=Ahy_B03g068207 PE=4 SV=1	Ahy_B03g068207	1	KSVDGLANGHNK	5	S2	0.00235268	5	1320.59	0.852788	0.694498	0.701415	1.55608	1.20577	0.989441
A0A445A904	211	S	DUF936 family protein(predicted) OS=Arachis hypogaea OX=3818 GN=Ahy_B03g068207 PE=4 SV=1	Ahy_B03g068207	1	LKSLNSSSR	6	S3	0.00612175	6	1071.52	0.573412	0.714915	0.530133	1.93961	1.3003	0.94163
A0A445A904	315	T	DUF936 family protein(predicted) OS=Arachis hypogaea OX=3818 GN=Ahy_B03g068207 PE=4 SV=1	Ahy_B03g068207	0.991	QEVLSSTPR	1	T7	0.0158028	1	1096.5	0.620524	0.599903	0.654092	1.58268	1.26335	1.27945
A0A445E0E1	1047	S	1,3-beta-glucan synthase OS=Arachis hypogaea OX=3818 GN=Ahy_A03g015267 PE=3 SV=1	Ahy_A03g015267	0.997	ASSSVSLLFK	19	S3	0.000702231	20	1118.55	1.09994	0.965636	0.909661	1.05303	1.03836	0.933375	0.993	1.065	1.223	0.991	1.006	0.724	1.108	0.907	0.744	1.063	1.032	1.289	1.227	0.18931
A0A445E0E1	1028	S	1,3-beta-glucan synthase OS=Arachis hypogaea OX=3818 GN=Ahy_A03g015267 PE=3 SV=1	Ahy_A03g015267	1	QDSLDVMNAEK	35	S3	1.39792e-05	6	1329.54	0.953678	0.937411	0.804632	1.51637	1.0298	0.758107	0.993	1.065	1.223	0.991	1.006	0.724	0.96	0.88	0.658	1.53	1.024	1.047	1.442	0.105811
A0A445E0E1	1037	S	1,3-beta-glucan synthase OS=Arachis hypogaea OX=3818 GN=Ahy_A03g015267 PE=3 SV=1	Ahy_A03g015267	1	QDSLDVMNAEKSPSR	33	S12	2.45576e-07	17	1772.75	1.24504	1.12076	1.1368	0.837485	0.861659	0.798251	0.993	1.065	1.223	0.991	1.006	0.724	1.254	1.052	0.93	0.845	0.857	1.103	0.867	0.307873
A0A445E0E1	11	S	1,3-beta-glucan synthase OS=Arachis hypogaea OX=3818 GN=Ahy_A03g015267 PE=3 SV=1	Ahy_A03g015267	1	QPHASPVATATPVR	5	S5	0.000171506	6	1511.74	0.888838	0.823577	0.681027	1.22727	0.849163	1.53013	0.993	1.065	1.223	0.991	1.006	0.724	0.895	0.773	0.557	1.238	0.844	2.113	1.885	0.125173
A0A445E0E1	15	T	1,3-beta-glucan synthase OS=Arachis hypogaea OX=3818 GN=Ahy_A03g015267 PE=3 SV=1	Ahy_A03g015267	0.983	QPHASPVATATPVREEEPYNIIPVYNLLADHPSLR	7	T9	1.15708e-08	9	3974.98	1.08148	1.01911	0.922275		0.976175	1.00096	0.993	1.065	1.223	0.991	1.006	0.724	1.089	0.957	0.754		0.97	1.383	1.261	0.321454
A0A445EMP7	100	S	Protein kinase domain-containing protein OS=Arachis hypogaea OX=3818 GN=Ahy_A01g001240 PE=3 SV=1	Ahy_A01g001240	0.995	AATGNFRPDSILGEGGFGYVFK	3	S10	1.40708e-06	3	2383.11	0.84722	1.0844	1.13863	0.998098	1.06079	0.870862
A0A445EMP7	414	S	Protein kinase domain-containing protein OS=Arachis hypogaea OX=3818 GN=Ahy_A01g001240 PE=3 SV=1	Ahy_A01g001240	1	KSDGTPHLSYTQSK	6	S13	1.86873e-05	6	1628.73	0.841095	0.857534	0.908211	1.38432	1.03659	0.97225
A0A445EMP7	51	S	Protein kinase domain-containing protein OS=Arachis hypogaea OX=3818 GN=Ahy_A01g001240 PE=3 SV=1	Ahy_A01g001240	1	YLNASNR	7	S5	0.050127	7	917.388	0.973688	0.739383	0.690498	1.64447	1.0367	0.915262
A0A445CNM8	254	S	RING-type domain-containing protein OS=Arachis hypogaea OX=3818 GN=Ahy_A06g027419 PE=4 SV=1	Ahy_A06g027419	0.997	SHSTGHSLVQPGENTDR	1	S3	1.03028e-07	5	1901.81	0.341677	0.274968	0.195823	1.97862	1.44494	1.76397
A0A445CNM8	291	S	RING-type domain-containing protein OS=Arachis hypogaea OX=3818 GN=Ahy_A06g027419 PE=4 SV=1	Ahy_A06g027419	1	SNSLLVLPR	3	S3	0.00723008	3	1078.57	0.316939	0.349495	0.326257	1.80458	1.52174	1.68098
A0A445CXC8	115	S	MFS domain-containing protein(predicted) OS=Arachis hypogaea OX=3818 GN=Ahy_A06g030758 PE=4 SV=1	Ahy_A06g030758	1	AQYSVPTISPSAVSYGYQGASK	9	S9	5.47217e-09	10	2341.07	0.782034	1.01668	0.973579	0.931037	1.11745	1.17922
A0A445CXC8	12	T	MFS domain-containing protein(predicted) OS=Arachis hypogaea OX=3818 GN=Ahy_A06g030758 PE=4 SV=1	Ahy_A06g030758	1	MAEESQYETSTTPPSLK	9	T12	4.80249e-06	9	1889.81	0.965846	0.885884	0.994832	1.27054	0.939087	0.943813
A0A445BVY3	99	S	M-phase phosphoprotein 6(predicted) OS=Arachis hypogaea OX=3818 GN=Ahy_A08g039165 PE=4 SV=1	Ahy_A08g039165	1	NQSGNESFRENNSTTEGSER	6	S7	2.05263e-05	6	2322.92	0.953351	0.630967	0.703544	1.40396	1.13698	1.1712
A0A444Y876	99	S	M-phase phosphoprotein 6(predicted) OS=Arachis hypogaea OX=3818 GN=Ahy_B08g094209 PE=4 SV=1	Ahy_B08g094209	1	NQSGNESFRENNSTTEGSER	6	S7	2.05263e-05	6	2322.92	0.953351	0.630967	0.703544	1.40396	1.13698	1.1712
A0A445BVY3	134	S	M-phase phosphoprotein 6(predicted) OS=Arachis hypogaea OX=3818 GN=Ahy_A08g039165 PE=4 SV=1	Ahy_A08g039165	1	QAEVNCEEQYPNKSPK	6	S14	3.38497e-07	6	2000.84	0.678667	0.911696	0.903596	1.68816	0.898793	0.919086
A0A444XW16	142	S	ACI13-like protein(predicted) OS=Arachis hypogaea OX=3818 GN=Ahy_B09g100196 PE=4 SV=1	Ahy_B09g100196	1	GIGAVSK	5	S6	0.0292182	5	711.344	0.736404	1.09942	0.898851	1.20932	0.836663	1.21934
A0A445DXC5	516	S	aluminum-activated malate transporter 9(predicted) OS=Arachis hypogaea OX=3818 GN=Ahy_A03g014298 PE=3 SV=1	Ahy_A03g014298	1	KQISWPAHVYYK	13	S4	5.10439e-07	13	1599.77	0.881027	0.770318	1.07697	1.16535	1.20799	0.898343	1.009	1.074	1.021	0.96	0.94	0.997	0.873	0.717	1.055	1.214	1.285	0.901	1.285	0.183343
A0A445DXC5	27	S	aluminum-activated malate transporter 9(predicted) OS=Arachis hypogaea OX=3818 GN=Ahy_A03g014298 PE=3 SV=1	Ahy_A03g014298	1	LLSMKSDGYSQLGIPMPMEEEEEYSAK	4	S6	1.09154e-11	4	3142.37						1	1.009	1.074	1.021	0.96	0.94	0.997						1.003
A0A445DXC5	24	S	aluminum-activated malate transporter 9(predicted) OS=Arachis hypogaea OX=3818 GN=Ahy_A03g014298 PE=3 SV=1	Ahy_A03g014298	1	LLSMKSDGYSQLGIPMPMEEEEEYSAK	2	S3	3.98698e-09	1	3222.34				0.984772	1.01523		1.009	1.074	1.021	0.96	0.94	0.997				1.026	1.08
A0A445DXC5	287	S	aluminum-activated malate transporter 9(predicted) OS=Arachis hypogaea OX=3818 GN=Ahy_A03g014298 PE=3 SV=1	Ahy_A03g014298	1	RVPSKILTYQAADDPLYSGYR	5	S4	5.40524e-10	5	2493.22	1.41379	1.09152	1.11659	0.626406	0.717648	1.03405	1.009	1.074	1.021	0.96	0.94	0.997	1.401	1.016	1.094	0.653	0.763	1.037	0.699	0.0924801
A0A445DXC5	10	S	aluminum-activated malate transporter 9(predicted) OS=Arachis hypogaea OX=3818 GN=Ahy_A03g014298 PE=3 SV=1	Ahy_A03g014298	1	SGSFRQSLAEK	6	S3	0.044047	6	1369.55	1.02036	0.785046	0.587545	1.40691	1.25952	0.940619	1.009	1.074	1.021	0.96	0.94	0.997	1.011	0.731	0.575	1.466	1.34	0.943	1.618	0.0813907
A0A445DXC5	14	S	aluminum-activated malate transporter 9(predicted) OS=Arachis hypogaea OX=3818 GN=Ahy_A03g014298 PE=3 SV=1	Ahy_A03g014298	1	SGSFRQSLAEK	6	S7	0.044047	6	1369.55	1.02036	0.785046	0.587545	1.40691	1.25952	0.940619	1.009	1.074	1.021	0.96	0.94	0.997	1.011	0.731	0.575	1.466	1.34	0.943	1.618	0.0813907
A0A445DXC5	499	T	aluminum-activated malate transporter 9(predicted) OS=Arachis hypogaea OX=3818 GN=Ahy_A03g014298 PE=3 SV=1	Ahy_A03g014298	0.995	SIPDDHTATPQPAAVGSENMFR	3	T9	3.52645e-05	6	2421.05	1.10774	0.833067	1.07881	1.07451	0.922529	0.983338	1.009	1.074	1.021	0.96	0.94	0.997	1.098	0.776	1.057	1.119	0.981	0.986	1.053	0.631065
A0A445DXC5	470	S	aluminum-activated malate transporter 9(predicted) OS=Arachis hypogaea OX=3818 GN=Ahy_A03g014298 PE=3 SV=1	Ahy_A03g014298	1	SLSEAVLDLR	12	S3	0.000634463	16	1182.58	1.20561	1.10526	1.16889	0.871285	0.945804	0.703147	1.009	1.074	1.021	0.96	0.94	0.997	1.195	1.029	1.145	0.908	1.006	0.705	0.777	0.0853033
A0A444Z091	464	S	aluminum-activated malate transporter 9-like(predicted) OS=Arachis hypogaea OX=3818 GN=Ahy_B05g075008 PE=3 SV=1	Ahy_B05g075008	1	SLSEAVLDLR	12	S3	0.000634463	16	1182.58	1.20561	1.10526	1.16889	0.871285	0.945804	0.703147
A0A445CNM5	1611	S	ADP-ribosyl cyclase/cyclic ADP-ribose hydrolase OS=Arachis hypogaea OX=3818 GN=Ahy_A06g027393 PE=4 SV=1	Ahy_A06g027393	0.986	SRDPFSGSEDDELDLDTEQR	3	S6	0.00636497	3	2470.93	1.02522	1.10291	0.873601		1.06057	0.937703
A0A445CNM5	1613	S	ADP-ribosyl cyclase/cyclic ADP-ribose hydrolase OS=Arachis hypogaea OX=3818 GN=Ahy_A06g027393 PE=4 SV=1	Ahy_A06g027393	0.986	SRDPFSGSEDDELDLDTEQR	3	S8	0.00636497	3	2470.93	1.02522	1.10291	0.873601		1.06057	0.937703
A0A445E415	401	S	Flowering time control protein FPA (Fragment)(predicted) OS=Arachis hypogaea OX=3818 GN=Ahy_A03g016637 PE=4 SV=1	Ahy_A03g016637	1	KRPSPPAPGMLSPSPASGVR	131	S4	3.10403e-13	25	2069.04	0.925049	0.717712	0.771397	1.37816	1.18184	1.02584
A0A445E415	409	S	Flowering time control protein FPA (Fragment)(predicted) OS=Arachis hypogaea OX=3818 GN=Ahy_A03g016637 PE=4 SV=1	Ahy_A03g016637	1	KRPSPPAPGMLSPSPASGVR	67	S12	3.8755e-12	22	2149	0.844431	0.611884	0.67084	1.55888	1.28844	1.02553
A0A445E415	411	S	Flowering time control protein FPA (Fragment)(predicted) OS=Arachis hypogaea OX=3818 GN=Ahy_A03g016637 PE=4 SV=1	Ahy_A03g016637	1	KRPSPPAPGMLSPSPASGVR	13	S14	1.59576e-09	6	2228.97	1.05608	0.776122	0.887398	1.30163	1.04431	0.934463
A0A445DWU1	105	S	DEAD-box ATP-dependent RNA helicase(predicted) OS=Arachis hypogaea OX=3818 GN=Ahy_A03g014046 PE=4 SV=1	Ahy_A03g014046	1	FKHEIPNSPSEK	8	S8	0.000176561	11	1492.68	0.78021	0.963569	0.611676	1.54187	1.28621	0.816469
A0A444XU64	628	S	GRIP and coiled-coil domain-containing protein 2 isoform X2(predicted) OS=Arachis hypogaea OX=3818 GN=Ahy_B09g099542 PE=4 SV=1	Ahy_B09g099542	1	FEAIERPNLEIESPPEK	21	S13	9.94986e-07	6	2077.98	1.11878	0.922887	0.984164	0.881681	1.07613	1.01635
A0A444XU64	635	S	GRIP and coiled-coil domain-containing protein 2 isoform X2(predicted) OS=Arachis hypogaea OX=3818 GN=Ahy_B09g099542 PE=4 SV=1	Ahy_B09g099542	1	FEAIERPNLEIESPPEKSESPLAEK	6	S20	1.45471e-12	4	2920.39	0.992211	0.984598	1.35349	1.11605	0.291321	1.26233
A0A444XU64	130	S	GRIP and coiled-coil domain-containing protein 2 isoform X2(predicted) OS=Arachis hypogaea OX=3818 GN=Ahy_B09g099542 PE=4 SV=1	Ahy_B09g099542	1	KPSLVLYYDSDFGGEPLNFR	6	S10	1.23311e-07	6	2397.12	1.172	1.00556	0.946254	0.800103	1.17705	0.899027
A0A444XU64	670	S	GRIP and coiled-coil domain-containing protein 2 isoform X2(predicted) OS=Arachis hypogaea OX=3818 GN=Ahy_B09g099542 PE=4 SV=1	Ahy_B09g099542	1	SPSAKGDDIFDHEAELAK	4	S3	9.71927e-11	4	2009.89	1.00907	0.817966	0.925108	1.20492	1.06686	0.976075
A0A444XU64	557	S	GRIP and coiled-coil domain-containing protein 2 isoform X2(predicted) OS=Arachis hypogaea OX=3818 GN=Ahy_B09g099542 PE=4 SV=1	Ahy_B09g099542	1	VASSGDDEDTKLLSPR	12	S14	3.59063e-06	12	1769.8	1.10912	1.06509	1.00741	1.15403	0.844087	0.820266
A0A445CZY2	555	T	Protein kinase domain-containing protein OS=Arachis hypogaea OX=3818 GN=Ahy_A05g022195 PE=4 SV=1	Ahy_A05g022195	1	IIKTLNESMDELSR	14	T4	0.0413286	7	1808.79	1.23317	0.792526	1.04093	1.02417	0.903788	1.0054
A0A445CZY2	559	S	Protein kinase domain-containing protein OS=Arachis hypogaea OX=3818 GN=Ahy_A05g022195 PE=4 SV=1	Ahy_A05g022195	1	IIKTLNESMDELSR	14	S8	0.0413286	7	1808.79	1.23317	0.792526	1.04093	1.02417	0.903788	1.0054
A0A445DC25	293	S	PCI domain-containing protein OS=Arachis hypogaea OX=3818 GN=Ahy_A04g017795 PE=4 SV=1	Ahy_A04g017795	1	GHEEICSESGGVMDYEEDR	7	S7	7.18785e-07	5	2278.83	0.614863	0.920509	0.853001	1.83044	1.03568	0.745502	0.992	1.089	0.982	1.041	0.975	0.921	0.62	0.845	0.869	1.758	1.062	0.809	1.555	0.187555
A0A445C7J3	47	S	ER membrane protein complex subunit 4 OS=Arachis hypogaea OX=3818 GN=Ahy_A07g032764 PE=3 SV=1	Ahy_A07g032764	0.996	ASIDQDDSTLSR	1	S8	0.000387488	7	1387.57	1.16031	0.711762	0.714606	1.46782	1.01788	0.927624
A0A445C7J3	25	S	ER membrane protein complex subunit 4 OS=Arachis hypogaea OX=3818 GN=Ahy_A07g032764 PE=3 SV=1	Ahy_A07g032764	1	WAVDFSDNSTSPSSR	9	S11	6.752e-05	8	1735.7	1.00631	1.04594	1.23753	1.11997	0.993495	0.596756
A0A445B9R5	3	S	Aa_trans domain-containing protein OS=Arachis hypogaea OX=3818 GN=Ahy_A10g050547 PE=3 SV=1	Ahy_A10g050547	1	MGSEKEVSGDGLAPAPITTTTR	2	S3	0.000293664	2	2167.03
A0A444Z7V2	92	S	Protein kinase domain-containing protein OS=Arachis hypogaea OX=3818 GN=Ahy_B05g078712 PE=4 SV=1	Ahy_B05g078712	1	KLNNDEFDFDPEEQGSR	3	S16	5.6257e-06	3	2120.84	1.12158	0.996955	1.12713	0.88691	1.05381	0.813617
A0A445BBL2	239	S	S5 DRBM domain-containing protein OS=Arachis hypogaea OX=3818 GN=Ahy_A10g051096 PE=3 SV=1	Ahy_A10g051096	1	VMLRPASPGTGVIAGGAVR	6	S7	7.47344e-05	6	1888.98	1.24547	0.771239	1.41202	1.08552	0.744856	0.740902	1.126	1.061	1.035	0.941	0.875	0.964	1.106	0.727	1.364	1.154	0.851	0.769	0.868	0.60455
A0A445BFS8	14	S	Exostosin domain-containing protein OS=Arachis hypogaea OX=3818 GN=Ahy_A09g042418 PE=3 SV=1	Ahy_A09g042418	1	RPKSPELSDPK	6	S4	0.00201358	6	1333.65	1.24969	0.909478	1.24005	1.21951	0.799572	0.581698
A0A445C5P3	2	S	17.6 kDa class I heat shock protein(predicted) OS=Arachis hypogaea OX=3818 GN=Ahy_A07g032009 PE=3 SV=1	Ahy_A07g032009	1	MSLIPTFFGR	5	S2	0.056473	5	1159.55	0.958621	0.994389	1.27119	0.93839	0.957006	0.880407	1.145	1.114	1.195	0.902	0.841	0.808	0.837	0.893	1.064	1.04	1.138	1.09	1.17	0.101942
A0A445C5P3	101	S	17.6 kDa class I heat shock protein(predicted) OS=Arachis hypogaea OX=3818 GN=Ahy_A07g032009 PE=3 SV=1	Ahy_A07g032009	1	NRESEERNDTWHR	2	S4	0.0697071	2	1808.75	1.23851	1.21141	0.633445	1.08089	1.13726	0.698476	1.145	1.114	1.195	0.902	0.841	0.808	1.082	1.087	0.53	1.198	1.352	0.864	1.265	0.380251
A0A445C5P3	121	S	17.6 kDa class I heat shock protein(predicted) OS=Arachis hypogaea OX=3818 GN=Ahy_A07g032009 PE=3 SV=1	Ahy_A07g032009	1	SFRLPENAMVDQVK	11	S1	2.64105e-07	6	1713.8	1.40856	1.05312	1.25731	0.739504	0.90577	0.635748	1.145	1.114	1.195	0.902	0.841	0.808	1.23	0.945	1.052	0.82	1.077	0.787	0.832	0.205491
A0A445D899	501	S	Protein DETOXIFICATION OS=Arachis hypogaea OX=3818 GN=Ahy_A05g025170 PE=3 SV=1	Ahy_A05g025170	1	KWGGSKDSEENLIAN	6	S8	0.00452347	6	1727.76	0.974771	0.993245	0.841834	1.4598	0.912579	0.817769
A0A445D899	16	S	Protein DETOXIFICATION OS=Arachis hypogaea OX=3818 GN=Ahy_A05g025170 PE=3 SV=1	Ahy_A05g025170	1	MENIGNDDQSHQPLLSPEDQMRPR	1	S16	8.31841e-08	1	2929.26	1.32558	1.06439	1.28098	0.887202	0.640134	0.801715
A0A444XBG9	60	S	PREDICTED: AT1G71910(predicted) OS=Arachis hypogaea OX=3818 GN=Ahy_B09g094547 PE=4 SV=1	Ahy_B09g094547	0.996	SFSSVETR	3	S1	0.0445635	3	992.408	1.04885	0.902639	1.07567	1.21044	0.77534	0.987062
A0A445ENZ6	79	S	DUF3511 domain protein(predicted) OS=Arachis hypogaea OX=3818 GN=Ahy_A01g001651 PE=4 SV=1	Ahy_A01g001651	1	SWSFSDPELQR	16	S3	0.000614275	16	1431.59	0.974739	0.953125	0.905266	1.05613	1.08317	1.02756
A0A445BBB4	432	S	Protein kinase domain-containing protein OS=Arachis hypogaea OX=3818 GN=Ahy_A10g051041 PE=4 SV=1	Ahy_A10g051041	1	TASATSQYNHGSELINTSEASK	6	S3	1.75327e-09	6	2376.04	1.10085	0.840977	0.950245	1.3679	0.783333	0.956694
A0A444XV27	12	T	J domain-containing protein OS=Arachis hypogaea OX=3818 GN=Ahy_B09g099868 PE=4 SV=1	Ahy_B09g099868	1	LEGPSTPANR	8	T6	0.000650065	8	1121.5	0.977151	0.88026	0.804972	1.40801	1.02932	0.900292	0.893	0.979	1.042	1.052	0.951	1.082	1.094	0.899	0.773	1.338	1.082	0.832	1.176	0.41858
A0A444XV27	385	S	J domain-containing protein OS=Arachis hypogaea OX=3818 GN=Ahy_B09g099868 PE=4 SV=1	Ahy_B09g099868	1	VSGDESKGDSPGEDGGSDGK	17	S10	2.13354e-08	6	1959.75	1.09728				1.13459	0.768132	0.893	0.979	1.042	1.052	0.951	1.082	1.229				1.193	0.71	0.774
A0A445BEM7	383	S	J domain-containing protein OS=Arachis hypogaea OX=3818 GN=Ahy_A09g042065 PE=4 SV=1	Ahy_A09g042065	1	VSGDESKGDSPGEDGGSDGK	17	S10	2.13354e-08	6	1959.75	1.09728				1.13459	0.768132
A0A444XV27	392	S	J domain-containing protein OS=Arachis hypogaea OX=3818 GN=Ahy_B09g099868 PE=4 SV=1	Ahy_B09g099868	1	VSGDESKGDSPGEDGGSDGKDK	2	S17	0.000332767	2	2282.83	0.587659	1.01184			1.4005		0.893	0.979	1.042	1.052	0.951	1.082	0.658	1.034			1.473		1.741
A0A445BEM7	390	S	J domain-containing protein OS=Arachis hypogaea OX=3818 GN=Ahy_A09g042065 PE=4 SV=1	Ahy_A09g042065	1	VSGDESKGDSPGEDGGSDGKDK	2	S17	0.000332767	2	2282.83	0.587659	1.01184			1.4005
A0A444XV27	411	S	J domain-containing protein OS=Arachis hypogaea OX=3818 GN=Ahy_B09g099868 PE=4 SV=1	Ahy_B09g099868	1	WFNLNLKGSDKR	10	S9	8.05619e-06	6	1557.76	0.834422	0.991872	1.01866	0.936947	1.2195	0.998595	0.893	0.979	1.042	1.052	0.951	1.082	0.934	1.013	0.978	0.891	1.282	0.923	1.058	0.731534
A0A445BEM7	409	S	J domain-containing protein OS=Arachis hypogaea OX=3818 GN=Ahy_A09g042065 PE=4 SV=1	Ahy_A09g042065	1	WFNLNLKGSDKR	10	S9	8.05619e-06	6	1557.76	0.834422	0.991872	1.01866	0.936947	1.2195	0.998595
A0A444XMR3	853	S	Serine/threonine-protein kinase OS=Arachis hypogaea OX=3818 GN=Ahy_B09g096839 PE=4 SV=1	Ahy_B09g096839	1	HNTFLSSK	5	S6	0.0390261	5	1013.45	0.743617	0.690733	0.731609	1.7495	1.10273	0.981811
A0A444XMR3	663	S	Serine/threonine-protein kinase OS=Arachis hypogaea OX=3818 GN=Ahy_B09g096839 PE=4 SV=1	Ahy_B09g096839	1	LKEPESPSSSVDSISNRPR	21	S6	2.57205e-06	21	2165.02	0.773318	0.710161	0.80238	1.57933	1.02183	1.11298
A0A444XMR3	403	S	Serine/threonine-protein kinase OS=Arachis hypogaea OX=3818 GN=Ahy_B09g096839 PE=4 SV=1	Ahy_B09g096839	1	NHSPPWNEK	4	S3	0.00366154	4	1188.48	0.709487	0.781838	0.592499	1.57642	1.3329	1.00686
A0A444XMR3	45	S	Serine/threonine-protein kinase OS=Arachis hypogaea OX=3818 GN=Ahy_B09g096839 PE=4 SV=1	Ahy_B09g096839	1	SNEIQPTVPSPSCAADHR	2	S10	4.04741e-06	2	2045.87	0.793723	0.683008	0.593445	1.47024	1.29673	1.16285
A0A445CBA0	262	S	Putative WEB family protein(predicted) OS=Arachis hypogaea OX=3818 GN=Ahy_A07g034233 PE=3 SV=1	Ahy_A07g034233	1	KDLQNDHSELDSPEINDAHVTTASVGSTTHDK	6	S12	2.7418e-13	6	3541.57	0.894565	1.05768	0.846928	1.27291	1.11892	0.808993
A0A445DP20	322	S	DUF4005 domain-containing protein OS=Arachis hypogaea OX=3818 GN=Ahy_A03g010936 PE=4 SV=1	Ahy_A03g010936	1	IEDTNNSSFQR	3	S8	4.02355e-05	3	1390.56	0.706974	0.65151	0.709328	1.60752	1.16582	1.15885
A0A445BVX6	284	S	Aquaporin PIP2-7 isoform A(predicted) OS=Arachis hypogaea OX=3818 GN=Ahy_A08g039306 PE=3 SV=1	Ahy_A08g039306	1	AAAIKALGSFR	6	S9	7.44192e-05	6	1184.62	0.767031	0.846035	0.781088	1.21267	1.23283	1.16035
A0A445BVX6	287	S	Aquaporin PIP2-7 isoform A(predicted) OS=Arachis hypogaea OX=3818 GN=Ahy_A08g039306 PE=3 SV=1	Ahy_A08g039306	1	ALGSFRSNA	45	S7	0.0251433	7	1002.44	0.731496	0.305987	0.501379	2.14032	1.15247	1.16835
A0A445BVX6	17	S	Aquaporin PIP2-7 isoform A(predicted) OS=Arachis hypogaea OX=3818 GN=Ahy_A08g039306 PE=3 SV=1	Ahy_A08g039306	1	DVEVAEQGQGGEYSAK	22	S14	8.70046e-05	10	1746.72	0.744759	0.881877	0.626408	1.54722	1.09524	1.1045
A0A445BVX6	2	T	Aquaporin PIP2-7 isoform A(predicted) OS=Arachis hypogaea OX=3818 GN=Ahy_A08g039306 PE=3 SV=1	Ahy_A08g039306	1	MTKDVEVAEQGQGGEYSAK	9	T2	2.79366e-08	19	1975.86	0.746167	0.684231	0.724889	1.67176	1.1632	1.00976
A0A445BIX6	367	S	PREDICTED: SORBI_3003G102400 (Fragment)(predicted) OS=Arachis hypogaea OX=3818 GN=Ahy_A09g043747 PE=4 SV=1	Ahy_A09g043747	1	ESQYQLMPWRPDLNNANIATQSPSHPIGAPLATSNK	4	S22	2.08167e-10	3	4026.92	0.925848	0.95408	0.401168	1.17115	1.39313	1.15462
A0A445BIX6	436	S	PREDICTED: SORBI_3003G102400 (Fragment)(predicted) OS=Arachis hypogaea OX=3818 GN=Ahy_A09g043747 PE=4 SV=1	Ahy_A09g043747	0.993	TQTGMGGGVTTNVDGDDSGRYSPYASR	3	S22	1.95959e-09	11	2829.18	0.882418	0.760325	0.781439	1.70717	1.02464	0.844012
A0A444YRR4	4	S	WD_REPEATS_REGION domain-containing protein OS=Arachis hypogaea OX=3818 GN=Ahy_B06g084383 PE=4 SV=1	Ahy_B06g084383	1	MGASSDPTQDGSDEQQKR	1	S4	1.05001e-05	1	1885.76							0.867	1.071	1.048	1.094	0.763	1.159
A0A444ZKM9	838	S	Reticulocyte-binding protein 2 isogeny a(predicted) OS=Arachis hypogaea OX=3818 GN=Ahy_B04g071411 PE=4 SV=1	Ahy_B04g071411	1	AQEGATQNEIIYGSPSGSASSR	10	S14	3.92141e-10	10	2290	0.95791	0.690739	0.808012	1.50651	1.02693	1.0099
A0A444ZKM9	686	S	Reticulocyte-binding protein 2 isogeny a(predicted) OS=Arachis hypogaea OX=3818 GN=Ahy_B04g071411 PE=4 SV=1	Ahy_B04g071411	1	NITASSEVSKPSPIESPLSR	19	S16	6.09323e-10	7	2179.06	0.814988	0.659535	0.746385	1.43075	1.20999	1.13835
A0A444ZKM9	682	S	Reticulocyte-binding protein 2 isogeny a(predicted) OS=Arachis hypogaea OX=3818 GN=Ahy_B04g071411 PE=4 SV=1	Ahy_B04g071411	1	NITASSEVSKPSPIESPLSR	12	S12	3.09408e-07	12	2259.03	0.784672	0.817954	0.754492	1.3854	1.21379	1.04369
A0A444ZKM9	360	S	Reticulocyte-binding protein 2 isogeny a(predicted) OS=Arachis hypogaea OX=3818 GN=Ahy_B04g071411 PE=4 SV=1	Ahy_B04g071411	1	SNSDVEELEK	6	S3	0.000300878	6	1229.49	0.749059	0.539804	0.637594	1.96491	1.03524	1.07339
A0A445D2R0	260	S	Jas domain-containing protein(predicted) OS=Arachis hypogaea OX=3818 GN=Ahy_A05g023221 PE=3 SV=1	Ahy_A05g023221	1	ESNSVAAPSPQR	8	S9	0.000322231	8	1322.57	0.517237	0.685508	0.617322	1.59921	1.52264	1.05809
A0A445D2R0	472	S	Jas domain-containing protein(predicted) OS=Arachis hypogaea OX=3818 GN=Ahy_A05g023221 PE=3 SV=1	Ahy_A05g023221	1	HANEDRASPEGTAVLGTVANGNPAASSHG	30	S8	7.3163e-08	5	2867.27	1.66806	1.32556	1.26614	0.586398	0.620241	0.533603
A0A445D2R0	67	S	Jas domain-containing protein(predicted) OS=Arachis hypogaea OX=3818 GN=Ahy_A05g023221 PE=3 SV=1	Ahy_A05g023221	0.983	RSDSTKPEENFFSDLSK	2	S2	0.0239761	3	2066.91	0.441209	1.00888	1.18482	1.0066	1.20902	1.14948
A0A445D2R0	375	S	Jas domain-containing protein(predicted) OS=Arachis hypogaea OX=3818 GN=Ahy_A05g023221 PE=3 SV=1	Ahy_A05g023221	0.993	VPEEGSSSQPEDVKGSSTNLR	6	S16	1.05369e-09	6	2283.01	0.819343	0.762507	0.673899	1.6108	1.27926	0.854185
A0A444ZR22	348	S	Zinc finger CCCH domain-containing protein ZFN-like isoform A(predicted) OS=Arachis hypogaea OX=3818 GN=Ahy_B04g073686 PE=4 SV=1	Ahy_B04g073686	1	FDHPMGIFAYNMSTSPSADASGR	17	S15	2.19251e-11	7	2539.04	0.845168	0.820996	0.838963	1.28421	1.20612	1.00455
A0A444ZR22	387	S	Zinc finger CCCH domain-containing protein ZFN-like isoform A(predicted) OS=Arachis hypogaea OX=3818 GN=Ahy_B04g073686 PE=4 SV=1	Ahy_B04g073686	1	RLSLSETR	6	S3	0.0061516	6	1041.51	0.754825	0.562331	0.445808	1.54259	1.40684	1.2876
A0A445A7K9	31	S	GRAS domain-containing protein OS=Arachis hypogaea OX=3818 GN=Ahy_B03g067678 PE=3 SV=1	Ahy_B03g067678	1	DRHDATADSPADEEPSFK	7	S9	2.86784e-09	7	2067.83	1.28656	0.930076	0.776678	1.2256	0.902292	0.878798
A0A445ACK8	48	S	Protein kinase domain-containing protein OS=Arachis hypogaea OX=3818 GN=Ahy_B02g057640 PE=4 SV=1	Ahy_B02g057640	1	ALLSPWRSPYPHGGGVTPSPAR	3	S8	6.58266e-05	2	2383.17	0.71803			1.02367	1.22474	1.03355
A0A445ACK8	44	S	Protein kinase domain-containing protein OS=Arachis hypogaea OX=3818 GN=Ahy_B02g057640 PE=4 SV=1	Ahy_B02g057640	1	ALLSPWRSPYPHGGGVTPSPAR	1	S4	0.00029725	1	2463.14		1
A0A445ACK8	59	S	Protein kinase domain-containing protein OS=Arachis hypogaea OX=3818 GN=Ahy_B02g057640 PE=4 SV=1	Ahy_B02g057640	1	SPYPHGGGVTPSPAR	6	S12	1.68405e-06	6	1559.7	0.868855	0.882628	1.04724	1.42967	1.02564	0.745967
A0A445D3W8	150	S	PREDICTED(predicted) OS=Arachis hypogaea OX=3818 GN=Ahy_A05g023594 PE=4 SV=1	Ahy_A05g023594	1	ALLVSESGAEDGEEIDRDKER	1	S7	7.33315e-06	1	2398.08	0.811939	0.755997	0.795013	1.3727	1.19896	1.06539
A0A445B2F0	1183	T	LEA_2 domain-containing protein(predicted) OS=Arachis hypogaea OX=3818 GN=Ahy_A10g047392 PE=4 SV=1	Ahy_A10g047392	0.99	IDTLDSAGSGGVVQSPTSDIQAGWHDVTPTTPTSEPK	6	T31	4.11476e-12	5	3831.76		0.91551	0.889046	0.970876		1.22457
A0A445AMK8	337	S	RING-type E3 ubiquitin transferase OS=Arachis hypogaea OX=3818 GN=Ahy_B01g051646 PE=4 SV=1	Ahy_B01g051646	1	DSPVFSHSR	10	S2	0.0139979	6	1111.46	0.830907	0.785802	0.792891	1.51256	1.09085	0.986996
A0A445AMK8	484	S	RING-type E3 ubiquitin transferase OS=Arachis hypogaea OX=3818 GN=Ahy_B01g051646 PE=4 SV=1	Ahy_B01g051646	1	DVSGELNPGPDSASAATVPSSHR	6	S3	8.09445e-13	6	2331.02	0.981837	0.815523	0.805028	1.31835	1.05306	1.02621
A0A445AMK8	350	S	RING-type E3 ubiquitin transferase OS=Arachis hypogaea OX=3818 GN=Ahy_B01g051646 PE=4 SV=1	Ahy_B01g051646	1	GNQPSSPESVR	6	S6	0.00154838	6	1237.52	0.977933	0.557215	0.907218	1.60695	1.3504	0.600282
A0A445AMK8	535	S	RING-type E3 ubiquitin transferase OS=Arachis hypogaea OX=3818 GN=Ahy_B01g051646 PE=4 SV=1	Ahy_B01g051646	1	MASSPAAETR	7	S4	0.000429903	9	1100.44	0.701454	0.744989	0.596491	2.05919	0.987208	0.910664
A0A445AMK8	534	S	RING-type E3 ubiquitin transferase OS=Arachis hypogaea OX=3818 GN=Ahy_B01g051646 PE=4 SV=1	Ahy_B01g051646	1	MASSPAAETR	8	S3	0.000768303	6	1116.44	0.794302	0.775927	0.52592	1.69166	1.14906	1.06313
A0A445AMK8	358	S	RING-type E3 ubiquitin transferase OS=Arachis hypogaea OX=3818 GN=Ahy_B01g051646 PE=4 SV=1	Ahy_B01g051646	1	SHSFSSPGNNITSAGIQR	24	S3	8.67676e-07	7	1939.87	1.23018	0.650834	0.562069	1.41092	1.16258	0.983417
A0A445AMK8	385	S	RING-type E3 ubiquitin transferase OS=Arachis hypogaea OX=3818 GN=Ahy_B01g051646 PE=4 SV=1	Ahy_B01g051646	1	SISEGSLSGMVNGQHMDLAGAGLDDR	2	S3	4.11039e-10	2	2698.15
A0A445AMK8	476	S	RING-type E3 ubiquitin transferase OS=Arachis hypogaea OX=3818 GN=Ahy_B01g051646 PE=4 SV=1	Ahy_B01g051646	1	TISYSSALSSGNFPQETPGDDNSSPQLSSSPAYSR	2	S30	1.02344e-05	3	3714.61			0.732083	1.37531	0.892607
A0A445CSA6	426	S	BTB/POZ and MATH domain-containing protein 4(predicted) OS=Arachis hypogaea OX=3818 GN=Ahy_A06g029062 PE=4 SV=1	Ahy_A06g029062	1	SQSLWVHLSDGVNNDRSPGQEA	6	S17	1.67266e-09	6	2476.09	0.815289	0.729726	0.732606	1.42218	1.22557	1.07463
A0A445DZI3	5	S	Glyco_transf_20 domain-containing protein OS=Arachis hypogaea OX=3818 GN=Ahy_A03g015044 PE=3 SV=1	Ahy_A03g015044	1	SYTNLLDLASGNFPAMGNSFK	3	S1	2.34414e-08	7	2327.04	0.911091	0.878769	0.781022	1.04461	1.64545	0.739055	0.966	0.927	1.031	1.074	1.044	0.958	0.943	0.948	0.758	0.973	1.576	0.771	1.253	0.452311
A0A445DZI3	23	S	Glyco_transf_20 domain-containing protein OS=Arachis hypogaea OX=3818 GN=Ahy_A03g015044 PE=3 SV=1	Ahy_A03g015044	1	SYTNLLDLASGNFPAMGNSFK	12	S19	7.66889e-08	5	2343.04	1.16337	0.653968	1.01752	0.971568	1.13976	1.05382	0.966	0.927	1.031	1.074	1.044	0.958	1.204	0.705	0.987	0.905	1.092	1.1	1.069	0.633984
A0A444YV87	121	S	HpcH_HpaI domain-containing protein OS=Arachis hypogaea OX=3818 GN=Ahy_B06g085662 PE=4 SV=1	Ahy_B06g085662	1	SPVSPAAR	6	S4	0.0016745	6	864.398	0.618915	0.646192	0.733312	1.60119	1.43504	0.965342	0.625	0.618	0.606	1.368	1.465	1.304	0.99	1.046	1.21	1.17	0.98	0.74	0.89	0.424277
A0A445CM42	10	S	Aa_trans domain-containing protein OS=Arachis hypogaea OX=3818 GN=Ahy_A06g026919 PE=3 SV=1	Ahy_A06g026919	1	MVNLDTGTVSQQLLEPHHSTK	6	S10	1.89161e-07	6	2284.1	1.15635	0.916067	1.08033	1.07622	0.903014	0.868018
A0A444WUN9	54	S	DUF1639 family protein(predicted) OS=Arachis hypogaea OX=3818 GN=Ahy_Scaffold1g107095 PE=4 SV=1	Ahy_Scaffold1g107095	0.994	DSSSSQLPPPADHDSEPETR	2	S15	0.00347926	2	2231.91	0.949928	0.643299	0.902874	1.3527	1.08218	1.06902
A0A444YW01	5	S	Peptidylprolyl isomerase OS=Arachis hypogaea OX=3818 GN=Ahy_B06g085910 PE=4 SV=1	Ahy_B06g085910	1	MAVLSEINDGDEEKELDEEPGEVIESAPPQK	6	S5	1.77781e-11	6	3346.51	1.24132	1.07477	1.14252	0.816655	0.807861	0.916879
A0A444WPM0	497	S	Protein kinase domain-containing protein(predicted) OS=Arachis hypogaea OX=3818 GN=Ahy_Scaffold6g107850 PE=4 SV=1	Ahy_Scaffold6g107850	0.997	AYGSVVSTR	5	S7	0.000510555	5	1019.46	0.863143	1.00479	0.86403	1.1484	1.03896	1.08068
A0A445D9R3	193	S	Ras-related protein RABA5e-like(predicted) OS=Arachis hypogaea OX=3818 GN=Ahy_A04g017058 PE=4 SV=1	Ahy_A04g017058	1	AELSVNR	6	S4	0.0548087	6	868.392	0.760111	0.882977	0.654331	1.54685	1.11622	1.03951	1.021	1.012	1.093	0.91	1.058	0.908	0.744	0.873	0.599	1.7	1.055	1.145	1.76	0.0389777
A0A445D9R3	198	S	Ras-related protein RABA5e-like(predicted) OS=Arachis hypogaea OX=3818 GN=Ahy_A04g017058 PE=4 SV=1	Ahy_A04g017058	1	AELSVNRVSLVNNGDATSK	2	S9	0.000242518	2	2054.98	0.973258	0.75172	0.945805	1.22379	0.914254	1.19117	1.021	1.012	1.093	0.91	1.058	0.908	0.953	0.743	0.865	1.345	0.864	1.312	1.375	0.131682
A0A445D9R3	80	S	Ras-related protein RABA5e-like(predicted) OS=Arachis hypogaea OX=3818 GN=Ahy_A04g017058 PE=4 SV=1	Ahy_A04g017058	1	AVTSAYYR	6	S4	0.0137877	6	1010.43	1.0699	0.969688	0.744927	1.47906	0.781548	0.954876	1.021	1.012	1.093	0.91	1.058	0.908	1.048	0.958	0.682	1.625	0.739	1.052	1.271	0.480548
A0A445EHU5	101	S	Cation_ATPase_N domain-containing protein(predicted) OS=Arachis hypogaea OX=3818 GN=Ahy_A02g009712 PE=4 SV=1	Ahy_A02g009712	1	AVTSAYYR	6	S4	0.0137877	6	1010.43	1.0699	0.969688	0.744927	1.47906	0.781548	0.954876
A0A445DMY3	86	S	Ras-related protein Rab11A(predicted) OS=Arachis hypogaea OX=3818 GN=Ahy_A03g010616 PE=4 SV=1	Ahy_A03g010616	1	AVTSAYYR	6	S4	0.0137877	6	1010.43	1.0699	0.969688	0.744927	1.47906	0.781548	0.954876	1.027	0.947	0.96	0.987	1.025	1.053	1.042	1.024	0.776	1.499	0.762	0.907	1.115	0.755687
A0A445BSW9	79	S	ras-related protein RABA5b(predicted) OS=Arachis hypogaea OX=3818 GN=Ahy_A07g035319 PE=4 SV=1	Ahy_A07g035319	1	AVTSAYYR	6	S4	0.0137877	6	1010.43	1.0699	0.969688	0.744927	1.47906	0.781548	0.954876	1.248	1.407	1.237	1.109	0.362	0.648	0.857	0.689	0.602	1.334	2.159	1.474	2.312	0.00992984
A0A445D9R3	187	T	Ras-related protein RABA5e-like(predicted) OS=Arachis hypogaea OX=3818 GN=Ahy_A04g017058 PE=4 SV=1	Ahy_A04g017058	1	VLNSDTYKAELSVNR	1	T6	4.95482e-05	1	1788.85							1.021	1.012	1.093	0.91	1.058	0.908
A0A445C0J8	928	S	Dynamin GTPase OS=Arachis hypogaea OX=3818 GN=Ahy_A08g040720 PE=3 SV=1	Ahy_A08g040720	1	AAAASSWSNGSADSSPSPR	20	S17	1.58132e-08	20	1886.76	0.832671	0.658835	0.569881	1.75755	1.09014	1.09093	0.743	0.812	0.733	1.368	1.172	1.163	1.121	0.811	0.777	1.285	0.93	0.938	1.164	0.382876
A0A445C0J8	633	S	Dynamin GTPase OS=Arachis hypogaea OX=3818 GN=Ahy_A08g040720 PE=3 SV=1	Ahy_A08g040720	1	ASSPQTGGSMK	7	S3	0.000921464	6	1130.45	0.545889	0.79559	0.861677	1.45	1.50033	0.846512	0.743	0.812	0.733	1.368	1.172	1.163	0.735	0.98	1.176	1.06	1.28	0.728	1.061	0.82343
A0A445C0J8	802	S	Dynamin GTPase OS=Arachis hypogaea OX=3818 GN=Ahy_A08g040720 PE=3 SV=1	Ahy_A08g040720	1	HSHSDGSLETMAR	87	S4	3.17631e-08	19	1507.6	0.74013	0.601883	0.698212	1.88162	1.14736	0.930801	0.743	0.812	0.733	1.368	1.172	1.163	0.996	0.741	0.953	1.375	0.979	0.8	1.172	0.480905
A0A445C0J8	805	S	Dynamin GTPase OS=Arachis hypogaea OX=3818 GN=Ahy_A08g040720 PE=3 SV=1	Ahy_A08g040720	1	HSHSDGSLETMAR	12	S7	0.000298455	5	1587.57	0.486841	0.586068	0.434759	2.1532	1.28698	1.05214	0.743	0.812	0.733	1.368	1.172	1.163	0.655	0.722	0.593	1.574	1.098	0.905	1.816	0.0289956
A0A445C0J8	796	S	Dynamin GTPase OS=Arachis hypogaea OX=3818 GN=Ahy_A08g040720 PE=3 SV=1	Ahy_A08g040720	1	LPSEGGSMR	5	S7	0.040389	5	1013.41	0.566223	0.331643	0.26398	2.36895	1.23243	1.23678	0.743	0.812	0.733	1.368	1.172	1.163	0.762	0.408	0.36	1.732	1.052	1.063	2.514	0.0287716
A0A445C0J8	906	S	Dynamin GTPase OS=Arachis hypogaea OX=3818 GN=Ahy_A08g040720 PE=3 SV=1	Ahy_A08g040720	1	QLSIHDNR	11	S3	0.0394743	11	1062.47	0.749829	0.593022	0.641923	1.57062	1.18889	1.25572	0.743	0.812	0.733	1.368	1.172	1.163	1.009	0.73	0.876	1.148	1.014	1.08	1.24	0.0909458
A0A445C0J8	983	T	Dynamin GTPase OS=Arachis hypogaea OX=3818 GN=Ahy_A08g040720 PE=3 SV=1	Ahy_A08g040720	1	RTPNRLPPAPPGSSGYR	1	T2	0.0169666	1	1902.93	0.728473				1.27153		0.743	0.812	0.733	1.368	1.172	1.163	0.98				1.085		1.107
A0A445C0J8	951	S	Dynamin GTPase OS=Arachis hypogaea OX=3818 GN=Ahy_A08g040720 PE=3 SV=1	Ahy_A08g040720	1	SAFDAAANGPVSR	31	S12	7.24962e-07	9	1342.58	0.589594	0.68588	0.685091	1.72158	1.34384	0.97402	0.743	0.812	0.733	1.368	1.172	1.163	0.794	0.845	0.935	1.258	1.147	0.838	1.26	0.172459
A0A445C0J8	960	S	Dynamin GTPase OS=Arachis hypogaea OX=3818 GN=Ahy_A08g040720 PE=3 SV=1	Ahy_A08g040720	0.997	SASNGHIDPVQNGDVNSGANSGSR	67	S3	7.26941e-12	6	2420.02	0.750822	0.855905	0.613577	1.60794	1.11764	1.05412	0.743	0.812	0.733	1.368	1.172	1.163	1.011	1.054	0.837	1.175	0.954	0.906	1.046	0.705261
A0A445CJB2	21	S	ABC transporter domain-containing protein OS=Arachis hypogaea OX=3818 GN=Ahy_A06g026059 PE=4 SV=1	Ahy_A06g026059	1	TGFSPTLGELLK	4	S4	3.61765e-05	4	1342.67	0.822894	0.770464	1.0208	1.09347	1.23308	1.05929
A0A445CJB2	362	S	ABC transporter domain-containing protein OS=Arachis hypogaea OX=3818 GN=Ahy_A06g026059 PE=4 SV=1	Ahy_A06g026059	1	TISGIPK	1	S3	0.172184	1	795.401	0.515211	0.700466	0.442994	1.76318	1.02483	1.55332
A0A445DQQ7	75	T	Protein kinase domain-containing protein OS=Arachis hypogaea OX=3818 GN=Ahy_A03g011434 PE=4 SV=1	Ahy_A03g011434	1	VTSETDFMTEYVVTR	46	T9	1.61632e-05	8	1857.8	1.12721	1.14153	1.02826	0.741382	0.799429	1.16218
A0A445DQQ7	77	Y	Protein kinase domain-containing protein OS=Arachis hypogaea OX=3818 GN=Ahy_A03g011434 PE=4 SV=1	Ahy_A03g011434	1	VTSETDFMTEYVVTR	29	Y11	0.000195008	12	1937.76	1.16031	0.950566	0.991709	0.945695	0.889862	1.06186
A0A444XW64	190	S	Branched-chain amino acid transport system carrier protein(predicted) OS=Arachis hypogaea OX=3818 GN=Ahy_B09g099895 PE=4 SV=1	Ahy_B09g099895	1	HHNEGIVLATHQQQQGSDFGKA	10	S17	7.88585e-06	8	2482.13	0.852747	0.8814	0.741968	1.50023	0.978067	1.04559	1.002	0.642	1.041	1.06	1.161	1.09	0.851	1.373	0.713	1.415	0.842	0.959	1.095	0.695527
A0A445DAY1	457	T	Protein kinase domain-containing protein OS=Arachis hypogaea OX=3818 GN=Ahy_A04g017411 PE=3 SV=1	Ahy_A04g017411	1	GTVGHIAPEYLSTGQSSEK	7	T2	3.98261e-07	7	2040.93	0.915491	0.929288	1.04304	0.980894	1.15939	0.971895
A0A445DAY1	451	T	Protein kinase domain-containing protein OS=Arachis hypogaea OX=3818 GN=Ahy_A04g017411 PE=3 SV=1	Ahy_A04g017411	0.996	LLDHQDSHVTTAVR	4	T10	4.9759e-05	4	1671.79	0.871166	1.09544	1.10722	1.24725	0.801554	0.877368
A0A445DAY1	602	S	Protein kinase domain-containing protein OS=Arachis hypogaea OX=3818 GN=Ahy_A04g017411 PE=3 SV=1	Ahy_A04g017411	1	SKPHESSLSDR	5	S9	0.000277455	6	1322.57	1.14343	0.942277	1.54499	0.648436	0.720867
A0A445D5F5	74	S	Aminotran_1_2 domain-containing protein OS=Arachis hypogaea OX=3818 GN=Ahy_A05g023883 PE=3 SV=1	Ahy_A05g023883	1	HPSSNPPSPSSSFPELPR	11	S8	0.00130863	1	2079.86	0.984219	0.888874	0.740546	1.18896	1.01108	1.18631
A0A444YET9	391	S	Protein MEI2-like 2 (Fragment)(predicted) OS=Arachis hypogaea OX=3818 GN=Ahy_B07g088563 PE=4 SV=1	Ahy_B07g088563	0.977	HHGGSPVASSPPGNWAQFGSPVEHSPLHSFSK	1	S9	0.000359122	1	3482.51
A0A444YET9	392	S	Protein MEI2-like 2 (Fragment)(predicted) OS=Arachis hypogaea OX=3818 GN=Ahy_B07g088563 PE=4 SV=1	Ahy_B07g088563	0.977	HHGGSPVASSPPGNWAQFGSPVEHSPLHSFSK	1	S10	0.000359122	1	3482.51
A0A444YET9	568	S	Protein MEI2-like 2 (Fragment)(predicted) OS=Arachis hypogaea OX=3818 GN=Ahy_B07g088563 PE=4 SV=1	Ahy_B07g088563	1	HNSFLGSHLHHHVGSAPSGLTFDR	48	S15	8.15103e-10	18	2690.24	1.07393	0.660662	0.56848	1.47866	1.64082	0.577445
A0A445C3P2	568	S	Protein MEI2-like 2 (Fragment)(predicted) OS=Arachis hypogaea OX=3818 GN=Ahy_A07g031393 PE=4 SV=1	Ahy_A07g031393	1	HNSFLGSHLHHHVGSAPSGLTFDR	48	S15	8.15103e-10	18	2690.24	1.07393	0.660662	0.56848	1.47866	1.64082	0.577445
A0A444YET9	556	S	Protein MEI2-like 2 (Fragment)(predicted) OS=Arachis hypogaea OX=3818 GN=Ahy_B07g088563 PE=4 SV=1	Ahy_B07g088563	1	HNSFLGSHLHHHVGSAPSGLTFDR	7	S3	2.10745e-09	9	2770.2	0.59293	0.563335	0.583286	1.54351	1.58604	1.13091
A0A445C3P2	556	S	Protein MEI2-like 2 (Fragment)(predicted) OS=Arachis hypogaea OX=3818 GN=Ahy_A07g031393 PE=4 SV=1	Ahy_A07g031393	1	HNSFLGSHLHHHVGSAPSGLTFDR	7	S3	2.10745e-09	9	2770.2	0.59293	0.563335	0.583286	1.54351	1.58604	1.13091
A0A444YET9	24	S	Protein MEI2-like 2 (Fragment)(predicted) OS=Arachis hypogaea OX=3818 GN=Ahy_B07g088563 PE=4 SV=1	Ahy_B07g088563	0.995	HSGDSAPAHGATGSSGISSLSVGR	10	S21	9.23771e-12	11	2275.01	0.760129	0.671709	0.735727	1.5421	1.14438	1.14595
A0A445C3P2	24	S	Protein MEI2-like 2 (Fragment)(predicted) OS=Arachis hypogaea OX=3818 GN=Ahy_A07g031393 PE=4 SV=1	Ahy_A07g031393	0.995	HSGDSAPAHGATGSSGISSLSVGR	10	S21	9.23771e-12	11	2275.01	0.760129	0.671709	0.735727	1.5421	1.14438	1.14595
A0A444YET9	69	S	Protein MEI2-like 2 (Fragment)(predicted) OS=Arachis hypogaea OX=3818 GN=Ahy_B07g088563 PE=4 SV=1	Ahy_B07g088563	1	LNLTGSGHYDR	12	S6	4.70867e-05	12	1312.57	1.08924	0.639016	0.728163	1.39965	1.14557	0.998358
A0A445C3P2	69	S	Protein MEI2-like 2 (Fragment)(predicted) OS=Arachis hypogaea OX=3818 GN=Ahy_A07g031393 PE=4 SV=1	Ahy_A07g031393	1	LNLTGSGHYDR	12	S6	4.70867e-05	12	1312.57	1.08924	0.639016	0.728163	1.39965	1.14557	0.998358
A0A444YET9	75	S	Protein MEI2-like 2 (Fragment)(predicted) OS=Arachis hypogaea OX=3818 GN=Ahy_B07g088563 PE=4 SV=1	Ahy_B07g088563	0.983	LNLTGSGHYDRSADDNWPR	2	S12	0.0322457	3	2253.97				1.07286	0.927136
A0A445C3P2	75	S	Protein MEI2-like 2 (Fragment)(predicted) OS=Arachis hypogaea OX=3818 GN=Ahy_A07g031393 PE=4 SV=1	Ahy_A07g031393	0.983	LNLTGSGHYDRSADDNWPR	2	S12	0.0322457	3	2253.97				1.07286	0.927136
A0A444YET9	638	S	Protein MEI2-like 2 (Fragment)(predicted) OS=Arachis hypogaea OX=3818 GN=Ahy_B07g088563 PE=4 SV=1	Ahy_B07g088563	1	MMSPLPR	3	S3	0.0208268	2	911.388	0.643061	0.690823	0.524855	1.87646	1.23894	1.02586
A0A445C3P2	638	S	Protein MEI2-like 2 (Fragment)(predicted) OS=Arachis hypogaea OX=3818 GN=Ahy_A07g031393 PE=4 SV=1	Ahy_A07g031393	1	MMSPLPR	3	S3	0.0208268	2	911.388	0.643061	0.690823	0.524855	1.87646	1.23894	1.02586
A0A444YET9	580	S	Protein MEI2-like 2 (Fragment)(predicted) OS=Arachis hypogaea OX=3818 GN=Ahy_B07g088563 PE=4 SV=1	Ahy_B07g088563	1	QFSYFPESHETSIK	2	S3	0.00818213	3	1779.76	0.829435	0.649421	0.864709	1.15788	1.20912	1.28943
A0A445C3P2	580	S	Protein MEI2-like 2 (Fragment)(predicted) OS=Arachis hypogaea OX=3818 GN=Ahy_A07g031393 PE=4 SV=1	Ahy_A07g031393	1	QFSYFPESHETSIK	2	S3	0.00818213	3	1779.76	0.829435	0.649421	0.864709	1.15788	1.20912	1.28943
A0A444ZU86	219	S	Transmembrane protein, putative(predicted) OS=Arachis hypogaea OX=3818 GN=Ahy_B03g062429 PE=4 SV=1	Ahy_B03g062429	1	DLHIKSFK	6	S6	0.000475068	6	1067.53	0.963523	0.862688	0.750968	1.41042	1.07011	0.942294
A0A444Y2U7	218	T	Lactamase_B domain-containing protein OS=Arachis hypogaea OX=3818 GN=Ahy_B08g091916 PE=4 SV=1	Ahy_B08g091916	1	LTKDEETFK	11	T2	0.00441759	11	1190.53	0.609936	0.757705	0.879639	1.65332	1.00317	1.09622
A0A444YDW8	91	S	Plastocyanin OS=Arachis hypogaea OX=3818 GN=Ahy_B07g088157 PE=3 SV=1	Ahy_B07g088157	1	DFSIAAGEK	6	S3	0.00208616	6	1017.43	1.22419	1.16044	0.875496	1.08522	0.821059	0.833602	1.008	1.093	1.094	0.925	0.94	0.942	1.214	1.062	0.8	1.173	0.873	0.885	0.953	0.79613
A0A444YDW8	152	S	Plastocyanin OS=Arachis hypogaea OX=3818 GN=Ahy_B07g088157 PE=3 SV=1	Ahy_B07g088157	1	GTYSFYCSPHQGAGMVGK	8	S4	4.80249e-06	8	2026.82	1.11124	0.953127	1.12137	1.15267	0.704326	0.957273	1.008	1.093	1.094	0.925	0.94	0.942	1.102	0.872	1.025	1.246	0.749	1.016	1.004	0.941798
A0A444YDW8	129	S	Plastocyanin OS=Arachis hypogaea OX=3818 GN=Ahy_B07g088157 PE=3 SV=1	Ahy_B07g088157	0.989	ISMSEEDLLNAPGEVYSVTLSEK	1	S4	0.00256219	1	2591.18		0.579937	1.33477			1.0853	1.008	1.093	1.094	0.925	0.94	0.942		0.531	1.22			1.152	1.316
A0A444XUN6	27	S	Zinc finger CCCH domain-containing protein OS=Arachis hypogaea OX=3818 GN=Ahy_B09g099446 PE=4 SV=1	Ahy_B09g099446	0.996	FRPPSASEMESFPTGLGSK	4	S5	3.27106e-07	5	2104.94		0.924454	0.860594	0.949264	1.25355	1.01214
A0A444XUN6	102	S	Zinc finger CCCH domain-containing protein OS=Arachis hypogaea OX=3818 GN=Ahy_B09g099446 PE=4 SV=1	Ahy_B09g099446	0.992	TPPVPPSFPDGSSPPMVK	1	S13	1.25101e-05	1	1916.89		0.404897		0.768697	1.30089	1.52551
A0A445DCB3	58	S	ELMO domain-containing protein OS=Arachis hypogaea OX=3818 GN=Ahy_A04g017867 PE=4 SV=1	Ahy_A04g017867	1	ESDARPSFDLTPVQEESLQR	2	S7	2.92667e-07	7	2384.08	1.25267	0.961813	0.96961	0.916816	0.889201	1.00989	0.947	1.165	1.214	0.78	0.914	0.984	1.323	0.826	0.799	1.175	0.973	1.026	1.077	0.598381
A0A445DCB3	53	S	ELMO domain-containing protein OS=Arachis hypogaea OX=3818 GN=Ahy_A04g017867 PE=4 SV=1	Ahy_A04g017867	1	RESDARPSFDLTPVQEESLQR	2	S3	0.00160314	2	2540.18	0.754703			2.09234	0.533292	0.619668	0.947	1.165	1.214	0.78	0.914	0.984	0.797			2.682	0.583	0.63	1.629
A0A445DCB3	15	S	ELMO domain-containing protein OS=Arachis hypogaea OX=3818 GN=Ahy_A04g017867 PE=4 SV=1	Ahy_A04g017867	1	RISQGIDR	3	S3	0.0538355	3	1024.49	0.662556	0.598533	0.634092	1.43114	1.39395	1.27973	0.947	1.165	1.214	0.78	0.914	0.984	0.7	0.514	0.522	1.835	1.525	1.301	2.685	0.00220108
A0A444YCG7	540	S	Protein kinase domain-containing protein OS=Arachis hypogaea OX=3818 GN=Ahy_B07g087551 PE=4 SV=1	Ahy_B07g087551	0.992	APTHSSLNEDGVDLPR	4	S6	1.14587e-06	17	1787.8	1.02348	0.868653	0.866255	1.27428	1.12736	0.839963
A0A444YCG7	539	S	Protein kinase domain-containing protein OS=Arachis hypogaea OX=3818 GN=Ahy_B07g087551 PE=4 SV=1	Ahy_B07g087551	0.992	APTHSSLNEDGVDLPR	1	S5	5.28053e-05	5	1788.78	1.34491	0.685677	0.730336	1.30623	1.0855	0.847341
A0A444YCG7	277	S	Protein kinase domain-containing protein OS=Arachis hypogaea OX=3818 GN=Ahy_B07g087551 PE=4 SV=1	Ahy_B07g087551	1	KTDSRDVSAAAPPK	8	S4	4.30146e-07	11	1522.73	1.05745	0.809659	0.749286	1.8325	0.909575	0.641535
A0A444YCG7	275	T	Protein kinase domain-containing protein OS=Arachis hypogaea OX=3818 GN=Ahy_B07g087551 PE=4 SV=1	Ahy_B07g087551	0.996	KTDSRDVSAAAPPK	1	T2	0.00627256	2	1602.69	1.04564	0.892942	0.777791		1.28363
A0A444YCG7	614	S	Protein kinase domain-containing protein OS=Arachis hypogaea OX=3818 GN=Ahy_B07g087551 PE=4 SV=1	Ahy_B07g087551	0.996	SSLEKEEEEEK	7	S2	0.000921464	13	1416.58	1.01577	0.784068	0.762785	1.33889	1.07519	1.0233
A0A444YCG7	635	S	Protein kinase domain-containing protein OS=Arachis hypogaea OX=3818 GN=Ahy_B07g087551 PE=4 SV=1	Ahy_B07g087551	1	SSLEKEEEEEKNEFSQQYYSVDSGPPQA	7	S23	1.17265e-09	1	3315.37
A0A445C0E9	96	S	DNA repair protein rhp54(predicted) OS=Arachis hypogaea OX=3818 GN=Ahy_A08g040625 PE=4 SV=1	Ahy_A08g040625	0.977	LDSGEFGSVTK	1	S3	0.0166251	1	1219.52
A0A445C0E9	181	S	DNA repair protein rhp54(predicted) OS=Arachis hypogaea OX=3818 GN=Ahy_A08g040625 PE=4 SV=1	Ahy_A08g040625	1	NVPAAPTSIVIIDSDDEDDNDKNSDPR	6	S14	3.55575e-11	6	2992.31	0.899291	0.843453	0.83923	1.16081	1.13921	1.11801
A0A445E2H3	524	S	Zinc finger CCCH domain-containing protein 53-like(predicted) OS=Arachis hypogaea OX=3818 GN=Ahy_A03g016182 PE=4 SV=1	Ahy_A03g016182	0.992	SLSFGATLPSSQLQGHISSPR	1	S3	6.89639e-05	1	2250.09
A0A445CCW0	387	S	SSD domain-containing protein OS=Arachis hypogaea OX=3818 GN=Ahy_A07g034862 PE=3 SV=1	Ahy_A07g034862	0.991	TKPESNVISGSVVHSHNR	3	S11	2.97424e-05	9	2027.97	0.946437	0.935176	1.18541	1.29344	0.896253	0.743289
A0A445E4I2	1129	S	C3H1-type domain-containing protein(predicted) OS=Arachis hypogaea OX=3818 GN=Ahy_A03g016866 PE=3 SV=1	Ahy_A03g016866	1	SLSVPVNNK	21	S3	0.00456659	8	1037.5	0.870934	0.816755	0.799913	1.40691	1.07112	1.03437
A0A445E4I2	1023	S	C3H1-type domain-containing protein(predicted) OS=Arachis hypogaea OX=3818 GN=Ahy_A03g016866 PE=3 SV=1	Ahy_A03g016866	0.995	SVDAPMHTSPGPSASK	3	S9	3.2249e-05	6	1648.7	0.568742	0.429178	0.538804	1.03507	2.57651	0.851697
A0A445E4I2	1092	S	C3H1-type domain-containing protein(predicted) OS=Arachis hypogaea OX=3818 GN=Ahy_A03g016866 PE=3 SV=1	Ahy_A03g016866	1	TSSLPLGEMGHSNPESAHGGSVGGPLNK	11	S3	1.49254e-12	8	2797.26	0.863882	0.911594	0.888447	1.08659	1.26454	0.984948
A0A445E4I2	1105	S	C3H1-type domain-containing protein(predicted) OS=Arachis hypogaea OX=3818 GN=Ahy_A03g016866 PE=3 SV=1	Ahy_A03g016866	1	TSSLPLGEMGHSNPESAHGGSVGGPLNK	6	S16	2.79012e-05	8	2877.23	2.47704	2.35663	0.223375	0.374151	0.288782	0.280024
A0A445E4I2	946	S	C3H1-type domain-containing protein(predicted) OS=Arachis hypogaea OX=3818 GN=Ahy_A03g016866 PE=3 SV=1	Ahy_A03g016866	1	TVSLPAQK	6	S3	0.0231109	6	923.46	0.673143	0.819658	0.79167	1.36083	1.23651	1.11819
A0A445B1F6	400	S	Protein kinase domain-containing protein OS=Arachis hypogaea OX=3818 GN=Ahy_A10g047068 PE=4 SV=1	Ahy_A10g047068	1	ESDVISPTTGR	8	S6	0.000956699	2	1241.54	0.745499	0.581947	0.669069	1.47658	1.25376	1.27314
A0A445B1F6	676	S	Protein kinase domain-containing protein OS=Arachis hypogaea OX=3818 GN=Ahy_A10g047068 PE=4 SV=1	Ahy_A10g047068	1	GSSDGEHVALGANSEGER	1	S3	0.000195816	1	1851.75	0.915784	0.830806	0.666231	1.47712	1.10139	1.00866
A0A445B1F6	875	S	Protein kinase domain-containing protein OS=Arachis hypogaea OX=3818 GN=Ahy_A10g047068 PE=4 SV=1	Ahy_A10g047068	1	HSTFLSSR	4	S6	0.0122799	9	1014.44	0.750406	0.745332	0.643238	1.61532	1.10216	1.14355
A0A445D1S6	894	S	Protein kinase domain-containing protein OS=Arachis hypogaea OX=3818 GN=Ahy_A05g022874 PE=4 SV=1	Ahy_A05g022874	1	HSTFLSSR	4	S6	0.0122799	9	1014.44	0.750406	0.745332	0.643238	1.61532	1.10216	1.14355
A0A444XA57	873	S	Protein kinase domain-containing protein OS=Arachis hypogaea OX=3818 GN=Ahy_B10g106200 PE=4 SV=1	Ahy_B10g106200	1	HSTFLSSR	4	S6	0.0122799	9	1014.44	0.750406	0.745332	0.643238	1.61532	1.10216	1.14355
A0A445B1F6	444	S	Protein kinase domain-containing protein OS=Arachis hypogaea OX=3818 GN=Ahy_A10g047068 PE=4 SV=1	Ahy_A10g047068	0.986	SPSWTEGISSPAVHGMK	4	S3	1.11951e-05	5	1850.81	0.973094	0.665014	0.670743	1.4093	1.12895	1.1529
A0A444XA57	442	S	Protein kinase domain-containing protein OS=Arachis hypogaea OX=3818 GN=Ahy_B10g106200 PE=4 SV=1	Ahy_B10g106200	0.986	SPSWTEGISSPAVHGMK	4	S3	1.11951e-05	5	1850.81	0.973094	0.665014	0.670743	1.4093	1.12895	1.1529
A0A445B1F6	429	S	Protein kinase domain-containing protein OS=Arachis hypogaea OX=3818 GN=Ahy_A10g047068 PE=4 SV=1	Ahy_A10g047068	1	VIVRESPSR	2	S6	0.0886452	4	1122.57	0.731295	0.460733	0.628705	2.00535	1.03685	1.13707
A0A444XA57	427	S	Protein kinase domain-containing protein OS=Arachis hypogaea OX=3818 GN=Ahy_B10g106200 PE=4 SV=1	Ahy_B10g106200	1	VIVRESPSR	2	S6	0.0886452	4	1122.57	0.731295	0.460733	0.628705	2.00535	1.03685	1.13707
A0A445D2U0	75	T	Protein unc-13-like(predicted) OS=Arachis hypogaea OX=3818 GN=Ahy_A05g023243 PE=4 SV=1	Ahy_A05g023243	0.996	SLTSTAASK	6	T3	0.00606253	7	945.429	1.115	0.53915	0.700112	1.71327	1.02415	0.90832
A0A444X6H5	115	T	Protein unc-13-like(predicted) OS=Arachis hypogaea OX=3818 GN=Ahy_B10g104819 PE=4 SV=1	Ahy_B10g104819	0.996	SLTSTAASK	6	T3	0.00606253	7	945.429	1.115	0.53915	0.700112	1.71327	1.02415	0.90832
A0A445D2U0	46	T	Protein unc-13-like(predicted) OS=Arachis hypogaea OX=3818 GN=Ahy_A05g023243 PE=4 SV=1	Ahy_A05g023243	1	SSGPKPLTFISSSDR	6	T8	0.00105358	6	1658.78	1.02811	0.719078	0.888278	1.13337	1.09666	1.13449
A0A445EHD2	1198	S	1-phosphatidylinositol-3-phosphate 5-kinase OS=Arachis hypogaea OX=3818 GN=Ahy_A02g009557 PE=4 SV=1	Ahy_A02g009557	1	SPSVGGVGGGYVK	5	S3	2.51886e-05	5	1243.57	0.766684	0.710802	0.768242	1.55507	1.13274	1.06646
A0A445CMD5	1171	S	CW-type domain-containing protein OS=Arachis hypogaea OX=3818 GN=Ahy_A06g027018 PE=4 SV=1	Ahy_A06g027018	1	DESHDTAVVDSPR	2	S11	0.0281314	2	1507.61				1.42266	0.85678	0.720558
A0A445CMD5	1300	S	CW-type domain-containing protein OS=Arachis hypogaea OX=3818 GN=Ahy_A06g027018 PE=4 SV=1	Ahy_A06g027018	1	NTSTPIQPLDKSPLSEAK	2	S12	0.00056671	2	2005.98					1.01363	0.986372
A0A445CMD5	870	S	CW-type domain-containing protein OS=Arachis hypogaea OX=3818 GN=Ahy_A06g027018 PE=4 SV=1	Ahy_A06g027018	1	SLNEVHKSPVVSEADVPGEK	3	S8	1.85951e-07	3	2201.05				1.32604	0.78105	0.892909
A0A444Y856	12	S	Aquaporin TIP1-3(predicted) OS=Arachis hypogaea OX=3818 GN=Ahy_B08g094168 PE=3 SV=1	Ahy_B08g094168	1	IVIGNASELR	2	S7	0.0204008	2	1151.58				1.51875	1.25746	0.22379
A0A445CLZ3	1325	S	Condensin complex subunit 1 OS=Arachis hypogaea OX=3818 GN=Ahy_A06g026876 PE=3 SV=1	Ahy_A06g026876	1	SEDHSGASSELIESDQDDAEVSSVVK	2	S14	2.03544e-08	2	2800.17
A0A444YTV2	157	S	CCT domain-containing protein OS=Arachis hypogaea OX=3818 GN=Ahy_B06g085223 PE=4 SV=1	Ahy_B06g085223	1	AFSEGDIK	6	S3	0.0260964	6	946.392	0.675199	0.521574	0.464258	1.813	1.28056	1.24542
A0A445DH83	18	S	Peptidase S1(predicted) OS=Arachis hypogaea OX=3818 GN=Ahy_A04g020207 PE=4 SV=1	Ahy_A04g020207	1	IHHSGSTQSEESALDLER	2	S9	9.45192e-07	2	2075.9	0.811135	0.631195	0.543932	1.75438	1.17688	1.08248
A0A445DH83	498	S	Peptidase S1(predicted) OS=Arachis hypogaea OX=3818 GN=Ahy_A04g020207 PE=4 SV=1	Ahy_A04g020207	1	RNDSNAGIGSTVGESSPTIPTK	5	S16	4.49923e-11	6	2268.05	1.20604	0.519194	0.657657	1.54609	1.17308	0.897935
A0A445CRD7	524	S	Cell division cycle protein 48-like isoform A(predicted) OS=Arachis hypogaea OX=3818 GN=Ahy_A06g028577 PE=4 SV=1	Ahy_A06g028577	1	FGMSPSK	12	S4	0.0410913	5	833.326	0.731704	0.569949	0.653503	1.81949	1.24085	0.984499	0.935	0.917	0.941	1.151	0.957	1.097	0.783	0.622	0.694	1.581	1.297	0.897	1.798	0.0342831
A0A445BWH0	513	S	Cell division cycle protein 48-like(predicted) OS=Arachis hypogaea OX=3818 GN=Ahy_A08g039356 PE=4 SV=1	Ahy_A08g039356	1	FGMSPSK	12	S4	0.0410913	5	833.326	0.731704	0.569949	0.653503	1.81949	1.24085	0.984499	0.768	0.903	0.861	1.154	1.151	1.156	0.953	0.631	0.759	1.577	1.078	0.852	1.497	0.148441
A0A445CRD7	604	S	Cell division cycle protein 48-like isoform A(predicted) OS=Arachis hypogaea OX=3818 GN=Ahy_A06g028577 PE=4 SV=1	Ahy_A06g028577	1	GSSVGDAGGAADR	1	S3	0.00307254	1	1199.47	0.737092	0.964593	0.795299	1.50281	0.946234	1.05397	0.935	0.917	0.941	1.151	0.957	1.097	0.788	1.052	0.845	1.306	0.989	0.961	1.213	0.218986
A0A445BWH0	593	S	Cell division cycle protein 48-like(predicted) OS=Arachis hypogaea OX=3818 GN=Ahy_A08g039356 PE=4 SV=1	Ahy_A08g039356	1	GSSVGDAGGAADR	1	S3	0.00307254	1	1199.47	0.737092	0.964593	0.795299	1.50281	0.946234	1.05397	0.768	0.903	0.861	1.154	1.151	1.156	0.96	1.068	0.924	1.302	0.822	0.912	1.028	0.948884
A0A445CRD7	761	S	Cell division cycle protein 48-like isoform A(predicted) OS=Arachis hypogaea OX=3818 GN=Ahy_A06g028577 PE=4 SV=1	Ahy_A06g028577	1	RSVSDADIR	1	S2	0.058894	1	1098.49	0.985301	0.669678	0.801325	1.41788	0.84965	1.27617	0.935	0.917	0.941	1.151	0.957	1.097	1.054	0.73	0.852	1.232	0.888	1.163	1.245	0.206333
A0A445BWH0	751	S	Cell division cycle protein 48-like(predicted) OS=Arachis hypogaea OX=3818 GN=Ahy_A08g039356 PE=4 SV=1	Ahy_A08g039356	1	RSVSDADIR	1	S2	0.058894	1	1098.49	0.985301	0.669678	0.801325	1.41788	0.84965	1.27617	0.768	0.903	0.861	1.154	1.151	1.156	1.283	0.742	0.931	1.229	0.738	1.104	1.039	0.863601
A0A445CRD7	763	S	Cell division cycle protein 48-like isoform A(predicted) OS=Arachis hypogaea OX=3818 GN=Ahy_A06g028577 PE=4 SV=1	Ahy_A06g028577	1	SVSDADIR	6	S3	0.0178534	6	942.393	0.996602	0.739169	0.653498	1.5543	1.17756	0.878872	0.935	0.917	0.941	1.151	0.957	1.097	1.066	0.806	0.694	1.35	1.23	0.801	1.318	0.260298
A0A445BWH0	753	S	Cell division cycle protein 48-like(predicted) OS=Arachis hypogaea OX=3818 GN=Ahy_A08g039356 PE=4 SV=1	Ahy_A08g039356	1	SVSDADIR	6	S3	0.0178534	6	942.393	0.996602	0.739169	0.653498	1.5543	1.17756	0.878872	0.768	0.903	0.861	1.154	1.151	1.156	1.298	0.819	0.759	1.347	1.023	0.76	1.088	0.730625
A0A444Z3R7	561	S	CYTH domain-containing protein OS=Arachis hypogaea OX=3818 GN=Ahy_B05g076653 PE=4 SV=1	Ahy_B05g076653	0.997	LTNSSSSSQLAK	8	S6	5.34433e-06	6	1302.59	0.803085	0.745394	0.684173	1.47028	1.17178	1.12529
A0A444Z3R7	448	S	CYTH domain-containing protein OS=Arachis hypogaea OX=3818 GN=Ahy_B05g076653 PE=4 SV=1	Ahy_B05g076653	1	SGMSQSYTNQR	3	S6	0.000406522	2	1338.51	0.68809	0.696324	0.720747	1.77615	1.1335	0.985185
A0A445DE08	1567	S	SEC7 domain-containing protein OS=Arachis hypogaea OX=3818 GN=Ahy_A04g018570 PE=4 SV=1	Ahy_A04g018570	1	ASTAEEDNDPADESSSPNNLESFR	9	S22	2.30803e-11	19	2662.04	0.985978	0.879236	0.94539	1.12389	1.12145	0.944062	1.053	0.93	1.144	0.89	1.021	0.962	0.936	0.945	0.826	1.263	1.098	0.981	1.235	0.0713146
A0A445DE08	1561	S	SEC7 domain-containing protein OS=Arachis hypogaea OX=3818 GN=Ahy_A04g018570 PE=4 SV=1	Ahy_A04g018570	1	ASTAEEDNDPADESSSPNNLESFR	28	S16	1.10388e-08	18	2663.03	0.644563	0.529537	0.963988	1.50095	1.129	1.23196	1.053	0.93	1.144	0.89	1.021	0.962	0.612	0.569	0.843	1.686	1.106	1.281	2.012	0.0155373
A0A445DE08	1039	S	SEC7 domain-containing protein OS=Arachis hypogaea OX=3818 GN=Ahy_A04g018570 PE=4 SV=1	Ahy_A04g018570	0.997	MQYAASTVMR	3	S6	0.00421382	3	1237.51	0.768383	0.740006	0.628063	1.71906	1.22616	0.918328	1.053	0.93	1.144	0.89	1.021	0.962	0.73	0.796	0.549	1.932	1.201	0.955	1.97	0.0519755
A0A445DE08	273	T	SEC7 domain-containing protein OS=Arachis hypogaea OX=3818 GN=Ahy_A04g018570 PE=4 SV=1	Ahy_A04g018570	1	VMQDIDGVLNPATPSSR	10	T13	1.10731e-06	8	1879.86	0.890908	1.10873	0.945712	1.09756	0.998386	0.958708	1.053	0.93	1.144	0.89	1.021	0.962	0.846	1.192	0.827	1.233	0.978	0.997	1.12	0.431852
A0A445EAI5	425	S	WEB family protein (Fragment)(predicted) OS=Arachis hypogaea OX=3818 GN=Ahy_A02g006470 PE=3 SV=1	Ahy_A02g006470	1	NSYPSHLR	7	S5	0.00454498	7	1053.45	0.737224	1.04156	0.687768	1.53177	1.03319	0.968496
A0A445CVF7	250	S	Transmembrane protein, putative(predicted) OS=Arachis hypogaea OX=3818 GN=Ahy_A06g030174 PE=4 SV=1	Ahy_A06g030174	1	HLSDRPSPK	4	S7	0.0408556	4	1116.52	1.05912	1.24427	0.350718		0.934107	1.41179
A0A444ZTF4	7	S	Calmodulin-binding transcription activator 2 isoform A(predicted) OS=Arachis hypogaea OX=3818 GN=Ahy_B03g062225 PE=3 SV=1	Ahy_B03g062225	1	SSSFGLGPR	8	S3	0.0104542	8	987.43	0.688916	0.597439	0.663086	1.6342	1.41435	1.002
A0A445DMP5	7	S	ANK_REP_REGION domain-containing protein(predicted) OS=Arachis hypogaea OX=3818 GN=Ahy_A03g010569 PE=3 SV=1	Ahy_A03g010569	1	SSSFGLGPR	8	S3	0.0104542	8	987.43	0.688916	0.597439	0.663086	1.6342	1.41435	1.002
A0A445CNS7	327	T	BCAS3 domain-containing protein OS=Arachis hypogaea OX=3818 GN=Ahy_A06g027437 PE=4 SV=1	Ahy_A06g027437	1	ASRFTPPTPETDTTGVVVVK	8	T5	1.02963e-06	8	2182.08	0.809085	0.76062	0.756276	1.20242	1.04085	1.43075
A0A445CNS7	313	S	BCAS3 domain-containing protein OS=Arachis hypogaea OX=3818 GN=Ahy_A06g027437 PE=4 SV=1	Ahy_A06g027437	1	YYQDLMPDGSNSPVSSNSIWK	6	S12	3.15824e-06	6	2468.05	0.742172	0.735781	0.911556	1.14993	1.21834	1.24222
A0A445C432	131	S	Hydroxymethylglutaryl-CoA lyase OS=Arachis hypogaea OX=3818 GN=Ahy_A07g031501 PE=3 SV=1	Ahy_A07g031501	0.996	FGMIDDSLSDFHSSPR	2	S14	3.76713e-07	4	1890.77	1.36286	0.888077	0.792304	0.910879	1.15111	0.894773
A0A445CL28	261	S	Protein kinase domain-containing protein OS=Arachis hypogaea OX=3818 GN=Ahy_A06g026581 PE=4 SV=1	Ahy_A06g026581	1	HLSDPNKQEELKEEEEGNSESGTMSVD	1	S19	5.92187e-06	1	3098.28	0.949242	0.922563	0.872664	1.56065	0.756841	0.938041
A0A444YBV2	507	S	Root phototropism protein 2 isoform A(predicted) OS=Arachis hypogaea OX=3818 GN=Ahy_B07g087344 PE=3 SV=1	Ahy_B07g087344	1	NQQLHTDVSLVR	8	S9	0.000353412	8	1489.72	1.44222	1.06558	0.984096	1.13754	0.665811	0.70475
A0A444YBV2	11	S	Root phototropism protein 2 isoform A(predicted) OS=Arachis hypogaea OX=3818 GN=Ahy_B07g087344 PE=3 SV=1	Ahy_B07g087344	1	RQSLAMER	8	S3	0.00163128	5	1070.48	0.984225	0.856547	0.904338	1.33559	1.17542	0.743881
A0A444XVD5	24	S	Putative carbohydrate esterase OS=Arachis hypogaea OX=3818 GN=Ahy_B09g099961 PE=4 SV=1	Ahy_B09g099961	1	MHIFILSGQSNMAGR	13	S10	2.39324e-05	7	1741.79	1.18394	0.978134	0.898065	0.967366	1.18916	0.78333	0.922	0.973	0.884	1.071	1.105	1.042	1.284	1.005	1.016	0.903	1.076	0.752	0.826	0.210226
A0A445AA39	75	S	ABC transporter domain-containing protein OS=Arachis hypogaea OX=3818 GN=Ahy_B03g068558 PE=4 SV=1	Ahy_B03g068558	0.995	GDEGGGDTINVATPASPSLSK	9	S16	5.85338e-07	9	2052.91	0.975067	0.956971	0.896455	1.10715	1.09423	0.970124
A0A445AWH7	277	S	Aldedh domain-containing protein OS=Arachis hypogaea OX=3818 GN=Ahy_B01g055536 PE=3 SV=1	Ahy_B01g055536	1	VIFVGSPGVGK	1	S6	0.0340857	1	1139.59
A0A445CV72	286	S	Protein kinase domain-containing protein OS=Arachis hypogaea OX=3818 GN=Ahy_A06g030096 PE=4 SV=1	Ahy_A06g030096	1	TEASLSR	2	S4	0.156762	3	843.361	0.64624	0.932667	0.847756	1.61149	1.1304	0.831446
A0A445A9K2	193	S	ENTH domain-containing protein OS=Arachis hypogaea OX=3818 GN=Ahy_B03g068388 PE=4 SV=1	Ahy_B03g068388	1	EKSMPTTLGR	1	S3	0.0215962	1	1199.55		0.503194		1.49102	1.17667	0.829116
A0A445A9K2	203	S	ENTH domain-containing protein OS=Arachis hypogaea OX=3818 GN=Ahy_B03g068388 PE=4 SV=1	Ahy_B03g068388	1	SNSESNNLEHEENHFSSSNNGVETK	9	S3	3.78541e-08	7	2871.13	0.603441	0.270726	0.575975	1.97959	1.34625	1.22402
A0A445D4I5	573	T	DAGKc domain-containing protein OS=Arachis hypogaea OX=3818 GN=Ahy_A05g023591 PE=4 SV=1	Ahy_A05g023591	0.986	GNVTSEPEVIHPQLPLSTTPNWPR	2	T19	1.27061e-07	2	2749.33		0.793065	1.04253		1.16441
A0A445D4I5	40	S	DAGKc domain-containing protein OS=Arachis hypogaea OX=3818 GN=Ahy_A05g023591 PE=4 SV=1	Ahy_A05g023591	1	LSSPQQSLR	2	S7	0.00150863	8	1095.52	0.785429	0.86731	0.836874	1.43226	1.0843	0.993831
A0A445D4I5	74	S	DAGKc domain-containing protein OS=Arachis hypogaea OX=3818 GN=Ahy_A05g023591 PE=4 SV=1	Ahy_A05g023591	1	SGEVGSGAPVTGR	4	S1	0.00387236	4	1253.55	0.655036	0.581504	0.504022	2.25944
A0A444XVE9	20	S	pre-mRNA-splicing factor 38B-like(predicted) OS=Arachis hypogaea OX=3818 GN=Ahy_B09g100016 PE=4 SV=1	Ahy_B09g100016	1	FDSESSPK	12	S6	0.0052953	6	976.366	0.901729	0.826657	0.768407	1.64633	1.13329	0.723585
A0A445EID4	266	T	Protein ABIL1(predicted) OS=Arachis hypogaea OX=3818 GN=Ahy_A02g009838 PE=3 SV=1	Ahy_A02g009838	0.994	DSLEGSRPITPFR	5	T10	0.0913333	5	1554.73	0.827504	0.942915	1.08928	1.31798	1.10219	0.720124
A0A445EID4	202	S	Protein ABIL1(predicted) OS=Arachis hypogaea OX=3818 GN=Ahy_A02g009838 PE=3 SV=1	Ahy_A02g009838	0.995	GVSHASPIIETPK	2	S6	6.955e-05	5	1415.69	1.05505	0.934726	0.796757	1.42649	0.994978	0.792004
A0A445EID4	258	S	Protein ABIL1(predicted) OS=Arachis hypogaea OX=3818 GN=Ahy_A02g009838 PE=3 SV=1	Ahy_A02g009838	1	KDSLEGSRPITPFR	5	S3	0.000208321	11	1682.83	0.904453	0.779205	0.754503	1.47051	1.08283	1.0085
A0A445EID4	288	S	Protein ABIL1(predicted) OS=Arachis hypogaea OX=3818 GN=Ahy_A02g009838 PE=3 SV=1	Ahy_A02g009838	1	SKSVLSAFFAK	6	S3	9.74898e-05	6	1264.63	0.883043	0.784428	0.964644	1.18209	1.04541	1.14038
A0A444ZVC4	59	T	AD domain-containing protein OS=Arachis hypogaea OX=3818 GN=Ahy_B03g062715 PE=3 SV=1	Ahy_B03g062715	1	VSSPYHPDSVVGGTPAANER	6	T14	1.05313e-08	12	2119.94	0.974339	0.927546	0.910793	1.22477	1.00676	0.955787
A0A444ZVC4	47	S	AD domain-containing protein OS=Arachis hypogaea OX=3818 GN=Ahy_B03g062715 PE=3 SV=1	Ahy_B03g062715	0.993	VSSPYHPDSVVGGTPAANER	4	S2	0.000318362	5	2120.93	1.00989	0.659879	0.765601	1.38575	1.17888
A0A444X5H8	762	S	phosphatidylinositol 4-kinase beta 1 isoform X1(predicted) OS=Arachis hypogaea OX=3818 GN=Ahy_B10g104435 PE=4 SV=1	Ahy_B10g104435	1	RVPSTVAIEEVK	11	S4	2.28172e-06	11	1407.72	0.8017	0.648256	0.653959	1.47234	1.32059	1.10316
A0A444X5H8	193	S	phosphatidylinositol 4-kinase beta 1 isoform X1(predicted) OS=Arachis hypogaea OX=3818 GN=Ahy_B10g104435 PE=4 SV=1	Ahy_B10g104435	1	SMSFSPSSGK	14	S3	0.000690888	11	1094.42	0.989496	0.82512	0.757003	1.61861	1.05279	0.756979
A0A444XPF7	10	T	Methionine gamma-lyase OS=Arachis hypogaea OX=3818 GN=Ahy_B09g097316 PE=3 SV=1	Ahy_B09g097316	1	MSDTLFFATTPKR	7	T10	4.37128e-06	7	1505.7	0.996142	0.682902	1.1196	1.14774	0.929517	1.12409	0.839	0.919	0.961	1.084	1.141	1.053	1.187	0.743	1.165	1.059	0.815	1.068	0.951	0.848003
A0A444XGG2	494	S	GBF-interacting protein 1 (Fragment)(predicted) OS=Arachis hypogaea OX=3818 GN=Ahy_B09g095811 PE=4 SV=1	Ahy_B09g095811	0.985	ESSSPQNQGPYGSIR	11	S2	7.73044e-05	12	1686.71	1.00581	0.861362	0.796172	1.29242	1.13101	0.913239
A0A444XGG2	9	S	GBF-interacting protein 1 (Fragment)(predicted) OS=Arachis hypogaea OX=3818 GN=Ahy_B09g095811 PE=4 SV=1	Ahy_B09g095811	0.997	MVAGSGSGSPR	3	S9	0.103476	3	954.404	0.971478	0.580301	0.400522	1.92196	1.55167	0.574062
A0A444XGG2	478	S	GBF-interacting protein 1 (Fragment)(predicted) OS=Arachis hypogaea OX=3818 GN=Ahy_B09g095811 PE=4 SV=1	Ahy_B09g095811	1	NPVSDSPASGATELQLHDNR	19	S6	5.44573e-16	14	2187.97	0.906034	0.769504	0.668727	1.42181	1.16667	1.06726
A0A444XGG2	481	S	GBF-interacting protein 1 (Fragment)(predicted) OS=Arachis hypogaea OX=3818 GN=Ahy_B09g095811 PE=4 SV=1	Ahy_B09g095811	1	NPVSDSPASGATELQLHDNR	6	S9	1.74764e-11	6	2267.93	0.831197	0.810087	0.712023	1.33917	1.26562	1.0419
A0A444XGG2	454	S	GBF-interacting protein 1 (Fragment)(predicted) OS=Arachis hypogaea OX=3818 GN=Ahy_B09g095811 PE=4 SV=1	Ahy_B09g095811	1	SNEESTASLTVPASELSADDVPGSK	6	S17	1.49016e-09	6	2571.13	0.898828	0.92029	0.78812	1.2188	1.05008	1.12388
A0A444ZUB5	12	S	PRA1 family protein OS=Arachis hypogaea OX=3818 GN=Ahy_B03g062452 PE=3 SV=1	Ahy_B03g062452	1	MTTYGTIPTSSSPSSNLEFLSR	4	S12	2.36115e-06	6	2325.06	1.06312	0.991213	1.13511	0.902567	1.15807	0.749922
A0A444ZUB5	14	S	PRA1 family protein OS=Arachis hypogaea OX=3818 GN=Ahy_B03g062452 PE=3 SV=1	Ahy_B03g062452	0.992	MTTYGTIPTSSSPSSNLEFLSR	3	S14	6.62665e-07	12	2367.08	1.02439	0.928259	1.05555	0.933615	1.08293	0.975257
A0A444YFB7	309	S	C2 domain-containing protein OS=Arachis hypogaea OX=3818 GN=Ahy_B07g088747 PE=4 SV=1	Ahy_B07g088747	1	EAFAKPLVSLK	6	S9	0.00068529	6	1282.68	0.891264	0.751508	0.696351	1.20485	1.27513	1.1809
A0A444YFB7	3	S	C2 domain-containing protein OS=Arachis hypogaea OX=3818 GN=Ahy_B07g088747 PE=4 SV=1	Ahy_B07g088747	1	MESPQSVVSPLK	8	S3	1.39792e-05	8	1423.65	0.953097	0.865501	0.914265	1.09854	1.01661	1.15198
A0A445AQ46	321	S	RRM domain-containing protein OS=Arachis hypogaea OX=3818 GN=Ahy_B01g052703 PE=4 SV=1	Ahy_B01g052703	1	DQLQSGPSRSEEPR	8	S10	3.13134e-06	12	1665.72	0.650051	0.617451	0.462582	1.90584	1.25898	1.1051
A0A445AQB5	259	S	RRM domain-containing protein OS=Arachis hypogaea OX=3818 GN=Ahy_B01g052705 PE=4 SV=1	Ahy_B01g052705	1	DQLQSGPSRSEEPR	8	S10	3.13134e-06	12	1665.72	0.650051	0.617451	0.462582	1.90584	1.25898	1.1051
A0A445AQ46	439	S	RRM domain-containing protein OS=Arachis hypogaea OX=3818 GN=Ahy_B01g052703 PE=4 SV=1	Ahy_B01g052703	1	GQSHDKETDYDHELK	8	S3	2.51425e-11	10	1881.77	0.634037	0.497449	0.547122	1.73421	1.40036	1.18683
A0A445AQ46	491	S	RRM domain-containing protein OS=Arachis hypogaea OX=3818 GN=Ahy_B01g052703 PE=4 SV=1	Ahy_B01g052703	1	HADPDHNPDSYDHYEHHQR	2	S10	1.18344e-05	2	2449.93	0.356437	0.494943	0.85501	2.36866	0.924945
A0A445AQ46	557	S	RRM domain-containing protein OS=Arachis hypogaea OX=3818 GN=Ahy_B01g052703 PE=4 SV=1	Ahy_B01g052703	1	SHSREYDY	12	S3	0.0129138	10	1136.4	0.744775	0.618496	0.544345	1.79426	1.18028	1.11784
A0A445AQB5	492	S	RRM domain-containing protein OS=Arachis hypogaea OX=3818 GN=Ahy_B01g052705 PE=4 SV=1	Ahy_B01g052705	1	SHSREYDY	10	S3	0.0129138	10	1136.4	0.744775	0.618496	0.544345	1.79426	1.18028	1.11784
A0A445AQ46	555	S	RRM domain-containing protein OS=Arachis hypogaea OX=3818 GN=Ahy_B01g052703 PE=4 SV=1	Ahy_B01g052703	1	SVRSHSREYDY	2	S4	0.141642	2	1558.57	0.484836	0.678949	0.47178	1.81406	1.44374	1.10664
A0A444Y8M5	195	S	Hydroxyproline-rich glycoprotein family protein(predicted) OS=Arachis hypogaea OX=3818 GN=Ahy_B08g094349 PE=4 SV=1	Ahy_B08g094349	1	RRPSRPAAGEEQKEEEQGIIK	3	S4	0.00134854	3	2488.23				1.164	0.800597	1.03541
A0A445B481	177	T	Nitrate regulatory gene2 protein(predicted) OS=Arachis hypogaea OX=3818 GN=Ahy_A10g048084 PE=4 SV=1	Ahy_A10g048084	1	NGGSGDALPSSPPRTPELK	10	T15	0.00138977	4	2039.88	1.17703	0.903456	1.06786	1.05154	1.06556	0.734558
A0A445B481	173	S	Nitrate regulatory gene2 protein(predicted) OS=Arachis hypogaea OX=3818 GN=Ahy_A10g048084 PE=4 SV=1	Ahy_A10g048084	1	NGGSGDALPSSPPRTPELK	10	S11	0.00138977	4	2039.88	1.17703	0.903456	1.06786	1.05154	1.06556	0.734558
A0A445E128	74	S	septum-promoting GTP-binding protein 1(predicted) OS=Arachis hypogaea OX=3818 GN=Ahy_A03g015636 PE=4 SV=1	Ahy_A03g015636	1	LLDEAASPPK	8	S7	7.60087e-05	8	1120.53	1.34393	0.953786	0.944147	1.14737	0.81355	0.797222
A0A445E128	65	S	septum-promoting GTP-binding protein 1(predicted) OS=Arachis hypogaea OX=3818 GN=Ahy_A03g015636 PE=4 SV=1	Ahy_A03g015636	1	NTKPANAATYHVLPADAAALPSPR	3	S22	2.66159e-06	3	2526.25	1.1508	1.31862	1.21001	0.672368	0.717123	0.931083
A0A445DA34	332	S	acidPPc domain-containing protein OS=Arachis hypogaea OX=3818 GN=Ahy_A04g017135 PE=3 SV=1	Ahy_A04g017135	1	NQSSTFNDIESGTR	22	S3	2.12168e-06	16	1635.66	1.11565	0.832779	0.94868	1.29127	0.792561	1.01906
A0A444YWS9	408	S	Plus3 domain-containing protein OS=Arachis hypogaea OX=3818 GN=Ahy_B06g086130 PE=4 SV=1	Ahy_B06g086130	1	LLDVPNPAKPESDSPTSILGR	6	S14	7.80546e-09	9	2286.14	1.01983	0.805107	0.923177	1.09797	1.26147	0.892434
A0A444YWS9	525	S	Plus3 domain-containing protein OS=Arachis hypogaea OX=3818 GN=Ahy_B06g086130 PE=4 SV=1	Ahy_B06g086130	1	ISVAQQAEPAPPSQPQVIELSDDDDDDDDESDQPIITK	1	S21	7.99932e-07	1	4200.85	1.23478	0.874558	1.1752	1.13035	0.609264	0.975855
A0A444YPK7	199	S	Protein kinase domain-containing protein(predicted) OS=Arachis hypogaea OX=3818 GN=Ahy_B06g083195 PE=4 SV=1	Ahy_B06g083195	1	TSHSYQGAEITSPSQIIR	7	S12	1.27061e-07	6	2054.95	1.03667	0.688281	0.766478	1.20048	1.14629	1.16179
A0A445DBN1	36	T	ZF-HD dimerization-type domain-containing protein OS=Arachis hypogaea OX=3818 GN=Ahy_A04g017652 PE=4 SV=1	Ahy_A04g017652	0.987	SSPPTEEHETETPTR	2	T12	0.00204047	5	1777.73	0.652224	0.903543	1.27272	1.25045	0.999686	0.921375
A0A445D5P2	602	S	pentatricopeptide repeat-containing protein At1g26460, mitochondrial(predicted) OS=Arachis hypogaea OX=3818 GN=Ahy_A05g024234 PE=4 SV=1	Ahy_A05g024234	1	IPIGSEGR	3	S5	0.119845	3	908.424	1.00151	0.900574	0.942029	1.23302	0.936799	0.986069	1.021	0.99	1.086	1.024	0.91	0.971	0.981	0.91	0.867	1.204	1.029	1.016	1.178	0.068204
A0A445D5P2	391	S	pentatricopeptide repeat-containing protein At1g26460, mitochondrial(predicted) OS=Arachis hypogaea OX=3818 GN=Ahy_A05g024234 PE=4 SV=1	Ahy_A05g024234	1	IYAHASMGNLQK	10	S6	0.00163128	4	1412.64	0.705295	1.21405	0.619185	1.62397	0.919192	0.918312	1.021	0.99	1.086	1.024	0.91	0.971	0.691	1.226	0.57	1.586	1.01	0.946	1.424	0.247251
A0A444XJD4	66	S	Protein kinase domain-containing protein OS=Arachis hypogaea OX=3818 GN=Ahy_B09g096244 PE=4 SV=1	Ahy_B09g096244	1	DNKVPVSQIPTVSK	7	S13	2.87459e-05	7	1591.81	1.08619	0.871647	0.87341	1.15014	1.02665	0.991968
A0A444XJD4	124	S	Protein kinase domain-containing protein OS=Arachis hypogaea OX=3818 GN=Ahy_B09g096244 PE=4 SV=1	Ahy_B09g096244	1	HGDSGSHSDSFHHLEK	17	S10	4.80761e-07	25	1856.73	0.69576	0.811543	0.596121	1.77092	1.22354	0.902119
A0A444XJD4	122	S	Protein kinase domain-containing protein OS=Arachis hypogaea OX=3818 GN=Ahy_B09g096244 PE=4 SV=1	Ahy_B09g096244	0.985	HGDSGSHSDSFHHLEK	11	S8	2.3211e-06	22	1936.7	0.632718	0.725042	0.830791	1.49953	1.16532	1.1466
A0A444XJD4	118	S	Protein kinase domain-containing protein OS=Arachis hypogaea OX=3818 GN=Ahy_B09g096244 PE=4 SV=1	Ahy_B09g096244	1	HGDSGSHSDSFHHLEK	5	S4	1.32809e-05	4	2016.67	0.804866	0.606657	0.710467	1.6605	1.22187	0.995644
A0A444XJD4	120	S	Protein kinase domain-containing protein OS=Arachis hypogaea OX=3818 GN=Ahy_B09g096244 PE=4 SV=1	Ahy_B09g096244	1	HGDSGSHSDSFHHLEK	5	S6	1.32809e-05	4	2016.67	0.804866	0.606657	0.710467	1.6605	1.22187	0.995644
A0A444WPW3	870	S	SMK-1 domain-containing protein OS=Arachis hypogaea OX=3818 GN=Ahy_Scaffold6g108138 PE=4 SV=1	Ahy_Scaffold6g108138	1	LPGTLENGQLGTEEHPLVSPK	9	S19	3.51786e-07	8	2297.11	0.773648	0.729061	0.908535	1.44147	1.13674	1.01055
A0A444YF49	287	S	protein AMN1 homolog(predicted) OS=Arachis hypogaea OX=3818 GN=Ahy_B07g088677 PE=4 SV=1	Ahy_B07g088677	1	GFAVKPASPSPSTSPELSVAEK	11	S14	2.0181e-08	12	2266.1	0.952839	0.876168	0.708631	1.14399	1.21893	1.09944
A0A444YF49	283	S	protein AMN1 homolog(predicted) OS=Arachis hypogaea OX=3818 GN=Ahy_B07g088677 PE=4 SV=1	Ahy_B07g088677	0.995	GFAVKPASPSPSTSPELSVAEK	6	S10	4.27881e-06	6	2346.07	0.836266	0.78352	0.807139	1.27376	1.1953	1.10402
A0A445ESN1	52	S	PPM-type phosphatase domain-containing protein OS=Arachis hypogaea OX=3818 GN=Ahy_A01g003142 PE=4 SV=1	Ahy_A01g003142	1	FLSPTHSDRFVSPSASLR	1	S3	0.0358474	1	2243.93
A0A445ARJ1	52	S	PPM-type phosphatase domain-containing protein OS=Arachis hypogaea OX=3818 GN=Ahy_B01g053350 PE=4 SV=1	Ahy_B01g053350	1	FLSPTHSDRFVSPSASLR	1	S3	0.0358474	1	2243.93
A0A445ESN1	61	S	PPM-type phosphatase domain-containing protein OS=Arachis hypogaea OX=3818 GN=Ahy_A01g003142 PE=4 SV=1	Ahy_A01g003142	1	FLSPTHSDRFVSPSASLR	1	S12	0.0358474	1	2243.93
A0A445ARJ1	61	S	PPM-type phosphatase domain-containing protein OS=Arachis hypogaea OX=3818 GN=Ahy_B01g053350 PE=4 SV=1	Ahy_B01g053350	1	FLSPTHSDRFVSPSASLR	1	S12	0.0358474	1	2243.93
A0A445ESN1	69	S	PPM-type phosphatase domain-containing protein OS=Arachis hypogaea OX=3818 GN=Ahy_A01g003142 PE=4 SV=1	Ahy_A01g003142	1	FSPTHDPIHR	6	S2	5.43652e-06	6	1286.57	0.731762	0.674626	0.766287	1.51783	1.30818	1.00132
A0A445ARJ1	69	S	PPM-type phosphatase domain-containing protein OS=Arachis hypogaea OX=3818 GN=Ahy_B01g053350 PE=4 SV=1	Ahy_B01g053350	1	FSPTHDPIHR	6	S2	5.43652e-06	6	1286.57	0.731762	0.674626	0.766287	1.51783	1.30818	1.00132
A0A445ESN1	369	S	PPM-type phosphatase domain-containing protein OS=Arachis hypogaea OX=3818 GN=Ahy_A01g003142 PE=4 SV=1	Ahy_A01g003142	1	KVTFQVEGTESR	3	S11	0.000948744	3	1460.68	0.646999	0.578427	0.632231	1.63757	1.26547	1.2393
A0A445ARJ1	369	S	PPM-type phosphatase domain-containing protein OS=Arachis hypogaea OX=3818 GN=Ahy_B01g053350 PE=4 SV=1	Ahy_B01g053350	1	KVTFQVEGTESR	3	S11	0.000948744	3	1460.68	0.646999	0.578427	0.632231	1.63757	1.26547	1.2393
A0A445CET0	29	S	protein FLX-like 1 isoform X1(predicted) OS=Arachis hypogaea OX=3818 GN=Ahy_A07g035968 PE=3 SV=1	Ahy_A07g035968	1	GASHHPPPHTALSPPIHDPLFGAR	29	S13	3.65016e-12	39	2589.25	1.03192	1.06375	0.880253	1.10797	0.930171	0.985937	0.951	0.974	1.018	1.027	0.872	1.158	1.085	1.092	0.865	1.079	1.067	0.851	0.985	0.897018
A0A444Z6B9	283	S	Protein WVD2-like 7 (Fragment)(predicted) OS=Arachis hypogaea OX=3818 GN=Ahy_B05g078093 PE=4 SV=1	Ahy_B05g078093	1	NADSPSLSR	3	S4	0.0029087	3	1026.43	0.83457	0.924381	0.928348	1.74977	0.954643	0.60829
A0A444Z6B9	32	S	Protein WVD2-like 7 (Fragment)(predicted) OS=Arachis hypogaea OX=3818 GN=Ahy_B05g078093 PE=4 SV=1	Ahy_B05g078093	0.998	WSSFSPNK	1	S3	0.00547673	3	1032.42	0.871177	0.790434	0.692676	1.61358	1.02424	1.00789
A0A445DQD5	380	S	Calmodulin-binding heat-shock protein(predicted) OS=Arachis hypogaea OX=3818 GN=Ahy_A03g011315 PE=4 SV=1	Ahy_A03g011315	1	AVSLNVPHAVDAAENEPGEHNEAETGSTSDEK	10	S3	3.38137e-13	10	3384.45	0.941342	0.741151	0.836434	1.17681	1.25782	1.04645
A0A445DQD5	366	T	Calmodulin-binding heat-shock protein(predicted) OS=Arachis hypogaea OX=3818 GN=Ahy_A03g011315 PE=4 SV=1	Ahy_A03g011315	1	LQTIEKEHR	6	T3	0.000256799	6	1233.6	0.59401	0.995251	0.722758	1.50765	1.117	1.06333
A0A444ZVY0	366	T	Calmodulin-binding heat-shock protein(predicted) OS=Arachis hypogaea OX=3818 GN=Ahy_B03g062977 PE=4 SV=1	Ahy_B03g062977	1	LQTIEKEHR	6	T3	0.000256799	6	1233.6	0.59401	0.995251	0.722758	1.50765	1.117	1.06333
A0A444ZY67	346	S	Protein kinase domain-containing protein OS=Arachis hypogaea OX=3818 GN=Ahy_B03g063828 PE=3 SV=1	Ahy_B03g063828	1	EVHASGEFHIS	12	S5	0.000193403	12	1292.53	1.02584	1.03782	0.956804	1.24421	0.881526	0.85379	0.979	1.001	1.036	0.935	1.083	0.964	1.048	1.037	0.924	1.331	0.814	0.886	1.007	0.928377
A0A444ZY67	154	S	Protein kinase domain-containing protein OS=Arachis hypogaea OX=3818 GN=Ahy_B03g063828 PE=3 SV=1	Ahy_B03g063828	1	SSLLHSRPK	9	S6	0.000502441	4	1104.56	0.979479	0.826124	0.761394	1.28059	1.18649	0.965921	0.979	1.001	1.036	0.935	1.083	0.964	1	0.825	0.735	1.37	1.096	1.002	1.355	0.0791094
A0A444ZC10	154	S	Protein kinase domain-containing protein OS=Arachis hypogaea OX=3818 GN=Ahy_B04g069240 PE=3 SV=1	Ahy_B04g069240	1	SSLLHSRPK	11	S6	0.000502441	4	1104.56	0.979479	0.826124	0.761394	1.28059	1.18649	0.965921	0.984	0.871	0.783	0.794	1.677	0.882	0.995	0.948	0.972	1.613	0.708	1.095	1.172	0.686526
A0A445B3V7	479	S	Phosphopyruvate hydratase OS=Arachis hypogaea OX=3818 GN=Ahy_A10g047950 PE=3 SV=1	Ahy_A10g047950	1	IEEELGSVR	6	S7	0.000414723	6	1111.5	0.963078	0.839362	0.820668	1.36461	1.01934	0.992948	0.996	0.99	0.966	0.997	1.003	1.048	0.967	0.848	0.85	1.369	1.016	0.947	1.25	0.154442
A0A445B3V7	489	S	Phosphopyruvate hydratase OS=Arachis hypogaea OX=3818 GN=Ahy_A10g047950 PE=3 SV=1	Ahy_A10g047950	1	YAGEAFRSP	15	S8	0.00173403	15	1077.44	0.963154	0.864339	0.682975	1.45586	1.02369	1.00998	0.996	0.99	0.966	0.997	1.003	1.048	0.967	0.873	0.707	1.46	1.021	0.964	1.353	0.139751
A0A445A9W6	518	S	NOT2_3_5 domain-containing protein OS=Arachis hypogaea OX=3818 GN=Ahy_B03g068446 PE=3 SV=1	Ahy_B03g068446	1	LQMSAVNQSFRDQGMK	3	S9	0.0333353	1	1919.85	0.571158	0.635438	0.796264	1.58501	1.34487	1.06726	0.613	1.189	0.834	1.244	1.101	1.015	0.932	0.534	0.955	1.274	1.221	1.051	1.465	0.106814
A0A444ZD81	50	S	RPOL4c domain-containing protein OS=Arachis hypogaea OX=3818 GN=Ahy_B04g069667 PE=4 SV=1	Ahy_B04g069667	1	EGPFESGITSTGSPASGGK	6	S13	2.07832e-07	6	1845.79	1.03814	0.819891	0.70962	1.25689	1.12962	1.04583
A0A444YAP4	12	S	RING-CH-type domain-containing protein OS=Arachis hypogaea OX=3818 GN=Ahy_B07g086783 PE=4 SV=1	Ahy_B07g086783	1	SLSVPVDAK	5	S3	0.00726579	5	995.481	0.920686	0.955829	0.728848	1.44464	1.06489	0.885103
A0A445BYK7	675	S	BCAS3 domain-containing protein OS=Arachis hypogaea OX=3818 GN=Ahy_A08g040027 PE=4 SV=1	Ahy_A08g040027	1	ADNVVSPK	1	S6	0.000848102	1	909.408	0.620267	0.877879	0.783047	1.65369	0.977953	1.08717
A0A444WXJ2	144	S	Transcription factor GTE3, chloroplastic (Fragment)(predicted) OS=Arachis hypogaea OX=3818 GN=Ahy_B10g100793 PE=4 SV=1	Ahy_B10g100793	1	SNSEIGNLMK	6	S3	0.000317082	6	1172.5	0.63679	0.536956	0.514497	1.67874	1.46301	1.17
A0A444Y9N0	2	S	Lectin_legB domain-containing protein OS=Arachis hypogaea OX=3818 GN=Ahy_B07g086341 PE=3 SV=1	Ahy_B07g086341	1	MSSTSFTFNK	2	S2	0.0075211	8	1140.46	1.04951	0.967357	1.06306	0.997918	0.987564	0.934597
A0A444WUM1	800	T	Protein MID1-COMPLEMENTING ACTIVITY 1 isoform A(predicted) OS=Arachis hypogaea OX=3818 GN=Ahy_Scaffold1g107147 PE=3 SV=1	Ahy_Scaffold1g107147	1	GKTPEEIR	5	T3	0.150734	5	1009.47	1.05154	0.760808	1.06687	1.38635	1.03243	0.702003
A0A444ZQA6	119	T	SKP1-like protein OS=Arachis hypogaea OX=3818 GN=Ahy_B04g073341 PE=3 SV=1	Ahy_B04g073341	1	GKTPEEIR	5	T3	0.150734	5	1009.47	1.05154	0.760808	1.06687	1.38635	1.03243	0.702003
A0A445AM25	124	T	SKP1-like protein OS=Arachis hypogaea OX=3818 GN=Ahy_B01g051516 PE=3 SV=1	Ahy_B01g051516	1	GKTPEEIR	5	T3	0.150734	5	1009.47	1.05154	0.760808	1.06687	1.38635	1.03243	0.702003	1.076	1.087	1.021	1.018	0.963	0.836	0.977	0.7	1.045	1.362	1.072	0.84	1.203	0.389272
A0A445EUJ0	930	T	Glucose-6-phosphate 1-dehydrogenase OS=Arachis hypogaea OX=3818 GN=Ahy_A01g003929 PE=3 SV=1	Ahy_A01g003929	1	GKTPEEIR	5	T3	0.150734	5	1009.47	1.05154	0.760808	1.06687	1.38635	1.03243	0.702003
A0A444WUM1	541	S	Protein MID1-COMPLEMENTING ACTIVITY 1 isoform A(predicted) OS=Arachis hypogaea OX=3818 GN=Ahy_Scaffold1g107147 PE=3 SV=1	Ahy_Scaffold1g107147	0.997	KEEYNYNDVDNDNDHSSSEK	3	S16	1.88756e-11	3	2481.93	0.665147	0.834791	0.359967	2.05689	1.27608	0.807125
A0A445B7W4	11	S	Thioredoxin domain-containing protein OS=Arachis hypogaea OX=3818 GN=Ahy_A10g049771 PE=4 SV=1	Ahy_A10g049771	0.984	STLSNLAFGNVMAAAAR	1	S4	0.00964765	1	1773.84	0.978245	0.854438	1.03226	0.895919	1.18257	1.05657	1	0.998	1.029	0.979	0.986	1.009	0.978	0.856	1.003	0.915	1.199	1.047	1.114	0.320751
A0A444ZHM5	265	S	Poly(RC)-binding protein 3(predicted) OS=Arachis hypogaea OX=3818 GN=Ahy_B04g070558 PE=4 SV=1	Ahy_B04g070558	1	RDSVFADR	1	S3	0.00433483	1	1045.45	0.834915	0.639864	0.95765	1.5826	1.19095	0.794017
A0A444ZHM5	301	T	Poly(RC)-binding protein 3(predicted) OS=Arachis hypogaea OX=3818 GN=Ahy_B04g070558 PE=4 SV=1	Ahy_B04g070558	0.998	SSALTPLSR	19	T5	0.000626811	19	1011.49	1.24054	0.914586	0.851873	1.27671	0.879861	0.836437
A0A445EPG6	499	S	Aldedh domain-containing protein OS=Arachis hypogaea OX=3818 GN=Ahy_A01g001790 PE=3 SV=1	Ahy_A01g001790	0.997	QVTQYISNDPWGWYQSPSK	17	S16	5.30786e-08	7	2364.03	1.0998	0.902502	1.00353	0.998825	1.1137	0.881641	1.068	1.031	1.035	0.978	0.945	0.944	1.03	0.875	0.97	1.021	1.179	0.934	1.09	0.368954
A0A445DNG6	894	S	snRNP core protein D2 OS=Arachis hypogaea OX=3818 GN=Ahy_A03g010777 PE=3 SV=1	Ahy_A03g010777	1	ASSAEEPDR	6	S3	0.00289548	6	1041.39	0.661191	0.749	0.778608	1.1323	1.38653	1.29237
A0A445DNG6	1316	S	snRNP core protein D2 OS=Arachis hypogaea OX=3818 GN=Ahy_A03g010777 PE=3 SV=1	Ahy_A03g010777	1	FSLNHSVSMGPTEIPSQSTETIK	1	S8	9.03701e-05	1	2570.18
A0A445DNG6	709	S	snRNP core protein D2 OS=Arachis hypogaea OX=3818 GN=Ahy_A03g010777 PE=3 SV=1	Ahy_A03g010777	1	GNSSLNGLDAPSTLPSPAVQSGATK	6	S16	1.76036e-05	6	2450.14	0.793138	0.691897		1.14035	1.26313	1.11148
A0A445DNG6	1101	S	snRNP core protein D2 OS=Arachis hypogaea OX=3818 GN=Ahy_A03g010777 PE=3 SV=1	Ahy_A03g010777	1	RRSEEAVVSQDDAK	2	S3	0.000227121	2	1669.75	0.779865	0.820998	0.706799	1.64595	1.02751	1.01888
A0A444XHX4	169	T	Protein TIFY 11B OS=Arachis hypogaea OX=3818 GN=Ahy_B09g095878 PE=3 SV=1	Ahy_B09g095878	1	DKVPQTNNASETPRPGK	7	T12	7.51059e-09	7	1918.9	0.708381	0.781292	0.905872	1.28883	1.33451	0.981118
A0A445BBY4	200	Y	Non-specific serine/threonine protein kinase OS=Arachis hypogaea OX=3818 GN=Ahy_A10g051210 PE=3 SV=1	Ahy_A10g051210	0.997	GEANISYICSR	6	Y7	0.000123345	6	1349.56	0.946491	1.00384	0.926819	1.06958	1.06998	0.983291
A0A445D477	64	S	Ankyrin repeat protein(predicted) OS=Arachis hypogaea OX=3818 GN=Ahy_A05g023677 PE=4 SV=1	Ahy_A05g023677	0.996	TDGNQSPALSNVSVTNR	4	S6	0.000185564	6	1839.82	1.00948	0.816581	0.899784	1.17524	1.2301	0.868806
A0A444YTI4	22	S	PDZ_3 domain-containing protein OS=Arachis hypogaea OX=3818 GN=Ahy_B06g085097 PE=3 SV=1	Ahy_B06g085097	1	AATDEETASPDHNTTTTSSNATTSK	6	S9	1.66193e-13	6	2618.07	0.617749	0.556089	0.516217	1.49977	1.49099	1.31918
A0A444YTI4	72	S	PDZ_3 domain-containing protein OS=Arachis hypogaea OX=3818 GN=Ahy_B06g085097 PE=3 SV=1	Ahy_B06g085097	1	KKSPPTSATVPDR	12	S3	1.02524e-06	13	1463.73	0.702418	0.664599	0.558302	1.87175	1.01661	1.18632
A0A445CUW9	72	S	PDZ_3 domain-containing protein OS=Arachis hypogaea OX=3818 GN=Ahy_A06g030005 PE=3 SV=1	Ahy_A06g030005	1	KKSPPTSATVPDR	12	S3	1.02524e-06	13	1463.73	0.702418	0.664599	0.558302	1.87175	1.01661	1.18632
A0A444YTI4	53	S	PDZ_3 domain-containing protein OS=Arachis hypogaea OX=3818 GN=Ahy_B06g085097 PE=3 SV=1	Ahy_B06g085097	1	NDVVVIPAPEPAETSDPESHGLR	9	S15	4.08617e-07	5	2509.16	0.809409	0.873473	0.86591	1.18397	1.04767	1.21957
A0A445CUW9	53	S	PDZ_3 domain-containing protein OS=Arachis hypogaea OX=3818 GN=Ahy_A06g030005 PE=3 SV=1	Ahy_A06g030005	1	NDVVVIPAPEPAETSDPESHGLR	9	S15	4.08617e-07	5	2509.16	0.809409	0.873473	0.86591	1.18397	1.04767	1.21957
A0A444YTI4	57	S	PDZ_3 domain-containing protein OS=Arachis hypogaea OX=3818 GN=Ahy_B06g085097 PE=3 SV=1	Ahy_B06g085097	1	NDVVVIPAPEPAETSDPESHGLR	3	S19	2.55127e-05	3	2589.13
A0A445CUW9	57	S	PDZ_3 domain-containing protein OS=Arachis hypogaea OX=3818 GN=Ahy_A06g030005 PE=3 SV=1	Ahy_A06g030005	1	NDVVVIPAPEPAETSDPESHGLR	3	S19	2.55127e-05	3	2589.13
A0A445A515	179	S	Surfeit locus protein 6-like protein (Fragment)(predicted) OS=Arachis hypogaea OX=3818 GN=Ahy_B03g066740 PE=3 SV=1	Ahy_B03g066740	1	ANESSDEEDGEAKPIALEGDNR	12	S4	1.44002e-09	6	2505.97	0.69779	0.576765	0.460985	1.77333	1.4234	1.06773
A0A445A515	180	S	Surfeit locus protein 6-like protein (Fragment)(predicted) OS=Arachis hypogaea OX=3818 GN=Ahy_B03g066740 PE=3 SV=1	Ahy_B03g066740	1	ANESSDEEDGEAKPIALEGDNR	12	S5	1.44002e-09	6	2505.97	0.69779	0.576765	0.460985	1.77333	1.4234	1.06773
A0A445BFZ2	340	S	Arginine/serine-rich-splicing factor RSP40(predicted) OS=Arachis hypogaea OX=3818 GN=Ahy_A09g042456 PE=4 SV=1	Ahy_A09g042456	1	ADHGISPSHSPDGR	34	S10	9.21237e-07	4	1512.62	0.839537	0.947374	0.754523	1.44431	1.22283	0.791429
A0A445BFZ2	336	S	Arginine/serine-rich-splicing factor RSP40(predicted) OS=Arachis hypogaea OX=3818 GN=Ahy_A09g042456 PE=4 SV=1	Ahy_A09g042456	1	ADHGISPSHSPDGR	34	S6	1.46515e-05	28	1592.59	0.709614	0.599436	1.08154	1.32554	1.19085	1.09302
A0A445BFZ2	338	S	Arginine/serine-rich-splicing factor RSP40(predicted) OS=Arachis hypogaea OX=3818 GN=Ahy_A09g042456 PE=4 SV=1	Ahy_A09g042456	1	ADHGISPSHSPDGR	2	S8	0.0913333	2	1672.56	0.560509	0.464908	1.1834	1.59508	0.811578	1.38452
A0A445BFZ2	375	S	Arginine/serine-rich-splicing factor RSP40(predicted) OS=Arachis hypogaea OX=3818 GN=Ahy_A09g042456 PE=4 SV=1	Ahy_A09g042456	0.995	ASPVNGHETRDSPDGK	8	S12	3.29428e-05	10	1747.73	0.822138	0.80516	0.80018	1.71901	0.972283	0.881228
A0A445BFZ2	365	S	Arginine/serine-rich-splicing factor RSP40(predicted) OS=Arachis hypogaea OX=3818 GN=Ahy_A09g042456 PE=4 SV=1	Ahy_A09g042456	1	ASPVNGHETRDSPDGK	22	S2	0.000964726	5	1826.71			0.818958	1.07768	1.10336
A0A445BFZ2	372	T	Arginine/serine-rich-splicing factor RSP40(predicted) OS=Arachis hypogaea OX=3818 GN=Ahy_A09g042456 PE=4 SV=1	Ahy_A09g042456	1	ASPVNGHETRDSPDGK	6	T9	0.000964726	5	1826.71			0.818958	1.07768	1.10336
A0A445BFZ2	295	S	Arginine/serine-rich-splicing factor RSP40(predicted) OS=Arachis hypogaea OX=3818 GN=Ahy_A09g042456 PE=4 SV=1	Ahy_A09g042456	1	EQQVSPVYGR	6	S5	0.00175694	6	1242.55	0.862836	0.703325	0.664051	1.33655	1.23688	1.19636
A0A445BFZ2	256	S	Arginine/serine-rich-splicing factor RSP40(predicted) OS=Arachis hypogaea OX=3818 GN=Ahy_A09g042456 PE=4 SV=1	Ahy_A09g042456	1	ERGSPDYGR	25	S4	0.000589989	25	1116.45	0.742015	0.902562	0.842689	1.47027	1.13006	0.912401
A0A445BFZ2	272	S	Arginine/serine-rich-splicing factor RSP40(predicted) OS=Arachis hypogaea OX=3818 GN=Ahy_A09g042456 PE=4 SV=1	Ahy_A09g042456	1	ERGSPDYGR	25	S4	0.000589989	25	1116.45	0.742015	0.902562	0.842689	1.47027	1.13006	0.912401
A0A445BFZ2	383	S	Arginine/serine-rich-splicing factor RSP40(predicted) OS=Arachis hypogaea OX=3818 GN=Ahy_A09g042456 PE=4 SV=1	Ahy_A09g042456	1	GNPSPYNGYK	26	S4	0.0012809	6	1176.47	0.916679	0.674977	0.73966	1.33418	1.14459	1.18991
A0A445BFZ2	391	S	Arginine/serine-rich-splicing factor RSP40(predicted) OS=Arachis hypogaea OX=3818 GN=Ahy_A09g042456 PE=4 SV=1	Ahy_A09g042456	1	GNPSPYNGYKGSPNTGLEPR	10	S12	1.14857e-05	4	2265.92	2.50051	2.10585	0.648594	0.256927	0.286012	0.202103
A0A445BFZ2	320	S	Arginine/serine-rich-splicing factor RSP40(predicted) OS=Arachis hypogaea OX=3818 GN=Ahy_A09g042456 PE=4 SV=1	Ahy_A09g042456	1	GSSRSPYHK	11	S3	0.0538355	11	1178.44	0.807042	0.91264	0.94992	1.13726	1.76681	0.426324
A0A445BFZ2	322	S	Arginine/serine-rich-splicing factor RSP40(predicted) OS=Arachis hypogaea OX=3818 GN=Ahy_A09g042456 PE=4 SV=1	Ahy_A09g042456	1	GSSRSPYHK	10	S5	0.0538355	11	1178.44	0.807042	0.91264	0.94992	1.13726	1.76681	0.426324
A0A445DIS0	505	S	Putative SIT4 phosphatase-associated protein family(predicted) OS=Arachis hypogaea OX=3818 GN=Ahy_A04g020859 PE=3 SV=1	Ahy_A04g020859	1	NRDSDEDDYQDR	26	S4	2.64251e-08	12	1607.56	0.927562	0.982202	0.730072	1.44939	1.02903	0.881747
A0A445DIS0	645	S	Putative SIT4 phosphatase-associated protein family(predicted) OS=Arachis hypogaea OX=3818 GN=Ahy_A04g020859 PE=3 SV=1	Ahy_A04g020859	0.987	STASLASSSPNAEESAINTSR	2	S9	3.17454e-07	5	2159.95	1.23358	1.14648	0.929721	1.13714	0.863236	0.68984
A0A444WR21	2	S	Non-specific serine/threonine protein kinase OS=Arachis hypogaea OX=3818 GN=Ahy_Scaffold1g106653 PE=4 SV=1	Ahy_Scaffold1g106653	1	MSPVQNFEQHSR	6	S2	1.05189e-06	6	1408.6	0.784393	0.965829	0.665646	1.55566	1.05534	0.973129
A0A444WR21	3749	S	Non-specific serine/threonine protein kinase OS=Arachis hypogaea OX=3818 GN=Ahy_Scaffold1g106653 PE=4 SV=1	Ahy_Scaffold1g106653	1	RPLGMPMAPMAGGTMSPVDFK	5	S16	2.7639e-12	10	2271.02	0.80123	0.784456	0.6959	1.19255	1.31234	1.21353
A0A445AA93	939	S	Protein argonaute 5 isoform A(predicted) OS=Arachis hypogaea OX=3818 GN=Ahy_B03g068595 PE=3 SV=1	Ahy_B03g068595	0.994	YYIEGEMSEGDSASR	2	S12	0.15502	2	1789.66	1.00619	0.829327	0.821793	1.27094	1.21161	0.860143
A0A444WST3	554	S	NPH3 domain-containing protein(predicted) OS=Arachis hypogaea OX=3818 GN=Ahy_Scaffold1g106861 PE=3 SV=1	Ahy_Scaffold1g106861	1	GSFGGVEEAGEGNR	6	S2	0.000135244	6	1445.57	0.983297	0.603167	0.882998	1.31395	1.17742	1.03917
A0A444WST3	407	S	NPH3 domain-containing protein(predicted) OS=Arachis hypogaea OX=3818 GN=Ahy_Scaffold1g106861 PE=3 SV=1	Ahy_Scaffold1g106861	1	SASEIDGGDSVPR	11	S3	1.3056e-05	6	1369.56	1.14432		0.943712	1.12663	0.748161	1.03718
A0A444WST3	405	S	NPH3 domain-containing protein(predicted) OS=Arachis hypogaea OX=3818 GN=Ahy_Scaffold1g106861 PE=3 SV=1	Ahy_Scaffold1g106861	1	SASEIDGGDSVPR	5	S1	1.38604e-05	5	1449.53	1.03179	0.936399	0.889892	1.28573	0.988738	0.86745
A0A444WST3	569	S	NPH3 domain-containing protein(predicted) OS=Arachis hypogaea OX=3818 GN=Ahy_Scaffold1g106861 PE=3 SV=1	Ahy_Scaffold1g106861	1	VGSDTWR	7	S3	0.0180366	8	900.361	0.861164	0.904972	0.63369	1.65354	0.94877	0.99786
A0A445CF18	226	S	YTH domain-containing protein OS=Arachis hypogaea OX=3818 GN=Ahy_A07g036023 PE=4 SV=1	Ahy_A07g036023	1	SPHAANLTNQLEAK	9	S1	0.000722565	9	1573.74	1.00398	0.796631	0.778016	1.32641	1.01605	1.07892
A0A444YD63	309	S	C2 domain-containing protein OS=Arachis hypogaea OX=3818 GN=Ahy_B07g087871 PE=4 SV=1	Ahy_B07g087871	1	VENSSMATR	7	S5	0.095794	2	1074.43	0.955384	0.785728	0.890365	1.43317	1.18255	0.752805	0.904	0.948	0.946	0.903	1.254	1.041	1.057	0.829	0.941	1.587	0.943	0.723	1.151	0.72647
A0A444YD63	312	T	C2 domain-containing protein OS=Arachis hypogaea OX=3818 GN=Ahy_B07g087871 PE=4 SV=1	Ahy_B07g087871	1	VENSSMATRDDYDYR	6	T8	0.00213295	6	1981.7	0.925325	0.884874	0.719129	1.46921	0.899569	1.10189	0.904	0.948	0.946	0.903	1.254	1.041	1.024	0.933	0.76	1.627	0.717	1.058	1.252	0.522312
A0A444WS48	404	S	CNH domain-containing protein OS=Arachis hypogaea OX=3818 GN=Ahy_Scaffold1g106769 PE=4 SV=1	Ahy_Scaffold1g106769	0.988	GSSGLSDDMEYPSTSHMLESDEHVALESK	5	S3	5.31069e-09	5	3218.32	0.897786	0.848348	1.16066	1.06483	1.02009	1.00829
A0A444WS48	849	S	CNH domain-containing protein OS=Arachis hypogaea OX=3818 GN=Ahy_Scaffold1g106769 PE=4 SV=1	Ahy_Scaffold1g106769	0.992	VSSSSTDSSRSDGDGDEFSEDGSTIMLDK	5	S11	5.27085e-19	5	3091.22	0.865991	0.800265	0.955221	1.30345	1.1018	0.973272
A0A445D718	188	S	Far upstream element-binding protein 3(predicted) OS=Arachis hypogaea OX=3818 GN=Ahy_A05g024797 PE=4 SV=1	Ahy_A05g024797	1	DSAEQDATAGDKEPDSVDNASENVEIPSDKQDASPGR	6	S34	6.14539e-18	6	3924.65	1.22928	0.846303	1.01816	1.16519	0.854016	0.887059
A0A444Z820	188	S	Far upstream element-binding protein 3(predicted) OS=Arachis hypogaea OX=3818 GN=Ahy_B05g078799 PE=4 SV=1	Ahy_B05g078799	1	DSAEQDATAGDKEPDSVDNASENVEIPSDKQDASPGR	6	S34	6.14539e-18	6	3924.65	1.22928	0.846303	1.01816	1.16519	0.854016	0.887059
A0A445D718	288	S	Far upstream element-binding protein 3(predicted) OS=Arachis hypogaea OX=3818 GN=Ahy_A05g024797 PE=4 SV=1	Ahy_A05g024797	1	GLSPAQATMGSEQIQLQVPNEK	12	S3	4.16129e-09	6	2406.14	1.33649	1.03426	1.17932	0.787486	0.929088	0.733362
A0A444Z820	288	S	Far upstream element-binding protein 3(predicted) OS=Arachis hypogaea OX=3818 GN=Ahy_B05g078799 PE=4 SV=1	Ahy_B05g078799	1	GLSPAQATMGSEQIQLQVPNEK	12	S3	4.16129e-09	6	2406.14	1.33649	1.03426	1.17932	0.787486	0.929088	0.733362
A0A445D718	279	S	Far upstream element-binding protein 3(predicted) OS=Arachis hypogaea OX=3818 GN=Ahy_A05g024797 PE=4 SV=1	Ahy_A05g024797	1	LISAVIAEADAGGSPALVAR	7	S14	3.52545e-11	7	1961.01	1.10304	1.06323	1.16024	0.95333	0.981631	0.738528
A0A444Z820	279	S	Far upstream element-binding protein 3(predicted) OS=Arachis hypogaea OX=3818 GN=Ahy_B05g078799 PE=4 SV=1	Ahy_B05g078799	1	LISAVIAEADAGGSPALVAR	7	S14	3.52545e-11	7	1961.01	1.10304	1.06323	1.16024	0.95333	0.981631	0.738528
A0A445D718	12	S	Far upstream element-binding protein 3(predicted) OS=Arachis hypogaea OX=3818 GN=Ahy_A05g024797 PE=4 SV=1	Ahy_A05g024797	1	MAEEEVVAPSASPLPSDCK	6	S12	2.79212e-07	6	2007.86	1.24245	0.817017	1.23012	0.907267	0.822397	0.980746
A0A444Z820	12	S	Far upstream element-binding protein 3(predicted) OS=Arachis hypogaea OX=3818 GN=Ahy_B05g078799 PE=4 SV=1	Ahy_B05g078799	1	MAEEEVVAPSASPLPSDCK	6	S12	2.79212e-07	6	2007.86	1.24245	0.817017	1.23012	0.907267	0.822397	0.980746
A0A445D718	105	S	Far upstream element-binding protein 3(predicted) OS=Arachis hypogaea OX=3818 GN=Ahy_A05g024797 PE=4 SV=1	Ahy_A05g024797	1	NDSETTANEQGSGEVAEPAESR	3	S3	9.83142e-05	3	2357.94	1.07472	0.972352	0.967548	1.01055	0.918229	1.05661
A0A444Z820	105	S	Far upstream element-binding protein 3(predicted) OS=Arachis hypogaea OX=3818 GN=Ahy_B05g078799 PE=4 SV=1	Ahy_B05g078799	1	NDSETTANEQGSGEVAEPAESR	3	S3	9.83142e-05	3	2357.94	1.07472	0.972352	0.967548	1.01055	0.918229	1.05661
A0A445D718	123	S	Far upstream element-binding protein 3(predicted) OS=Arachis hypogaea OX=3818 GN=Ahy_A05g024797 PE=4 SV=1	Ahy_A05g024797	1	NDSETTANEQGSGEVAEPAESRDEPAEGQEVPAEDAHEK	2	S21	2.88167e-10	2	4189.72	1.26902	1.0805	0.650478
A0A444Z820	123	S	Far upstream element-binding protein 3(predicted) OS=Arachis hypogaea OX=3818 GN=Ahy_B05g078799 PE=4 SV=1	Ahy_B05g078799	1	NDSETTANEQGSGEVAEPAESRDEPAEGQEVPAEDAHEK	2	S21	2.88167e-10	2	4189.72	1.26902	1.0805	0.650478
A0A445D718	48	S	Far upstream element-binding protein 3(predicted) OS=Arachis hypogaea OX=3818 GN=Ahy_A05g024797 PE=4 SV=1	Ahy_A05g024797	1	SNPDDNNADAAVSDEGDNK	6	S13	1.18653e-07	2	2027.75	0.975843	0.864848	1.26143	1.21889	0.76397	0.915013
A0A444Z820	48	S	Far upstream element-binding protein 3(predicted) OS=Arachis hypogaea OX=3818 GN=Ahy_B05g078799 PE=4 SV=1	Ahy_B05g078799	1	SNPDDNNADAAVSDEGDNK	6	S13	1.18653e-07	2	2027.75	0.975843	0.864848	1.26143	1.21889	0.76397	0.915013
A0A445D718	784	S	Far upstream element-binding protein 3(predicted) OS=Arachis hypogaea OX=3818 GN=Ahy_A05g024797 PE=4 SV=1	Ahy_A05g024797	0.997	TLSPQPTYQYDSTQVYGAQR	12	S3	8.58049e-10	16	2383.06	1.1462	0.858608	1.01405	1.10595	1.01549	0.859711
A0A445E7V0	244	T	GTD-binding domain-containing protein OS=Arachis hypogaea OX=3818 GN=Ahy_A02g005762 PE=4 SV=1	Ahy_A02g005762	1	ISEMERTPTYK	5	T7	0.00435536	5	1434.63	0.872099	0.67944	0.731252	1.60881	1.09494	1.01346
A0A445E7V0	226	T	GTD-binding domain-containing protein OS=Arachis hypogaea OX=3818 GN=Ahy_A02g005762 PE=4 SV=1	Ahy_A02g005762	1	YAFGETPRDR	4	T6	0.00192665	4	1291.55	0.925488	0.430729	0.40849	1.81363	1.3011	1.12057
A0A445CQ02	160	S	putative G3BP-like protein isoform X4(predicted) OS=Arachis hypogaea OX=3818 GN=Ahy_A06g027802 PE=4 SV=1	Ahy_A06g027802	1	EYVNSVHIGDDPVDK	13	S5	7.37926e-05	6	1766.76	0.981141	0.81333	0.930007	1.179	1.18336	0.913159	0.945	0.857	1.044	1.057	1.022	1.073	1.038	0.949	0.891	1.115	1.158	0.851	1.085	0.521193
A0A444YM72	160	S	putative G3BP-like protein isoform X4(predicted) OS=Arachis hypogaea OX=3818 GN=Ahy_B06g081852 PE=4 SV=1	Ahy_B06g081852	1	EYVNSVHIGDDPVDK	13	S5	7.37926e-05	6	1766.76	0.981141	0.81333	0.930007	1.179	1.18336	0.913159
A0A445CQ02	247	T	putative G3BP-like protein isoform X4(predicted) OS=Arachis hypogaea OX=3818 GN=Ahy_A06g027802 PE=4 SV=1	Ahy_A06g027802	1	GLSTAPQHTPQHSFK	11	T9	1.26174e-05	11	1715.79	0.938636	0.749717	0.552454	1.62926	1.04251	1.08742	0.945	0.857	1.044	1.057	1.022	1.073	0.993	0.875	0.529	1.541	1.02	1.013	1.491	0.15564
A0A444YM72	246	T	putative G3BP-like protein isoform X4(predicted) OS=Arachis hypogaea OX=3818 GN=Ahy_B06g081852 PE=4 SV=1	Ahy_B06g081852	1	GLSTAPQHTPQHSFK	11	T9	1.26174e-05	11	1715.79	0.938636	0.749717	0.552454	1.62926	1.04251	1.08742
A0A445CQ02	139	S	putative G3BP-like protein isoform X4(predicted) OS=Arachis hypogaea OX=3818 GN=Ahy_A06g027802 PE=4 SV=1	Ahy_A06g027802	0.997	IDTQHESTSLAEPPAPDYDLEEEAR	14	S9	6.225e-10	27	2893.24	0.941195	0.801279	1.03383	1.08224	1.10772	1.03373	0.945	0.857	1.044	1.057	1.022	1.073	0.996	0.935	0.99	1.024	1.084	0.963	1.051	0.281684
A0A444YM72	139	S	putative G3BP-like protein isoform X4(predicted) OS=Arachis hypogaea OX=3818 GN=Ahy_B06g081852 PE=4 SV=1	Ahy_B06g081852	0.997	IDTQHESTSLAEPPAPDYDLEEEAR	14	S9	6.225e-10	27	2893.24	0.941195	0.801279	1.03383	1.08224	1.10772	1.03373
A0A445CQ02	200	S	putative G3BP-like protein isoform X4(predicted) OS=Arachis hypogaea OX=3818 GN=Ahy_A06g027802 PE=4 SV=1	Ahy_A06g027802	1	YSLPEQQEQQLHEDLEDEIVVEETPVEETSPPR	10	S30	3.04812e-11	11	3972.79	0.786365	1.0832	0.970625	1.08448	1.16334	0.911991	0.945	0.857	1.044	1.057	1.022	1.073	0.832	1.264	0.93	1.026	1.138	0.85	0.996	0.975846
A0A445DRX5	40	S	AIG1-type G domain-containing protein OS=Arachis hypogaea OX=3818 GN=Ahy_A03g011856 PE=3 SV=1	Ahy_A03g011856	1	KELEDLEQQAGAGEISNDER	1	S16	7.41052e-05	1	2311.01							0.634	1.428	0.637	1.526	1.309	0.461
A0A445DRX5	448	S	AIG1-type G domain-containing protein OS=Arachis hypogaea OX=3818 GN=Ahy_A03g011856 PE=3 SV=1	Ahy_A03g011856	1	TQESFDHR	6	S4	0.014797	6	1099.42	0.951892	1.01582	0.911011	1.40076	0.785058	0.935464	0.634	1.428	0.637	1.526	1.309	0.461	1.501	0.711	1.43	0.918	0.6	2.029	0.974	0.82142
A0A444ZX02	800	S	AIG1-type G domain-containing protein OS=Arachis hypogaea OX=3818 GN=Ahy_B03g063372 PE=3 SV=1	Ahy_B03g063372	1	TQESFDHR	6	S4	0.014797	6	1099.42	0.951892	1.01582	0.911011	1.40076	0.785058	0.935464
A0A445B1K7	6	S	Protein SINE1 (Fragment)(predicted) OS=Arachis hypogaea OX=3818 GN=Ahy_A10g047118 PE=4 SV=1	Ahy_A10g047118	1	SFSPTLLR	4	S3	0.0453513	4	1000.49	0.964011	0.640449	0.83578	1.23189	1.2558	1.07207
A0A445BF71	618	S	EGF-like domain-containing protein OS=Arachis hypogaea OX=3818 GN=Ahy_A09g042227 PE=3 SV=1	Ahy_A09g042227	1	AIMAQYMPLDSQGEVVNHVNDER	6	S11	3.83216e-07	6	2696.18	1.11954	1.07984	0.948775	1.13698	1.13407	0.580794	0.885	0.895	0.96	1.093	1.078	1.086	1.265	1.207	0.988	1.04	1.052	0.535	0.759	0.252151
A0A445A8H3	57	S	V-type proton ATPase subunit a OS=Arachis hypogaea OX=3818 GN=Ahy_B03g068060 PE=3 SV=1	Ahy_B03g068060	1	DLNAEKSPFQR	12	S7	6.76109e-06	12	1384.63	0.930662	0.945098	0.815951	1.53918	1.06159	0.707527	1.002	0.987	1.062	0.974	0.963	1.011	0.929	0.958	0.768	1.58	1.102	0.7	1.274	0.476105
A0A445A8H3	167	S	V-type proton ATPase subunit a OS=Arachis hypogaea OX=3818 GN=Ahy_B03g068060 PE=3 SV=1	Ahy_B03g068060	1	EYESHQLSGESMETPLLQDQELLGDSGKPVK	10	S8	2.27369e-15	15	3524.61	1.13741	0.572405	0.912059	0.963206	1.05167	1.36325	1.002	0.987	1.062	0.974	0.963	1.011	1.135	0.58	0.859	0.989	1.092	1.348	1.332	0.216636
A0A445A8H3	170	S	V-type proton ATPase subunit a OS=Arachis hypogaea OX=3818 GN=Ahy_B03g068060 PE=3 SV=1	Ahy_B03g068060	0.993	EYESHQLSGESMETPLLQDQELLGDSGKPVK	1	S11	4.73126e-09	1	3604.58	1.20587	0.791016	1.16306	1.07222	0.868711	0.899123	1.002	0.987	1.062	0.974	0.963	1.011	1.203	0.801	1.095	1.101	0.902	0.889	0.933	0.695054
A0A445A8H3	94	S	V-type proton ATPase subunit a OS=Arachis hypogaea OX=3818 GN=Ahy_B03g068060 PE=3 SV=1	Ahy_B03g068060	1	NSLGHVDLNIDDLDVK	1	S2	0.0918801	1	1846.86							1.002	0.987	1.062	0.974	0.963	1.011
A0A445D967	315	S	keratin, type I cytoskeletal 10(predicted) OS=Arachis hypogaea OX=3818 GN=Ahy_A05g025637 PE=4 SV=1	Ahy_A05g025637	1	SPDQDEGAINYQGHGSGEENSDPEGELQK	3	S16	5.5778e-06	3	3247.24	1.42875	0.340258	0.475522	1.49624	1.27451	0.984721
A0A445D967	320	S	keratin, type I cytoskeletal 10(predicted) OS=Arachis hypogaea OX=3818 GN=Ahy_A05g025637 PE=4 SV=1	Ahy_A05g025637	1	SPDQDEGAINYQGHGSGEENSDPEGELQK	3	S21	5.5778e-06	3	3247.24	1.42875	0.340258	0.475522	1.49624	1.27451	0.984721
A0A444ZK93	17	S	patellin-6(predicted) OS=Arachis hypogaea OX=3818 GN=Ahy_B04g071223 PE=3 SV=1	Ahy_B04g071223	0.995	FSTVVMDTSTLLSSPSSSSSSSLSPYPFHK	3	S14	1.5371e-11	3	3243.48	0.851668	0.925468	1.22286				1.256	1.085	1.207		0.759	0.704	0.678	0.853	1.013
A0A445DF57	17	S	patellin-6(predicted) OS=Arachis hypogaea OX=3818 GN=Ahy_A04g018967 PE=3 SV=1	Ahy_A04g018967	0.995	FSTVVMDTSTLLSSPSSSSSSSLSPYPFHK	3	S14	1.5371e-11	3	3243.48	0.851668	0.925468	1.22286
A0A444ZK93	42	S	patellin-6(predicted) OS=Arachis hypogaea OX=3818 GN=Ahy_B04g071223 PE=3 SV=1	Ahy_B04g071223	0.998	SIFTTATSSSSFK	8	S8	6.76109e-06	11	1443.64	1.2637	1.04765	1.22852	0.870703	0.745623	0.843804	1.256	1.085	1.207		0.759	0.704	1.006	0.966	1.018		0.982	1.199	1.094	0.349958
A0A445DF57	42	S	patellin-6(predicted) OS=Arachis hypogaea OX=3818 GN=Ahy_A04g018967 PE=3 SV=1	Ahy_A04g018967	0.998	SIFTTATSSSSFK	8	S8	6.76109e-06	11	1443.64	1.2637	1.04765	1.22852	0.870703	0.745623	0.843804
A0A444ZK93	44	S	patellin-6(predicted) OS=Arachis hypogaea OX=3818 GN=Ahy_B04g071223 PE=3 SV=1	Ahy_B04g071223	0.982	SIFTTATSSSSFKEDTYFLSQLKPSENK	1	S10	5.65641e-07	1	3303.47	1.16194	1.12989	1.24906	0.739611	0.916692	0.802811	1.256	1.085	1.207		0.759	0.704	0.925	1.041	1.035		1.208	1.14	1.174	0.0587728
A0A444ZK93	43	S	patellin-6(predicted) OS=Arachis hypogaea OX=3818 GN=Ahy_B04g071223 PE=3 SV=1	Ahy_B04g071223	0.973	SIFTTATSSSSFKEDTYFLSQLKPSENK	1	S9	5.65641e-07	1	3303.47	1.16194	1.12989	1.24906	0.739611	0.916692	0.802811	1.256	1.085	1.207		0.759	0.704	0.925	1.041	1.035		1.208	1.14	1.174	0.0587728
A0A445C039	387	S	Methylthioribose-1-phosphate isomerase OS=Arachis hypogaea OX=3818 GN=Ahy_A08g040718 PE=3 SV=1	Ahy_A08g040718	1	MSSADAFDIK	4	S3	0.000433351	4	1164.46	0.978946	0.859761	0.989839	1.10588	1.13245	0.933116	0.916	0.981	1.072	1.037	0.934	1.06	1.069	0.876	0.923	1.066	1.212	0.88	1.101	0.454602
A0A445CMR2	374	S	Protein kinase domain-containing protein OS=Arachis hypogaea OX=3818 GN=Ahy_A06g027129 PE=4 SV=1	Ahy_A06g027129	1	TESTVSAVGSLPHPSSTR	12	S10	0.00017222	12	1892.87	1.16939	1.05062	0.871107	1.12363	0.894756	0.890491
A0A445DCM2	312	S	Glutamine--fructose-6-phosphate transaminase (isomerizing) OS=Arachis hypogaea OX=3818 GN=Ahy_A04g018020 PE=4 SV=1	Ahy_A04g018020	1	ALSVLEMEVQQINK	5	S3	3.06425e-05	2	1681.82	0.931877	0.697464	0.969118	0.983455	1.2449	1.17318
A0A445BBE0	219	S	DUF3700 domain-containing protein OS=Arachis hypogaea OX=3818 GN=Ahy_A10g051058 PE=4 SV=1	Ahy_A10g051058	1	IDSEGVMCGANFNVDSQSR	3	S3	7.86219e-05	3	2165.86				1.09334	0.900863	1.00579
A0A445BEE8	123	S	Glycine-rich RNA-binding protein RZ1B isoform A(predicted) OS=Arachis hypogaea OX=3818 GN=Ahy_A09g041991 PE=4 SV=1	Ahy_A09g041991	1	FGGAGGDRLSGER	10	S10	0.00737405	6	1358.58	0.834337	0.869753	0.670268	1.29788	1.25945	1.06831
A0A445BEE8	236	S	Glycine-rich RNA-binding protein RZ1B isoform A(predicted) OS=Arachis hypogaea OX=3818 GN=Ahy_A09g041991 PE=4 SV=1	Ahy_A09g041991	0.996	GARPSSFDRY	3	S6	0.0753846	5	1235.52	0.680361	0.61419	0.668638	1.77339	1.22622	1.03721
A0A445BV73	21	S	Rho GTPase-activating gacO-like protein(predicted) OS=Arachis hypogaea OX=3818 GN=Ahy_A08g039062 PE=4 SV=1	Ahy_A08g039062	1	KLNVTNHEDAGSGEDEK	9	S12	3.56721e-09	6	1922.81	0.630229	0.817376	0.731771	1.52727	1.29554	0.997809
A0A444X3V5	609	S	Phosphatidylinositol 4-phosphate 5-kinase OS=Arachis hypogaea OX=3818 GN=Ahy_B10g103578 PE=4 SV=1	Ahy_B10g103578	1	MGLSPFVLR	5	S4	0.00196093	5	1099.54	1.03363	0.852318	1.1169	0.870599	1.15349	0.973055
A0A445BE06	889	S	Transket_pyr domain-containing protein OS=Arachis hypogaea OX=3818 GN=Ahy_A09g041834 PE=3 SV=1	Ahy_A09g041834	1	DQNNHSDLEEGIR	5	S6	0.00121171	1	1606.65	0.632606			1.51935		0.84804
A0A445ERT6	70	S	AAI domain-containing protein OS=Arachis hypogaea OX=3818 GN=Ahy_A01g002826 PE=3 SV=1	Ahy_A01g002826	0.983	GSGGSGGSTPSGGSTPSGGGSTPSGGTTPSGGSTPSGSASCPR	5	S21	4.51283e-05	30	3661.49	0.803401	0.451978	0.430177	1.70382	1.23626	1.37437
A0A444Y6W2	20	S	Protein DETOXIFICATION OS=Arachis hypogaea OX=3818 GN=Ahy_B08g093750 PE=3 SV=1	Ahy_B08g093750	1	DHEPLLAPLHHHRSFTEAGAGDGELER	4	S14	8.3899e-08	12	3071.41	1.05871	0.778525	0.665834	1.40134	1.24024	0.855357
A0A444Y6W2	39	S	Protein DETOXIFICATION OS=Arachis hypogaea OX=3818 GN=Ahy_B08g093750 PE=3 SV=1	Ahy_B08g093750	1	ILSDTSQPLLK	9	S6	1.41595e-05	16	1294.67	1.04812	0.823479	1.0006	1.04812	1.02607	1.05361
A0A445BWV1	40	S	Protein DETOXIFICATION OS=Arachis hypogaea OX=3818 GN=Ahy_A08g039627 PE=3 SV=1	Ahy_A08g039627	1	ILSDTSQPLLK	9	S6	1.41595e-05	16	1294.67	1.04812	0.823479	1.0006	1.04812	1.02607	1.05361
A0A444Y6W2	3	S	Protein DETOXIFICATION OS=Arachis hypogaea OX=3818 GN=Ahy_B08g093750 PE=3 SV=1	Ahy_B08g093750	1	MGSVNKDHEPLLAPLHHHR	15	S3	3.72117e-08	15	2179.06	0.965169	0.696644	0.769481	1.47372	1.25805	0.836936
A0A444ZLD2	266	S	Protein kinase domain-containing protein OS=Arachis hypogaea OX=3818 GN=Ahy_B04g071683 PE=3 SV=1	Ahy_B04g071683	0.995	AGPQGDETHVSTR	5	S11	0.00476625	5	1434.6	0.713499	0.765571	0.716864	1.55805	1.27778	0.968239
A0A445B7X0	286	S	Phosphoinositide phospholipase C OS=Arachis hypogaea OX=3818 GN=Ahy_A10g049784 PE=4 SV=1	Ahy_A10g049784	0.988	GSQSPDVTNKVETDDKDVEDLNESDEK	1	S2	2.44481e-05	1	3073.3	0.666054	0.62201	0.799419	1.94184	1.21153	0.759145
A0A444X9B2	124	S	translation initiation factor eIF-2B subunit delta-like(predicted) OS=Arachis hypogaea OX=3818 GN=Ahy_B10g105958 PE=3 SV=1	Ahy_B10g105958	1	MAAGEGSFFER	2	S7	0.000104279	2	1281.5	1.17514	0.736734	0.977747	1.30987	1.01343	0.78708	0.825		0.141	1.829	1.938	0.244	1.424		6.934	0.716	0.523	3.226	0.356	0.330799
A0A444X9B2	145	S	translation initiation factor eIF-2B subunit delta-like(predicted) OS=Arachis hypogaea OX=3818 GN=Ahy_B10g105958 PE=3 SV=1	Ahy_B10g105958	1	VASSFPR	6	S4	0.0201914	6	843.376	0.907284	0.899491	0.754613	1.40231	1.1542	0.8821	0.825		0.141	1.829	1.938	0.244	1.1		5.352	0.767	0.596	3.615	0.514	0.498545
A0A445CY59	165	S	DUF2062 domain-containing protein OS=Arachis hypogaea OX=3818 GN=Ahy_A05g021691 PE=4 SV=1	Ahy_A05g021691	0.997	FSSVPSSPK	6	S7	0.00335293	6	1015.45	1.06535	0.826762	0.883272	1.36168	0.943162	0.919773	0.91	1.002	1.182	1.074	0.992	0.842	1.171	0.825	0.747	1.268	0.951	1.092	1.207	0.277589
A0A445CY59	175	S	DUF2062 domain-containing protein OS=Arachis hypogaea OX=3818 GN=Ahy_A05g021691 PE=4 SV=1	Ahy_A05g021691	1	KPLLRPHSEVR	20	S8	0.0684581	20	1411.76	0.833335	0.536895	0.762894	1.7546	1.35915	0.753125	0.91	1.002	1.182	1.074	0.992	0.842	0.916	0.536	0.645	1.634	1.37	0.894	1.859	0.0613397
A0A444XRZ0	351	S	RING finger protein B(predicted) OS=Arachis hypogaea OX=3818 GN=Ahy_B09g098720 PE=4 SV=1	Ahy_B09g098720	1	LTASPPR	16	S4	0.0247471	16	821.392	0.788818	0.919616	0.92375	1.45515	0.96224	0.950428
A0A444WSA4	12	S	MFS domain-containing protein OS=Arachis hypogaea OX=3818 GN=Ahy_Scaffold1g106814 PE=4 SV=1	Ahy_Scaffold1g106814	1	HSALSPSK	11	S5	0.000807139	11	906.408	1.24642	1.04778	0.694961	1.22727	0.954212	0.829356
A0A445DWK7	19	S	Phloem specific protein(predicted) OS=Arachis hypogaea OX=3818 GN=Ahy_A03g013965 PE=4 SV=1	Ahy_A03g013965	1	RSPSILSDVPR	12	S4	4.45567e-05	12	1306.65	0.87825	0.768591	0.760554	1.32182	1.16286	1.10793
A0A445CY95	280	S	Aquaporin PIP(predicted) OS=Arachis hypogaea OX=3818 GN=Ahy_A05g021748 PE=3 SV=1	Ahy_A05g021748	1	ALGSFR	151	S4	0.0370811	132	730.328	1.17888	0.883075	0.856793	1.29222	0.888876	0.900157
A0A444XC54	280	S	Aquaporin OS=Arachis hypogaea OX=3818 GN=Ahy_B09g094557 PE=3 SV=1	Ahy_B09g094557	1	ALGSFR	151	S4	0.0370811	132	730.328	1.17888	0.883075	0.856793	1.29222	0.888876	0.900157	0.887	0.934	0.938	1.048	1.192	0.998	1.329	0.945	0.913	1.233	0.746	0.902	0.904	0.599232
A0A445E4L0	286	S	Aquaporin PIP2-7(predicted) OS=Arachis hypogaea OX=3818 GN=Ahy_A03g016878 PE=3 SV=1	Ahy_A03g016878	1	ALGSFR	166	S4	0.0370811	132	730.328	1.17888	0.883075	0.856793	1.29222	0.888876	0.900157	0.707	0.942	0.938	1.136	1.119	1.153	1.667	0.937	0.913	1.138	0.794	0.781	0.771	0.368789
A0A445CY95	283	S	Aquaporin PIP(predicted) OS=Arachis hypogaea OX=3818 GN=Ahy_A05g021748 PE=3 SV=1	Ahy_A05g021748	1	ALGSFRSNPNV	19	S7	0.0050959	8	1321.53	0.94292	0.755291	0.858199	1.35928	1.17286	0.911455
A0A444XC54	283	S	Aquaporin OS=Arachis hypogaea OX=3818 GN=Ahy_B09g094557 PE=3 SV=1	Ahy_B09g094557	1	ALGSFRSNPNV	19	S7	0.0050959	8	1321.53	0.94292	0.755291	0.858199	1.35928	1.17286	0.911455	0.887	0.934	0.938	1.048	1.192	0.998	1.063	0.809	0.915	1.297	0.984	0.913	1.146	0.380124
A0A444XTL7	283	S	Aquaporin OS=Arachis hypogaea OX=3818 GN=Ahy_B09g099054 PE=3 SV=1	Ahy_B09g099054	1	ALGSFRSNPNV	19	S7	0.0050959	8	1321.53	0.94292	0.755291	0.858199	1.35928	1.17286	0.911455	0.976	0.911	1.062	0.969	0.988	1.094	0.966	0.829	0.808	1.403	1.187	0.833	1.315	0.194936
A0A445CY95	12	S	Aquaporin PIP(predicted) OS=Arachis hypogaea OX=3818 GN=Ahy_A05g021748 PE=3 SV=1	Ahy_A05g021748	1	DVEVAERGSFSGK	15	S9	0.00326148	6	1460.64	0.843192	1.33602	0.956549	0.955595	0.794813	1.11383
A0A444XC54	12	S	Aquaporin OS=Arachis hypogaea OX=3818 GN=Ahy_B09g094557 PE=3 SV=1	Ahy_B09g094557	1	DVEVAERGSFSGK	20	S9	0.00326148	6	1460.64	0.843192	1.33602	0.956549	0.955595	0.794813	1.11383	0.887	0.934	0.938	1.048	1.192	0.998	0.951	1.43	1.02	0.912	0.667	1.116	0.792	0.290351
A0A445ATC1	32	S	programmed cell death protein 4(predicted) OS=Arachis hypogaea OX=3818 GN=Ahy_B01g054119 PE=3 SV=1	Ahy_B01g054119	1	IASQNAENLSSSPKSPSSLLSSEHHHVK	32	S15	1.63373e-13	17	3051.45	0.931644	0.901954	0.820677	1.43304	1.03137	0.88131	1.034	0.828	0.869	1.084	1.07	1.111	0.901	1.089	0.944	1.322	0.964	0.793	1.049	0.864256
A0A445ATC1	29	S	programmed cell death protein 4(predicted) OS=Arachis hypogaea OX=3818 GN=Ahy_B01g054119 PE=3 SV=1	Ahy_B01g054119	0.993	IASQNAENLSSSPKSPSSLLSSEHHHVK	1	S12	1.63436e-06	2	3211.39				1.17379	0.670876	1.15534	1.034	0.828	0.869	1.084	1.07	1.111				1.083	0.627	1.04
A0A445ATC1	106	S	programmed cell death protein 4(predicted) OS=Arachis hypogaea OX=3818 GN=Ahy_B01g054119 PE=3 SV=1	Ahy_B01g054119	1	NDPNYDSGEEPYQLVGSTVMDPLDDFK	26	S7	7.16908e-10	6	3125.3	1.01526	1.21359			0.978957	0.792189	1.034	0.828	0.869	1.084	1.07	1.111	0.982	1.466			0.915	0.713	0.665	0.235565
A0A445E8V1	266	S	Protein kinase domain-containing protein OS=Arachis hypogaea OX=3818 GN=Ahy_A02g006156 PE=4 SV=1	Ahy_A02g006156	1	KLNDDEFDFDPEEQGSR	3	S16	4.16275e-05	3	2120.84	1.12158	0.996955	1.12713	0.88691	1.05381	0.813617
A0A445BI14	4	S	Serine decarboxylase 1 (Fragment)(predicted) OS=Arachis hypogaea OX=3818 GN=Ahy_A09g043313 PE=3 SV=1	Ahy_A09g043313	1	MVGSGHLGANGTVEPLPEDFDASAVIK	6	S4	2.08057e-09	6	2661.24	0.939902	0.781391	0.871353	1.23525	1.10819	1.06392
A0A444Y454	490	T	Proton pump-interactor 1(predicted) OS=Arachis hypogaea OX=3818 GN=Ahy_B08g092608 PE=4 SV=1	Ahy_B08g092608	1	DIEETDEYDFAIPVKETPKEPK	4	T17	8.55294e-06	4	2673.22	0.5433	1.03417	0.823107	1.08152	1.08483	1.43308
A0A445AHX9	102	S	Vacuolar ATPase assembly integral membrane protein VMA21 homolog OS=Arachis hypogaea OX=3818 GN=Ahy_B02g060192 PE=3 SV=1	Ahy_B02g060192	1	ASMKQPTTNAPQSSESQK	19	S2	1.05189e-06	7	1999.88	0.537196	0.560642	0.776684	1.72892	0.99914	1.39742
A0A445C727	180	S	Epimerase domain-containing protein OS=Arachis hypogaea OX=3818 GN=Ahy_A07g032501 PE=3 SV=1	Ahy_A07g032501	1	EKDLDVVVVNPGTVMGPVISPR	5	S20	4.45616e-09	5	2401.22	0.961397		0.633093	1.30741	1.0981
A0A444XV55	703	S	ABC transporter B family member OS=Arachis hypogaea OX=3818 GN=Ahy_B09g099586 PE=4 SV=1	Ahy_B09g099586	1	ARSPPPEMMLENGADKEPSIK	23	S3	2.04743e-11	6	2377.09	0.87305	0.733045	1.18226	1.17811	1.10223	0.931305
A0A444XV55	670	S	ABC transporter B family member OS=Arachis hypogaea OX=3818 GN=Ahy_B09g099586 PE=4 SV=1	Ahy_B09g099586	1	DSSESLREPSSPK	5	S11	4.66087e-06	5	1498.64	0.876994	0.798787	0.762074	1.79657	0.669915	1.09566
A0A444XV55	725	S	ABC transporter B family member OS=Arachis hypogaea OX=3818 GN=Ahy_B09g099586 PE=4 SV=1	Ahy_B09g099586	1	RQDSFEMR	15	S4	0.00116618	4	1148.46	0.781222	0.680517	0.762333	1.72031	1.19689	0.858723
A0A445DAD5	736	S	ABC transporter B family member 20(predicted) OS=Arachis hypogaea OX=3818 GN=Ahy_A04g017220 PE=4 SV=1	Ahy_A04g017220	1	RQDSFEMR	15	S4	0.00116618	4	1148.46	0.781222	0.680517	0.762333	1.72031	1.19689	0.858723	0.99	0.905	0.882	1.054	1.254	0.911	0.789	0.752	0.864	1.632	0.954	0.943	1.467	0.13156
A0A444XV55	770	S	ABC transporter B family member OS=Arachis hypogaea OX=3818 GN=Ahy_B09g099586 PE=4 SV=1	Ahy_B09g099586	1	SHSQTFSRPESHSDDMSVK	17	S3	1.95748e-07	11	2241.92	0.906412	0.686632	0.645765	2.08644	0.728741	0.946014
A0A445BNK4	72	T	Ypt homolog4(predicted) OS=Arachis hypogaea OX=3818 GN=Ahy_A09g045975 PE=4 SV=1	Ahy_A09g045975	1	FRTITSSYYR	15	T3	0.000531437	24	1373.62	0.995719	0.999452	0.927105	1.17484	1.02356	0.87932
A0A445BNK4	266	T	Ypt homolog4(predicted) OS=Arachis hypogaea OX=3818 GN=Ahy_A09g045975 PE=4 SV=1	Ahy_A09g045975	1	FRTITSSYYR	15	T3	0.000531437	24	1373.62	0.995719	0.999452	0.927105	1.17484	1.02356	0.87932
A0A445ERV4	100	T	Ras-related protein RABD2c(predicted) OS=Arachis hypogaea OX=3818 GN=Ahy_A01g002959 PE=4 SV=1	Ahy_A01g002959	1	FRTITSSYYR	15	T3	0.000531437	24	1373.62	0.995719	0.999452	0.927105	1.17484	1.02356	0.87932	1.15	1.039	1.043	1.05	0.831	0.89	0.866	0.962	0.889	1.119	1.232	0.988	1.229	0.0464214
A0A445CQY5	77	T	Ras-related protein RABC2a(predicted) OS=Arachis hypogaea OX=3818 GN=Ahy_A06g028415 PE=4 SV=1	Ahy_A06g028415	1	FRTITSSYYR	0	T3	0.000531437	24	1373.62	0.995719	0.999452	0.927105	1.17484	1.02356	0.87932
A0A445BNK4	186	T	Ypt homolog4(predicted) OS=Arachis hypogaea OX=3818 GN=Ahy_A09g045975 PE=4 SV=1	Ahy_A09g045975	1	MASQPAANNARPPTVQIK	3	T14	0.00332214	3	1973.96	0.514412	0.596431	0.754308	1.88582	1.10945	1.13958
A0A445BNK4	380	T	Ypt homolog4(predicted) OS=Arachis hypogaea OX=3818 GN=Ahy_A09g045975 PE=4 SV=1	Ahy_A09g045975	1	MASQPAANNARPPTVQIK	3	T14	0.00332214	3	1973.96	0.514412	0.596431	0.754308	1.88582	1.10945	1.13958
A0A445BNK4	74	T	Ypt homolog4(predicted) OS=Arachis hypogaea OX=3818 GN=Ahy_A09g045975 PE=4 SV=1	Ahy_A09g045975	1	TITSSYYR	4	T3	0.0162085	7	1070.46	1.03305	0.842144	0.821446	1.30263	0.996443	1.00429
A0A445BNK4	268	T	Ypt homolog4(predicted) OS=Arachis hypogaea OX=3818 GN=Ahy_A09g045975 PE=4 SV=1	Ahy_A09g045975	1	TITSSYYR	4	T3	0.0162085	7	1070.46	1.03305	0.842144	0.821446	1.30263	0.996443	1.00429
A0A445ERV4	102	T	Ras-related protein RABD2c(predicted) OS=Arachis hypogaea OX=3818 GN=Ahy_A01g002959 PE=4 SV=1	Ahy_A01g002959	1	TITSSYYR	4	T3	0.0162085	7	1070.46	1.03305	0.842144	0.821446	1.30263	0.996443	1.00429	1.15	1.039	1.043	1.05	0.831	0.89	0.898	0.811	0.788	1.241	1.199	1.128	1.429	0.00179867
A0A445CQY5	79	T	Ras-related protein RABC2a(predicted) OS=Arachis hypogaea OX=3818 GN=Ahy_A06g028415 PE=4 SV=1	Ahy_A06g028415	1	TITSSYYR	0	T3	0.0162085	7	1070.46	1.03305	0.842144	0.821446	1.30263	0.996443	1.00429
A0A445ENR7	92	S	DUF761 domain protein(predicted) OS=Arachis hypogaea OX=3818 GN=Ahy_A01g001508 PE=4 SV=1	Ahy_A01g001508	1	TISYPSTDEDDIDRR	3	S3	0.000241528	3	1862.78	0.589239	0.525883		1.58247	1.19426	1.10814
A0A445CLE7	226	S	BHLH domain-containing protein OS=Arachis hypogaea OX=3818 GN=Ahy_A06g026695 PE=4 SV=1	Ahy_A06g026695	1	VVDTLSHQLSFPK	6	S10	0.000535718	6	1550.76	0.80927	0.675481	0.731393	1.21142	1.3535	1.21893
A0A445C5E0	282	S	Yippee domain-containing protein OS=Arachis hypogaea OX=3818 GN=Ahy_A07g031907 PE=3 SV=1	Ahy_A07g031907	1	GGQSPTSVR	7	S4	0.0110486	7	968.42	0.691968	0.657423	0.638248	1.45587	1.40031	1.15617
A0A445C261	602	S	PX domain-containing protein(predicted) OS=Arachis hypogaea OX=3818 GN=Ahy_A08g041266 PE=4 SV=1	Ahy_A08g041266	0.995	MIESQLSMPSR	1	S7	0.00826389	1	1358.58	0.589749	0.54019	0.564172	1.58698	1.68242	1.03648
A0A445CC74	74	S	Protein-serine/threonine phosphatase OS=Arachis hypogaea OX=3818 GN=Ahy_A07g034479 PE=3 SV=1	Ahy_A07g034479	1	LPGPSLREPNVYDFGTPYK	1	S5	0.000309504	1	2230.06
A0A445DRG7	114	S	Ribosomal_L2_C domain-containing protein(predicted) OS=Arachis hypogaea OX=3818 GN=Ahy_A03g011696 PE=4 SV=1	Ahy_A03g011696	0.996	TFDSFHSSINFNDAK	3	S7	9.26846e-05	3	1809.75				0.826784	1.24007	0.933146
A0A445EK47	203	S	PPPDE domain-containing protein OS=Arachis hypogaea OX=3818 GN=Ahy_A01g000429 PE=3 SV=1	Ahy_A01g000429	1	HLLSPSSR	13	S4	0.000384402	15	976.461	1.34483	0.911299	0.792983	1.24259	1.00962	0.698684
A0A445EK47	205	S	PPPDE domain-containing protein OS=Arachis hypogaea OX=3818 GN=Ahy_A01g000429 PE=3 SV=1	Ahy_A01g000429	0.991	HLLSPSSRTEDVTFIK	3	S6	0.000917637	4	1989.91	0.785841	1.7129	0.787757	0.73686	0.768707	1.20794
A0A445EK47	163	S	PPPDE domain-containing protein OS=Arachis hypogaea OX=3818 GN=Ahy_A01g000429 PE=3 SV=1	Ahy_A01g000429	1	LGALCSCLLPESLQVTSVK	2	S17	7.53689e-05	2	2155.05	1.14231	0.782909	1.26671	0.952875	0.855189
A0A444ZJ26	69	S	GST C-terminal domain-containing protein OS=Arachis hypogaea OX=3818 GN=Ahy_B04g070758 PE=4 SV=1	Ahy_B04g070758	1	AISFSSVKPIWER	6	S3	9.21237e-07	6	1599.79	0.961935	0.911526	1.01407	1.0819	1.10022	0.930351	0.95	0.9	0.902	1.01	1.082	1.153	1.013	1.013	1.124	1.071	1.017	0.807	0.919	0.388299
A0A444ZJ26	20	S	GST C-terminal domain-containing protein OS=Arachis hypogaea OX=3818 GN=Ahy_B04g070758 PE=4 SV=1	Ahy_B04g070758	1	SASTFR	9	S3	0.100457	9	748.303	0.799543	0.850843	0.825	1.56874	1.1688	0.787072	0.95	0.9	0.902	1.01	1.082	1.153	0.842	0.945	0.915	1.553	1.08	0.683	1.227	0.563372
A0A444ZYQ1	305	S	SANTA domain-containing protein OS=Arachis hypogaea OX=3818 GN=Ahy_B03g063907 PE=4 SV=1	Ahy_B03g063907	1	GLSPSIIGEK	1	S3	0.00454498	1	1080.53	0.757953	0.753884	0.640791	1.63726	1.18574	1.02438
A0A445BMB2	600	T	protein PHYTOCHROME-DEPENDENT LATE-FLOWERING(predicted) OS=Arachis hypogaea OX=3818 GN=Ahy_A09g045449 PE=4 SV=1	Ahy_A09g045449	1	ISMASVPAAVGTPPLTSNANDSAQR	3	T12	1.93251e-07	1	2535.19
A0A444XGZ4	602	T	protein PHYTOCHROME-DEPENDENT LATE-FLOWERING(predicted) OS=Arachis hypogaea OX=3818 GN=Ahy_B09g095877 PE=4 SV=1	Ahy_B09g095877	1	ISMASVPAAVGTPPLTSNANDSAQR	3	T12	1.93251e-07	1	2535.19
A0A445BMB2	1106	S	protein PHYTOCHROME-DEPENDENT LATE-FLOWERING(predicted) OS=Arachis hypogaea OX=3818 GN=Ahy_A09g045449 PE=4 SV=1	Ahy_A09g045449	1	MTHNGSMLGSPQSSIAGMSGSR	7	S10	8.34098e-05	8	2273.93
A0A445DZZ3	128	S	Replication factor A1(predicted) OS=Arachis hypogaea OX=3818 GN=Ahy_A03g015201 PE=4 SV=1	Ahy_A03g015201	1	IEVTEPASFQVK	11	S8	2.73131e-05	11	1427.68	1.22756	0.99507	1.09343	0.942487	0.872002	0.869454
A0A445DZZ3	26	T	Replication factor A1(predicted) OS=Arachis hypogaea OX=3818 GN=Ahy_A03g015201 PE=4 SV=1	Ahy_A03g015201	1	VDQLKPGTNGHTLTVK	2	T8	0.0413286	2	1788.89	0.993621	1.08938	1.04577	1.14741	0.843087	0.880735
A0A444Z7U3	398	S	PHD-type domain-containing protein OS=Arachis hypogaea OX=3818 GN=Ahy_B05g078692 PE=4 SV=1	Ahy_B05g078692	1	GSLTSQVSNKR	2	S8	0.00374782	2	1256.6	0.490931	0.521745		1.77944	1.16981	1.03808
A0A445ETZ9	620	S	RNA polymerase I-specific transcription initiation factor RRN3 (Fragment)(predicted) OS=Arachis hypogaea OX=3818 GN=Ahy_A01g003823 PE=3 SV=1	Ahy_A01g003823	1	IRPSTSPESL	5	S9	0.00521955	5	1246.51	0.902248	0.872645	0.82521	1.24865	1.1391	1.01214
A0A445ETZ9	617	S	RNA polymerase I-specific transcription initiation factor RRN3 (Fragment)(predicted) OS=Arachis hypogaea OX=3818 GN=Ahy_A01g003823 PE=3 SV=1	Ahy_A01g003823	0.987	IRPSTSPESL	2	S6	0.00521955	5	1246.51	0.902248	0.872645	0.82521	1.24865	1.1391	1.01214
A0A444XS82	409	S	Phosphoenolpyruvate carboxylase OS=Arachis hypogaea OX=3818 GN=Ahy_B09g098841 PE=3 SV=1	Ahy_B09g098841	1	IGETSANSGASAAATSPSSFNSIQQLGQR	4	S16	1.67894e-08	6	2917.33	1.0547	1.03605	0.887308	1.02532	0.859563	1.13706
A0A444X4E9	112	S	Fe2OG dioxygenase domain-containing protein OS=Arachis hypogaea OX=3818 GN=Ahy_B10g103925 PE=3 SV=1	Ahy_B10g103925	0.997	LSTSFNVK	7	S4	0.0100931	9	975.455	0.672382	0.53951	0.771193	1.71861	1.14004	1.15827
A0A445A9J7	8	S	mRNA cap guanine-N7 methyltransferase OS=Arachis hypogaea OX=3818 GN=Ahy_B03g068265 PE=3 SV=1	Ahy_B03g068265	1	GYPDSPSSSFGPPQSK	14	S5	0.000810469	6	1717.71	1.09329	0.915814	0.949131	1.22359	1.06697	0.751202
A0A444ZET1	47	S	Putative serine/threonine-protein kinase SIS8 isoform B(predicted) OS=Arachis hypogaea OX=3818 GN=Ahy_B04g070105 PE=4 SV=1	Ahy_B04g070105	1	SHSLSPQR	10	S3	0.0125928	4	991.436	0.689331	0.742838	0.764278	1.69492	1.04626	1.06237
A0A444ZET1	49	S	Putative serine/threonine-protein kinase SIS8 isoform B(predicted) OS=Arachis hypogaea OX=3818 GN=Ahy_B04g070105 PE=4 SV=1	Ahy_B04g070105	1	SHSLSPQR	6	S5	0.0154859	6	1071.4	0.576316	0.558647	0.864313	1.65073	1.20649	1.1435
A0A444WNP3	28	S	UDENN domain-containing protein OS=Arachis hypogaea OX=3818 GN=Ahy_Scaffold9g108597 PE=4 SV=1	Ahy_Scaffold9g108597	0.99	AVAAAVSSPTLK	5	S8	0.00116124	7	1194.61	0.838867	0.919966	0.632696	1.35315	0.983118	1.27221
A0A445EPJ9	28	S	UDENN domain-containing protein(predicted) OS=Arachis hypogaea OX=3818 GN=Ahy_A01g001697 PE=4 SV=1	Ahy_A01g001697	0.99	AVAAAVSSPTLK	5	S8	0.00116124	7	1194.61	0.838867	0.919966	0.632696	1.35315	0.983118	1.27221
A0A444WNP3	190	S	UDENN domain-containing protein OS=Arachis hypogaea OX=3818 GN=Ahy_Scaffold9g108597 PE=4 SV=1	Ahy_Scaffold9g108597	0.997	TPSMSELNEILFGQEHIK	8	S3	1.25038e-09	6	2153	1.02954	0.834444	0.753425	0.863606	1.40182	1.11717
A0A445EPJ9	190	S	UDENN domain-containing protein(predicted) OS=Arachis hypogaea OX=3818 GN=Ahy_A01g001697 PE=4 SV=1	Ahy_A01g001697	0.997	TPSMSELNEILFGQEHIK	8	S3	1.25038e-09	6	2153	1.02954	0.834444	0.753425	0.863606	1.40182	1.11717
A0A444ZX63	10	S	Inositol-3-phosphate synthase OS=Arachis hypogaea OX=3818 GN=Ahy_A03g011898 PE=3 SV=1	Ahy_A03g011898	1	MFIESFKVESPNVK	1	S10	0.000228993	1	1734.82							1.168	1.183	1.116	0.858	0.828	0.851
A0A444ZX63	395	S	Inositol-3-phosphate synthase OS=Arachis hypogaea OX=3818 GN=Ahy_A03g011898 PE=3 SV=1	Ahy_A03g011898	1	YVPYVGDSKR	2	S8	0.00398271	2	1263.58	1.33623	0.914479	1.17559	1.1184	0.750562	0.704736	1.168	1.183	1.116	0.858	0.828	0.851	1.144	0.773	1.053	1.303	0.906	0.828	1.023	0.933779
A0A445B4B0	28	S	tRNA (guanine-N(7)-)-methyltransferase OS=Arachis hypogaea OX=3818 GN=Ahy_A10g048051 PE=3 SV=1	Ahy_A10g048051	1	AHSNPLSDSHFPVPISPSQFDYSLHYPQIFPSSDQADGSR	7	S3	1.36645e-15	6	4508.03	0.937174	0.966963	0.978084	0.983927		1.13385
A0A445C6K2	162	S	Transmembrane protein, putative(predicted) OS=Arachis hypogaea OX=3818 GN=Ahy_A07g032330 PE=4 SV=1	Ahy_A07g032330	1	YEDYLDDDEEEDKIESPK	18	S16	3.48048e-11	6	2311.9	1.12361	0.95008	1.07258	0.952624	1.03406	0.867047
A0A445D9T9	258	S	Protein kinase domain-containing protein OS=Arachis hypogaea OX=3818 GN=Ahy_A04g017057 PE=3 SV=1	Ahy_A04g017057	1	LGPVGDKSHVSTR	2	S8	0.0379312	2	1512.66	0.616441	0.613901	0.559645	1.42604	1.43955	1.34442
A0A445D9T9	261	S	Protein kinase domain-containing protein OS=Arachis hypogaea OX=3818 GN=Ahy_A04g017057 PE=3 SV=1	Ahy_A04g017057	0.994	LGPVGDKSHVSTR	2	S11	0.0379312	2	1512.66	0.616441	0.613901	0.559645	1.42604	1.43955	1.34442
A0A445D9T9	471	S	Protein kinase domain-containing protein OS=Arachis hypogaea OX=3818 GN=Ahy_A04g017057 PE=3 SV=1	Ahy_A04g017057	1	QSLEPGSFDATNV	2	S7	0.0206126	2	1444.6	0.74475	0.749374	0.824656	1.19206	1.14422	1.34495
A0A445D9T9	431	S	Protein kinase domain-containing protein OS=Arachis hypogaea OX=3818 GN=Ahy_A04g017057 PE=3 SV=1	Ahy_A04g017057	1	WDLEGSEKDESPR	26	S11	8.13236e-05	6	1627.66	0.913742	0.793475	0.745098	1.41445	1.2147	0.918534
A0A445D9T9	426	S	Protein kinase domain-containing protein OS=Arachis hypogaea OX=3818 GN=Ahy_A04g017057 PE=3 SV=1	Ahy_A04g017057	1	WDLEGSEKDESPR	13	S6	0.0243581	6	1707.63	0.883687	0.785281	0.749486	1.59968	1.04997	0.931895
A0A445DCQ9	125	S	PPM-type phosphatase domain-containing protein OS=Arachis hypogaea OX=3818 GN=Ahy_A04g018025 PE=4 SV=1	Ahy_A04g018025	1	LNAHWEPNASGEDVLK	7	S10	3.35612e-07	7	1859.83	0.920603	0.723227	0.947744	1.23731	1.06742	1.10369
A0A445DCQ9	14	S	PPM-type phosphatase domain-containing protein OS=Arachis hypogaea OX=3818 GN=Ahy_A04g018025 PE=4 SV=1	Ahy_A04g018025	1	NPNSPSSGLR	13	S4	0.000693705	13	1108.48	0.82055	0.821043	0.969114	1.38548	1.00515	0.998661
A0A444ZR02	14	S	PPM-type phosphatase domain-containing protein OS=Arachis hypogaea OX=3818 GN=Ahy_B04g073666 PE=4 SV=1	Ahy_B04g073666	1	NPNSPSSGLR	13	S4	0.000693705	13	1108.48	0.82055	0.821043	0.969114	1.38548	1.00515	0.998661
A0A445DCQ9	35	S	PPM-type phosphatase domain-containing protein OS=Arachis hypogaea OX=3818 GN=Ahy_A04g018025 PE=4 SV=1	Ahy_A04g018025	1	NSSFEYWR	8	S3	0.0701285	8	1168.45	1.00755	0.812281	0.843949	1.20633	1.09595	1.03394
A0A444ZR02	35	S	PPM-type phosphatase domain-containing protein OS=Arachis hypogaea OX=3818 GN=Ahy_B04g073666 PE=4 SV=1	Ahy_B04g073666	1	NSSFEYWR	8	S3	0.0701285	8	1168.45	1.00755	0.812281	0.843949	1.20633	1.09595	1.03394
A0A445DCQ9	463	T	PPM-type phosphatase domain-containing protein OS=Arachis hypogaea OX=3818 GN=Ahy_A04g018025 PE=4 SV=1	Ahy_A04g018025	1	VNTLLNLPR	6	T3	0.00025161	6	1119.59	1.18841	0.986745	0.898909	0.921731	1.01274	0.991465
A0A444ZR02	463	T	PPM-type phosphatase domain-containing protein OS=Arachis hypogaea OX=3818 GN=Ahy_B04g073666 PE=4 SV=1	Ahy_B04g073666	1	VNTLLNLPR	6	T3	0.00025161	6	1119.59	1.18841	0.986745	0.898909	0.921731	1.01274	0.991465
A0A445DCQ9	389	S	PPM-type phosphatase domain-containing protein OS=Arachis hypogaea OX=3818 GN=Ahy_A04g018025 PE=4 SV=1	Ahy_A04g018025	1	VSNASFAK	4	S5	0.0151757	4	903.397	0.845298	0.604989	0.848586	1.62851	1.04219	1.03042
A0A445DPE6	192	S	Formin-like protein OS=Arachis hypogaea OX=3818 GN=Ahy_A03g011013 PE=3 SV=1	Ahy_A03g011013	0.997	SKSIQETPLLR	1	S3	0.0112166	1	1351.7	0.18863	0.142693	0.185714	2.40841	1.4543	1.62025
A0A444ZN50	536	S	protein decapping 5-like(predicted) OS=Arachis hypogaea OX=3818 GN=Ahy_B04g072343 PE=4 SV=1	Ahy_B04g072343	1	DRDGEDASDEDDSQDEDNGDSSK	13	S8	2.88014e-09	6	2580.86	0.847801	0.772413	0.809825	1.31235	1.16648	1.09112	0.972	1.249	1.086	0.462	1.167	1.067	0.872	0.618	0.746	2.841	1	1.023	2.175	0.139649
A0A444ZN50	541	S	protein decapping 5-like(predicted) OS=Arachis hypogaea OX=3818 GN=Ahy_B04g072343 PE=4 SV=1	Ahy_B04g072343	1	DRDGEDASDEDDSQDEDNGDSSK	7	S13	5.73589e-09	7	2660.83	0.753285	0.264958	1.61402	1.15386	0.48022	1.73365	0.972	1.249	1.086	0.462	1.167	1.067	0.775	0.212	1.486	2.498	0.411	1.625	1.833	0.462797
A0A444WYF7	77	T	Protein kinase domain-containing protein OS=Arachis hypogaea OX=3818 GN=Ahy_B10g101065 PE=4 SV=1	Ahy_B10g101065	1	FSTPGPR	15	T3	0.0188864	11	841.36	0.903449	1.09423	0.904094	1.25255	0.959019	0.886658
A0A445CSM6	209	S	60S ribosomal protein L6 OS=Arachis hypogaea OX=3818 GN=Ahy_A06g029154 PE=3 SV=1	Ahy_A06g029154	1	AIESVPDLK	3	S4	0.123382	3	1051.51	0.963847	0.946261	0.804571	1.25054	1.16699	0.867786
A0A445CSM6	73	T	60S ribosomal protein L6 OS=Arachis hypogaea OX=3818 GN=Ahy_A06g029154 PE=3 SV=1	Ahy_A06g029154	1	FYPAEDVKTPLVNK	4	T9	6.84836e-06	4	1700.83	0.877665	0.792373	0.834497	1.25663	1.18909	1.04975
A0A445CSM6	180	S	60S ribosomal protein L6 OS=Arachis hypogaea OX=3818 GN=Ahy_A06g029154 PE=3 SV=1	Ahy_A06g029154	1	GEGEFFESEKEEK	4	S8	0.000502441	2	1624.64	1.06666	0.818053	0.776163	1.32124	0.983059	1.03482
A0A445CSM6	201	S	60S ribosomal protein L6 OS=Arachis hypogaea OX=3818 GN=Ahy_A06g029154 PE=3 SV=1	Ahy_A06g029154	1	TVDSALIK	2	S4	0.00454498	5	926.459	1.06149	0.776767	0.810257	1.50722	0.931263	0.912997
A0A444XYA8	181	S	t-SNARE coiled-coil homology domain-containing protein OS=Arachis hypogaea OX=3818 GN=Ahy_B08g089572 PE=3 SV=1	Ahy_B08g089572	0.994	QLFSASGSKDAANPFVR	5	S8	0.000118778	9	1874.88	1.16265	0.750654	0.753902	1.14535	0.922938	1.2645	1.012	1.111	0.797	1.042	0.971	1.066	1.149	0.676	0.946	1.099	0.951	1.186	1.168	0.357893
A0A445C0I7	182	S	t-SNARE coiled-coil homology domain-containing protein OS=Arachis hypogaea OX=3818 GN=Ahy_A08g040790 PE=3 SV=1	Ahy_A08g040790	0.994	QLFSASGSKDAANPFVR	5	S8	0.000118778	9	1874.88	1.16265	0.750654	0.753902	1.14535	0.922938	1.2645
A0A444XYA8	216	S	t-SNARE coiled-coil homology domain-containing protein OS=Arachis hypogaea OX=3818 GN=Ahy_B08g089572 PE=3 SV=1	Ahy_B08g089572	0.989	TAASASNAPAAPWASGSSSSSELFPK	2	S19	1.57875e-13	5	2559.14				1			1.012	1.111	0.797	1.042	0.971	1.066				0.96
A0A445C1U5	172	S	Copine-3(predicted) OS=Arachis hypogaea OX=3818 GN=Ahy_A08g041162 PE=3 SV=1	Ahy_A08g041162	0.995	DDFITSTHSQNYGK	3	S6	0.000159141	3	1692.69	1.03449	0.982461	1.01727	1.22268	0.863564	0.879536	0.838	0.922	0.875	1.143	1.112	1.104	1.234	1.066	1.163	1.07	0.777	0.797	0.763	0.0660772
A0A445C1U5	361	S	Copine-3(predicted) OS=Arachis hypogaea OX=3818 GN=Ahy_A08g041162 PE=3 SV=1	Ahy_A08g041162	1	LPDSLHYLDPSGR	2	S11	0.0475314	2	1549.7	0.916135	0.993643	0.957643	1.15818	1.21324	0.761158	0.838	0.922	0.875	1.143	1.112	1.104	1.093	1.078	1.094	1.013	1.091	0.689	0.855	0.285768
A0A444YJ21	409	S	Charged multivesicular body protein 7(predicted) OS=Arachis hypogaea OX=3818 GN=Ahy_B06g080810 PE=4 SV=1	Ahy_B06g080810	1	AAAEATEFINEAFSNLRLSNGASVK	2	S19	0.0214843	3	2691.27	1.06879	1.1493	1.06222	0.926162	0.77406	1.01947
A0A444YJ21	118	S	Charged multivesicular body protein 7(predicted) OS=Arachis hypogaea OX=3818 GN=Ahy_B06g080810 PE=4 SV=1	Ahy_B06g080810	1	KVSNLVAR	5	S3	0.00126456	5	966.513	0.925994	0.629202	0.68995	1.61405	1.10115	1.03965
A0A445EI71	430	S	Protein kinase domain-containing protein OS=Arachis hypogaea OX=3818 GN=Ahy_A02g009835 PE=3 SV=1	Ahy_A02g009835	1	KGEDENSPWHDYNYMGSDSDLEDFGPVNITK	24	S17	4.7566e-11	6	3639.49	1.13557	0.98777	0.95301	0.841382	1.04594	1.03633
A0A445EI71	432	S	Protein kinase domain-containing protein OS=Arachis hypogaea OX=3818 GN=Ahy_A02g009835 PE=3 SV=1	Ahy_A02g009835	1	KGEDENSPWHDYNYMGSDSDLEDFGPVNITK	20	S19	1.00307e-13	7	3719.46	0.924557	0.839919	0.674238	2.05326	0.866464	0.641562
A0A445EI71	420	S	Protein kinase domain-containing protein OS=Arachis hypogaea OX=3818 GN=Ahy_A02g009835 PE=3 SV=1	Ahy_A02g009835	0.993	KGEDENSPWHDYNYMGSDSDLEDFGPVNITK	2	S7	0.000241528	2	3799.42	1.07363	0.926373
A0A445EI71	252	S	Protein kinase domain-containing protein OS=Arachis hypogaea OX=3818 GN=Ahy_A02g009835 PE=3 SV=1	Ahy_A02g009835	1	SSFSYEAR	6	S4	0.0209348	6	1026.39	1.06445	0.800757	0.837727	1.61034	0.786611	0.900111
D8KXZ7	82	S	Enoyl-ACP reductase 1-2 OS=Arachis hypogaea OX=3818 GN=ENR1-2 PE=2 SV=1	ENR1-2	0.985	SSVSGLPIDLK	1	S4	0.0148719	2	1195.6	0.996077	0.922439	1.08551	0.792514	1.10379	1.09966
A0A445CMH4	101	S	Nucleolar protein 16 OS=Arachis hypogaea OX=3818 GN=Ahy_A06g027037 PE=3 SV=1	Ahy_A06g027037	1	TPQIVDTESLQDPPPPADDYSALDDSGSDLEEDDLK	1	S26	4.3062e-09	1	4047.67	0.551069		0.482195	1.78286	1.61731	0.566564
A0A445CMH4	103	S	Nucleolar protein 16 OS=Arachis hypogaea OX=3818 GN=Ahy_A06g027037 PE=3 SV=1	Ahy_A06g027037	1	TPQIVDTESLQDPPPPADDYSALDDSGSDLEEDDLK	1	S28	4.3062e-09	1	4047.67	0.551069		0.482195	1.78286	1.61731	0.566564
A0A445D9R0	243	S	TPR_REGION domain-containing protein(predicted) OS=Arachis hypogaea OX=3818 GN=Ahy_A05g025844 PE=4 SV=1	Ahy_A05g025844	1	AAEAEPPRQPEPEPEPEPMDLSEEEKDK	1	S22	0.000354831	1	3254.41							0.968	0.929	1.012	0.938	1.187	0.964
A0A445D9R0	519	S	TPR_REGION domain-containing protein(predicted) OS=Arachis hypogaea OX=3818 GN=Ahy_A05g025844 PE=4 SV=1	Ahy_A05g025844	1	GDLSPEELK	18	S4	0.00547673	12	1067.47	1.06087	0.82343	0.880986	1.22319	1.00452	1.007	0.968	0.929	1.012	0.938	1.187	0.964	1.096	0.886	0.871	1.304	0.846	1.045	1.12	0.516202
A0A445ASP6	520	S	TPR_REGION domain-containing protein OS=Arachis hypogaea OX=3818 GN=Ahy_B01g053858 PE=4 SV=1	Ahy_B01g053858	1	GDLSPEELK	18	S4	0.00547673	12	1067.47	1.06087	0.82343	0.880986	1.22319	1.00452	1.007	0.859	0.886	0.952	1.043	1.162	1.092	1.235	0.929	0.925	1.173	0.864	0.922	0.958	0.766339
A0A445D9R0	193	T	TPR_REGION domain-containing protein(predicted) OS=Arachis hypogaea OX=3818 GN=Ahy_A05g025844 PE=4 SV=1	Ahy_A05g025844	1	IRTPTDDADMPESSSPSPSPSPSPSPSER	13	T3	1.16698e-16	11	3091.32	0.94646	0.887411	0.895066	1.48045	0.925528	0.865085	0.968	0.929	1.012	0.938	1.187	0.964	0.978	0.955	0.884	1.578	0.78	0.897	1.155	0.679168
A0A445D9R0	215	S	TPR_REGION domain-containing protein(predicted) OS=Arachis hypogaea OX=3818 GN=Ahy_A05g025844 PE=4 SV=1	Ahy_A05g025844	0.997	TPTDDADMPESSSPSPSPSPSPSPSER	26	S23	9.01313e-14	35	2822.13	0.906686	0.823614	0.821563	1.49207	1.05191	0.904156	0.968	0.929	1.012	0.938	1.187	0.964	0.937	0.887	0.812	1.591	0.886	0.938	1.296	0.305541
A0A445D9R0	211	S	TPR_REGION domain-containing protein(predicted) OS=Arachis hypogaea OX=3818 GN=Ahy_A05g025844 PE=4 SV=1	Ahy_A05g025844	1	TPTDDADMPESSSPSPSPSPSPSPSER	29	S19	1.22522e-11	19	2902.1	0.917727	0.796082	0.824847	1.4967	1.04991	0.91473	0.968	0.929	1.012	0.938	1.187	0.964	0.948	0.857	0.815	1.596	0.885	0.949	1.309	0.286352
A0A445D9R0	207	S	TPR_REGION domain-containing protein(predicted) OS=Arachis hypogaea OX=3818 GN=Ahy_A05g025844 PE=4 SV=1	Ahy_A05g025844	1	TPTDDADMPESSSPSPSPSPSPSPSER	44	S15	6.0997e-12	18	2918.1	1.05674	0.936608	1.01983	0.962746	1.0518	0.972282	0.968	0.929	1.012	0.938	1.187	0.964	1.092	1.008	1.008	1.026	0.886	1.009	0.94	0.301224
A0A444WQT2	58	S	Fe2OG dioxygenase domain-containing protein OS=Arachis hypogaea OX=3818 GN=Ahy_Scaffold1g106620 PE=3 SV=1	Ahy_Scaffold1g106620	1	EIDSPDEVVR	1	S4	0.04205	1	1238.53	1.04254	0.914683	1.14422		0.898551		1.176	1.22	1.261	0.785	0.795	0.771	0.887	0.75	0.907		1.13		1.333
A0A444WQT2	11	S	Fe2OG dioxygenase domain-containing protein OS=Arachis hypogaea OX=3818 GN=Ahy_Scaffold1g106620 PE=3 SV=1	Ahy_Scaffold1g106620	1	VESLASSGIQSIPK	6	S3	4.18828e-06	6	1495.74	1.11628	1.04063	1.06904	1.02343	0.796853	0.953767	1.176	1.22	1.261	0.785	0.795	0.771	0.949	0.853	0.848	1.304	1.002	1.237	1.337	0.0319985
A0A445BPJ4	216	S	vacuolar protein sorting-associated protein 26B isoform X1(predicted) OS=Arachis hypogaea OX=3818 GN=Ahy_A09g046349 PE=3 SV=1	Ahy_A09g046349	1	RESTGSGTNTHVETETLAK	4	S3	8.82653e-07	5	2097.94	0.597684	1.1458	0.731615	1.31851	1.13765	1.06875	0.981	0.824	0.931	1.032	1.06	1.169	0.609	1.391	0.786	1.278	1.073	0.914	1.172	0.467108
A0A445BG34	663	S	Low-temperature-induced 65 kDa protein(predicted) OS=Arachis hypogaea OX=3818 GN=Ahy_A09g042483 PE=4 SV=1	Ahy_A09g042483	1	GGEDLTLNKNSGEIQAEGEK	5	S11	6.16176e-07	5	2168.97	1.00441	0.975852	0.829241	1.19415	1.00482	0.991536	1.124	0.588	1.02	1.068	1.131	1.063	0.894	1.66	0.813	1.118	0.888	0.933	0.873	0.726182
A0A445BG34	623	S	Low-temperature-induced 65 kDa protein(predicted) OS=Arachis hypogaea OX=3818 GN=Ahy_A09g042483 PE=4 SV=1	Ahy_A09g042483	1	SETVAETEESNVSSPGK	6	S14	2.45711e-08	6	1830.76	0.80769	1.10175	0.976281	1.279	0.912459	0.92282	1.124	0.588	1.02	1.068	1.131	1.063	0.719	1.874	0.957	1.198	0.807	0.868	0.809	0.666962
A0A445BG34	34	S	Low-temperature-induced 65 kDa protein(predicted) OS=Arachis hypogaea OX=3818 GN=Ahy_A09g042483 PE=4 SV=1	Ahy_A09g042483	1	SHQEQDENDEQQPPFNDAASQLEEQNSDPEKK	8	S27	1.75765e-06	9	3791.56	1.08326	0.999504	1.07249	1.00398	1.00327	0.837495	1.124	0.588	1.02	1.068	1.131	1.063	0.964	1.7	1.051	0.94	0.887	0.788	0.704	0.155656
A0A445BG34	79	S	Low-temperature-induced 65 kDa protein(predicted) OS=Arachis hypogaea OX=3818 GN=Ahy_A09g042483 PE=4 SV=1	Ahy_A09g042483	0.999	VLDHVHDNSSSEDQNSPVHHDINEPENQQVDR	1	S16	2.93675e-06	1	3770.61							1.124	0.588	1.02	1.068	1.131	1.063
A0A444XX80	79	S	Pentatricopeptide repeat-containing protein(predicted) OS=Arachis hypogaea OX=3818 GN=Ahy_B09g100236 PE=4 SV=1	Ahy_B09g100236	0.999	VLDHVHDNSSSEDQNSPVHHDINEPENQQVDR	1	S16	2.93675e-06	1	3770.61
A0A445BG34	263	T	Low-temperature-induced 65 kDa protein(predicted) OS=Arachis hypogaea OX=3818 GN=Ahy_A09g042483 PE=4 SV=1	Ahy_A09g042483	0.984	VVGASPTTETNEDITTEPAK	1	T10	0.0596057	1	2139.97	1.2988	0.939457	0.887535	1.28116	0.636625	0.956422	1.124	0.588	1.02	1.068	1.131	1.063	1.156	1.598	0.87	1.2	0.563	0.9	0.735	0.314543
A0A444XX80	263	T	Pentatricopeptide repeat-containing protein(predicted) OS=Arachis hypogaea OX=3818 GN=Ahy_B09g100236 PE=4 SV=1	Ahy_B09g100236	0.984	VVGASPTTETNEDITTEPAK	1	T10	0.0596057	1	2139.97	1.2988	0.939457	0.887535	1.28116	0.636625	0.956422
A0A445E4F0	318	T	ANK_REP_REGION domain-containing protein OS=Arachis hypogaea OX=3818 GN=Ahy_A03g016803 PE=4 SV=1	Ahy_A03g016803	1	QTVSDIKHEVHYQLEHTR	6	T2	6.68755e-08	6	2300.08	0.938881	0.805304	0.79119	1.45141	1.1453	0.86792
A0A444WT68	55	S	DUF1685 family protein(predicted) OS=Arachis hypogaea OX=3818 GN=Ahy_Scaffold1g106910 PE=4 SV=1	Ahy_Scaffold1g106910	1	QRSWSPDAYRDEAWLR	5	S3	0.00591716	5	2115.94	1.13372	0.899548	1.01439	1.06002	0.924171	0.968149
A0A444WT68	80	S	DUF1685 family protein(predicted) OS=Arachis hypogaea OX=3818 GN=Ahy_Scaffold1g106910 PE=4 SV=1	Ahy_Scaffold1g106910	1	SRSVTDEDVNELK	1	S3	8.81268e-06	6	1571.69	1.29814	0.945528	1.0884	1.15317	0.775848	0.738913
A0A445CKN9	99	S	Transcription repressor OS=Arachis hypogaea OX=3818 GN=Ahy_A06g026478 PE=4 SV=1	Ahy_A06g026478	1	FFFSSPGR	3	S5	0.00561043	3	1024.43	1.2887	1.16469	1.28873	0.74008	0.756815	0.76098
A0A445ENL0	68	S	Hydroxyproline-rich glycoprotein family protein(predicted) OS=Arachis hypogaea OX=3818 GN=Ahy_A01g001529 PE=4 SV=1	Ahy_A01g001529	1	ISPPPVQPPPPQIQKPVLSSEKSLSDGSVSGFFR	7	S23	2.02653e-05	6	3682.89	0.823113	0.80092	0.985843	1.0424	1.25093	1.0968	1.003	1.295	1.529	0.496	0.641	1.047	0.821	0.618	0.645	2.102	1.952	1.048	2.448	0.0225348
A0A445CG50	334	S	Phospho-2-dehydro-3-deoxyheptonate aldolase OS=Arachis hypogaea OX=3818 GN=Ahy_A07g036416 PE=3 SV=1	Ahy_A07g036416	1	LDSTSGLYYDCSAHMLWVGER	5	S3	4.8543e-09	5	2540.06	0.956026	0.736062	1.07255	1.16675	1.04721	1.0214
A0A445DQT9	765	S	Mg-protoporphyrin IX chelatase OS=Arachis hypogaea OX=3818 GN=Ahy_A03g011472 PE=3 SV=1	Ahy_A03g011472	1	KDPLESIDSGLLVIEK	3	S9	0.0504251	3	1835.94	1.09002	1.22309	1.32202	0.711594	0.804779	0.848487	1.041	1.124	1.106	0.916	0.857	0.958	1.047	1.088	1.195	0.777	0.939	0.886	0.781	0.0221818
A0A445CPN0	718	S	Potassium transporter OS=Arachis hypogaea OX=3818 GN=Ahy_A06g027756 PE=3 SV=1	Ahy_A06g027756	0.995	ASSDPIVHVAPNK	12	S3	5.67401e-06	12	1414.67	0.45883	0.414464	0.457872	2.00367	1.14562	1.51955
A0A445CPN0	163	S	Potassium transporter OS=Arachis hypogaea OX=3818 GN=Ahy_A06g027756 PE=3 SV=1	Ahy_A06g027756	1	ELSNYKLDTPSNK	8	S3	0.000705098	3	1588.73	0.865444	0.919418	0.875419	1.39596	0.979647	0.964107
A0A445CPN0	33	S	Potassium transporter OS=Arachis hypogaea OX=3818 GN=Ahy_A06g027756 PE=3 SV=1	Ahy_A06g027756	1	KVSWAK	3	S3	0.0820028	3	798.391	0.0812231	0.104131	0.0956933	2.83255	1.41594	1.47046
A0A445CPN0	42	S	Potassium transporter OS=Arachis hypogaea OX=3818 GN=Ahy_A06g027756 PE=3 SV=1	Ahy_A06g027756	1	RVDSLNLEAGR	7	S4	1.26435e-06	7	1309.63	0.435445	0.475972	0.339179	1.87415	1.38414	1.49112
A0A445CPN0	731	T	Potassium transporter OS=Arachis hypogaea OX=3818 GN=Ahy_A06g027756 PE=3 SV=1	Ahy_A06g027756	0.982	SSTFSDPPIQGAEDEVK	1	T3	7.34812e-05	2	1886.81				0.914235	0.992428	1.09334
A0A445DMH3	292	S	DUF676 domain-containing protein OS=Arachis hypogaea OX=3818 GN=Ahy_A03g010508 PE=3 SV=1	Ahy_A03g010508	0.978	STSPANVNGDSSPLLSDRPHK	1	S3	0.0089054	1	2261.01	0.815442	0.81936	0.970245	1.18833	1.04594	1.16068
A0A444XPW7	260	S	Magnesium transporter OS=Arachis hypogaea OX=3818 GN=Ahy_B09g097750 PE=3 SV=1	Ahy_B09g097750	1	GGGGAWFAASPTIGSKISR	2	S10	0.0232323	2	2059.84	1
A0A445BIE2	254	S	Magnesium transporter OS=Arachis hypogaea OX=3818 GN=Ahy_A09g043467 PE=3 SV=1	Ahy_A09g043467	1	GGGGAWFAASPTIGSKISR	2	S10	0.0232323	2	2059.84	1
A0A444XPW7	262	T	Magnesium transporter OS=Arachis hypogaea OX=3818 GN=Ahy_B09g097750 PE=3 SV=1	Ahy_B09g097750	0.99	GGGGAWFAASPTIGSKISR	2	T12	0.0232323	2	2059.84	1
A0A445BIE2	256	T	Magnesium transporter OS=Arachis hypogaea OX=3818 GN=Ahy_A09g043467 PE=3 SV=1	Ahy_A09g043467	0.99	GGGGAWFAASPTIGSKISR	2	T12	0.0232323	2	2059.84	1
A0A444XPW7	265	S	Magnesium transporter OS=Arachis hypogaea OX=3818 GN=Ahy_B09g097750 PE=3 SV=1	Ahy_B09g097750	0.99	GGGGAWFAASPTIGSKISR	2	S15	0.0232323	2	2059.84	1
A0A445BIE2	259	S	Magnesium transporter OS=Arachis hypogaea OX=3818 GN=Ahy_A09g043467 PE=3 SV=1	Ahy_A09g043467	0.99	GGGGAWFAASPTIGSKISR	2	S15	0.0232323	2	2059.84	1
A0A444XPW7	244	S	Magnesium transporter OS=Arachis hypogaea OX=3818 GN=Ahy_B09g097750 PE=3 SV=1	Ahy_B09g097750	1	KLASASPVSGSR	16	S6	7.55588e-06	15	1239.61	0.726662	0.705711	0.939821	1.62179	0.926144	1.07987
A0A445BIE2	238	S	Magnesium transporter OS=Arachis hypogaea OX=3818 GN=Ahy_A09g043467 PE=3 SV=1	Ahy_A09g043467	1	KLASASPVSGSR	16	S6	7.55588e-06	15	1239.61	0.726662	0.705711	0.939821	1.62179	0.926144	1.07987
A0A444XPW7	249	S	Magnesium transporter OS=Arachis hypogaea OX=3818 GN=Ahy_B09g097750 PE=3 SV=1	Ahy_B09g097750	1	KLASASPVSGSR	6	S11	0.000174377	6	1319.58	0.945547	0.742464	1.02348	1.40924	0.979832	0.899434
A0A445BIE2	243	S	Magnesium transporter OS=Arachis hypogaea OX=3818 GN=Ahy_A09g043467 PE=3 SV=1	Ahy_A09g043467	1	KLASASPVSGSR	6	S11	0.000174377	6	1319.58	0.945547	0.742464	1.02348	1.40924	0.979832	0.899434
A0A444XPW7	120	S	Magnesium transporter OS=Arachis hypogaea OX=3818 GN=Ahy_B09g097750 PE=3 SV=1	Ahy_B09g097750	1	RLPQVGSGHQQEGDGK	5	S7	2.43483e-07	5	1772.81	0.680055	0.666146	0.922705	1.52733	1.10725	1.09652
A0A445BFQ0	137	S	DUF4005 domain-containing protein OS=Arachis hypogaea OX=3818 GN=Ahy_A09g042384 PE=4 SV=1	Ahy_A09g042384	1	LASGSNGTAEEAAAIK	5	S3	1.53382e-07	5	1570.7	0.989303	0.753815	0.616746	1.31021	1.14201	1.18791
A0A445BFQ0	402	S	DUF4005 domain-containing protein OS=Arachis hypogaea OX=3818 GN=Ahy_A09g042384 PE=4 SV=1	Ahy_A09g042384	0.993	SSSHVGATNPWSAIK	6	S3	8.77417e-05	6	1621.74	0.755268	0.700665	0.842438	1.42098	1.23016	1.05049
A0A444YJV4	18	S	DUF1624 domain-containing protein OS=Arachis hypogaea OX=3818 GN=Ahy_B06g081012 PE=4 SV=1	Ahy_B06g081012	1	LNVSEAVPSDDSDKKPPK	2	S9	0.00456659	2	2085.91	0.768751	0.683687	0.585916	1.70384	1.09407	1.16374
A0A444YJV4	21	S	DUF1624 domain-containing protein OS=Arachis hypogaea OX=3818 GN=Ahy_B06g081012 PE=4 SV=1	Ahy_B06g081012	1	LNVSEAVPSDDSDKKPPK	2	S12	0.00456659	2	2085.91	0.768751	0.683687	0.585916	1.70384	1.09407	1.16374
A0A444XCV4	189	S	Rho_N domain-containing protein OS=Arachis hypogaea OX=3818 GN=Ahy_B09g095080 PE=4 SV=1	Ahy_B09g095080	1	HDDEPEIDSETDIDHEPEPDLDPK	24	S9	1.89258e-16	29	2867.14	1.24278	1.07465	1.10125	0.95296	0.857827	0.770534
A0A444XCV4	191	T	Rho_N domain-containing protein OS=Arachis hypogaea OX=3818 GN=Ahy_B09g095080 PE=4 SV=1	Ahy_B09g095080	1	HDDEPEIDSETDIDHEPEPDLDPK	20	T11	1.54867e-09	11	2947.11	1.37991	1.07965	0.919141	1.0054	1.02255	0.593343
A0A445E8Q0	22	S	Bromo domain-containing protein OS=Arachis hypogaea OX=3818 GN=Ahy_A02g006047 PE=4 SV=1	Ahy_A02g006047	1	TMSNIGR	10	S3	0.155889	5	858.354	0.718035	0.695775	0.724501	1.88445	1.05262	0.924624
A0A445ALS1	678	S	SANT domain-containing protein OS=Arachis hypogaea OX=3818 GN=Ahy_B01g051421 PE=4 SV=1	Ahy_B01g051421	1	FEKLSPERER	5	S5	0.0237252	5	1370.65	0.893077	0.838462	0.660415	1.37295	1.08378	1.15132
A0A445E6Z9	259	T	DEAD-box ATP-dependent RNA helicase 38(predicted) OS=Arachis hypogaea OX=3818 GN=Ahy_A02g005555 PE=4 SV=1	Ahy_A02g005555	0.995	AQVVIGTPGTIK	5	T7	0.00389052	6	1263.67	0.932038	0.790322	0.835633	1.23659	1.18393	1.02149	0.919	1	0.904	1.068	1.049	1.057	1.014	0.79	0.924	1.158	1.129	0.966	1.192	0.125853
A0A444YFR1	100	S	Aa_trans domain-containing protein OS=Arachis hypogaea OX=3818 GN=Ahy_B07g088860 PE=3 SV=1	Ahy_B07g088860	0.996	SASYLDAVHSHLGLK	4	S1	9.29728e-08	5	1677.8	1.05127	0.904374	1.02155	1.04676	0.887231	1.08882
A0A444Z1R8	17	S	Cyclic nucleotide-binding domain-containing protein OS=Arachis hypogaea OX=3818 GN=Ahy_B05g075665 PE=4 SV=1	Ahy_B05g075665	1	KESKDEEQYDETLNSK	8	S3	4.56227e-06	7	2022.85	0.707725	0.550526	0.810793	1.32179	1.3121	1.29706
A0A445DNZ4	153	S	TCP domain-containing protein OS=Arachis hypogaea OX=3818 GN=Ahy_A03g010917 PE=4 SV=1	Ahy_A03g010917	0.996	GATATATPYLSHAASFSAAR	8	S15	6.92782e-10	8	2030.93	1.17393	0.99131	1.15725	0.905476	0.876806	0.895228
A0A445DNZ4	132	S	TCP domain-containing protein OS=Arachis hypogaea OX=3818 GN=Ahy_A03g010917 PE=4 SV=1	Ahy_A03g010917	0.997	SSGSTISSPSHYFR	12	S8	1.58724e-07	12	1592.67	1.16358	0.995159	0.996839	1.07847	0.922328	0.843619
A0A444Z2T8	301	S	Myb proto-oncogene protein(predicted) OS=Arachis hypogaea OX=3818 GN=Ahy_B05g076221 PE=4 SV=1	Ahy_B05g076221	0.994	ATLAATGSSPSR	6	S9	0.000153926	6	1198.55	0.94043	0.786485	0.812089	1.53729	0.980825	0.942877
A0A445D0R1	301	S	Myb proto-oncogene protein(predicted) OS=Arachis hypogaea OX=3818 GN=Ahy_A05g022347 PE=4 SV=1	Ahy_A05g022347	0.994	ATLAATGSSPSR	6	S9	0.000153926	6	1198.55	0.94043	0.786485	0.812089	1.53729	0.980825	0.942877
A0A444Z2T8	120	S	Myb proto-oncogene protein(predicted) OS=Arachis hypogaea OX=3818 GN=Ahy_B05g076221 PE=4 SV=1	Ahy_B05g076221	1	KETEFAAGGGGGSPK	6	S13	0.000147026	6	1472.64
A0A444Z2T8	279	T	Myb proto-oncogene protein(predicted) OS=Arachis hypogaea OX=3818 GN=Ahy_B05g076221 PE=4 SV=1	Ahy_B05g076221	1	TPTVQQNVVSHPTR	3	T1	1.48121e-06	5	1643.79	0.748719	0.732013	0.92553	1.29762	1.25165	1.04446
A0A445D0R1	279	T	Myb proto-oncogene protein(predicted) OS=Arachis hypogaea OX=3818 GN=Ahy_A05g022347 PE=4 SV=1	Ahy_A05g022347	1	TPTVQQNVVSHPTR	3	T1	1.48121e-06	5	1643.79	0.748719	0.732013	0.92553	1.29762	1.25165	1.04446
A0A444X619	688	S	Eukaryotic translation initiation factor 3 subunit B OS=Arachis hypogaea OX=3818 GN=Ahy_B10g104643 PE=3 SV=1	Ahy_B10g104643	1	DGEASDEEEEYEAK	193	S5	8.90785e-08	33	1680.58	1.16696	1.12738	0.864892	1.12992	0.873497	0.837353	1.135	1.168	1.145	0.858	0.853	0.846	1.028	0.965	0.755	1.317	1.024	0.99	1.212	0.213153
A0A444X619	694	Y	Eukaryotic translation initiation factor 3 subunit B OS=Arachis hypogaea OX=3818 GN=Ahy_B10g104643 PE=3 SV=1	Ahy_B10g104643	1	LRDGEASDEEEEYEAK	1	Y13	0.0652361	1	2029.73	1.52057	0.991706	1.53215	0.807475	0.642644	0.505455	1.135	1.168	1.145	0.858	0.853	0.846	1.34	0.849	1.338	0.941	0.753	0.597	0.65	0.100704
A0A444X619	167	T	Eukaryotic translation initiation factor 3 subunit B OS=Arachis hypogaea OX=3818 GN=Ahy_B10g104643 PE=3 SV=1	Ahy_B10g104643	1	VPDEWAPPETSPYTPGENLQHWLTDSK	3	T14	1.95019e-05	3	3174.41	0.984452	0.909223	1.10633				1.135	1.168	1.145	0.858	0.853	0.846	0.867	0.778	0.966
A0A444X619	277	S	Eukaryotic translation initiation factor 3 subunit B OS=Arachis hypogaea OX=3818 GN=Ahy_B10g104643 PE=3 SV=1	Ahy_B10g104643	1	YLVTYSSHEPSNPR	6	S11	9.55807e-06	6	1729.76	1.08551	1.08575	1.20751	1.02577	0.779015	0.816446	1.135	1.168	1.145	0.858	0.853	0.846	0.956	0.93	1.055	1.196	0.913	0.965	1.045	0.691238
A0A445A6Q1	198	S	BAG family molecular chaperone regulator 7(predicted) OS=Arachis hypogaea OX=3818 GN=Ahy_B03g067376 PE=4 SV=1	Ahy_B03g067376	1	KYTFEVESADAEK	3	S8	5.61147e-08	3	1596.68	0.883132	0.853375	0.874557	1.5834	1.04125	0.764283	1	0.847	0.865	1.135	1.106	1.043	0.883	1.008	1.011	1.395	0.941	0.733	1.058	0.91326
A0A445A6Q1	234	S	BAG family molecular chaperone regulator 7(predicted) OS=Arachis hypogaea OX=3818 GN=Ahy_B03g067376 PE=4 SV=1	Ahy_B03g067376	1	IVEIEEPSDHR	6	S8	0.0147224	6	1403.62	0.944489	0.784805	0.84524	1.28501	0.984012	1.15645	1	0.847	0.865	1.135	1.106	1.043	0.944	0.927	0.977	1.132	0.89	1.109	1.099	0.319306
[truncated: 8,459 more rows]

## Sheet: Peptide_quant
Modified sequence	Modifications	Qvality PEP	PSMs	Protein accession	Positions in Master Proteins	AP1	AP2	AP3	UP1	UP2	UP3
[truncated: 14,850 more rows]
