# Supplementary material for: Deciphering the Proteome and Phosphoproteome of Peanut (Arachis hypogaea L.) Pegs Penetrating into the Soil
Source: Int J Mol Sci. 2025 Jan 14;26(2):634. doi: 10.3390/ijms26020634 (PMC11765555; doi:10.3390/ijms26020634)
Supplement: Supplementary file 1 [file ijms-26-00634-s001.zip › Supplementary Table S5.xlsx]

## Sheet: motif-x
	Motif Logo				Motif	Motif Score	Foreground		Background		Fold Increase	Rank			Motif Logo				Motif
					xxxxPx_S_PxxxRx	38.29	47	7556	340	1539068	28.2	2							xxxRxx_S_PxYxxx
					xxxxPx_S_Pxxxxx	32.00	366	7509	6217	1538728	12.1	10							xxxxPx_S_PxxxRx
					xxxxxx_S_PxRxxx	32.00	216	7143	3874	1532511	12	11							xxxxxx_T_PRxxxx
					xxxxxx_S_PRxxxx	32.00	182	6927	3222	1528637	12.5	9							xxxxxx_S_GPLxxx
					xxxRxx_S_PxYxxx	38.93	21	6745	100	1525415	47.5	1							xxxxPx_T_Pxxxxx
					xxxRxx_S_Pxxxxx	28.52	160	6724	3288	1525315	11	12							xxxxxx_S_DDDxxx
					xxxGxx_S_Pxxxxx	26.30	155	6564	3547	1522027	10.1	16							xxxxxD_S_DxDxxx
					xxxxxx_S_PxxxxR	25.68	126	6409	2887	1518480	10.3	15							xLxKxx_S_Fxxxxx
					xxxxxx_S_PxKxxx	24.93	115	6283	2756	1515593	10.1	16							xxxxxx_S_PRxxxx
					xxxRSx_S_xxxxxx	32.00	281	6168	8984	1512837	7.7	24							xxxxPx_S_Pxxxxx
					xxxxxG_S_Pxxxxx	23.95	106	5887	2704	1503853	10	18
					xxxxxx_S_PKxxxx	23.31	92	5781	2417	1501149	9.9	19
					xxxxxx_S_PxxxxK	22.60	84	5689	2327	1498732	9.5	21
					xLxRxx_S_xxxxxx	32.00	213	5605	7276	1496405	7.8	23
					xxxxxx_S_PxHxxx	22.47	59	5392	1506	1489129	10.8	14
					xxxxxx_S_Pxxxxx	16.00	757	5333	41014	1487623	5.1	38
					xxxxxx_S_DxExxx	32.00	218	4576	6267	1446609	11	12
					xxxRxx_S_xDxxxx	29.65	80	4358	2901	1440342	9.1	22
					xxxRxx_S_xGxxxx	26.28	84	4278	3978	1437441	7.1	26
					xxxRxx_S_xSxxxx	23.70	108	4194	7017	1433463	5.3	35
					xLxKxx_S_Fxxxxx	36.35	20	4086	403	1426446	17.3	8
					xxxKSx_S_xxxxxx	27.21	90	4066	7453	1426043	4.2	48
					xxxxxG_S_xxGxxx	23.27	73	3976	7151	1418590	3.6	50
					xxxxxx_S_ExExxx	32.00	105	3903	7696	1411439	4.9	41
					xxxxxx_S_DDDxxx	41.82	50	3798	865	1403743	21.4	6
					xxxxxx_S_FRxxxx	25.18	53	3748	3316	1402878	6	28
					xxxxxD_S_DxDxxx	39.94	31	3695	617	1399562	19	7
					xxxxxx_S_FxxRxx	25.34	47	3664	2943	1398945	6.1	27
					xxxxxx_S_DExxxx	25.14	55	3617	4706	1396002	4.5	47
					xxxxxx_S_GPLxxx	39.91	25	3562	376	1391296	26	4
					xxxxxG_S_xxxxxx	16.00	366	3537	80621	1390920	1.8	61
					xxxRxx_S_xPxxxx	23.38	51	3171	2895	1310299	7.3	25
					xxxKxx_S_xDxxxx	22.54	40	3120	3529	1307404	4.7	44
					xxxRxx_S_xxGxxx	23.68	30	3080	2306	1303875	5.5	30
					xxxxxx_S_xGExxx	23.32	39	3050	3539	1301569	4.7	44
					xxxRRx_S_xxxxxx	24.55	44	3011	3525	1298030	5.4	31
					xxxxSx_S_Fxxxxx	26.73	70	2967	6039	1294505	5.1	38
					xxxKxx_S_xPxxxx	22.90	38	2897	3460	1288466	4.9	41
					xxxxxx_S_ExDxxx	27.63	55	2859	4613	1285006	5.4	31
					xxxRxx_S_xExxxx	22.57	29	2804	2608	1280393	5.1	38
					xxxxxK_S_xDxxxx	23.44	38	2775	3249	1277785	5.4	31
					xxxxxD_S_Dxxxxx	22.95	38	2737	3816	1274536	4.6	46
					xxxKxx_S_xxxxxx	16.00	239	2699	63152	1270720	1.8	61
					xxxxRx_S_xxxxxx	16.00	212	2460	56363	1207568	1.8	61
					xxxRxx_S_xxxxxx	16.00	183	2248	32715	1151205	2.9	52
					xxxxDx_S_xDxxxx	22.45	31	2065	3144	1118490	5.3	35
					xDDxxx_S_xxxxxx	22.76	36	2034	4032	1115346	4.9	41
					RxxSxx_S_xxxxxx	20.29	44	1998	7066	1111314	3.5	51
					xxxxxx_S_xxGxxx	11.56	194	1954	65170	1104248	1.7	66
					xxxxxx_S_xRxxxx	12.70	152	1760	47596	1039078	1.9	59
					xxxxxx_S_APxxxx	19.19	29	1608	3382	991482	5.3	35
					xxxxxx_S_DxDxxx	19.55	27	1579	2919	988100	5.8	29
					xxxxxx_S_xExxxx	12.21	158	1552	54922	985181	1.8	61
					xxxxxx_S_xDxxxx	13.21	134	1394	44632	930259	2	58
					xxxxxx_S_xGxxxx	12.09	149	1260	56649	885627	1.8	61
					xxxxxx_S_xPxxxx	12.60	139	1111	53954	828978	1.9	59
					xxxGxx_S_xKxxxx	17.25	26	972	3804	775024	5.4	31
					xDxxxx_S_xxxxxx	11.06	91	946	34114	771220	2.2	56
					xxxxxx_S_xHxxxx	10.17	69	855	24934	737106	2.4	55
					xxxxxx_S_Fxxxxx	9.51	73	786	29635	712172	2.2	56
					xxxxSx_S_xxxxxx	6.61	143	713	90226	682537	1.5	68
					xxxSxx_S_xxxxxx	6.65	105	570	66131	592311	1.6	67
					xxxxPx_T_Pxxxxx	32.00	128	1106	4181	863972	23.9	5
					xxxxxx_T_PRxxxx	27.48	60	978	1936	859791	27.2	3
					xxxxxx_T_Pxxxxx	16.00	415	918	39964	857855	9.7	20
					xxxRxx_T_xxxxxx	16.00	108	503	42090	817891	4.2	48
					xxxxxx_T_Dxxxxx	10.24	51	395	35819	775801	2.8	53
					xxxKxx_T_xxxxxx	10.32	57	344	47229	739982	2.6	54

## Sheet: motif annotation
Protein accession	Position	Amino acid	Motif logo
A0A445AC40	1115	S	xxxxxx_S_DxExxx		Protein TIF31(predicted) OS=Arachis hypogaea OX=3818 GN=Ahy_B02g057562 PE=4 SV=1
A0A444YM00	254	S	xDDxxx_S_xxxxxx
A0A444YM00	219	S	RxxSxx_S_xxxxxx
A0A444Z0H9	820	S	xxxxSx_S_xxxxxx		synaptotagmin-4(predicted) OS=Arachis hypogaea OX=3818 GN=Ahy_B05g075073 PE=4 SV=1
A0A444Z0H9	739	S	xxxKxx_S_xDxxxx
A0A445EEC7	370	T	xxxxPx_T_Pxxxxx		Protein kinase domain-containing protein OS=Arachis hypogaea OX=3818 GN=Ahy_A02g008033 PE=3 SV=1
A0A445EUA2	144	S	xxxGxx_S_Pxxxxx
A0A445DRN7	291	T	xxxxxx_T_Pxxxxx
A0A445A4I0	232	S	xxxxxx_S_xPxxxx		Protein kinase domain-containing protein OS=Arachis hypogaea OX=3818 GN=Ahy_B03g066637 PE=4 SV=1
A0A445A4I0	42	S	xxxRRx_S_xxxxxx
A0A445A4I0	692	S	xxxxRx_S_xxxxxx
A0A445A4I0	126	S	xxxGxx_S_Pxxxxx
A0A445A4I0	185	S	xxxxxG_S_xxGxxx
A0A445DR24	150	S	xxxxxx_S_Pxxxxx		Protein kinase domain-containing protein OS=Arachis hypogaea OX=3818 GN=Ahy_A03g011554 PE=4 SV=1
A0A445DR24	154	S	xxxxxG_S_Pxxxxx
A0A445DR24	117	T	xxxxPx_T_Pxxxxx
A0A444ZWI0	115	T	xxxxPx_T_Pxxxxx		Protein kinase domain-containing protein OS=Arachis hypogaea OX=3818 GN=Ahy_B03g063207 PE=4 SV=1
A0A445DR24	30	S	xxxxxG_S_xxxxxx		Protein kinase domain-containing protein OS=Arachis hypogaea OX=3818 GN=Ahy_A03g011554 PE=4 SV=1
A0A444ZWI0	30	S	xxxxxG_S_xxxxxx
A0A445DR24	495	S	xxxxxx_S_PxHxxx
A0A445DR24	89	S	xxxRxx_S_xSxxxx
A0A444ZWI0	87	S	xxxRxx_S_xSxxxx
A0A445DR24	91	S	xxxRxx_S_Pxxxxx
A0A444ZWI0	89	S	xxxRxx_S_Pxxxxx
A0A444Y8R5	46	S	xxxxxx_S_PRxxxx
A0A445BQZ9	79	S	xxxxxx_S_Pxxxxx
A0A445BRN8	23	S	xxxxxG_S_xxxxxx
A0A445BRF4	129	S	xxxRxx_S_xGxxxx
A0A444YGA0	129	S	xxxRxx_S_xGxxxx
A0A445CJT1	129	S	xxxRxx_S_xGxxxx
A0A445BRF4	184	S	xxxxPx_S_Pxxxxx
A0A444ZS42	225	S	xxxxxx_S_PxxxxR
A0A444ZS42	521	S	xxxxxG_S_xxxxxx
A0A444ZS42	227	S	xxxRSx_S_xxxxxx
A0A445EP57	60	S	xxxRSx_S_xxxxxx
A0A445AUQ7	60	S	xxxRSx_S_xxxxxx
A0A444YVV2	102	S	xxxRSx_S_xxxxxx
A0A444X6Z6	13	S	xxxRxx_S_Pxxxxx
A0A444ZVB6	157	S	xxxxxx_S_xRxxxx
A0A444ZVB6	185	T	xxxxxx_T_PRxxxx
A0A444ZVB6	188	S	xxxxPx_S_Pxxxxx
A0A444ZVB6	99	S	xxxxxG_S_xxxxxx
A0A444ZVB6	173	S	xxxxSx_S_xxxxxx
A0A444ZVB6	103	S	xxxxxx_S_xDxxxx
A0A444ZVB6	200	S	xxxxxx_S_DxExxx
A0A444ZVB6	144	S	xxxRxx_S_xDxxxx
A0A445CSJ4	189	S	xxxGxx_S_Pxxxxx
A0A445CSJ4	241	S	xxxxxx_S_FxxRxx
A0A444YR45	165	S	xxxxxx_S_FxxRxx
A0A445CS21	214	S	xxxxxx_S_Pxxxxx
A0A445EIC9	63	T	xxxxPx_T_Pxxxxx
A0A445B8S4	11	T	xxxxPx_T_Pxxxxx
A0A445E1M2	111	S	xxxxxx_S_Fxxxxx
A0A445BJD8	161	S	xxxRxx_S_xGxxxx
A0A444Z989	31	S	xxxRxx_S_xDxxxx
G0Y6T6	939	S	xxxxxx_S_PRxxxx
G0Y6T6	573	S	xxxGxx_S_Pxxxxx
G0Y6T6	962	S	xLxKxx_S_Fxxxxx
A0A444WSZ8	632	T	xxxxxx_T_Pxxxxx
A0A444WSZ8	347	T	xxxxxx_T_Pxxxxx
A0A444ZA45	252	T	xxxxxx_T_Pxxxxx
A0A445DDA8	198	S	xxxxxx_S_Pxxxxx
A0A445DDA8	207	S	xxxxxx_S_FxxRxx
A0A445D0S1	190	S	xxxRxx_S_Pxxxxx
A0A444ZXX6	491	S	xxxxxx_S_Pxxxxx
A0A445DSV9	491	S	xxxxxx_S_Pxxxxx
A0A444ZXX6	374	S	xxxxxx_S_Pxxxxx
A0A445DSV9	374	S	xxxxxx_S_Pxxxxx
A0A444ZXX6	366	S	xxxxPx_S_Pxxxxx
A0A445DSV9	366	S	xxxxPx_S_Pxxxxx
A0A444ZXX6	329	S	xxxxxx_S_Pxxxxx
A0A445DSV9	329	S	xxxxxx_S_Pxxxxx
A0A444ZXX6	405	S	xxxxxx_S_PKxxxx
A0A445DSV9	405	S	xxxxxx_S_PKxxxx
A0A444ZXX6	92	S	xxxRSx_S_xxxxxx
A0A445DSV9	92	S	xxxRSx_S_xxxxxx
A0A444ZXX6	29	S	xxxxxG_S_xxxxxx
A0A445DSV9	29	S	xxxxxG_S_xxxxxx
A0A444ZXX6	387	S	xxxRxx_S_PxYxxx
A0A444ZXX6	263	S	xxxxxx_S_xHxxxx
A0A445E1C3	777	S	xxxxxG_S_xxxxxx
A0A445BWT0	792	S	xxxxxG_S_xxxxxx
A0A445E1C3	748	S	xxxxxx_S_Pxxxxx
A0A444XB03	217	S	xxxxxx_S_PxxxxK
A0A444XB03	534	S	xxxxxx_S_PxxxxK
A0A444WNN2	105	S	xxxxxx_S_xGxxxx
A0A444WNN2	101	S	xxxxxx_S_ExDxxx
A0A444WQS4	32	T	xxxxPx_T_Pxxxxx
A0A444WQS4	13	S	xxxRxx_S_xPxxxx
A0A445ER96	13	S	xxxRxx_S_xPxxxx
A0A445CB90	57	S	xxxxxG_S_xxxxxx
A0A444X3D2	55	S	xxxxxG_S_xxxxxx
A0A445BSD2	57	S	xxxxxG_S_xxxxxx
A0A445CB90	104	S	xLxRxx_S_xxxxxx
A0A444X3D2	102	S	xLxRxx_S_xxxxxx
A0A445BSD2	104	S	xLxRxx_S_xxxxxx
A0A445CB90	318	S	xxxxxx_S_Pxxxxx
A0A445BSD2	318	S	xxxxxx_S_Pxxxxx
A0A445CB90	252	S	xxxxxx_S_Pxxxxx
A0A445C1W5	8	S	xxxRxx_S_PxYxxx
A0A445C1W5	131	S	xxxRxx_S_Pxxxxx
A0A444ZYF5	125	S	xxxRxx_S_Pxxxxx
A0A445BPG3	979	T	xxxxxx_T_Pxxxxx
A0A445BPG3	697	S	xxxxPx_S_Pxxxxx
A0A445BPG3	1140	T	xxxxxx_T_Pxxxxx
A0A445DP37	402	S	xxxxSx_S_Fxxxxx
A0A444ZV86	988	S	xxxxSx_S_Fxxxxx
A0A445DP37	156	S	xxxxxx_S_PxKxxx
A0A444ZV86	742	S	xxxxxx_S_PxKxxx
A0A445DP37	611	S	xxxxxx_S_PxxxxR
A0A445DP37	610	S	xxxxxx_S_xPxxxx
A0A445DP37	9	S	xxxRSx_S_xxxxxx
A0A444ZV86	595	S	xxxRSx_S_xxxxxx
A0A445DP37	411	S	xxxRSx_S_xxxxxx
A0A444ZV86	997	S	xxxRSx_S_xxxxxx
A0A444XMT0	540	T	xxxxxx_T_Pxxxxx
A0A444XMT0	544	S	xxxxxx_S_Pxxxxx
A0A444XMT0	579	S	xxxxxx_S_xRxxxx
A0A444XMT0	583	S	xxxxRx_S_xxxxxx
A0A445C8F3	339	S	xxxRxx_S_xxxxxx
A0A445C8F3	320	S	xxxxPx_S_Pxxxxx
A0A444Y2P8	235	S	xxxxxx_S_PxRxxx
A0A444WRN9	1165	S	xxxxxx_S_FxxRxx
A0A444WRN9	49	S	xxxxxx_S_PRxxxx
A0A444WRN9	1123	S	xxxRSx_S_xxxxxx
A0A444Z9M3	128	S	xxxRSx_S_xxxxxx
A0A445BAF3	219	S	xxxRxx_S_xPxxxx
A0A444Z763	592	S	xxxxxx_S_xRxxxx
A0A444Z763	324	S	xxxxxx_S_Fxxxxx
A0A445D812	324	S	xxxxxx_S_Fxxxxx
A0A445CBN2	268	T	xxxxxx_T_PRxxxx
A0A445BLQ4	649	S	xxxxxx_S_FRxxxx
A0A444XIM1	649	S	xxxxxx_S_FRxxxx
A0A445BLQ4	654	S	xxxRxx_S_xxxxxx
A0A444XIM1	654	S	xxxRxx_S_xxxxxx
A0A445BLQ4	15	S	xxxxxx_S_DxExxx
A0A444WPJ8	223	S	xxxxxx_S_Pxxxxx
A0A444WPJ8	227	S	xxxxPx_S_Pxxxxx
A0A445D7C5	34	T	xxxxxx_T_Pxxxxx
A0A445C3T7	146	S	xxxRxx_S_xxxxxx
A0A445C3T7	5	S	xxxxxx_S_Pxxxxx
A0A445C3T7	14	S	xxxxxx_S_Pxxxxx
A0A445C3T7	139	S	xxxSxx_S_xxxxxx
A0A444X8C3	139	S	xxxxxx_S_xGxxxx
A0A444ZPX9	157	S	xxxxxx_S_xGxxxx
A0A444X8C3	327	S	xxxxxx_S_PxxxxR
A0A445AFB8	327	S	xxxxxx_S_Pxxxxx
A0A444XBL2	45	S	xxxRSx_S_xxxxxx
A0A445DVA7	47	S	xxxxxG_S_xxGxxx
A0A445E3J7	166	S	xxxxxD_S_Dxxxxx
A0A445E3J7	170	S	xxxxxx_S_xRxxxx
A0A445E3J7	111	S	xxxxxx_S_xxGxxx
A0A445A6E5	111	S	xxxxRx_S_xxxxxx
A0A445B253	116	S	xxxxxx_S_Pxxxxx
A0A445EK30	463	S	xxxxSx_S_Fxxxxx
A0A445AZ07	476	S	xxxxSx_S_Fxxxxx
A0A445EK30	11	S	xxxxxx_S_PRxxxx
A0A445EK30	575	S	xxxxSx_S_xxxxxx
A0A445AZ07	588	S	xxxxSx_S_xxxxxx
A0A444YWU6	40	S	xxxRxx_S_xSxxxx
A0A444X7M0	560	S	xxxGxx_S_Pxxxxx
A0A444X7M0	459	S	xxxxxx_S_Pxxxxx
A0A445B3Q4	458	S	xxxxxx_S_Pxxxxx
A0A445BVP3	332	S	xxxRxx_S_xSxxxx
A0A445BVP3	12	S	xxxxxx_S_PxKxxx
A0A445BVP3	167	S	xxxxRx_S_xxxxxx
A0A445EP90	1177	S	xxxxxx_S_ExDxxx
A0A445E7U3	2210	S	xxxxxx_S_xRxxxx
A0A445E7U3	2211	S	xxxxxx_S_xExxxx
A0A444X9V2	401	S	xDxxxx_S_xxxxxx
A0A444X9V2	754	S	xxxxxx_S_PRxxxx
A0A445CSG3	702	S	xxxxxx_S_PRxxxx
A0A445BM47	814	S	xxxxRx_S_xxxxxx
A0A445BM47	653	S	xxxRSx_S_xxxxxx
A0A445DET4	255	T	xxxxxx_T_Pxxxxx
A0A444X6W2	334	T	xxxxxx_T_Pxxxxx
A0A445DET4	253	S	xxxxxG_S_xxxxxx
A0A444X6W2	332	S	xxxxxG_S_xxxxxx
A0A445DET4	285	S	xxxxxx_S_PxRxxx
A0A445DET4	313	S	xxxxxx_S_DxExxx
A0A444X6W2	392	S	xxxxxx_S_DxExxx
A0A445DET4	114	S	xxxxxx_S_xDxxxx
A0A445DET4	118	S	xxxxxx_S_Pxxxxx
A0A445DET4	289	S	xxxxxx_S_Pxxxxx
A0A445DET4	296	T	xxxxxx_T_Pxxxxx
A0A445DET4	295	S	xxxxxx_S_xPxxxx
A0A444X6W2	374	S	xxxxxx_S_xPxxxx
A0A445DG88	175	S	xxxxxG_S_Pxxxxx
A0A445DJ81	193	S	xxxxxx_S_PxRxxx
A0A445DJ81	195	S	xxxxxx_S_xGxxxx
A0A445DJ81	96	S	xxxKSx_S_xxxxxx
A0A445DJ81	287	S	xxxxxx_S_PxRxxx
A0A445E4P2	602	S	xLxRxx_S_xxxxxx
A0A444YFN5	18	S	xxxRxx_S_xxxxxx
A0A445AMH7	214	S	xxxxxG_S_xxxxxx
A0A445CM82	87	S	xxxGxx_S_Pxxxxx
A0A444XAU9	33	S	xxxKxx_S_xxxxxx
A0A445ECI2	41	T	xxxxxx_T_Pxxxxx
A0A445A6V3	107	S	xxxKxx_S_xxxxxx
A0A445A6V3	178	S	xxxxxx_S_Pxxxxx
A0A444YXC7	189	S	xxxxPx_S_PxxxRx
A0A445E212	145	T	xxxxxx_T_Pxxxxx
A0A445B228	332	S	xxxxxx_S_FRxxxx
A0A445DNH7	43	S	xxxxRx_S_xxxxxx
A0A445DNH7	386	T	xxxxxx_T_Pxxxxx
A0A445DNH7	588	S	xxxRxx_S_xxGxxx
A0A445DNH7	468	S	xxxxSx_S_Fxxxxx
A0A445DNH7	39	S	xxxRRx_S_xxxxxx
A0A445DNH7	401	S	xxxRxx_S_xGxxxx
A0A445DNH7	423	S	xxxxxx_S_FxxRxx
A0A445DNH7	445	S	xxxxSx_S_Fxxxxx
A0A445DNH7	431	S	xxxxSx_S_xxxxxx
A0A445CKZ1	89	S	xxxxxx_S_PxHxxx
A0A445CKZ1	127	S	xxxRxx_S_xSxxxx
A0A445CQ26	361	S	xxxxxG_S_xxxxxx
A0A444YMM3	361	S	xxxxxG_S_xxxxxx
A0A445CQ26	171	S	xxxRxx_S_xGxxxx
A0A444YMM3	171	S	xxxRxx_S_xGxxxx
A0A445CQ26	179	S	xxxRxx_S_xGxxxx
A0A444YMM3	179	S	xxxRxx_S_xGxxxx
A0A445CQ26	444	S	xxxxxx_S_Pxxxxx
A0A445CQ26	479	S	xxxxxx_S_Pxxxxx
A0A445CQ26	243	S	xxxxxx_S_PxxxxR
A0A444YMM3	243	S	xxxxxx_S_PxxxxR
A0A444YSH8	376	S	xxxGxx_S_Pxxxxx
A0A444YSH8	403	S	xxxxRx_S_xxxxxx
A0A444YSH8	405	S	xxxKSx_S_xxxxxx
A0A444YSH8	409	S	xxxxxx_S_Pxxxxx
A0A444YSH8	129	T	xxxxxx_T_Pxxxxx
A0A444YSH8	16	S	xxxxxG_S_xxxxxx
A0A444YSH8	356	S	xxxxxx_S_xGxxxx
A0A444YSH8	432	S	xxxxSx_S_xxxxxx
A0A444YSH8	429	S	xxxxxG_S_xxxxxx
A0A445DQD2	35	S	xxxRxx_S_xxxxxx
A0A445DQD2	4	S	xxxxxx_S_xDxxxx
A0A444XTA4	235	S	xxxRxx_S_xxxxxx
A0A444XTA4	412	S	xLxKxx_S_Fxxxxx
A0A444XTA4	600	S	xLxRxx_S_xxxxxx
A0A444XTA4	210	T	xxxxxx_T_Pxxxxx
A0A445CPS1	171	S	xxxxPx_S_Pxxxxx
A0A444YM60	180	S	xxxxPx_S_Pxxxxx
A0A445CPS1	175	T	xxxxxx_T_PRxxxx
A0A444YM60	184	T	xxxxxx_T_PRxxxx
A0A445CPS1	293	S	xxxxxx_S_Pxxxxx
A0A445EL67	821	S	xxxxxx_S_DExxxx
A0A445BYJ3	248	T	xxxKxx_T_xxxxxx
A0A445BYJ3	273	S	xxxKxx_S_xxxxxx
A0A445BYJ3	215	T	xxxKxx_T_xxxxxx
A0A445BYJ3	190	T	xxxRxx_T_xxxxxx
A0A445A618	13	S	xxxRxx_S_xxxxxx
A0A445E760	10	S	xxxRxx_S_xxxxxx
A0A445E760	13	S	RxxSxx_S_xxxxxx
A0A444WPH6	147	S	xxxxPx_S_PxxxRx
A0A445CHL3	27	S	xxxxxK_S_xDxxxx
A0A445CHL3	48	S	xxxKxx_S_xxxxxx
A0A445DSF8	56	S	xxxxxx_S_Pxxxxx
A0A445DSF8	21	S	xxxxxx_S_PxxxxK
A0A444Y4K1	23	S	xxxKxx_S_xxxxxx
A0A444Y4K1	253	T	xxxxxx_T_Pxxxxx
A0A445DZQ4	18	T	xxxRxx_T_xxxxxx
A0A445BKU1	286	S	xxxxxx_S_PRxxxx
A0A444ZXU4	119	S	xxxxxx_S_PxxxxR
A0A445AWU1	177	S	xxxRxx_S_PxYxxx
A0A445BI41	1140	S	xxxxSx_S_Fxxxxx
A0A445BI41	871	S	xxxxPx_S_Pxxxxx
A0A445BI41	785	S	xxxxxx_S_PxxxxR
A0A445BI41	1275	T	xxxxxx_T_Pxxxxx
A0A445BI41	1293	S	xxxxxx_S_PxRxxx
A0A445BI41	841	S	xxxxxx_S_Pxxxxx
A0A445BI41	913	S	xxxRSx_S_xxxxxx
A0A445BI41	1159	S	xxxRxx_S_xExxxx
A0A444ZRV8	93	S	xxxxxx_S_DxExxx
A0A444ZRV8	95	S	xxxxxx_S_ExExxx
A0A445EUB6	430	S	xxxRRx_S_xxxxxx
A0A445ALM2	430	S	xxxRRx_S_xxxxxx
A0A445EUB6	21	S	xxxxPx_S_Pxxxxx
A0A445BP27	789	S	xxxxxx_S_xxGxxx
A0A445BP27	765	S	xxxxxx_S_GPLxxx
A0A445BP27	718	S	xxxxxx_S_DExxxx
A0A445EXC3	179	T	xxxxxx_T_Pxxxxx
A0A445EXC3	177	S	xxxxxG_S_xxxxxx
A0A445ABP2	68	S	xxxKxx_S_xDxxxx
A0A445ABP2	10	T	xxxxxx_T_Pxxxxx
A0A445DTK5	174	S	xxxxxx_S_xDxxxx
A0A445DTK5	175	S	xxxxxx_S_DxExxx
A0A445E903	9	S	xxxxxx_S_ExExxx
A0A444WVC0	59	S	xxxKxx_S_xPxxxx
A0A444ZWL0	124	S	xxxxPx_S_Pxxxxx
A0A444ZWL0	317	S	xxxxxx_S_Pxxxxx
A0A445CMX6	145	S	xxxKxx_S_xDxxxx
A0A445CMX6	137	S	xxxxxx_S_xExxxx
A0A445E9C1	267	T	xxxxPx_T_Pxxxxx
A0A445E9C1	1553	S	xxxxxx_S_Pxxxxx
A0A445DRA1	241	S	xxxRRx_S_xxxxxx
A0A445CYZ7	457	S	xxxxxx_S_Pxxxxx
A0A445DKB6	164	S	xxxxxG_S_xxxxxx
A0A445DKB6	14	S	xxxxPx_S_Pxxxxx
A0A445DKB6	159	S	xxxxRx_S_xxxxxx
A0A445E9J8	100	S	xxxxxx_S_Pxxxxx
A0A445B3B0	453	S	xxxRxx_S_xPxxxx
A0A445B3B0	479	S	xxxRxx_S_xPxxxx
A0A445B3B0	487	S	xxxxxG_S_Pxxxxx
A0A445BAS0	22	S	xxxxxx_S_xGxxxx
A0A445BQ44	1019	S	xxxxxx_S_Pxxxxx
A0A445BMQ2	5	S	xxxxxx_S_PxxxxK
A0A445AX16	127	S	xxxxxx_S_Pxxxxx
A0A445AX16	129	S	xxxxSx_S_xxxxxx
A0A444XT79	546	S	xxxGxx_S_Pxxxxx
A0A445BD61	546	S	xxxGxx_S_Pxxxxx
A0A444XT79	550	S	xxxxxx_S_PxRxxx
A0A445BD61	550	S	xxxxxx_S_PxRxxx
A0A444XT79	597	S	xxxxxx_S_xExxxx
A0A444XT79	642	S	xxxRxx_S_xPxxxx
A0A445BD61	639	S	xxxRxx_S_xPxxxx
A0A444XT79	554	S	xxxxxx_S_Pxxxxx
A0A445BD61	554	S	xxxxxx_S_Pxxxxx
A0A444XT79	618	S	xxxKSx_S_xxxxxx
A0A445BD61	615	S	xxxKSx_S_xxxxxx
A0A444XT79	620	S	xxxxxx_S_Pxxxxx
A0A445BD61	617	S	xxxxxx_S_Pxxxxx
A0A445B3E1	145	S	xxxxxx_S_FxxRxx
A0A445B3E1	140	S	xxxRxx_S_xSxxxx
A0A445EC03	194	T	xxxRxx_T_xxxxxx
A0A445BC13	125	S	xxxxSx_S_xxxxxx
A0A445BC13	55	S	xxxxxx_S_PxKxxx
A0A444ZUV6	95	T	xxxxxx_T_PRxxxx
A0A445BE58	410	S	xxxKxx_S_xxxxxx
A0A445BUW8	230	S	xxxxPx_S_Pxxxxx
A0A445EW29	68	S	xxxxPx_S_Pxxxxx
A0A445EW29	64	S	xxxxxx_S_xPxxxx
A0A445ELX2	672	S	xxxxxx_S_PxRxxx
A0A445ELX2	601	S	xxxKxx_S_xxxxxx
A0A445B8G9	128	S	xxxGxx_S_xKxxxx
A0A445C553	64	S	xxxGxx_S_xKxxxx
A0A445B8G9	136	S	xLxRxx_S_xxxxxx
A0A445EUG6	19	S	xxxxxx_S_Fxxxxx
A0A445EH43	359	S	xxxxxx_S_DxExxx
A0A445BEF3	32	S	xxxRxx_S_xxGxxx
A0A445BEF3	39	S	xxxxxx_S_ExExxx
A0A445CH79	343	S	xxxRxx_S_xDxxxx
A0A445CH79	379	S	xxxRxx_S_xDxxxx
A0A445CH79	401	S	xxxRSx_S_xxxxxx
A0A445CH79	423	S	xxxRSx_S_xxxxxx
A0A444Y881	1030	S	xxxxxx_S_PxxxxR
A0A444Y881	815	S	xxxxxx_S_PxRxxx
A0A445E495	360	S	xxxxxx_S_PxRxxx
A0A445CID3	406	S	xxxxxG_S_xxxxxx
A0A445CID3	410	S	xxxRxx_S_xDxxxx
A0A445CID3	438	S	xDxxxx_S_xxxxxx
A0A445CID3	422	S	xxxKxx_S_xxxxxx
A0A445CID3	343	S	xxxxxx_S_xGxxxx
A0A444ZHF3	166	S	xxxxPx_S_Pxxxxx
A0A445BG61	382	T	xxxRxx_T_xxxxxx
A0A445BG61	409	S	xxxxxx_S_xGExxx
A0A445BG61	390	T	xxxxxx_T_Pxxxxx
A0A445BDW2	14	S	xxxxxx_S_Pxxxxx
A0A445DRJ3	491	S	xxxxxG_S_xxxxxx
A0A445B1C0	448	S	xxxxPx_S_Pxxxxx
A0A445B1C0	452	S	xxxxPx_S_Pxxxxx
A0A445B1C0	461	S	xDxxxx_S_xxxxxx
A0A445B1C0	988	S	xxxxxx_S_xGxxxx
A0A445D5J6	154	S	xLxRxx_S_xxxxxx
A0A445D5J6	134	S	xxxxxx_S_APxxxx
A0A445D5J6	138	S	xxxxPx_S_Pxxxxx
A0A444WXT8	120	S	xxxxxx_S_PxRxxx
A0A445C0R4	204	S	xxxxxx_S_xGxxxx
A0A445C0R4	187	S	xxxxxx_S_xxGxxx
A0A444XA21	347	S	xxxxxx_S_ExExxx
A0A445B1K4	345	S	xxxxxx_S_ExExxx
A0A444XA21	361	S	xxxKxx_S_xxxxxx
A0A445A8H5	78	S	xxxxxG_S_xxGxxx
A0A445AMY4	434	S	xxxxxx_S_Pxxxxx
A0A445AMY4	215	S	xxxKxx_S_xxxxxx
A0A444XSF3	13	S	xxxxxx_S_xRxxxx
A0A444YCZ7	426	S	xxxxxx_S_Pxxxxx
A0A444YCZ7	635	S	xxxxxx_S_FxxRxx
A0A444Z2Y3	294	S	xxxRxx_S_xDxxxx
A0A444Z2Y3	288	S	xxxxxx_S_xExxxx
A0A445B1M7	30	S	xxxxxx_S_ExExxx
A0A445BF60	268	S	xxxxxx_S_Pxxxxx
A0A445BF60	210	S	xxxxxG_S_Pxxxxx
A0A445BF60	206	S	xxxxxx_S_xxGxxx
A0A445BF60	287	S	xxxRxx_S_xxxxxx
A0A444XDJ0	314	S	xxxxPx_S_Pxxxxx
A0A445AAF0	139	S	xxxRRx_S_xxxxxx
A0A445AAF0	14	S	xxxxPx_S_Pxxxxx
A0A445E820	240	S	xxxxxx_S_xDxxxx
A0A445DYL8	174	S	xxxxxx_S_xxGxxx
A0A445DYL8	203	T	xxxxxx_T_PRxxxx
A0A445DYL8	199	T	xxxxxx_T_Pxxxxx
A0A445DYL8	207	T	xxxxxx_T_Pxxxxx
A0A445DYL8	229	S	xxxxxx_S_PxKxxx
A0A445DYL8	225	S	xxxRxx_S_xxGxxx
A0A445DYL8	238	S	xxxGxx_S_Pxxxxx
A0A445DYL8	234	S	xxxKxx_S_xxxxxx
A0A445DYL8	126	S	xxxKxx_S_xxxxxx
A0A445DYL8	220	S	xxxxxx_S_PRxxxx
A0A445DYL8	216	S	xxxKxx_S_xxxxxx
A0A445AVS5	185	S	xxxxxG_S_xxGxxx
A0A445AVS5	1039	S	xxxRxx_S_xPxxxx
A0A445AVS5	406	T	xxxxxx_T_Pxxxxx
A0A445AVX3	342	S	xxxxxx_S_DxDxxx
A0A445AVX3	367	S	xxxxxG_S_xxxxxx
A0A445EMR0	342	S	xxxxxG_S_xxxxxx
A0A444XWS9	15	S	xxxxxx_S_xPxxxx
A0A444XWS9	160	S	xxxxxx_S_PRxxxx
A0A445ACH3	182	S	xxxxxx_S_DxExxx
A0A445ACH3	79	S	xxxRxx_S_Pxxxxx
A0A444Y8N5	346	S	xxxRxx_S_xPxxxx
A0A444Y8N5	369	S	xxxxxx_S_xxGxxx
A0A444Y8N5	325	S	xxxxxx_S_xGExxx
A0A445A9Y5	792	S	xxxGxx_S_Pxxxxx
A0A445A9Y5	560	S	xxxxxx_S_DDDxxx
A0A445BWF8	509	S	xxxxxx_S_DDDxxx
A0A444ZB27	438	S	xxxxxx_S_xxGxxx
A0A444ZB27	337	T	xxxxxx_T_Pxxxxx
A0A444ZB27	418	S	xxxxxx_S_Pxxxxx
A0A444ZKY1	900	S	xDxxxx_S_xxxxxx
A0A445CYX8	310	S	xxxxRx_S_xxxxxx
A0A444YXB6	332	S	xxxxRx_S_xxxxxx
A0A445CYX8	334	S	xxxxxG_S_Pxxxxx
A0A444YXB6	356	S	xxxxxG_S_Pxxxxx
A0A445CYX8	124	T	xxxxxx_T_Pxxxxx
A0A445ELG9	50	S	xxxxxx_S_PRxxxx
A0A445E547	307	S	xxxxxG_S_xxxxxx
A0A445A572	463	S	xxxxxx_S_PxRxxx
A0A445A572	467	S	xxxxxx_S_PxRxxx
A0A444Y419	206	S	xxxGxx_S_xKxxxx
A0A445C9F9	205	S	xxxGxx_S_xKxxxx
A0A445DY89	205	S	xxxGxx_S_xKxxxx
A0A444Y419	120	S	xxxxxx_S_xExxxx
A0A444Z5N3	24	S	xLxRxx_S_xxxxxx
A0A445ETC4	247	S	xxxxxx_S_xDxxxx
A0A445ETC4	240	S	xxxKxx_S_xxxxxx
A0A445BE44	569	S	xxxxxx_S_DxDxxx
A0A444ZMP8	809	S	xxxxxx_S_xPxxxx
A0A444YN95	416	T	xxxxxx_T_Pxxxxx
A0A445DNB1	382	S	xxxxRx_S_xxxxxx
A0A444YCG7	343	S	xxxxRx_S_xxxxxx
A0A445CV72	313	S	xxxxRx_S_xxxxxx
A0A444X4J6	349	S	xxxxxx_S_xExxxx
A0A445AMA3	410	S	xxxxRx_S_xxxxxx
A0A445EK46	348	S	xxxxRx_S_xxxxxx
A0A445DU45	330	S	xxxxRx_S_xxxxxx
A0A445C7Q0	366	S	xxxxRx_S_xxxxxx
A0A445CGY7	347	S	xxxxxx_S_xExxxx
A0A445DNB1	401	S	xxxxxx_S_xPxxxx
A0A445DNB1	288	S	xxxKxx_S_xxxxxx
A0A445DNB1	653	S	xxxRRx_S_xxxxxx
A0A445DNB1	535	T	xxxxxx_T_Pxxxxx
A0A444XAE8	26	S	xxxxxx_S_xDxxxx
A0A445BCY7	455	S	xxxKxx_S_xxxxxx
A0A444Z9L1	187	S	xxxxxG_S_xxxxxx
A0A445E4V9	129	S	xxxRSx_S_xxxxxx
A0A444WS56	163	S	xxxxxx_S_xExxxx
A0A444X9L6	807	S	xxxRRx_S_xxxxxx
A0A445DZW2	158	S	xxxxxx_S_xxGxxx
A0A444YIM1	234	S	xxxxxx_S_PxxxxR
A0A444XIM1	15	S	xxxxxx_S_DxExxx
A0A445A8T0	607	T	xxxKxx_T_xxxxxx
A0A445D1U9	253	S	xxxxxx_S_Pxxxxx
A0A444Z0V8	253	S	xxxxxx_S_Pxxxxx
A0A445D1U9	269	S	xxxxxx_S_xGxxxx
A0A444Z0V8	269	S	xxxxxx_S_xGxxxx
A0A445D1U9	229	T	xxxxxx_T_Pxxxxx
A0A445D1U9	220	T	xxxxxx_T_Pxxxxx
A0A445D1U9	130	S	xxxxxx_S_PxxxxR
A0A444Z0V8	130	S	xxxxxx_S_PxxxxR
A0A445BWF8	283	S	xxxxxx_S_xHxxxx
A0A445BWF8	745	S	xxxxPx_S_Pxxxxx
A0A445BWF8	740	S	xxxxxG_S_Pxxxxx
A0A445CLQ4	13	S	xxxRSx_S_xxxxxx
A0A444ZG71	146	S	xxxxxx_S_xDxxxx
A0A444ZG71	102	T	xxxxxx_T_Dxxxxx
A0A445BRH1	14	S	xDxxxx_S_xxxxxx
A0A445BRH1	16	S	xxxxSx_S_xxxxxx
A0A445BRH1	370	S	xxxxRx_S_xxxxxx
A0A444ZX65	386	T	xxxxxx_T_Pxxxxx
A0A444ZX65	19	S	xxxxxx_S_xDxxxx
A0A444YCV6	135	S	xxxxDx_S_xDxxxx
A0A445EJF4	319	S	xxxxxx_S_Pxxxxx
A0A445CEG7	920	T	xxxKxx_T_xxxxxx
A0A444Y0H8	915	T	xxxKxx_T_xxxxxx
A0A445CEG7	696	S	xxxxxx_S_ExDxxx
A0A444Y0H8	691	S	xxxxxx_S_ExDxxx
A0A445CEG7	447	S	xxxKxx_S_xxxxxx
A0A445CEG7	744	S	xxxxxx_S_xxGxxx
A0A444Y0H8	739	S	xxxxxx_S_xxGxxx
A0A445CEG7	1060	S	xxxxxx_S_xGxxxx
A0A445CEJ0	1112	S	xxxxxx_S_xGxxxx
A0A444Y0N0	1112	S	xxxxxx_S_xGxxxx
A0A444Y0H8	1106	S	xxxxxx_S_xGxxxx
A0A444ZN16	1130	S	xxxxxx_S_xGxxxx
A0A445CEG7	1057	T	xxxKxx_T_xxxxxx
A0A445CEJ0	1109	T	xxxKxx_T_xxxxxx
A0A444Y0N0	1109	T	xxxKxx_T_xxxxxx
A0A444Y0H8	1103	T	xxxKxx_T_xxxxxx
A0A444ZN16	1127	T	xxxKxx_T_xxxxxx
A0A445CEG7	708	S	xxxxxx_S_xRxxxx
A0A444Y0H8	703	S	xxxxxx_S_xRxxxx
A0A445CEG7	142	S	xxxxxG_S_xxxxxx
A0A445CEJ0	141	S	xxxxxG_S_xxxxxx
A0A444Y0N0	141	S	xxxxxG_S_xxxxxx
A0A444Y0H8	142	S	xxxxxG_S_xxxxxx
A0A445CEG7	563	S	xxxxxK_S_xDxxxx
A0A445CEG7	861	T	xxxxxx_T_Pxxxxx
A0A445CEG7	132	S	xxxxxx_S_xxGxxx
A0A444Y0H8	132	S	xxxxxx_S_xxGxxx
A0A445CEG7	546	S	xxxxxx_S_xRxxxx
A0A445CEJ0	548	S	xxxxxx_S_xRxxxx
A0A444Y0N0	548	S	xxxxxx_S_xRxxxx
A0A444Y0H8	546	S	xxxxxx_S_xRxxxx
A0A445BTB4	298	S	xxxxxD_S_Dxxxxx
A0A445BTB4	301	S	xxxxxG_S_xxxxxx
A0A445BTB4	291	S	xxxxSx_S_xxxxxx
A0A444X931	40	T	xxxxPx_T_Pxxxxx
A0A444X931	587	S	xxxxxx_S_xRxxxx
A0A444X931	67	S	xxxxxx_S_Pxxxxx
A0A444X931	93	S	xxxxPx_S_Pxxxxx
A0A445ACK8	78	S	xxxxPx_S_Pxxxxx
A0A445EXJ2	81	S	xxxxPx_S_Pxxxxx
A0A444WSZ9	102	S	xxxxPx_S_Pxxxxx
A0A445B772	94	S	xxxxPx_S_Pxxxxx
A0A444X931	350	S	xxxRxx_S_xxxxxx
A0A445ACK8	346	S	xxxRxx_S_xxxxxx
A0A445EXJ2	344	S	xxxRxx_S_xxxxxx
A0A444X442	361	S	xxxRxx_S_xxxxxx
A0A444WSZ9	361	S	xxxRxx_S_xxxxxx
A0A445B6H2	361	S	xxxRxx_S_xxxxxx
A0A445B772	356	S	xxxRxx_S_xxxxxx
A0A445A9F0	84	S	xxxxxx_S_xGExxx
A0A444Z8P3	245	S	xxxxxx_S_PxxxxK
A0A445D6V5	240	S	xxxxxx_S_PxxxxK
A0A444Z8P3	271	S	xxxxxx_S_DExxxx
A0A445D6V5	266	S	xxxxxx_S_DExxxx
A0A444Z8P3	100	S	xxxxxx_S_Pxxxxx
A0A445D6V5	100	S	xxxxxx_S_Pxxxxx
A0A444Z8P3	624	S	xxxKxx_S_xxxxxx
A0A445D6V5	619	S	xxxKxx_S_xxxxxx
A0A444Z8P3	1081	S	xxxxxx_S_PxxxxR
A0A445BAK6	430	S	xxxxSx_S_xxxxxx
A0A445BAK6	462	S	xLxKxx_S_Fxxxxx
A0A444ZTF4	447	S	xLxKxx_S_Fxxxxx
A0A445DMP5	447	S	xLxKxx_S_Fxxxxx
A0A445BAK6	1037	S	xLxRxx_S_xxxxxx
A0A444ZTF4	1021	S	xLxRxx_S_xxxxxx
A0A445DMP5	1021	S	xLxRxx_S_xxxxxx
A0A444YW85	94	T	xxxxxx_T_Pxxxxx
A0A445DXM5	632	S	xxxxxx_S_DxExxx
A0A444WV50	41	S	xxxxRx_S_xxxxxx
A0A445B827	443	S	xxxKxx_S_xxxxxx
A0A444ZG49	676	S	xxxxxx_S_PKxxxx
A0A444ZG49	84	S	xxxxRx_S_xxxxxx
A0A445DIM0	233	S	xxxxRx_S_xxxxxx
A0A444ZG49	684	S	xLxRxx_S_xxxxxx
A0A445DIM0	889	S	xLxRxx_S_xxxxxx
A0A445B7J2	207	S	xxxxxx_S_xRxxxx
A0A445BDI9	241	S	xxxRxx_S_xDxxxx
A0A444XBA7	24	S	xxxxxx_S_xPxxxx
A0A445CVG5	113	S	xxxRxx_S_xxxxxx
A0A444YU44	115	S	xxxRxx_S_xxxxxx
A0A445CVG5	95	S	xxxKxx_S_xPxxxx
A0A444YAM6	183	S	xxxxxG_S_xxxxxx
A0A444YAM6	291	S	xxxxxx_S_PxHxxx
A0A445AD57	70	S	xxxxxD_S_DxDxxx
A0A444XAZ8	150	S	xxxxxx_S_ExDxxx
A0A444Z7Q6	206	S	xxxxxx_S_DxExxx
A0A444XNT4	58	S	xxxxxx_S_Pxxxxx
A0A444ZWK0	31	S	xxxKSx_S_xxxxxx
A0A445AFM2	388	S	xxxxxx_S_Pxxxxx
A0A445E744	223	S	xxxxRx_S_xxxxxx
A0A445AYP3	287	S	xxxxxx_S_Pxxxxx
A0A445E3S9	98	S	xxxxSx_S_xxxxxx
A0A445E3S9	85	S	xxxxxx_S_Pxxxxx
A0A445A9H2	460	S	xxxxxx_S_FRxxxx
A0A444ZWR8	165	T	xxxRxx_T_xxxxxx
A0A445AVW7	24	S	xxxxxx_S_xRxxxx
A0A445AVW7	758	S	xxxxxx_S_xRxxxx
A0A445EMM4	758	S	xxxxxx_S_xRxxxx
A0A444XFT6	163	S	xxxKxx_S_xxxxxx
A0A445E6T6	64	T	xxxxPx_T_Pxxxxx
A0A445AQV5	30	S	xxxxxx_S_xExxxx
A0A445AQV5	16	S	xxxxxx_S_Pxxxxx
A0A445CA14	330	T	xxxxPx_T_Pxxxxx
A0A445CA14	333	T	xxxxPx_T_Pxxxxx
A0A445CA14	336	T	xxxxPx_T_Pxxxxx
A0A445AKD6	17	S	xxxxxx_S_Fxxxxx
A0A445CIZ1	31	S	xxxxxx_S_xDxxxx
A0A445CIZ1	162	S	xxxxxx_S_xRxxxx
A0A445CIZ1	147	S	xxxxxD_S_Dxxxxx
A0A445CIZ1	100	S	xxxxxx_S_xExxxx
A0A445CIZ1	139	S	xxxxxx_S_xPxxxx
A0A445E4F5	938	S	xxxxxx_S_xDxxxx
A0A445E4F5	338	S	xxxRxx_S_xxxxxx
A0A445E4F5	953	S	xxxSxx_S_xxxxxx
A0A445CEI5	283	S	xxxxxG_S_xxxxxx
A0A444Y9Y4	305	S	xxxxRx_S_xxxxxx
A0A445E3E5	827	S	xxxxxx_S_xExxxx
A0A445CBE6	190	S	xxxxxx_S_Pxxxxx
A0A445DA18	687	S	xxxxPx_S_Pxxxxx
A0A444ZM48	27	S	xxxxxx_S_xGxxxx
A0A445DDB3	27	S	xxxxxx_S_xGxxxx
A0A444ZM48	100	T	xxxxxx_T_Pxxxxx
A0A445DPJ4	273	S	xxxxxx_S_DExxxx
A0A445DPJ4	186	S	xxxxxx_S_xxGxxx
A0A445DPJ4	306	T	xxxxPx_T_Pxxxxx
A0A445DPJ4	253	T	xxxxxx_T_Pxxxxx
A0A445EAS6	17	S	xxxxxx_S_Fxxxxx
A0A444Y8J4	71	S	xxxxxx_S_xxGxxx
A0A444Y8J4	96	S	xxxxxx_S_Pxxxxx
A0A444Y8J4	60	S	xxxxxx_S_PxxxxR
A0A444Y8J4	55	T	xxxxPx_T_Pxxxxx
A0A445E1Z9	527	S	xxxxxx_S_Pxxxxx
A0A445E1Z9	545	S	xxxxxG_S_xxxxxx
A0A445E1Z9	551	S	xxxxxx_S_xExxxx
A0A445E1Z9	810	S	xxxxSx_S_xxxxxx
A0A444X1N4	24	S	xxxRxx_S_xxxxxx
A0A444X1N4	498	S	xxxxxG_S_xxxxxx
A0A445DVU3	10	S	xxxxxx_S_Pxxxxx
A0A445DVB4	537	S	xxxRxx_S_xxxxxx
A0A445DLP5	107	T	xxxxxx_T_Dxxxxx
A0A445A9N2	187	S	xxxKSx_S_xxxxxx
A0A445A9N2	377	S	xDxxxx_S_xxxxxx
A0A445C2S2	30	S	xxxxxx_S_Pxxxxx
A0A445C2S2	33	S	xxxSxx_S_xxxxxx
A0A445C2S2	96	S	xxxxxx_S_PxxxxR
A0A444YFT3	96	S	xxxxxx_S_PxxxxR
A0A445C2S2	476	S	xxxxxG_S_Pxxxxx
A0A445C2S2	114	S	xxxGxx_S_Pxxxxx
A0A444YFT3	114	S	xxxGxx_S_Pxxxxx
A0A444YTM1	253	S	xxxxxx_S_Pxxxxx
A0A445CDQ9	37	S	xxxxxx_S_Pxxxxx
A0A445CDQ9	10	S	xLxRxx_S_xxxxxx
A0A445CG24	10	S	xLxRxx_S_xxxxxx
A0A445CDQ9	60	S	xxxxxx_S_PxKxxx
A0A445CDQ9	81	S	xxxxxx_S_PRxxxx
A0A445CG24	81	S	xxxxxx_S_PRxxxx
A0A444YWA6	176	S	xxxxxD_S_Dxxxxx
A0A444YWA6	178	S	xxxxxx_S_xGExxx
A0A444YYN1	192	S	xxxxxx_S_DExxxx
A0A444XU77	13	S	xxxGxx_S_Pxxxxx
A0A444XU77	3	S	xxxxxx_S_Pxxxxx
A0A445BIW1	64	S	xxxxxx_S_Pxxxxx
A0A445BIW1	74	S	xxxRxx_S_xSxxxx
A0A445BIW1	189	S	xxxxxx_S_PxRxxx
A0A445BHA8	456	S	xxxRxx_S_xxxxxx
A0A444XI17	208	S	xxxxxx_S_DxExxx
A0A445BF37	95	S	xxxGxx_S_Pxxxxx
A0A445BTZ4	643	S	xxxGxx_S_xKxxxx
A0A444ZJ32	24	S	xxxxxx_S_PRxxxx
A0A444ZJ32	9	S	xxxRxx_S_xGxxxx
A0A444ZJ32	20	S	xxxxPx_S_Pxxxxx
A0A444WR04	131	S	xxxxxx_S_xExxxx
A0A445CVR2	155	T	xxxKxx_T_xxxxxx
A0A444X4H8	176	T	xxxxPx_T_Pxxxxx
A0A445BD57	1265	S	xxxRSx_S_xxxxxx
A0A445A107	14	S	xxxxxx_S_Pxxxxx
A0A445C9V3	1199	S	xxxxxx_S_xDxxxx
A0A445C9V3	1035	T	xxxxxx_T_Pxxxxx
A0A445D6I6	306	S	xxxxxx_S_Pxxxxx
A0A445EWF3	876	S	xxxxRx_S_xxxxxx
A0A445EWF3	458	S	xxxxxx_S_Pxxxxx
A0A445EWF3	95	S	xxxxxx_S_Pxxxxx
A0A444WVQ5	23	S	xxxKxx_S_xxxxxx
A0A444YUC2	274	T	xxxxxx_T_Pxxxxx
A0A444YUC2	149	T	xxxxxx_T_Pxxxxx
A0A444YZ99	352	S	xDxxxx_S_xxxxxx
A0A444YZ99	499	S	xxxKxx_S_xxxxxx
A0A444YZ99	464	S	xxxxxx_S_PRxxxx
A0A444YZ99	361	S	xxxRxx_S_xxxxxx
A0A444YZ99	532	S	xxxxxx_S_GPLxxx
A0A444WXA7	881	S	xxxxxx_S_xDxxxx
A0A444WXA7	882	S	xxxKxx_S_xxxxxx
A0A444YMM7	79	T	xxxRxx_T_xxxxxx
A0A445BDX0	97	T	xxxRxx_T_xxxxxx
A0A445BVK3	79	T	xxxRxx_T_xxxxxx
A0A444YMM7	188	S	xxxxxx_S_xPxxxx
A0A444YMM7	81	T	xxxRxx_T_xxxxxx
A0A445BDX0	99	T	xxxRxx_T_xxxxxx
A0A445BVK3	81	T	xxxRxx_T_xxxxxx
A0A445CYF4	133	S	xxxRxx_S_xxGxxx
A0A445BSN0	61	T	xxxxxx_T_Pxxxxx
A0A445BSN0	279	S	xxxxxx_S_xRxxxx
A0A445CY76	341	S	xxxxxx_S_xGExxx
A0A445CY76	154	S	xxxxxx_S_Fxxxxx
A0A445CU92	38	S	xxxxPx_S_Pxxxxx
A0A445CU92	204	S	xxxxxx_S_FxxRxx
A0A445CU92	102	T	xxxxxx_T_Pxxxxx
A0A445CU92	213	S	xxxRxx_S_Pxxxxx
A0A445CU92	146	S	xxxxRx_S_xxxxxx
A0A445CU92	74	S	xxxKxx_S_xxxxxx
A0A445CU92	172	S	xxxxSx_S_xxxxxx
A0A445CU92	65	S	xxxxxx_S_Fxxxxx
A0A444Y914	113	S	xxxxxx_S_PRxxxx
A0A444Y914	46	S	xxxxxG_S_xxxxxx
A0A445ENH1	614	S	xLxRxx_S_xxxxxx
A0A445ENH1	64	S	xxxxxx_S_xxGxxx
A0A445ENH1	109	S	xLxRxx_S_xxxxxx
A0A445B1K4	359	S	xxxKxx_S_xxxxxx
A0A445ARL4	13	S	xxxxxx_S_Pxxxxx
A0A445CIP2	475	S	xxxxxx_S_Pxxxxx
A0A445ALT9	86	S	xxxxxx_S_Pxxxxx
A0A445ALT9	106	S	xLxKxx_S_Fxxxxx
A0A444ZXA3	32	S	xxxxxx_S_ExExxx
A0A444ZXA3	313	S	xDxxxx_S_xxxxxx
A0A445CF62	97	T	xxxxxx_T_Pxxxxx
A0A445BXL5	198	T	xxxKxx_T_xxxxxx
A0A444X5N7	814	S	xxxxxx_S_Pxxxxx
A0A444ZTV6	30	S	xxxSxx_S_xxxxxx
A0A445EHM2	59	S	xxxxxD_S_Dxxxxx
A0A445D0K1	84	S	xxxxRx_S_xxxxxx
A0A444Z2K4	84	S	xxxxRx_S_xxxxxx
A0A445D0K1	87	S	xxxxxG_S_xxxxxx
A0A444Z2K4	87	S	xxxxxG_S_xxxxxx
A0A445D0K1	215	S	xxxxPx_S_PxxxRx
A0A445CA13	377	S	xxxxxx_S_PKxxxx
A0A445CA13	238	S	xxxxPx_S_Pxxxxx
A0A444WVE0	222	S	xxxxxx_S_DxExxx
A0A444ZZK7	205	S	xxxxxG_S_xxxxxx
A0A445B583	341	S	xxxxxx_S_PxRxxx
A0A445B583	139	S	xxxxSx_S_xxxxxx
A0A445B583	141	S	xxxRxx_S_Pxxxxx
A0A445B583	366	S	xxxxxx_S_PxRxxx
A0A445BIC6	193	S	xxxxxx_S_DDDxxx
A0A445DB75	830	S	xxxGxx_S_Pxxxxx
A0A445A994	215	S	xxxxxx_S_xGxxxx
A0A445A994	208	S	xxxxxG_S_xxGxxx
A0A445A994	381	S	xxxxxx_S_Pxxxxx
A0A445A994	390	S	xxxxxx_S_PKxxxx
A0A445C9D4	78	S	xxxKxx_S_xxxxxx
A0A445E0P5	238	S	xxxxxG_S_xxxxxx
A0A445E0P5	488	S	xxxxxx_S_ExDxxx
A0A444ZMD0	564	S	xxxxxx_S_PKxxxx
A0A444YZ35	41	T	xxxxxx_T_Dxxxxx
A0A444YZ35	119	S	xxxxxx_S_PxRxxx
A0A444YZ35	112	S	xxxSxx_S_xxxxxx
A0A444YZ35	129	S	xxxKSx_S_xxxxxx
A0A444YZ35	505	S	xxxxxx_S_Pxxxxx
A0A445D098	90	S	xxxxxx_S_ExDxxx
A0A444Z2Z0	90	S	xxxxxx_S_ExDxxx
A0A445D098	385	S	xxxxxx_S_xxGxxx
A0A445D098	389	S	xxxxxG_S_xxxxxx
A0A445D098	1057	S	xxxxPx_S_Pxxxxx
A0A444Z2Z0	1057	S	xxxxPx_S_Pxxxxx
A0A445D098	1085	T	xxxxxx_T_Pxxxxx
A0A444Z2Z0	1085	T	xxxxxx_T_Pxxxxx
A0A445D098	1097	S	xxxRxx_S_xxxxxx
A0A444Z2Z0	1097	S	xxxRxx_S_xxxxxx
A0A445D098	1065	S	xxxxxx_S_Pxxxxx
A0A444Z2Z0	1065	S	xxxxxx_S_Pxxxxx
A0A445CYM3	313	S	xxxRSx_S_xxxxxx
A0A444WQL2	597	S	xDDxxx_S_xxxxxx
A0A444WQL2	591	S	xxxxxG_S_xxGxxx
A0A445BWT4	900	S	xxxKSx_S_xxxxxx
A0A445BAP0	422	S	xxxxxx_S_PxRxxx
A0A445EHN3	7	S	xxxxxx_S_Fxxxxx
A0A445D0M1	459	S	xxxxxG_S_xxxxxx
A0A445E2E2	25	S	xxxxxG_S_xxxxxx
A0A444ZRX6	3	S	xxxxxx_S_PxKxxx
A0A444ZRX6	50	S	xxxxxx_S_xGxxxx
A0A445ACY5	49	S	xxxxxx_S_xGxxxx
A0A445BBW8	46	S	xxxxxx_S_xGxxxx
A0A445BPS2	757	S	xxxxxx_S_Pxxxxx
A0A445BPS2	972	S	xxxxxG_S_xxxxxx
A0A444ZV38	5	S	xxxxSx_S_xxxxxx
A0A444ZV38	24	T	xxxxPx_T_Pxxxxx
A0A444ZV38	572	S	xxxxxx_S_Pxxxxx
A0A444Z9Y8	40	S	xxxxxx_S_FRxxxx
A0A445ENK0	188	T	xxxxPx_T_Pxxxxx
A0A444ZC18	317	S	xxxxxx_S_xRxxxx
A0A444ZC18	342	S	xxxxxx_S_Pxxxxx
A0A444YP14	1622	S	xxxxxx_S_PxRxxx
A0A445DPS1	947	S	xxxRxx_S_Pxxxxx
A0A444ZVK7	949	S	xxxRxx_S_Pxxxxx
A0A445DPS1	949	S	xxxxxx_S_PxRxxx
A0A444ZVK7	951	S	xxxxxx_S_PxRxxx
A0A445DPS1	513	S	xxxxxx_S_DxExxx
A0A444ZVK7	516	S	xxxxxx_S_DxExxx
A0A445DPS1	181	S	xxxxxx_S_Pxxxxx
A0A445BTP0	77	S	xxxxRx_S_xxxxxx
A0A445BTP0	73	S	xxxxxx_S_PRxxxx
A0A445DIR4	665	S	xxxxxx_S_ExExxx
A0A445DIR4	667	S	xxxxxx_S_ExExxx
A0A445DIR4	686	S	xxxRRx_S_xxxxxx
A0A444Z0T7	23	T	xxxxxx_T_Pxxxxx
A0A444YKF2	208	S	xxxxxx_S_Pxxxxx
A0A444YD97	44	S	xxxxxx_S_PxxxxR
A0A445BEQ7	566	S	xxxxxG_S_Pxxxxx
A0A444Y4Z0	672	S	xxxxxx_S_Pxxxxx
A0A444Y4Z0	37	T	xxxxxx_T_Pxxxxx
A0A445BYR5	37	T	xxxxxx_T_Pxxxxx
A0A444ZUF0	217	S	xxxxxx_S_ExExxx
A0A445DBC4	203	S	xxxxPx_S_Pxxxxx
A0A444ZWI8	367	S	xxxxxx_S_PxxxxK
A0A444YVL0	280	S	xxxKxx_S_xDxxxx
A0A444YVL0	281	S	xxxxxx_S_DDDxxx
A0A444ZFF7	47	S	xxxxxG_S_xxxxxx
A0A445EWT8	35	S	xxxxxx_S_xPxxxx
A0A445AMQ8	200	S	xxxRxx_S_xxxxxx
A0A445EVS5	200	S	xxxRxx_S_xxxxxx
A0A444WYV1	132	S	xxxxPx_S_PxxxRx
A0A445BGF8	664	S	xxxxxx_S_PxRxxx
A0A445BGF8	20	T	xxxxPx_T_Pxxxxx
A0A445BGF8	13	S	xxxxxx_S_PRxxxx
A0A444YXG4	386	S	xLxRxx_S_xxxxxx
A0A444YYV3	563	S	xxxxxx_S_xRxxxx
A0A445E787	65	S	xxxxxx_S_xRxxxx
A0A445BE18	1048	S	xxxxSx_S_xxxxxx
A0A445BE18	1095	S	xxxRSx_S_xxxxxx
A0A445BHU1	567	S	xxxxxG_S_xxxxxx
A0A444ZB47	215	T	xxxxxx_T_PRxxxx
A0A444ZB47	126	S	xxxRxx_S_xPxxxx
A0A444ZB47	227	T	xxxxxx_T_Pxxxxx
A0A444ZB47	387	S	xxxxxx_S_FxxRxx
A0A444ZB47	11	T	xxxRxx_T_xxxxxx
A0A444ZB47	15	S	xxxxxx_S_ExExxx
A0A444Y6B7	89	S	xxxxxx_S_PxxxxK
A0A444YE43	301	S	xxxxxx_S_xExxxx
A0A444WZF4	653	T	xxxxxx_T_Pxxxxx
A0A444WZF4	545	T	xxxRxx_T_xxxxxx
A0A444Z8R6	37	T	xxxRxx_T_xxxxxx
A0A445BEP8	275	S	xxxxxx_S_xGxxxx
A0A445BIE8	757	S	xxxxxx_S_PxRxxx
A0A444WZM6	7	S	xxxxxx_S_Pxxxxx
A0A445EV38	446	S	xxxxxx_S_Pxxxxx
A0A445BW13	482	S	xxxxxx_S_DxExxx
A0A445BW13	480	S	xxxxxx_S_DxDxxx
A0A445DZG0	162	S	xxxxxx_S_Pxxxxx
A0A444YXI1	592	S	xxxRxx_S_Pxxxxx
A0A444XHT3	147	S	xxxxxx_S_PxKxxx
A0A445BD93	236	T	xxxxxx_T_Pxxxxx
A0A444XKD5	827	S	xxxxxG_S_xxxxxx
A0A445BAZ1	421	S	xxxxPx_S_PxxxRx
A0A445BAZ1	200	S	xxxRxx_S_xxxxxx
A0A445BAZ1	349	T	xxxxxx_T_PRxxxx
A0A445BAZ1	48	S	xxxRxx_S_xGxxxx
A0A445BAZ1	116	S	xxxxxx_S_PxxxxK
A0A444YR45	113	S	xxxGxx_S_Pxxxxx
A0A445D5C7	393	S	xxxxPx_S_Pxxxxx
A0A445D5C7	181	T	xxxxxx_T_Pxxxxx
A0A445DNN5	181	T	xxxxxx_T_Pxxxxx
A0A445DBF2	191	T	xxxxxx_T_Pxxxxx
A0A444ZX09	84	S	xxxxxG_S_xxxxxx
A0A445BTK8	97	S	xxxxxx_S_Pxxxxx
A0A445BTK8	70	S	xxxxxx_S_Pxxxxx
A0A445BTK8	145	S	xxxxxx_S_Fxxxxx
A0A444ZX72	56	S	xLxRxx_S_xxxxxx
A0A444ZX72	23	S	xxxKxx_S_xxxxxx
A0A445AYX4	730	S	xxxxxx_S_ExExxx
A0A445B219	514	T	xxxRxx_T_xxxxxx
A0A445AZ12	62	T	xxxKxx_T_xxxxxx
A0A445B219	324	S	xxxRxx_S_xSxxxx
A0A445B219	571	S	xxxxxx_S_xHxxxx
A0A445CRR6	418	S	xxxxxx_S_FxxRxx
A0A444ZYQ7	659	S	xxxxPx_S_Pxxxxx
A0A444ZYQ7	655	S	xxxxxx_S_APxxxx
A0A444Y2I8	158	T	xxxxxx_T_PRxxxx
A0A444Y2I8	360	T	xxxxxx_T_PRxxxx
A0A445EHW0	238	S	xxxKxx_S_xxxxxx
A0A445EM70	231	S	xxxxxG_S_xxGxxx
A0A445EM70	243	S	xxxxxx_S_PxHxxx
A0A445EM70	586	T	xxxxxx_T_Pxxxxx
A0A445BT37	1132	S	xLxRxx_S_xxxxxx
A0A445BT37	609	S	xxxSxx_S_xxxxxx
A0A445BT37	606	S	xxxxxG_S_xxxxxx
A0A445BT37	616	S	xxxxSx_S_xxxxxx
A0A445BT37	206	S	xxxxxG_S_Pxxxxx
A0A445EDH1	818	T	xxxRxx_T_xxxxxx
A0A444Z864	289	S	xxxxxx_S_PxxxxK
A0A444Z864	125	S	xxxxPx_S_Pxxxxx
A0A444Z864	523	S	xxxGxx_S_Pxxxxx
A0A444Z864	518	S	xxxRSx_S_xxxxxx
A0A444YL29	305	S	xxxxxG_S_Pxxxxx
A0A445DQG7	34	S	xxxxxx_S_Pxxxxx
A0A445E1J1	2	T	xxxxxx_T_Pxxxxx
A0A445BJT5	586	S	xxxxxx_S_PRxxxx
A0A444ZJE9	109	S	xxxRSx_S_xxxxxx
A0A445BXQ1	255	S	xxxxPx_S_Pxxxxx
A0A445AD12	72	S	xxxxPx_S_Pxxxxx
A0A445BXQ1	263	S	xxxxxx_S_Pxxxxx
A0A445BXQ1	291	S	xxxxxx_S_xExxxx
A0A445AD12	108	S	xxxxxx_S_xExxxx
A0A444YZG7	295	S	xxxxxx_S_xPxxxx
A0A444YZG7	299	T	xxxxPx_T_Pxxxxx
A0A444YZG7	347	S	xxxKxx_S_xDxxxx
A0A444YZG7	343	S	xxxxxx_S_xExxxx
A0A444YZG7	266	S	xxxKxx_S_xPxxxx
A0A444YZG7	278	S	xxxxxG_S_Pxxxxx
A0A444YZG7	197	S	xxxxxx_S_PRxxxx
A0A444YZG7	200	S	xxxxxx_S_xDxxxx
A0A444YZG7	203	S	xxxxxx_S_xxGxxx
A0A445E4G9	735	S	xxxxRx_S_xxxxxx
A0A445AC20	392	S	xxxRxx_S_Pxxxxx
A0A445AC20	1338	S	xxxxPx_S_PxxxRx
A0A445AC20	1337	S	xxxxxx_S_xPxxxx
A0A445E174	241	S	xxxRxx_S_xExxxx
A0A445E174	46	T	xxxxxx_T_Pxxxxx
A0A445E174	131	S	xxxxSx_S_Fxxxxx
A0A445DMV6	302	S	xxxKxx_S_xDxxxx
A0A445AND8	219	S	xxxxxx_S_DxExxx
A0A445AND8	525	S	xxxxxx_S_ExExxx
A0A445D554	157	S	xxxxxD_S_Dxxxxx
A0A444X796	18	S	xxxxxx_S_PKxxxx
A0A444ZFG8	167	S	xxxxxG_S_xxxxxx
A0A444ZFG8	350	S	xxxxxx_S_PKxxxx
A0A444ZFG8	178	S	xxxxxx_S_xDxxxx
A0A444YA51	106	S	xxxxxx_S_PxKxxx
A0A445BH42	498	S	xLxKxx_S_Fxxxxx
A0A445BH42	8	S	xxxxPx_S_Pxxxxx
A0A445BH42	3	S	xxxxxx_S_Pxxxxx
A0A444XDQ6	80	S	xxxxxx_S_PxKxxx
A0A445BPW7	333	S	xxxxxx_S_Pxxxxx
A0A445BPW7	456	S	xxxxxx_S_xHxxxx
A0A445BPW7	460	S	xxxxxx_S_xDxxxx
A0A445BPW7	171	S	xLxRxx_S_xxxxxx
A0A445AUI3	182	S	xLxRxx_S_xxxxxx
A0A445EQ14	182	S	xLxRxx_S_xxxxxx
A0A444Z3X3	96	S	xxxKSx_S_xxxxxx
A0A445BS41	867	S	xxxxxx_S_PRxxxx
A0A445CBA0	862	S	xxxxxx_S_PRxxxx
A0A445BS41	871	S	xxxxxG_S_xxGxxx
A0A445CBA0	866	S	xxxxxG_S_xxGxxx
A0A445BS41	240	S	xxxxxx_S_Pxxxxx
A0A445BS41	512	S	xxxxxx_S_xDxxxx
A0A445CBA0	508	S	xxxxxx_S_xDxxxx
A0A445BS41	886	S	xxxxxx_S_PKxxxx
A0A445CBA0	881	S	xxxxxx_S_PKxxxx
A0A445BS41	885	S	xxxxxx_S_xPxxxx
A0A445CBA0	880	S	xxxxxx_S_xPxxxx
A0A445BS41	901	S	xxxGxx_S_Pxxxxx
A0A445CBA0	896	S	xxxGxx_S_Pxxxxx
A0A445BS41	224	S	xxxxxx_S_FxxRxx
A0A445CBA0	246	S	xxxxxx_S_FxxRxx
A0A444YB26	285	S	xxxxxx_S_xGxxxx
A0A445A904	596	S	xxxxxK_S_xDxxxx
A0A445A904	211	S	xLxRxx_S_xxxxxx
A0A445A904	315	T	xxxxxx_T_PRxxxx
A0A445E0E1	1047	S	xLxRxx_S_xxxxxx
A0A445E0E1	1028	S	xxxRxx_S_xDxxxx
A0A445E0E1	1037	S	xxxxxx_S_PxRxxx
A0A445E0E1	11	S	xxxxxx_S_Pxxxxx
A0A445EMP7	100	S	xxxRxx_S_xxGxxx
A0A445EMP7	51	S	xxxxxx_S_xRxxxx
A0A445CNM8	254	S	xxxRSx_S_xxxxxx
A0A445CNM8	291	S	xxxRSx_S_xxxxxx
A0A445CXC8	115	S	xxxxxx_S_Pxxxxx
A0A445CXC8	12	T	xxxxxx_T_Pxxxxx
A0A445BVY3	99	S	xxxxxx_S_FRxxxx
A0A444Y876	99	S	xxxxxx_S_FRxxxx
A0A445BVY3	134	S	xxxxxx_S_PKxxxx
A0A444XW16	142	S	xxxxxx_S_xGxxxx
A0A445DXC5	516	S	xxxKxx_S_xPxxxx
A0A445DXC5	27	S	RxxSxx_S_xxxxxx
A0A445DXC5	24	S	xxxRxx_S_xxxxxx
A0A445DXC5	287	S	xxxRxx_S_xxxxxx
A0A445DXC5	10	S	xLxKxx_S_Fxxxxx
A0A445DXC5	14	S	xxxxRx_S_xxxxxx
A0A445DXC5	499	T	xxxxxx_T_Pxxxxx
A0A445DXC5	470	S	xxxKSx_S_xxxxxx
A0A444Z091	464	S	xxxKSx_S_xxxxxx
A0A445CNM5	1613	S	xxxxxG_S_xxxxxx
A0A445E415	401	S	xxxxxx_S_Pxxxxx
A0A445E415	409	S	xxxGxx_S_Pxxxxx
A0A445E415	411	S	xxxxxx_S_PxxxxR
A0A445DWU1	105	S	xxxxPx_S_Pxxxxx
A0A444XU64	628	S	xxxxxx_S_Pxxxxx
A0A444XU64	635	S	xxxxxx_S_PxxxxK
A0A444XU64	130	S	xxxxxD_S_Dxxxxx
A0A444XU64	670	S	xxxKSx_S_xxxxxx
A0A444XU64	557	S	xxxxxx_S_PxRxxx
A0A445CZY2	559	S	xxxxxx_S_xDxxxx
A0A445DC25	293	S	xxxxxx_S_xxGxxx
A0A445C7J3	25	S	xxxxxx_S_Pxxxxx
A0A445B9R5	3	S	xxxxxx_S_ExExxx
A0A444Z7V2	92	S	xxxxxG_S_xxxxxx
A0A445BBL2	239	S	xxxxPx_S_Pxxxxx
A0A445BFS8	14	S	xxxxPx_S_Pxxxxx
A0A445C5P3	101	S	xxxxRx_S_xxxxxx
A0A445C5P3	121	S	xxxxxx_S_FRxxxx
A0A445D899	501	S	xxxxxx_S_xExxxx
A0A445D899	16	S	xxxxxx_S_PxxxxR
A0A444XBG9	60	S	xxxxRx_S_xxxxxx
A0A445ENZ6	79	S	xxxKSx_S_xxxxxx
A0A445BBB4	432	S	xxxKxx_S_xxxxxx
A0A444XV27	12	T	xxxxPx_T_Pxxxxx
A0A444XV27	385	S	xxxxxx_S_Pxxxxx
A0A445BEM7	383	S	xxxxxx_S_Pxxxxx
A0A444XV27	392	S	xxxxxG_S_xxxxxx
A0A445BEM7	390	S	xxxxxG_S_xxxxxx
A0A444XV27	411	S	xxxxxG_S_xxxxxx
A0A445BEM7	409	S	xxxxxG_S_xxxxxx
A0A444XMR3	663	S	xxxxPx_S_Pxxxxx
A0A444XMR3	403	S	xxxRxx_S_Pxxxxx
A0A444XMR3	45	S	xxxxxx_S_Pxxxxx
A0A445CBA0	262	S	xxxxxx_S_Pxxxxx
A0A445DP20	322	S	xxxxxx_S_FxxRxx
A0A445BVX6	284	S	xxxxxx_S_FRxxxx
A0A445BVX6	287	S	xxxSxx_S_xxxxxx
A0A445BVX6	17	S	xxxGxx_S_xKxxxx
A0A445BIX6	367	S	xxxxxx_S_PxHxxx
A0A445BIX6	436	S	xxxGxx_S_Pxxxxx
A0A444YRR4	4	S	xxxxxx_S_xDxxxx
A0A444ZKM9	838	S	xxxxxG_S_Pxxxxx
A0A444ZKM9	686	S	xxxxxx_S_PxxxxK
A0A444ZKM9	682	S	xxxxxx_S_Pxxxxx
A0A444ZKM9	360	S	xxxxxx_S_DxExxx
A0A445D2R0	260	S	xxxxxx_S_PxRxxx
A0A445D2R0	472	S	xxxxxx_S_Pxxxxx
A0A445D2R0	67	S	xxxxRx_S_xxxxxx
A0A445D2R0	375	S	xxxxxG_S_xxxxxx
A0A444ZR22	348	S	xxxxxx_S_Pxxxxx
A0A444ZR22	387	S	xxxRxx_S_xSxxxx
A0A445A7K9	31	S	xxxxxx_S_Pxxxxx
A0A445ACK8	48	S	xxxxxx_S_Pxxxxx
A0A445ACK8	44	S	xxxxxx_S_PxRxxx
A0A445ACK8	59	S	xxxxxx_S_PxRxxx
A0A445D3W8	150	S	xxxxSx_S_xxxxxx
A0A445B2F0	1183	T	xxxxPx_T_Pxxxxx
A0A445AMK8	337	S	xxxxxx_S_Pxxxxx
A0A445AMK8	484	S	xxxRxx_S_xExxxx
A0A445AMK8	350	S	xxxxPx_S_PxxxRx
A0A445AMK8	535	S	xxxxxx_S_PxxxxR
A0A445AMK8	534	S	xxxRxx_S_xPxxxx
A0A445AMK8	358	S	xxxRSx_S_xxxxxx
A0A445AMK8	385	S	xxxRSx_S_xxxxxx
A0A445AMK8	476	S	xxxxxx_S_Pxxxxx
A0A445CSA6	426	S	xxxxxx_S_Pxxxxx
A0A445DZI3	5	S	xxxxSx_S_xxxxxx
A0A445DZI3	23	S	xxxxxx_S_FxxRxx
A0A444YV87	121	S	xxxxPx_S_Pxxxxx
A0A445CM42	10	S	xDxxxx_S_xxxxxx
A0A444WUN9	54	S	xxxxxx_S_ExExxx
A0A444WPM0	497	S	xxxxxx_S_xRxxxx
A0A445D9R3	198	S	xxxxRx_S_xxxxxx
A0A445C0J8	928	S	xxxxxx_S_PRxxxx
A0A445C0J8	633	S	xxxRxx_S_Pxxxxx
A0A445C0J8	802	S	xxxxxx_S_xGxxxx
A0A445C0J8	805	S	xxxxxG_S_xxxxxx
A0A445C0J8	796	S	xxxxxG_S_xxxxxx
A0A445C0J8	906	S	xLxRxx_S_xxxxxx
A0A445C0J8	983	T	xxxxxx_T_Pxxxxx
A0A445C0J8	951	S	xxxxxx_S_xxGxxx
A0A445C0J8	960	S	xxxRSx_S_xxxxxx
A0A445CJB2	21	S	xxxxxx_S_Pxxxxx
A0A445CJB2	362	S	xxxKxx_S_xxxxxx
A0A444XW64	190	S	xxxxxG_S_xxGxxx
A0A445DAY1	602	S	xxxxxx_S_xRxxxx
A0A445D5F5	74	S	xxxxPx_S_Pxxxxx
A0A444YET9	391	S	xxxxxx_S_xPxxxx
A0A444YET9	392	S	xxxxxx_S_Pxxxxx
A0A444YET9	568	S	xxxxxG_S_xxxxxx
A0A445C3P2	568	S	xxxxxG_S_xxxxxx
A0A444YET9	556	S	xxxRxx_S_xxGxxx
A0A445C3P2	556	S	xxxRxx_S_xxGxxx
A0A444YET9	24	S	xxxxxx_S_xGxxxx
A0A445C3P2	24	S	xxxxxx_S_xGxxxx
A0A444YET9	69	S	xxxxxG_S_xxxxxx
A0A445C3P2	69	S	xxxxxG_S_xxxxxx
A0A444YET9	75	S	xxxxDx_S_xDxxxx
A0A445C3P2	75	S	xxxxDx_S_xDxxxx
A0A444YET9	638	S	xxxRxx_S_Pxxxxx
A0A445C3P2	638	S	xxxRxx_S_Pxxxxx
A0A444YET9	580	S	xxxRxx_S_xxxxxx
A0A445C3P2	580	S	xxxRxx_S_xxxxxx
A0A444ZU86	219	S	xDxxxx_S_xxxxxx
A0A444YDW8	91	S	xxxKxx_S_xxxxxx
A0A444YDW8	152	S	xxxxxx_S_Fxxxxx
A0A444YDW8	129	S	xxxxxx_S_ExDxxx
A0A444XUN6	27	S	xxxRxx_S_xSxxxx
A0A444XUN6	102	S	xxxxxx_S_Pxxxxx
A0A445DCB3	58	S	xxxxRx_S_xxxxxx
A0A445DCB3	53	S	xxxRRx_S_xxxxxx
A0A445DCB3	15	S	xxxRxx_S_xGxxxx
A0A444YCG7	277	S	xxxKxx_S_xDxxxx
A0A444YCG7	275	T	xxxxxx_T_Dxxxxx
A0A444YCG7	614	S	xxxxRx_S_xxxxxx
A0A444YCG7	635	S	xxxxxx_S_xPxxxx
A0A445C0E9	96	S	xLxRxx_S_xxxxxx
A0A445C0E9	181	S	xxxxxx_S_DxExxx
A0A445E2H3	524	S	xxxRSx_S_xxxxxx
A0A445CCW0	387	S	xxxxxG_S_xxxxxx
A0A445E4I2	1129	S	xxxRSx_S_xxxxxx
A0A445E4I2	1023	S	xxxxxx_S_Pxxxxx
A0A445E4I2	1092	S	xxxRxx_S_xPxxxx
A0A445E4I2	1105	S	xxxxxx_S_xxGxxx
A0A445E4I2	946	S	xxxRxx_S_xPxxxx
A0A445B1F6	400	S	xxxxxx_S_Pxxxxx
A0A445B1F6	676	S	xxxxxx_S_DxExxx
A0A445B1F6	875	S	xxxxxx_S_xRxxxx
A0A445D1S6	894	S	xxxxxx_S_xRxxxx
A0A444XA57	873	S	xxxxxx_S_xRxxxx
A0A445B1F6	444	S	xxxRSx_S_xxxxxx
A0A444XA57	442	S	xxxRSx_S_xxxxxx
A0A445B1F6	429	S	xxxxxx_S_PxRxxx
A0A444XA57	427	S	xxxxxx_S_PxRxxx
A0A445D2U0	75	T	xxxRxx_T_xxxxxx
A0A444X6H5	115	T	xxxRxx_T_xxxxxx
A0A445D2U0	46	T	xxxKxx_T_xxxxxx
A0A445EHD2	1198	S	xxxRSx_S_xxxxxx
A0A445CMD5	1171	S	xxxxxx_S_PxRxxx
A0A445CMD5	1300	S	xxxxxx_S_PxxxxK
A0A445CMD5	870	S	xxxxxx_S_Pxxxxx
A0A445CLZ3	1325	S	xxxxxx_S_DxDxxx
A0A444YTV2	157	S	xxxRxx_S_xGxxxx
A0A445DH83	18	S	xxxxxx_S_xExxxx
A0A445DH83	498	S	xxxGxx_S_Pxxxxx
A0A445CRD7	524	S	xxxxxx_S_PxKxxx
A0A445BWH0	513	S	xxxxxx_S_PxKxxx
A0A445CRD7	604	S	xxxRxx_S_xGxxxx
A0A445BWH0	593	S	xxxRxx_S_xGxxxx
A0A445CRD7	761	S	xxxxRx_S_xxxxxx
A0A445BWH0	751	S	xxxxRx_S_xxxxxx
A0A445CRD7	763	S	xxxRSx_S_xxxxxx
A0A445BWH0	753	S	xxxRSx_S_xxxxxx
A0A444Z3R7	561	S	xxxxSx_S_xxxxxx
A0A444Z3R7	448	S	xxxxSx_S_xxxxxx
A0A445DE08	1567	S	xxxxxx_S_FRxxxx
A0A445DE08	1561	S	xxxxxx_S_Pxxxxx
A0A445DE08	273	T	xxxxPx_T_Pxxxxx
A0A445EAI5	425	S	xxxSxx_S_xxxxxx
A0A445CVF7	250	S	xxxxxx_S_PKxxxx
A0A444ZTF4	7	S	xxxRSx_S_xxxxxx
A0A445DMP5	7	S	xxxRSx_S_xxxxxx
A0A445CNS7	327	T	xxxxxx_T_Pxxxxx
A0A445CNS7	313	S	xxxGxx_S_Pxxxxx
A0A445C432	131	S	xxxxxx_S_PRxxxx
A0A445CL28	261	S	xxxxxx_S_xxGxxx
A0A444YBV2	11	S	xLxRxx_S_xxxxxx
A0A444XVD5	24	S	xxxSxx_S_xxxxxx
A0A445AA39	75	S	xxxxPx_S_Pxxxxx
A0A445AWH7	277	S	xxxxxG_S_Pxxxxx
A0A445A9K2	193	S	xxxRxx_S_xPxxxx
A0A445A9K2	203	S	xxxRSx_S_xxxxxx
A0A445D4I5	573	T	xxxxxx_T_Pxxxxx
A0A445D4I5	40	S	xxxxxx_S_xRxxxx
A0A445D4I5	74	S	xxxxRx_S_xxxxxx
A0A444XVE9	20	S	xxxxxx_S_PxRxxx
A0A445EID4	266	T	xxxxPx_T_Pxxxxx
A0A445EID4	202	S	xxxxxx_S_Pxxxxx
A0A445EID4	258	S	xxxRxx_S_xxGxxx
A0A445EID4	288	S	xxxRSx_S_xxxxxx
A0A444ZVC4	59	T	xxxxxx_T_Pxxxxx
A0A444ZVC4	47	S	xxxxRx_S_xxxxxx
A0A444X5H8	762	S	xxxRxx_S_xxxxxx
A0A444X5H8	193	S	xxxKSx_S_xxxxxx
A0A444XPF7	10	T	xxxxxx_T_Pxxxxx
A0A444XGG2	494	S	xxxxRx_S_xxxxxx
A0A444XGG2	9	S	xxxxxx_S_PRxxxx
A0A444XGG2	478	S	xxxxxx_S_Pxxxxx
A0A444XGG2	481	S	xxxSxx_S_xxxxxx
A0A444XGG2	454	S	xxxxxx_S_xDxxxx
A0A444ZUB5	12	S	xxxxxx_S_Pxxxxx
A0A444ZUB5	14	S	xxxxSx_S_xxxxxx
A0A444YFB7	3	S	xxxxxx_S_Pxxxxx
A0A445AQ46	321	S	xxxxxx_S_xExxxx
A0A445AQB5	259	S	xxxxxx_S_xExxxx
A0A445AQ46	439	S	xxxRxx_S_xDxxxx
A0A445AQ46	491	S	xxxxxx_S_xDxxxx
A0A445AQ46	557	S	xxxRSx_S_xxxxxx
A0A445AQB5	492	S	xxxRSx_S_xxxxxx
A0A445AQ46	555	S	xxxSxx_S_xxxxxx
A0A444Y8M5	195	S	xLxRxx_S_xxxxxx
A0A445B481	177	T	xxxxPx_T_Pxxxxx
A0A445B481	173	S	xxxxPx_S_Pxxxxx
A0A445E128	74	S	xxxxxx_S_PxKxxx
A0A445E128	65	S	xxxxxx_S_PRxxxx
A0A445DA34	332	S	xLxRxx_S_xxxxxx
A0A444YWS9	408	S	xxxxxx_S_Pxxxxx
A0A444YWS9	525	S	xxxxxx_S_DDDxxx
A0A444YPK7	199	S	xxxxxx_S_PxxxxR
A0A445DBN1	36	T	xxxxxx_T_Pxxxxx
A0A445D5P2	602	S	xxxxxG_S_xxxxxx
A0A445D5P2	391	S	xxxxxx_S_xGxxxx
A0A444XJD4	66	S	xxxxxx_S_xExxxx
A0A444XJD4	124	S	xxxxSx_S_Fxxxxx
A0A444XJD4	122	S	xDxxxx_S_xxxxxx
A0A444XJD4	120	S	xxxxxG_S_xxxxxx
A0A444WPW3	870	S	xxxxxx_S_PKxxxx
A0A444YF49	287	S	xxxxxx_S_Pxxxxx
A0A444YF49	283	S	xxxxxx_S_Pxxxxx
A0A445ESN1	52	S	xxxRxx_S_Pxxxxx
A0A445ARJ1	52	S	xxxRxx_S_Pxxxxx
A0A445ESN1	61	S	xxxRxx_S_Pxxxxx
A0A445ARJ1	61	S	xxxRxx_S_Pxxxxx
A0A445ESN1	69	S	xxxxxx_S_PxHxxx
A0A445ARJ1	69	S	xxxxxx_S_PxHxxx
A0A445ESN1	369	S	xxxxxx_S_xRxxxx
A0A445ARJ1	369	S	xxxxxx_S_xRxxxx
A0A445CET0	29	S	xxxxxx_S_Pxxxxx
A0A444Z6B9	283	S	xxxxxx_S_PxxxxK
A0A444Z6B9	32	S	xxxRxx_S_xSxxxx
A0A445DQD5	380	S	xLxRxx_S_xxxxxx
A0A445DQD5	366	T	xxxRxx_T_xxxxxx
A0A444ZVY0	366	T	xxxRxx_T_xxxxxx
A0A444ZY67	346	S	xxxxxx_S_xExxxx
A0A444ZY67	154	S	xxxxxx_S_xPxxxx
A0A444ZC10	154	S	xxxxxx_S_xPxxxx
A0A445B3V7	479	S	xxxxxG_S_xxxxxx
A0A445B3V7	489	S	xxxxxx_S_Pxxxxx
A0A445A9W6	518	S	xxxxxx_S_FRxxxx
A0A444ZD81	50	S	xxxxxG_S_Pxxxxx
A0A444YAP4	12	S	xxxRSx_S_xxxxxx
A0A445BYK7	675	S	xxxxxx_S_PKxxxx
A0A444WXJ2	144	S	xxxRSx_S_xxxxxx
A0A444WUM1	800	T	xxxxxx_T_Pxxxxx
A0A444ZQA6	119	T	xxxxxx_T_Pxxxxx
A0A445AM25	124	T	xxxxxx_T_Pxxxxx
A0A445EUJ0	930	T	xxxxxx_T_Pxxxxx
A0A445B7W4	11	S	xxxSxx_S_xxxxxx
A0A444ZHM5	265	S	xxxKxx_S_xxxxxx
A0A444ZHM5	301	T	xxxxxx_T_Pxxxxx
A0A445EPG6	499	S	xxxxxx_S_PxKxxx
A0A445DNG6	894	S	xxxRxx_S_xExxxx
A0A445DNG6	1316	S	xxxxxx_S_xGxxxx
A0A445DNG6	709	S	xxxxxx_S_Pxxxxx
A0A445DNG6	1101	S	xxxRRx_S_xxxxxx
A0A444XHX4	169	T	xxxxxx_T_PRxxxx
A0A445D477	64	S	xxxGxx_S_Pxxxxx
A0A444YTI4	22	S	xxxxxx_S_PxHxxx
A0A444YTI4	72	S	xxxxxx_S_Pxxxxx
A0A445CUW9	72	S	xxxxxx_S_Pxxxxx
A0A444YTI4	53	S	xxxxxx_S_DxExxx
A0A445CUW9	53	S	xxxxxx_S_DxExxx
A0A444YTI4	57	S	xxxxxx_S_xGxxxx
A0A445CUW9	57	S	xxxxxx_S_xGxxxx
A0A445A515	179	S	xxxxxx_S_xDxxxx
A0A445A515	180	S	xxxxxx_S_DxExxx
A0A445BFZ2	340	S	xxxxxx_S_Pxxxxx
A0A445BFZ2	336	S	xxxxxx_S_PxHxxx
A0A445BFZ2	338	S	xxxxSx_S_xxxxxx
A0A445BFZ2	375	S	xxxxxx_S_Pxxxxx
A0A445BFZ2	365	S	xxxxxx_S_Pxxxxx
A0A445BFZ2	295	S	xxxxxx_S_PxxxxR
A0A445BFZ2	256	S	xxxxxG_S_Pxxxxx
A0A445BFZ2	272	S	xxxxxG_S_Pxxxxx
A0A445BFZ2	383	S	xxxGxx_S_Pxxxxx
A0A445BFZ2	391	S	xxxxxG_S_Pxxxxx
A0A445BFZ2	320	S	xxxRxx_S_xSxxxx
A0A445BFZ2	322	S	xxxxxx_S_PxxxxR
A0A445DIS0	505	S	xxxxxD_S_DxDxxx
A0A445DIS0	645	S	xxxxxx_S_Pxxxxx
A0A444WR21	2	S	xxxxxx_S_Pxxxxx
A0A444WR21	3749	S	xxxGxx_S_Pxxxxx
A0A444WST3	554	S	xxxxxG_S_xxGxxx
A0A444WST3	407	S	xxxRSx_S_xxxxxx
A0A444WST3	569	S	xxxxxG_S_xxxxxx
A0A445CF18	226	S	xxxxxx_S_Pxxxxx
A0A444WS48	404	S	xLxRxx_S_xxxxxx
A0A444WS48	849	S	xxxxxx_S_DxDxxx
A0A445D718	188	S	xxxxxx_S_PxRxxx
A0A444Z820	188	S	xxxxxx_S_PxRxxx
A0A445D718	288	S	xxxRxx_S_Pxxxxx
A0A444Z820	288	S	xxxRxx_S_Pxxxxx
A0A445D718	279	S	xxxxxx_S_PxxxxR
A0A444Z820	279	S	xxxxxx_S_PxxxxR
A0A445D718	12	S	xxxxxx_S_Pxxxxx
A0A444Z820	12	S	xxxxxx_S_Pxxxxx
A0A445D718	105	S	xxxKxx_S_xxxxxx
A0A444Z820	105	S	xxxKxx_S_xxxxxx
A0A445D718	123	S	xxxxxx_S_xDxxxx
A0A444Z820	123	S	xxxxxx_S_xDxxxx
A0A445D718	48	S	xxxxxx_S_DExxxx
A0A444Z820	48	S	xxxxxx_S_DExxxx
A0A445D718	784	S	xxxxxx_S_Pxxxxx
A0A445E7V0	244	T	xxxxxx_T_Pxxxxx
A0A445E7V0	226	T	xxxxxx_T_PRxxxx
A0A445CQ02	160	S	xxxxxx_S_xHxxxx
A0A444YM72	160	S	xxxxxx_S_xHxxxx
A0A445CQ02	247	T	xxxxxx_T_Pxxxxx
A0A444YM72	246	T	xxxxxx_T_Pxxxxx
A0A445CQ02	139	S	xxxxSx_S_xxxxxx
A0A444YM72	139	S	xxxxSx_S_xxxxxx
A0A445CQ02	200	S	xxxxxx_S_PxRxxx
A0A445DRX5	40	S	xxxxxx_S_xDxxxx
A0A445DRX5	448	S	xxxxxx_S_FxxRxx
A0A444ZX02	800	S	xxxxxx_S_FxxRxx
A0A445B1K7	6	S	xxxRxx_S_Pxxxxx
A0A445BF71	618	S	xxxxxx_S_xGExxx
A0A445A8H3	57	S	xxxxxx_S_Pxxxxx
A0A445A8H3	167	S	xxxxxx_S_xExxxx
A0A445A8H3	170	S	xxxxxx_S_xExxxx
A0A445A8H3	94	S	xxxxxx_S_xGxxxx
A0A445D967	315	S	xxxxxG_S_xxxxxx
A0A445D967	320	S	xxxxxx_S_DxExxx
A0A444ZK93	17	S	xxxxxx_S_Pxxxxx
A0A445DF57	17	S	xxxxxx_S_Pxxxxx
A0A444ZK93	44	S	xxxxSx_S_xxxxxx
A0A445C039	387	S	xxxKxx_S_xDxxxx
A0A445CMR2	374	S	xxxxxG_S_xxxxxx
A0A445DCM2	312	S	xxxRxx_S_xxxxxx
A0A445BBE0	219	S	xxxRxx_S_xGxxxx
A0A445BEE8	123	S	xxxxRx_S_xxxxxx
A0A445BEE8	236	S	xxxRxx_S_xDxxxx
A0A445BV73	21	S	xxxxxG_S_xxxxxx
A0A444X3V5	609	S	xxxxxx_S_Pxxxxx
A0A445BE06	889	S	xxxxxx_S_DxExxx
A0A445ERT6	70	S	xxxxxG_S_xxxxxx
A0A444Y6W2	20	S	xxxxxx_S_Fxxxxx
A0A444Y6W2	39	S	RxxSxx_S_xxxxxx
A0A445BWV1	40	S	RxxSxx_S_xxxxxx
A0A444Y6W2	3	S	xxxxxG_S_xxxxxx
A0A444ZLD2	266	S	xxxxxx_S_xRxxxx
A0A445B7X0	286	S	xxxxxG_S_xxxxxx
A0A444X9B2	124	S	xxxxxx_S_FxxRxx
A0A444X9B2	145	S	xxxxxx_S_xPxxxx
A0A445CY59	165	S	xxxxPx_S_Pxxxxx
A0A445CY59	175	S	xLxRxx_S_xxxxxx
A0A444XRZ0	351	S	xxxxxx_S_PxRxxx
A0A444WSA4	12	S	xxxxxx_S_PxKxxx
A0A445DWK7	19	S	xxxRSx_S_xxxxxx
A0A445CY95	280	S	xxxxxx_S_FRxxxx
A0A444XC54	280	S	xxxxxx_S_FRxxxx
A0A445E4L0	286	S	xxxxxx_S_FRxxxx
A0A445CY95	283	S	xxxxxx_S_xPxxxx
A0A444XC54	283	S	xxxxxx_S_xPxxxx
A0A444XTL7	283	S	xxxxxx_S_xPxxxx
A0A445CY95	12	S	xxxxxG_S_xxGxxx
A0A444XC54	12	S	xxxxxG_S_xxGxxx
A0A445ATC1	32	S	xxxxPx_S_Pxxxxx
A0A445ATC1	29	S	xxxxxx_S_PKxxxx
A0A445ATC1	106	S	xxxxxx_S_xExxxx
A0A445E8V1	266	S	xxxxxG_S_xxxxxx
A0A445BI14	4	S	xxxxxG_S_xxxxxx
A0A444Y454	490	T	xxxxxx_T_Pxxxxx
A0A445C727	180	S	xxxxxx_S_PRxxxx
A0A444XV55	703	S	xxxxxx_S_Pxxxxx
A0A444XV55	670	S	xxxxPx_S_Pxxxxx
A0A444XV55	725	S	xxxxxx_S_FxxRxx
A0A445DAD5	736	S	xxxxxx_S_FxxRxx
A0A444XV55	770	S	xxxRSx_S_xxxxxx
A0A445BNK4	72	T	xxxRxx_T_xxxxxx
A0A445BNK4	266	T	xxxRxx_T_xxxxxx
A0A445ERV4	100	T	xxxRxx_T_xxxxxx
A0A445CQY5	77	T	xxxRxx_T_xxxxxx
A0A445BNK4	186	T	xxxRxx_T_xxxxxx
A0A445BNK4	380	T	xxxRxx_T_xxxxxx
A0A445BNK4	74	T	xxxRxx_T_xxxxxx
A0A445BNK4	268	T	xxxRxx_T_xxxxxx
A0A445ERV4	102	T	xxxRxx_T_xxxxxx
A0A445CQY5	79	T	xxxRxx_T_xxxxxx
A0A445ENR7	92	S	xLxRxx_S_xxxxxx
A0A445CLE7	226	S	xxxxxx_S_xPxxxx
A0A445C5E0	282	S	xxxGxx_S_Pxxxxx
A0A445C261	602	S	xxxxxx_S_xPxxxx
A0A445CC74	74	S	xxxxxx_S_xRxxxx
A0A445DRG7	114	S	xxxSxx_S_xxxxxx
A0A445EK47	203	S	xxxxxx_S_Pxxxxx
A0A445EK47	205	S	xxxxxx_S_xRxxxx
A0A444ZJ26	69	S	xLxKxx_S_Fxxxxx
A0A444ZJ26	20	S	xxxRSx_S_xxxxxx
A0A444ZYQ1	305	S	xxxRxx_S_Pxxxxx
A0A445BMB2	600	T	xxxxxx_T_Pxxxxx
A0A444XGZ4	602	T	xxxxxx_T_Pxxxxx
A0A445BMB2	1106	S	xxxxxG_S_Pxxxxx
A0A445DZZ3	128	S	xxxxxx_S_Fxxxxx
A0A445DZZ3	26	T	xxxKxx_T_xxxxxx
A0A444Z7U3	398	S	xxxSxx_S_xxxxxx
A0A445ETZ9	620	S	xxxSxx_S_xxxxxx
A0A445ETZ9	617	S	xxxxxx_S_Pxxxxx
A0A444XS82	409	S	xxxxxx_S_Pxxxxx
A0A444X4E9	112	S	xxxxSx_S_Fxxxxx
A0A445A9J7	8	S	xxxxPx_S_Pxxxxx
A0A444ZET1	47	S	xxxRSx_S_xxxxxx
A0A444ZET1	49	S	xxxxxx_S_PxRxxx
A0A444WNP3	28	S	xxxxxx_S_Pxxxxx
A0A445EPJ9	28	S	xxxxxx_S_Pxxxxx
A0A444WNP3	190	S	xxxRxx_S_xSxxxx
A0A445EPJ9	190	S	xxxRxx_S_xSxxxx
A0A444ZX63	10	S	xxxxxx_S_Pxxxxx
A0A444ZX63	395	S	xxxxxx_S_xRxxxx
A0A445B4B0	28	S	xxxRxx_S_xPxxxx
A0A445C6K2	162	S	xxxxxx_S_PxKxxx
A0A445D9T9	261	S	xxxxxx_S_xRxxxx
A0A445D9T9	471	S	xxxxxG_S_xxxxxx
A0A445D9T9	431	S	xxxxxx_S_PRxxxx
A0A445D9T9	426	S	xxxxxG_S_xxxxxx
A0A445DCQ9	125	S	xxxxxx_S_xExxxx
A0A445DCQ9	14	S	xxxxPx_S_Pxxxxx
A0A444ZR02	14	S	xxxxPx_S_Pxxxxx
A0A445DCQ9	35	S	xxxRxx_S_xExxxx
A0A444ZR02	35	S	xxxRxx_S_xExxxx
A0A445DCQ9	463	T	xxxRxx_T_xxxxxx
A0A444ZR02	463	T	xxxRxx_T_xxxxxx
A0A445DCQ9	389	S	xxxxxx_S_Fxxxxx
A0A445DPE6	192	S	xxxKSx_S_xxxxxx
A0A444ZN50	536	S	xxxxxx_S_DExxxx
A0A444ZN50	541	S	xxxxDx_S_xDxxxx
A0A444WYF7	77	T	xxxxxx_T_Pxxxxx
A0A445CSM6	209	S	xxxxxx_S_xPxxxx
A0A445CSM6	73	T	xxxxxx_T_Pxxxxx
A0A445CSM6	180	S	xxxxxx_S_ExExxx
A0A444XYA8	181	S	xxxxxG_S_xxxxxx
A0A445C0I7	182	S	xxxxxG_S_xxxxxx
A0A444XYA8	216	S	xxxxSx_S_xxxxxx
A0A445C1U5	172	S	xDDxxx_S_xxxxxx
A0A445C1U5	361	S	xxxxxx_S_xRxxxx
A0A444YJ21	409	S	xxxxRx_S_xxxxxx
A0A444YJ21	118	S	xLxRxx_S_xxxxxx
A0A445EI71	430	S	xxxxxG_S_xxxxxx
A0A445EI71	432	S	xxxxxx_S_DxExxx
A0A445EI71	420	S	xxxxxx_S_PxHxxx
A0A445EI71	252	S	xxxxxx_S_xExxxx
D8KXZ7	82	S	xxxxSx_S_xxxxxx
A0A445CMH4	103	S	xxxxxx_S_DxExxx
A0A445D9R0	243	S	xxxxxx_S_ExExxx
A0A445D9R0	519	S	xxxGxx_S_Pxxxxx
A0A445ASP6	520	S	xxxGxx_S_Pxxxxx
A0A445D9R0	193	T	xxxxxx_T_Pxxxxx
A0A445D9R0	215	S	xxxxxx_S_PxxxxR
A0A445D9R0	211	S	xxxxxx_S_Pxxxxx
A0A445D9R0	207	S	xxxxxx_S_Pxxxxx
A0A444WQT2	58	S	xxxxxx_S_PxxxxR
A0A444WQT2	11	S	xxxRxx_S_xxxxxx
A0A445BPJ4	216	S	xxxRxx_S_xGxxxx
A0A445BG34	663	S	xxxxxx_S_xExxxx
A0A445BG34	623	S	xxxxxx_S_PxKxxx
A0A445BG34	34	S	xxxxxx_S_DxExxx
A0A445BG34	79	S	xxxxxx_S_PxHxxx
A0A444XX80	79	S	xxxxxx_S_PxHxxx
A0A444WT68	55	S	xxxKxx_S_xxxxxx
A0A444WT68	80	S	xxxRSx_S_xxxxxx
A0A445CKN9	99	S	xxxxxx_S_PxRxxx
A0A445ENL0	68	S	xxxSxx_S_xxxxxx
A0A445CG50	334	S	xLxRxx_S_xxxxxx
A0A445DQT9	765	S	xxxSxx_S_xxxxxx
A0A445CPN0	718	S	xxxRxx_S_xPxxxx
A0A445CPN0	163	S	xxxRxx_S_xxxxxx
A0A445CPN0	33	S	xxxRxx_S_xxxxxx
A0A445CPN0	42	S	xLxRxx_S_xxxxxx
A0A445CPN0	731	T	xxxKxx_T_xxxxxx
A0A445DMH3	292	S	xxxRxx_S_Pxxxxx
A0A444XPW7	260	S	xxxxxx_S_PxxxxK
A0A445BIE2	254	S	xxxxxx_S_PxxxxK
A0A444XPW7	265	S	xxxxxG_S_xxxxxx
A0A445BIE2	259	S	xxxxxG_S_xxxxxx
A0A444XPW7	244	S	xxxxxx_S_PxxxxR
A0A445BIE2	238	S	xxxxxx_S_PxxxxR
A0A444XPW7	249	S	xxxxxG_S_xxGxxx
A0A445BIE2	243	S	xxxxxG_S_xxGxxx
A0A444XPW7	120	S	xxxxxG_S_xxxxxx
A0A445BFQ0	137	S	xxxRxx_S_xSxxxx
A0A445BFQ0	402	S	xxxRSx_S_xxxxxx
A0A444YJV4	18	S	xxxxxx_S_xDxxxx
A0A444YJV4	21	S	xxxxxD_S_Dxxxxx
A0A444XCV4	189	S	xxxxxx_S_ExDxxx
A0A444XCV4	191	T	xxxxxx_T_Dxxxxx
A0A445E8Q0	22	S	xxxRxx_S_xxGxxx
A0A445ALS1	678	S	xxxxxx_S_PxRxxx
A0A445E6Z9	259	T	xxxxxx_T_Pxxxxx
A0A444Z1R8	17	S	xLxRxx_S_xxxxxx
A0A445DNZ4	153	S	xxxxxx_S_Fxxxxx
A0A445DNZ4	132	S	xxxxxx_S_PxxxxR
A0A444Z2T8	301	S	xxxxxx_S_PxRxxx
A0A445D0R1	301	S	xxxxxx_S_PxRxxx
A0A444Z2T8	120	S	xxxGxx_S_Pxxxxx
A0A444Z2T8	279	T	xxxxxx_T_Pxxxxx
A0A445D0R1	279	T	xxxxxx_T_Pxxxxx
A0A444X619	688	S	xxxxxx_S_DxExxx
A0A444X619	167	T	xxxxPx_T_Pxxxxx
A0A444X619	277	S	xxxxxx_S_xPxxxx
A0A445A6Q1	198	S	xxxxxx_S_xDxxxx
A0A445A6Q1	234	S	xxxxxx_S_xHxxxx
A0A445E2J5	6	S	xxxRxx_S_xxxxxx
A0A444YPB5	37	S	xxxxSx_S_xxxxxx
A0A444YHT4	584	S	xxxxxx_S_xRxxxx
A0A444YHT4	383	S	xxxRxx_S_xGxxxx
A0A444YHT4	429	S	xxxxSx_S_Fxxxxx
A0A444YHT4	415	S	xxxRSx_S_xxxxxx
A0A444XXB9	328	S	xxxRxx_S_xExxxx
A0A444XXB9	331	S	RxxSxx_S_xxxxxx
A0A444XXB9	230	S	xxxxxx_S_xxGxxx
A0A445DRV4	2	S	xxxxxx_S_xxGxxx
A0A445EXJ2	36	S	xxxGxx_S_Pxxxxx
A0A445EXJ2	43	S	xxxxxx_S_Pxxxxx
A0A445EXJ2	45	S	xxxxxx_S_PxHxxx
A0A444ZDB4	208	T	xxxxPx_T_Pxxxxx
A0A444ZDB4	246	S	xxxxxx_S_PKxxxx
A0A444ZDB4	237	T	xxxxPx_T_Pxxxxx
A0A444ZDB4	104	S	xxxxDx_S_xDxxxx
A0A444ZDR7	62	S	xxxxxG_S_xxxxxx
A0A444ZDR7	13	S	xLxRxx_S_xxxxxx
A0A444WP46	152	S	xxxxSx_S_xxxxxx
A0A444WP46	594	T	xxxxxx_T_Pxxxxx
A0A444WP46	168	S	xxxSxx_S_xxxxxx
A0A445EWV9	482	S	xxxxxG_S_Pxxxxx
A0A444ZZ92	313	T	xxxxPx_T_Pxxxxx
A0A445BRM4	91	S	xxxKxx_S_xxxxxx
A0A445BRM4	152	S	xxxxxx_S_Fxxxxx
A0A444ZUV5	188	S	xxxRxx_S_xDxxxx
A0A445CS07	135	S	xxxxxx_S_Pxxxxx
A0A445CS07	127	S	xxxRRx_S_xxxxxx
A0A445CS07	128	S	xxxRxx_S_xxxxxx
A0A445CS07	226	S	xxxGxx_S_Pxxxxx
A0A445CS07	180	S	xxxxRx_S_xxxxxx
A0A445CS07	236	S	xxxxxx_S_xExxxx
A0A445CS07	175	S	xxxxxx_S_PxRxxx
A0A445CS07	248	S	xxxRxx_S_xExxxx
A0A445CS07	215	S	xxxxxx_S_Pxxxxx
A0A445CS07	268	S	xxxRxx_S_xGxxxx
A0A445CS07	271	S	xxxxxG_S_xxxxxx
A0A445BT39	60	S	xxxxxx_S_FRxxxx
A0A445BT39	19	S	xxxRSx_S_xxxxxx
A0A444Z6Q5	74	S	xxxxxx_S_Pxxxxx
A0A445C417	549	S	xxxxxx_S_xGExxx
A0A445DVI1	7	S	xxxxxx_S_PxxxxR
A0A444ZZV1	7	S	xxxxxx_S_PxxxxR
A0A445DVI1	34	T	xxxxxx_T_Pxxxxx
A0A445C0E0	136	S	xxxxxx_S_Pxxxxx
A0A445C0E0	182	S	xxxRSx_S_xxxxxx
A0A444YYN4	657	S	xLxRxx_S_xxxxxx
A0A444YLF7	192	S	xxxKxx_S_xPxxxx
A0A445B1A4	461	T	xxxxxx_T_Pxxxxx
A0A445CNZ9	768	S	xxxxxx_S_ExDxxx
A0A444YKN4	679	S	xxxxxx_S_ExDxxx
A0A444YKN4	1761	S	xxxxxx_S_ExDxxx
A0A445CNZ9	815	S	xxxRxx_S_Pxxxxx
A0A445CNZ9	777	S	xxxxxx_S_Pxxxxx
A0A444YKN4	1770	S	xxxxxx_S_Pxxxxx
A0A444XWR0	293	S	xxxxxx_S_PRxxxx
A0A444XWR0	291	S	xxxxRx_S_xxxxxx
A0A444XWR0	384	S	xxxxxx_S_Pxxxxx
A0A445E028	37	S	xxxxxx_S_xxGxxx
A0A445E028	43	S	xxxxxx_S_xPxxxx
A0A445E028	191	S	xxxxxx_S_Pxxxxx
A0A445E028	549	S	xxxxxG_S_xxxxxx
A0A445AUH2	68	S	xxxxxG_S_Pxxxxx
A0A445EQ27	68	S	xxxxxG_S_Pxxxxx
A0A445AUH2	73	S	xxxxxx_S_PxHxxx
A0A445EQ27	73	S	xxxxxx_S_PxHxxx
A0A445AUH2	17	S	xxxxxx_S_PxxxxR
A0A445EQ27	17	S	xxxxxx_S_PxxxxR
A0A445AUH2	20	S	xxxxPx_S_PxxxRx
A0A445EQ27	20	S	xxxxPx_S_PxxxRx
A0A445AUH2	47	S	xxxRxx_S_Pxxxxx
A0A445EQ27	47	S	xxxRxx_S_Pxxxxx
A0A445AUH2	51	S	xxxxxx_S_PxxxxR
A0A445EQ27	51	S	xxxxxx_S_PxxxxR
A0A445AUH2	54	S	xxxxxx_S_xHxxxx
A0A445EQ27	54	S	xxxxxx_S_xHxxxx
A0A445AUH2	30	S	xxxxxx_S_xxGxxx
A0A445EQ27	30	S	xxxxxx_S_xxGxxx
A0A445AUH2	40	S	xxxxxx_S_Pxxxxx
A0A445EQ27	40	S	xxxxxx_S_Pxxxxx
A0A445AUH2	27	S	xxxxxx_S_Pxxxxx
A0A445EQ27	27	S	xxxxxx_S_Pxxxxx
A0A445AEC3	360	S	xxxxxx_S_PxxxxK
A0A445DQQ3	1467	S	xxxRxx_S_xGxxxx
A0A445D336	271	T	xxxxxx_T_Pxxxxx
A0A445CDC1	453	S	xxxxxx_S_xxGxxx
A0A445DEU9	912	S	xxxRSx_S_xxxxxx
A0A445DEU9	931	S	xxxxPx_S_Pxxxxx
A0A445EA02	1102	S	xxxxPx_S_Pxxxxx
A0A445CEE5	481	S	xxxxxG_S_xxxxxx
A0A445CEE5	506	S	xxxxxx_S_xPxxxx
A0A445CEE5	499	S	xxxKxx_S_xxxxxx
A0A445C3H2	165	S	xxxxxx_S_APxxxx
A0A444ZW09	100	S	xxxxxx_S_Pxxxxx
A0A444ZW09	182	S	xxxxxx_S_xDxxxx
A0A444ZW09	3	T	xxxxxx_T_Pxxxxx
A0A445DQH9	3	T	xxxxxx_T_Pxxxxx
A0A445DV66	664	S	xxxxDx_S_xDxxxx
A0A445BH76	118	T	xxxxxx_T_Pxxxxx
A0A445ELT6	401	S	xxxRxx_S_xxxxxx
A0A445ELT6	479	T	xxxxxx_T_Dxxxxx
A0A445ELT6	370	S	xxxRxx_S_xSxxxx
A0A444Y882	156	S	xxxxPx_S_Pxxxxx
A0A444Y882	147	S	xxxGxx_S_Pxxxxx
A0A445CWJ5	187	S	xxxxxx_S_PxRxxx
A0A445BSZ8	436	S	xxxxxx_S_xExxxx
A0A444YDH2	58	T	xxxxPx_T_Pxxxxx
A0A444YDH2	380	S	xxxxxx_S_xDxxxx
A0A444YVA0	599	S	xxxxxx_S_PKxxxx
A0A444YVA0	419	S	xxxxPx_S_Pxxxxx
A0A445CWL1	423	S	xxxxPx_S_Pxxxxx
A0A444YVA0	503	S	xxxxxx_S_DxExxx
A0A445CWL1	507	S	xxxxxx_S_DxExxx
A0A444ZP24	26	S	xxxxxx_S_PxHxxx
A0A445AKG4	241	S	xxxxxx_S_Pxxxxx
A0A445BAX2	654	S	xxxKxx_S_xxxxxx
A0A445DDZ0	32	S	xxxxPx_S_Pxxxxx
A0A444ZE15	215	S	xxxxxx_S_xExxxx
A0A444ZE15	128	S	xxxKSx_S_xxxxxx
A0A445D0F8	956	S	xxxRxx_S_Pxxxxx
A0A444ZA45	537	T	xxxxxx_T_Pxxxxx
A0A445CXF9	27	S	xxxxxx_S_xGxxxx
A0A445CXF9	12	T	xxxxxx_T_Pxxxxx
A0A445CXF9	211	S	xxxRRx_S_xxxxxx
A0A445CXF9	114	S	xxxxxx_S_Pxxxxx
A0A445CXF9	112	S	xxxSxx_S_xxxxxx
A0A445CXF9	180	T	xxxxxx_T_Pxxxxx
A0A445CXF9	35	S	xxxxxx_S_xGxxxx
A0A444Y7X5	75	S	xxxxPx_S_Pxxxxx
A0A444Y7X5	88	S	xxxxxx_S_PRxxxx
A0A444Y7X5	83	S	xxxKxx_S_xxxxxx
A0A445DXU4	424	S	xxxxxx_S_xGxxxx
A0A445D2W2	389	S	xxxxxx_S_xGxxxx
A0A445BSD7	267	S	xxxRxx_S_xGxxxx
A0A445BSD7	246	S	xxxxxx_S_DxDxxx
A0A445DAK7	205	S	xxxxxx_S_DxExxx
A0A444Y7Z9	823	S	xDxxxx_S_xxxxxx
A0A444Y7Z9	456	S	xxxxxx_S_xxGxxx
A0A444XEW2	50	S	xxxxxx_S_DDDxxx
A0A444XEW2	142	S	xxxxxx_S_DExxxx
A0A444WV58	78	S	xxxRSx_S_xxxxxx
A0A444ZPZ8	27	S	xxxRSx_S_xxxxxx
A0A444YWY8	157	S	xxxxxx_S_xExxxx
A0A444ZS76	488	S	xxxxxx_S_xDxxxx
A0A445DLN7	376	S	xxxxxx_S_xDxxxx
A0A444ZS76	502	S	xxxxxx_S_xxGxxx
A0A445DLN7	390	S	xxxxxx_S_xxGxxx
A0A444ZS76	930	S	xxxxSx_S_xxxxxx
A0A444ZS76	933	S	xxxSxx_S_xxxxxx
A0A444YRB8	310	S	xxxxxx_S_PxRxxx
A0A445DGL9	1173	S	xxxxxG_S_xxGxxx
A0A445DGL9	597	S	xxxxxx_S_FxxRxx
A0A444X6G3	82	S	xLxRxx_S_xxxxxx
A0A444X6G3	14	S	xxxxxx_S_Fxxxxx
A0A444XP12	506	S	xxxxxx_S_APxxxx
A0A445BJ63	506	S	xxxxxx_S_APxxxx
A0A444XP12	446	S	xxxxxx_S_GPLxxx
A0A445BJ63	446	S	xxxxxx_S_GPLxxx
A0A444XP12	471	S	xxxRxx_S_xxxxxx
A0A445BJ63	471	S	xxxRxx_S_xxxxxx
A0A444XP12	642	T	xxxxPx_T_Pxxxxx
A0A445BJ63	642	T	xxxxPx_T_Pxxxxx
A0A444XP12	322	S	xLxRxx_S_xxxxxx
A0A445BJ63	322	S	xLxRxx_S_xxxxxx
A0A444XP12	421	S	xxxxxx_S_PxxxxK
A0A445BJ63	421	S	xxxxxx_S_PxxxxK
A0A444XP12	491	S	xxxxxx_S_GPLxxx
A0A445BJ63	491	S	xxxxxx_S_GPLxxx
A0A444XP12	338	S	xxxRxx_S_xxxxxx
A0A445BJ63	338	S	xxxRxx_S_xxxxxx
A0A444XP12	567	S	xxxKSx_S_xxxxxx
A0A444XP12	13	S	xxxRSx_S_xxxxxx
A0A445BJ63	13	S	xxxRSx_S_xxxxxx
A0A444XP12	560	S	xxxxxx_S_PxRxxx
A0A445BJ63	560	S	xxxxxx_S_PxRxxx
A0A444XP12	458	S	xxxxxx_S_xPxxxx
A0A445BJ63	458	S	xxxxxx_S_xPxxxx
A0A0R4VP56	218	S	xLxRxx_S_xxxxxx
A0A445AHA4	73	S	xxxxxx_S_PxRxxx
A0A445BG82	173	S	xxxxxx_S_xGExxx
A0A445ESZ7	468	S	xxxxSx_S_xxxxxx
A0A445AR92	468	S	xxxxSx_S_xxxxxx
A0A445ESZ7	130	S	xxxRxx_S_xxxxxx
A0A444WU62	123	S	xxxRxx_S_xxxxxx
A0A445AR92	130	S	xxxRxx_S_xxxxxx
A0A445ESZ7	56	S	xxxxxx_S_xPxxxx
A0A445ESZ7	46	S	xxxxPx_S_Pxxxxx
A0A445ESZ7	125	S	xxxxxx_S_xRxxxx
A0A444WU62	118	S	xxxxxx_S_xRxxxx
A0A445AR92	125	S	xxxxxx_S_xRxxxx
A0A444XI09	389	T	xxxxPx_T_Pxxxxx
A0A445EA02	962	S	xLxRxx_S_xxxxxx
A0A445CQR6	952	T	xxxxxx_T_Pxxxxx
A0A445CQR6	678	S	xxxxxx_S_xExxxx
A0A445CQR6	686	S	xxxKxx_S_xxxxxx
A0A445C2K4	178	S	xxxxxG_S_xxxxxx
A0A445AVF9	31	S	xxxxxx_S_xDxxxx
A0A444XWP7	139	S	xxxxRx_S_xxxxxx
A0A444XWP7	500	S	xxxxxx_S_xPxxxx
A0A444XWP7	526	S	xxxxxx_S_xGxxxx
A0A444XWP7	492	S	xxxxxG_S_xxxxxx
A0A444XWP7	655	S	xxxRxx_S_xGxxxx
A0A444XWP7	696	S	xxxGxx_S_Pxxxxx
A0A444XWP7	691	S	xxxxxx_S_xGxxxx
A0A444XWP7	645	S	xxxxxx_S_Pxxxxx
A0A444XWP7	60	S	xxxxxx_S_PRxxxx
A0A444XWP7	51	S	xxxxxx_S_Pxxxxx
A0A444XWP7	626	S	xxxxxG_S_xxxxxx
A0A444XWP7	633	S	xxxxxx_S_Pxxxxx
A0A444XWP7	610	T	xxxxPx_T_Pxxxxx
A0A445E2I4	617	S	xxxxxx_S_xGxxxx
A0A445E2I4	36	S	xxxxxx_S_Pxxxxx
A0A445E2I4	404	S	xxxxxx_S_PxRxxx
A0A445E2I4	14	S	xxxRxx_S_xxGxxx
A0A445E4S9	130	S	xxxxxx_S_PxxxxK
A0A445E4S9	501	S	xxxxxx_S_FRxxxx
A0A445E4S9	148	S	xxxxxx_S_xRxxxx
A0A445B5G3	14	S	xxxxxx_S_Pxxxxx
A0A444X559	14	S	xxxxxx_S_Pxxxxx
A0A445B5G3	146	S	xxxxxx_S_PRxxxx
A0A445D824	58	S	xxxxPx_S_Pxxxxx
A0A445E1P0	14	S	xxxxxx_S_xExxxx
A0A445E1P0	11	S	xxxxPx_S_Pxxxxx
A0A445EEN9	59	T	xxxxxx_T_Pxxxxx
A0A445D9V9	383	S	xxxxxx_S_ExExxx
A0A445AKE3	57	S	xxxGxx_S_Pxxxxx
A0A445AKE3	292	T	xxxxPx_T_Pxxxxx
A0A445EAL7	292	T	xxxxPx_T_Pxxxxx
A0A445AKE3	129	S	xxxxxG_S_xxxxxx
A0A445EAL7	129	S	xxxxxG_S_xxxxxx
A0A445AKE3	214	S	xxxRSx_S_xxxxxx
A0A445EAL7	214	S	xxxRSx_S_xxxxxx
A0A445AKE3	156	S	xxxxxx_S_DDDxxx
A0A445EAL7	156	S	xxxxxx_S_DDDxxx
A0A445AKE3	142	S	xxxxPx_S_Pxxxxx
A0A445EAL7	142	S	xxxxPx_S_Pxxxxx
A0A445ER89	198	S	xxxxxx_S_PxKxxx
A0A445BDN2	126	S	xxxxxG_S_xxxxxx
A0A445BDN2	90	S	xxxxxx_S_xPxxxx
A0A445BDN2	19	S	xxxxxx_S_Pxxxxx
A0A445BDN2	62	S	xxxxxx_S_xExxxx
A0A445BDN2	65	S	xxxxxx_S_xHxxxx
A0A445BDN2	70	S	xxxxxx_S_PRxxxx
A0A444XYB6	65	S	xxxxxx_S_Pxxxxx
A0A444XYB6	67	T	xxxRxx_T_xxxxxx
A0A445DM54	689	S	xxxRSx_S_xxxxxx
A0A445CF26	982	S	xxxxxx_S_xxGxxx
A0A444YYS4	71	T	xxxxxx_T_Pxxxxx
A0A444YG56	988	S	xxxGxx_S_xKxxxx
A0A445EUF6	104	S	xxxxxx_S_DxExxx
A0A445CH93	18	S	xxxKxx_S_xPxxxx
A0A445CW74	804	S	xxxRxx_S_xSxxxx
A0A444YUW3	802	S	xxxRxx_S_xSxxxx
A0A445CW74	830	S	xxxxxx_S_xxGxxx
A0A444YUW3	828	S	xxxxxx_S_xxGxxx
A0A445CW74	751	S	xxxxxG_S_Pxxxxx
A0A445CW74	950	S	xxxxxx_S_FRxxxx
A0A444YUW3	948	S	xxxxxx_S_FRxxxx
A0A445CW74	283	S	xxxxPx_S_Pxxxxx
A0A444YUW3	281	S	xxxxPx_S_Pxxxxx
A0A445CW74	274	S	xxxRxx_S_Pxxxxx
A0A444YUW3	272	S	xxxRxx_S_Pxxxxx
A0A445CW74	922	S	xxxxPx_S_Pxxxxx
A0A445CW74	918	S	xxxxxx_S_xPxxxx
A0A445CW74	969	S	xxxxRx_S_xxxxxx
A0A444YUW3	967	S	xxxxRx_S_xxxxxx
A0A445CW74	900	S	xxxxxG_S_xxGxxx
A0A444YUW3	898	S	xxxxxG_S_xxGxxx
A0A445EEF5	575	S	xxxxxx_S_xGxxxx
A0A445EEF5	100	S	xxxKxx_S_xxxxxx
A0A445EEF5	101	S	xxxRxx_S_xGxxxx
A0A445EEF5	77	S	xxxxSx_S_xxxxxx
A0A445EEF5	88	S	xxxxxx_S_xHxxxx
A0A445EEF5	27	S	xxxRxx_S_Pxxxxx
A0A445EEF5	37	S	xxxxRx_S_xxxxxx
A0A445EEF5	33	S	xxxxxx_S_xRxxxx
A0A445EEF5	108	S	xxxRxx_S_xxxxxx
A0A445BZL9	69	T	xxxxxx_T_Dxxxxx
A0A445BZL9	73	T	xxxxxx_T_Dxxxxx
A0A445BZL9	68	S	xxxxDx_S_xDxxxx
A0A445A2Q1	107	S	xxxxxx_S_PRxxxx
A0A445E3L9	53	S	xxxxxx_S_Pxxxxx
A0A445EG00	17	S	xxxxxx_S_xExxxx
A0A445EG00	120	S	xxxxxx_S_Pxxxxx
A0A444YHE9	97	S	xxxxxx_S_Pxxxxx
A0A445AF75	97	S	xxxxxx_S_Pxxxxx
A0A445BKH2	78	S	xxxxPx_S_Pxxxxx
A0A445CUS8	246	S	xxxxxx_S_PxHxxx
A0A444Z5N2	108	S	xxxxxG_S_xxxxxx
A0A444Z5N2	390	S	xxxRxx_S_Pxxxxx
A0A444Z5N2	399	S	xxxxxx_S_PxxxxR
A0A444Z5N2	395	T	xxxxxx_T_Pxxxxx
A0A444Z5N2	49	T	xxxxxx_T_PRxxxx
A0A444YWZ6	98	S	xxxxxx_S_Pxxxxx
A0A444XY87	335	S	xxxxxx_S_PKxxxx
A0A444XY87	52	S	xxxxxx_S_Pxxxxx
A0A444XY87	261	S	xxxKSx_S_xxxxxx
A0A444ZBZ1	50	S	xxxRxx_S_xExxxx
A0A445CCI0	33	S	xLxKxx_S_Fxxxxx
A0A445CCI0	586	S	xxxxxK_S_xDxxxx
A0A445E3T5	106	S	xxxxxx_S_PxRxxx
A0A445E3T5	189	S	xxxxxx_S_xDxxxx
A0A445E347	13	S	xxxRxx_S_xSxxxx
A0A445E3A5	599	S	xxxxxG_S_xxGxxx
A0A445E3A5	637	S	xxxKxx_S_xDxxxx
A0A445A8F4	385	S	xxxKxx_S_xDxxxx
A0A445E3A5	629	S	xxxxxx_S_ExExxx
A0A445A8F4	377	S	xxxxxx_S_ExExxx
A0A445E3A5	647	S	RxxSxx_S_xxxxxx
A0A445A8F4	395	S	RxxSxx_S_xxxxxx
A0A445E3A5	644	S	xxxRxx_S_xDxxxx
A0A445A8F4	392	S	xxxRxx_S_xDxxxx
A0A445CIZ8	231	S	xxxxxx_S_PxRxxx
A0A444Z2K4	211	S	xxxxPx_S_PxxxRx
A0A444ZKS3	110	S	xxxxxG_S_xxxxxx
A0A445BSG9	43	S	xxxGxx_S_xKxxxx
A0A445BC85	16	S	xxxKxx_S_xxxxxx
A0A445BC85	27	S	xxxxxG_S_xxxxxx
A0A445A495	253	S	xxxRxx_S_xGxxxx
A0A445EVL3	918	T	xxxxxx_T_Pxxxxx
A0A445AMB7	446	S	xxxxxx_S_Pxxxxx
A0A445DHE7	452	S	xxxxxx_S_PKxxxx
A0A445DHE7	310	S	xxxxxG_S_xxGxxx
A0A445CDI2	44	S	xxxxxx_S_Pxxxxx
A0A445CDI2	122	T	xxxxxx_T_Dxxxxx
A0A445BT56	122	T	xxxxxx_T_Dxxxxx
A0A445CDI2	101	T	xxxxxx_T_Pxxxxx
A0A445BT56	101	T	xxxxxx_T_Pxxxxx
A0A445CZY4	257	T	xxxxPx_T_Pxxxxx
A0A445CIF5	344	S	xxxxRx_S_xxxxxx
A0A444Y992	350	S	xxxxRx_S_xxxxxx
A0A445CIF5	817	S	xxxGxx_S_xKxxxx
A0A444Y992	823	S	xxxGxx_S_xKxxxx
A0A445CIF5	865	T	xxxxxx_T_Pxxxxx
A0A444Y992	871	T	xxxxxx_T_Pxxxxx
A0A445CIF5	100	S	xxxxxx_S_PxKxxx
A0A444Y992	100	S	xxxxxx_S_PxKxxx
A0A444Z5V6	280	S	xxxxxx_S_Pxxxxx
A0A445DWE8	284	S	xxxxxG_S_xxGxxx
A0A445DWE8	675	S	xxxxxx_S_PxKxxx
A0A445DK73	531	S	xxxxxx_S_Pxxxxx
A0A445EUE3	220	S	xxxxRx_S_xxxxxx
A0A445EUE3	223	S	xxxxxx_S_DxExxx
A0A445EUE3	298	S	xDDxxx_S_xxxxxx
A0A445EUE3	300	S	xxxxxx_S_PRxxxx
A0A445EUE3	209	S	xxxRxx_S_xExxxx
A0A444YBS3	19	S	xxxRxx_S_Pxxxxx
A0A445AM80	18	S	xxxRxx_S_Pxxxxx
A0A444YBS3	281	S	xxxGxx_S_Pxxxxx
A0A445C920	126	S	xxxxxx_S_Pxxxxx
A0A445C920	614	S	xxxxxx_S_PRxxxx
A0A445ENI5	489	S	xxxxxx_S_PRxxxx
A0A445CV23	60	S	xxxxxx_S_Fxxxxx
A0A445CV23	49	T	xxxxxx_T_Pxxxxx
A0A445D0R1	120	S	xxxGxx_S_Pxxxxx
A0A445DNN5	393	S	xxxxPx_S_Pxxxxx
A0A445BNL2	27	S	xxxxxx_S_PxRxxx
A0A444ZWJ4	117	S	xxxxxx_S_Pxxxxx
A0A444YDV1	113	S	xxxxxx_S_Pxxxxx
A0A445E790	603	S	xxxxxx_S_PxKxxx
A0A445E790	599	T	xxxxxx_T_Dxxxxx
A0A445E790	64	S	xxxxPx_S_Pxxxxx
A0A445E790	61	S	xxxxxx_S_PRxxxx
A0A444ZT68	402	S	xxxxxD_S_Dxxxxx
A0A445C5C7	285	S	xxxxxx_S_PxRxxx
A0A445C5C7	112	S	xxxxxx_S_PKxxxx
A0A445C5C7	220	S	xxxRxx_S_Pxxxxx
A0A445C5C7	319	S	xxxRSx_S_xxxxxx
A0A445C5C7	334	S	xxxGxx_S_Pxxxxx
A0A445C5C7	373	S	xLxKxx_S_Fxxxxx
A0A444YAV0	619	S	xLxKxx_S_Fxxxxx
A0A445E7X8	38	S	xxxxSx_S_xxxxxx
A0A445B2I4	670	S	xxxxxK_S_xDxxxx
A0A445B2I4	639	T	xxxKxx_T_xxxxxx
A0A444X8W8	94	T	xxxKxx_T_xxxxxx
A0A445B2I4	735	S	xxxxxx_S_xPxxxx
A0A444X8W8	190	S	xxxxxx_S_xPxxxx
A0A445B2I4	654	S	xxxxSx_S_Fxxxxx
A0A444X8W8	109	S	xxxxSx_S_Fxxxxx
A0A445B2I4	752	S	xDDxxx_S_xxxxxx
A0A444X8W8	207	S	xDDxxx_S_xxxxxx
A0A444Y8V3	275	S	xxxxxG_S_xxGxxx
A0A445EHC9	1587	S	xxxxxx_S_xExxxx
A0A445ADI1	1587	S	xxxxxx_S_xExxxx
A0A445EHC9	1602	T	xxxxxx_T_Pxxxxx
A0A445EHC9	1601	S	xxxxxx_S_xPxxxx
A0A445EHC9	2184	S	xxxxxx_S_PRxxxx
A0A445ADI1	2175	S	xxxxxx_S_PRxxxx
A0A445EHC9	941	S	xxxxxx_S_Pxxxxx
A0A445ADI1	941	S	xxxxxx_S_Pxxxxx
A0A444XW79	401	S	xLxRxx_S_xxxxxx
A0A445DM94	54	S	xxxxxx_S_PxxxxR
A0A444ZJ24	91	S	xxxxxx_S_PxRxxx
A0A444ZJ24	79	S	xxxSxx_S_xxxxxx
A0A444ZJ24	133	S	xxxGxx_S_Pxxxxx
A0A444ZJ24	49	S	xLxRxx_S_xxxxxx
A0A445BJ77	115	S	xxxxxx_S_PRxxxx
A0A445BJ77	106	S	xxxKxx_S_xPxxxx
A0A445BJ77	157	T	xxxRxx_T_xxxxxx
A0A445BJ77	165	T	xxxRxx_T_xxxxxx
A0A445AHV6	14	S	xxxxPx_S_Pxxxxx
A0A445C2P5	309	T	xxxxxx_T_Pxxxxx
A0A444YFU9	309	T	xxxxxx_T_Pxxxxx
A0A445C2P5	483	T	xxxxxx_T_PRxxxx
A0A444YFU9	483	T	xxxxxx_T_PRxxxx
A0A445C2P5	478	S	xxxRxx_S_Pxxxxx
A0A444YFU9	478	S	xxxRxx_S_Pxxxxx
A0A445C2P5	433	S	xxxxxx_S_PxRxxx
A0A444YFU9	433	S	xxxxxx_S_PxRxxx
A0A445C2P5	131	T	xxxxxx_T_Pxxxxx
A0A445C2P5	140	T	xxxxxx_T_Pxxxxx
A0A445C2P5	465	S	xxxxxx_S_xDxxxx
A0A444YFU9	465	S	xxxxxx_S_xDxxxx
A0A445C2P5	121	T	xxxxxx_T_Pxxxxx
A0A444YFU9	121	T	xxxxxx_T_Pxxxxx
A0A445C2P5	448	S	xxxRxx_S_Pxxxxx
A0A444YFU9	448	S	xxxRxx_S_Pxxxxx
A0A445C2P5	332	T	xxxxxx_T_Pxxxxx
A0A444YFU9	332	T	xxxxxx_T_Pxxxxx
A0A444XUP3	134	S	xxxxxx_S_Pxxxxx
A0A444XDD0	15	S	xxxxxx_S_PxxxxR
A0A444Y945	31	S	xxxxxx_S_PxRxxx
A0A444Y945	33	S	xxxxxx_S_xDxxxx
A0A444Y945	17	S	xxxxPx_S_Pxxxxx
A0A444Y945	19	S	xxxxSx_S_xxxxxx
A0A444Y945	16	S	xxxxxx_S_xPxxxx
A0A444Y945	62	S	xxxxxx_S_xGxxxx
A0A444Y945	57	S	xxxxxx_S_PxHxxx
A0A444Y945	53	S	xxxxxx_S_Pxxxxx
A0A444X078	116	S	xxxRxx_S_xxxxxx
A0A444WVY4	58	S	xxxKxx_S_xPxxxx
A0A444WVY4	69	T	xxxxxx_T_Pxxxxx
A0A444X3Z6	358	S	xxxxRx_S_xxxxxx
A0A444Z4H9	131	S	xxxxxx_S_xDxxxx
A0A444Z4H9	97	S	xxxxxx_S_Pxxxxx
A0A445CNK2	119	S	xxxxxx_S_DxExxx
A0A444X6V9	229	S	xxxxxx_S_xRxxxx
A0A444X6V9	267	S	xxxxxx_S_xDxxxx
A0A444X6V9	268	S	xxxxxx_S_DxExxx
A0A445AF67	632	S	xxxxxx_S_Pxxxxx
A0A445AUS1	3	S	xxxxxx_S_xGExxx
A0A445AUS1	32	T	xxxxxx_T_Pxxxxx
A0A445CFD8	457	S	xxxRxx_S_xGxxxx
A0A444ZCX5	190	S	xxxxPx_S_Pxxxxx
A0A445DJR7	190	S	xxxxPx_S_Pxxxxx
A0A444YI75	839	S	xxxGxx_S_Pxxxxx
A0A444Z206	86	S	xxxxxx_S_xGExxx
A0A444Z206	370	S	xxxGxx_S_Pxxxxx
A0A444Z206	184	S	xxxRxx_S_xGxxxx
A0A444YV98	77	T	xxxxxx_T_Pxxxxx
A0A445CWQ9	77	T	xxxxxx_T_Pxxxxx
A0A444YV98	22	S	xxxSxx_S_xxxxxx
A0A445CWQ9	22	S	xxxSxx_S_xxxxxx
A0A444YV98	51	S	xxxSxx_S_xxxxxx
A0A445A7C8	256	S	xxxxxx_S_FxxRxx
A0A445CBL7	508	S	xxxxxx_S_PRxxxx
A0A444YHW6	119	S	xxxxxx_S_DxExxx
A0A445D6P6	182	S	xxxRSx_S_xxxxxx
A0A445D6P6	262	S	xLxRxx_S_xxxxxx
A0A445E5N1	12	S	xxxxPx_S_PxxxRx
A0A445C8Z0	162	S	xxxxxx_S_DxExxx
A0A445BU54	36	S	xxxxxx_S_DxExxx
A0A445C8Z0	287	S	xDxxxx_S_xxxxxx
A0A445BU54	161	S	xDxxxx_S_xxxxxx
A0A445AL39	236	S	xDxxxx_S_xxxxxx
A0A445C8Z0	198	S	xxxxxx_S_PxxxxK
A0A445BU54	72	S	xxxxxx_S_PxxxxK
A0A445AL39	147	S	xxxxxx_S_PxxxxK
A0A445C8Z0	325	S	xxxxxx_S_DxExxx
A0A445BU54	199	S	xxxxxx_S_DxExxx
A0A445AL39	274	S	xxxxxx_S_DxExxx
A0A445C8Z0	321	S	xxxxxx_S_DxExxx
A0A445BU54	195	S	xxxxxx_S_DxExxx
A0A445AL39	270	S	xxxxxx_S_DxExxx
A0A445C8Z0	320	S	xxxxDx_S_xDxxxx
A0A445BU54	194	S	xxxxDx_S_xDxxxx
A0A445AL39	269	S	xxxxDx_S_xDxxxx
A0A445C8Z0	240	S	xxxxxx_S_xExxxx
A0A445C8Z0	243	S	xxxxxx_S_DDDxxx
A0A445E1H8	8	S	xxxxxx_S_PxKxxx
A0A444YRY9	59	S	xxxxxx_S_xRxxxx
A0A444YRY9	48	S	xxxxxx_S_xxGxxx
A0A444XEH6	13	S	xxxKxx_S_xxxxxx
A0A445BR33	84	S	xxxRxx_S_Pxxxxx
A0A444YG03	27	S	xxxRxx_S_xxxxxx
A0A444YG03	41	S	xxxRxx_S_xGxxxx
A0A445B903	424	S	xLxRxx_S_xxxxxx
A0A445AW02	318	S	xxxxxx_S_PKxxxx
A0A445ABU9	702	S	xxxxPx_S_Pxxxxx
A0A445ABU9	715	S	xxxRxx_S_xxxxxx
A0A444XL70	31	S	xxxxPx_S_PxxxRx
A0A444XL70	315	S	xxxxPx_S_Pxxxxx
A0A445DUW7	258	S	xxxKxx_S_xPxxxx
A0A445DUW7	274	S	xxxxxx_S_PRxxxx
A0A445DUW7	185	S	xxxxxx_S_PRxxxx
A0A445DUW7	58	S	xxxxxx_S_DxExxx
A0A444WNM2	925	S	xxxxPx_S_Pxxxxx
A0A445E2D8	954	S	xxxxxx_S_DxExxx
A0A445E2D8	956	S	xxxKSx_S_xxxxxx
A0A444Z4Y1	279	S	xxxxxx_S_Pxxxxx
A0A445CNP7	117	S	xxxKxx_S_xxxxxx
A0A445BT09	19	S	xxxxxx_S_xDxxxx
A0A445BT09	10	T	xxxxxx_T_Pxxxxx
A0A445BMU2	390	S	xxxKSx_S_xxxxxx
A0A445EU98	117	S	xxxxxx_S_Pxxxxx
A0A445EU98	142	S	xxxxPx_S_Pxxxxx
A0A445EU98	169	S	xxxRxx_S_xxxxxx
A0A445DUJ4	897	S	xxxxxx_S_DxExxx
A0A445DUJ4	1051	S	xxxxxx_S_xDxxxx
A0A445D9W9	100	S	xxxxxx_S_xxGxxx
A0A445BPU1	299	S	xxxxxG_S_xxxxxx
A0A445BUP3	12	S	xxxxxG_S_xxxxxx
A0A445BZ15	608	S	xxxxxG_S_xxxxxx
A0A445BZ15	655	S	xxxxxx_S_GPLxxx
A0A444XQ01	276	S	xxxxxx_S_xExxxx
A0A444XQ01	272	T	xxxxxx_T_Pxxxxx
A0A444XQ01	39	T	xxxxxx_T_Pxxxxx
A0A444XQ01	292	T	xxxxxx_T_Pxxxxx
A0A444XRB4	625	T	xxxxxx_T_Pxxxxx
A0A444XRB4	124	S	xxxxxK_S_xDxxxx
A0A444XRB4	174	S	xxxxRx_S_xxxxxx
A0A445C218	380	S	xxxKxx_S_xxxxxx
A0A445C218	372	S	xDDxxx_S_xxxxxx
A0A445C218	18	S	xxxxxK_S_xDxxxx
A0A445C218	33	S	xxxKSx_S_xxxxxx
A0A444XH89	625	S	xxxxxx_S_Pxxxxx
A0A445BMH6	625	S	xxxxxx_S_Pxxxxx
A0A444XH89	787	S	xLxRxx_S_xxxxxx
A0A445BMH6	787	S	xLxRxx_S_xxxxxx
A0A444XH89	81	S	xxxxxx_S_xxGxxx
A0A445BMH6	81	S	xxxxxx_S_xxGxxx
A0A444XH89	335	S	xxxxxx_S_PxxxxK
A0A445BMH6	335	S	xxxxxx_S_PxxxxK
A0A444XH89	748	S	xxxxxG_S_xxxxxx
A0A445BMH6	748	S	xxxxxG_S_xxxxxx
A0A444XH89	263	S	xxxxSx_S_xxxxxx
[truncated: 7,168 more rows]
