# Supplementary material for: Deciphering the Proteome and Phosphoproteome of Peanut (Arachis hypogaea L.) Pegs Penetrating into the Soil
Source: Int J Mol Sci. 2025 Jan 14;26(2):634. doi: 10.3390/ijms26020634 (PMC11765555; doi:10.3390/ijms26020634)
Supplement: Supplementary file 1 [file ijms-26-00634-s001.zip › Supplementary Table S6.xlsx]

## Sheet: Regulated Classification
GO Terms Level 1	GO Terms Level 2	Number of proteins	Related proteins
Biological Process	cellular process	96	A0A444Z7Q6 A0A445CIZ1 A0A445C9V3 A0A444YZ99 A0A445BVK3 A0A445CY76 A0A445D098 A0A444ZB47 A0A444YA51 A0A445BS41 A0A445C0J8 A0A445DE08 A0A445DQQ3 A0A444Y7Z9 A0A444YYS4 A0A445EEF5 A0A445C920 A0A445CFD8 A0A445DN22 A0A445B1V1 A0A445AV19 A0A445DHT1 A0A444Z0V9 A0A444Z1T3 A0A444ZWP4 A0A445DND4 A0A444Y6V3 A0A445CCX5 A0A444X0C6 A0A445DN07 A0A445CIW5 A0A444WNZ2 T2B9M0 A0A445C8X3 A0A445C9N8 A0A444ZZB3 A0A445C…
Biological Process	metabolic process	70	A0A444Z7Q6 A0A445C9V3 A0A444YZ99 A0A444YA51 A0A445DE08 A0A445DQQ3 A0A444Y7Z9 A0A444YYS4 A0A445EEF5 A0A445C920 A0A445DM94 A0A445CFD8 A0A445DN22 A0A445B1V1 A0A444Z0V9 A0A444Z1T3 A0A444ZWP4 A0A445CCX5 A0A0A7E0N9 A0A445DN07 A0A444WNZ2 T2B9M0 A0A445C8X3 A0A445CUC4 A0A445C9N8 A0A445CPK9 A0A444X3C5 A0A445E434 A0A444WV24 A0A444XVW0 A0A445B3Z7 A0A445EUW6 A0A445EIN1 A0A445BG06 A0A445B2F9 A0A445DNG7 A0A445A…
Biological Process	response to stimulus	68	A0A444YXB6 A0A445B7J2 A0A445C9V3 A0A444YZ99 A0A445BVK3 A0A445CY76 A0A445D098 A0A444ZB47 A0A445BSW9 A0A445C0J8 A0A445CRD7 A0A445DE08 A0A445DQQ3 A0A444Y7Z9 A0A444YYS4 A0A445EEF5 A0A445C920 A0A445AV19 A0A445DHT1 A0A444ZWP4 A0A445DND4 A0A444YMT7 A0A445CIW5 A0A445C8X3 A0A445C9N8 A0A445E434 A0A445BSY5 A0A445B3Z7 A0A445EIN1 A0A445BR85 A0A445BG06 A0A445EKM7 A0A445B2F9 A0A445CUQ5 A0A445AZE7 A0A444YSZ2 A0A…
Biological Process	biological regulation	54	A0A444YZ99 A0A445BVK3 A0A445D098 A0A445C0J8 A0A445CRD7 A0A445DE08 A0A445DQQ3 A0A445EEF5 A0A445DNL7 A0A445DM94 A0A445CFD8 A0A445DN22 A0A445AV19 A0A445DHT1 A0A444Z0V9 A0A444Z1T3 A0A445DND4 A0A445CCX5 A0A445CIW5 A0A445CPK9 A0A445E434 A0A445BSY5 A0A445EI25 A0A445B3Z7 A0A445EUW6 A0A445EIN1 A0A445BR85 A0A445EKM7 A0A445B2F9 A0A445AZE7 A0A445CT40 A0A444X9B6 A0A445C479 A0A444Y907 A0A445AN89 A0A444YF54 A0A…
Biological Process	localization	47	A0A445A9F0 A0A445CIZ1 A0A445BVK3 A0A445CY76 A0A445D098 A0A444ZB47 A0A445BS41 A0A445BSW9 A0A445C0J8 A0A445DE08 A0A445BG82 A0A445BT09 A0A445AV19 A0A445DHT1 A0A444Z1T3 A0A445DND4 A0A444Y6V3 A0A445CPK9 A0A445D296 A0A444WV24 A0A445B3Z7 A0A445C7A0 A0A445BR85 A0A445EKM7 A0A445AX64 A0A445CUQ5 A0A444YSZ2 A0A445CT40 A0A444WQX5 A0A445B322 A0A445D2T1 A0A444Y907 A0A444YSK4 A0A444WYZ8 A0A445C3I9 A0A445CIJ3 A0A…
Biological Process	developmental process	28	A0A445C9V3 A0A444ZB47 A0A445C0J8 A0A445DE08 A0A444Y7Z9 A0A445CFD8 A0A445B1V1 A0A444Z0V9 A0A445CCX5 A0A445C9N8 A0A445CPK9 A0A445DJH0 A0A445BSY5 A0A445EUW6 A0A445BR85 A0A445EKM7 A0A445AZE7 A0A444WQX5 A0A444X9B6 A0A445C479 A0A445AN89 A0A445DQ58 A0A444YFA1 A0A445ANX2 A0A445E3G1 A0A445E9Q6 A0A445CTM6 A0A445C5G5
Biological Process	multi-organism process	24	A0A444YXB6 A0A445B7J2 A0A445DQQ3 A0A444Z1T3 A0A445C8X3 A0A445BSY5 A0A445CUQ5 A0A444X9B6 A0A445C479 A0A444Y907 A0A445DKG2 A0A444Y4T5 A0A445CWQ9 A0A444YX55 A0A445E3G1 A0A445B5K4 A0A445CTM6 A0A445C6Y4 A0A445E7N3 A0A445C5G5 A0A445DYK2 A0A445A3S6 A0A445E0J4 A0A444ZGE9
Biological Process	multicellular organismal process	22	A0A445C9V3 A0A444ZB47 A0A445C0J8 A0A445DE08 A0A445B1V1 A0A445CCX5 A0A445C9N8 A0A445CPK9 A0A445DJH0 A0A445BSY5 A0A445EUW6 A0A445EKM7 A0A445AZE7 A0A444WQX5 A0A444X9B6 A0A445C479 A0A445AN89 A0A445DQ58 A0A445ANX2 A0A445E9Q6 A0A445CTM6 A0A445C5G5
Biological Process	signaling	20	A0A444YZ99 A0A445BVK3 A0A445DE08 A0A445EEF5 A0A445E434 A0A445B3Z7 A0A445EIN1 A0A445BR85 A0A445B2F9 A0A445AZE7 A0A445CT40 A0A444X9B6 A0A445AN89 A0A444YF54 A0A445CYM5 A0A444ZBG8 A0A444YX55 A0A445E3G1 A0A445B5K4 A0A445ARV9
Biological Process	reproduction	11	A0A445C9V3 A0A445B1V1 A0A445CPK9 A0A445BSY5 A0A445EUW6 A0A444X9B6 A0A445C479 A0A445AN89 A0A445E9Q6 A0A445CTM6 A0A445C5G5
Biological Process	other	14	A0A445BZ74 A0A445CCX5 A0A445C8X3 A0A444X9B6 A0A445CTM6 A0A444Z1T3 A0A444Y907 A0A445E9Q6 A0A445BR85 A0A445DJH0 A0A444Y7Z9 A0A445E3G1 A0A444ZGE9 A0A445C479
Cellular Component	cell	133	A0A444YSH8 A0A444YXB6 A0A444Z0V8 A0A445A9F0 A0A445B7J2 A0A445BDI9 A0A444Z7Q6 A0A445CIZ1 A0A445E1Z9 A0A445C9V3 A0A444YZ99 A0A445BVK3 A0A445CY76 A0A445D098 A0A444ZB47 A0A444YA51 A0A445BS41 A0A445BSW9 A0A445C0J8 A0A445CRD7 A0A445DE08 A0A445DQQ3 A0A444Y7Z9 A0A445BG82 A0A444YYS4 A0A445EEF5 A0A445C920 A0A445CFD8 A0A445BT09 A0A445C368 A0A445DN22 A0A445B1V1 A0A444XYG1 A0A445AV19 A0A445CVU3 A0A445DHT1 A0A…
Cellular Component	intracellular	113	A0A444YXB6 A0A444Z0V8 A0A445A9F0 A0A445B7J2 A0A445BDI9 A0A444Z7Q6 A0A445CIZ1 A0A445E1Z9 A0A444YZ99 A0A445BVK3 A0A445CY76 A0A445D098 A0A444ZB47 A0A444YA51 A0A445BS41 A0A445BSW9 A0A445C0J8 A0A445CRD7 A0A445DE08 A0A444YYS4 A0A445EEF5 A0A445C920 A0A445CFD8 A0A445C368 A0A445DN22 A0A445B1V1 A0A445AV19 A0A445DHT1 A0A444Z0V9 A0A444Z1T3 A0A444ZWP4 A0A445DND4 A0A444Y6V3 A0A445CCX5 A0A444X0C6 A0A0A7E0N9 A0A…
Cellular Component	protein-containing complex	31	A0A444Z7Q6 A0A445CIZ1 A0A445CFD8 A0A444Z0V9 A0A444Z1T3 A0A444ZWP4 A0A444Y6V3 A0A444X0C6 A0A445EJ70 A0A445D296 A0A444WV24 A0A444XVW0 A0A445EUW6 A0A445C7A0 A0A445BG06 A0A445DNG7 A0A445AZE7 A0A444WQX5 A0A445B322 A0A445DLX6 A0A445AN89 A0A445C3I9 A0A445CWQ9 A0A444YFA1 A0A445BQC1 A0A445E2W4 A0A444WV44 A0A445E7N3 A0A445BZ74 A0A444WVK7 A0A444XUP6
Molecular Function	binding	62	A0A445BDI9 A0A444Z7Q6 A0A445CIZ1 A0A445BVK3 A0A445CY76 A0A445D098 A0A444ZB47 A0A444YA51 A0A445BSW9 A0A445C0J8 A0A445DE08 A0A445DQQ3 A0A444YYS4 A0A445EEF5 A0A445AV19 A0A445DHT1 A0A444Z1T3 A0A444ZWP4 A0A444Y6V3 A0A444X0C6 A0A445DN07 A0A444WNZ2 A0A444WVS5 A0A445BSY5 A0A444XVW0 A0A445EI25 A0A445B3Z7 A0A445EUW6 A0A445BG06 A0A445EKM7 A0A445CUQ5 A0A444WQX5 A0A445B322 A0A445C479 A0A444YHY9 A0A445CIM7 A0A…
Molecular Function	catalytic activity	61	A0A445C9V3 A0A444YZ99 A0A444ZB47 A0A444YA51 A0A445BSW9 A0A445C0J8 A0A445DQQ3 A0A444Y7Z9 A0A445BG82 A0A444YYS4 A0A445EEF5 A0A445C920 A0A445DN22 A0A445B1V1 A0A445AV19 A0A445DHT1 A0A444Z0V9 A0A445CCX5 A0A0A7E0N9 A0A444YMT7 T2B9M0 A0A445C8X3 A0A445CUC4 A0A445C9N8 A0A445CPK9 A0A444X3C5 A0A445E434 A0A445EUW6 A0A445EIN1 A0A445BG06 A0A445EKM7 A0A445B2F9 A0A445CUQ5 A0A445AVX9 A0A445D2W2 A0A444X9B6 A0A445B…
Molecular Function	transporter activity	19	A0A445A9F0 A0A445CIZ1 A0A444ZB47 A0A445BG82 A0A445BT09 A0A445AV19 A0A445DHT1 A0A444Z1T3 A0A445CPK9 A0A445BR85 A0A445AX64 A0A444YSZ2 A0A445CT40 A0A444Y907 A0A444YSK4 A0A444WYZ8 A0A444WV59 A0A445E0J4 A0A445BCC1
Molecular Function	structural molecule activity	4	A0A444Z1T3 A0A444ZWP4 A0A444XVW0 A0A444WVK7
Molecular Function	molecular transducer activity	4	A0A445E434 A0A445EIN1 A0A445B2F9 A0A444ZBG8
Molecular Function	molecular function regulator	4	A0A445D098 A0A445DE08 A0A445CFD8 A0A444Z0X4
Molecular Function	transcription regulator activity	3	A0A444Z1T3 A0A444YX55 A0A445E9Q6
Molecular Function	other	1	A0A444X0C6

## Sheet: Regulated list
Category	Protein accession	Position	Amino acid	UP/AP Ratio	UP/AP P value	Regulated Type	Protein description	Gene name	Localization probability	Modified sequence	Modified PSMs	Modifications	Qvality PEP	PSMs	Theo. MH+ [Da]	AP1	AP2	AP3	UP1	UP2	UP3
binding	A0A445E237	384	S	1.954	0.00318242	Up	Zinc finger CCCH domain-containing protein 53 isoform A(predicted) OS=Arachis hypogaea OX=3818 GN=Ahy_A03g016042 PE=4 SV=1	Ahy_A03g016042	1	SDFSLNSPGMVNPASR	15	S7	1.4375e-06	8	1758.75	0.778	0.645	0.59	1.158	1.31	1.465
binding	A0A445BVK3	81	T	1.643	0.0219986	Up	Ras domain-containing protein(predicted) OS=Arachis hypogaea OX=3818 GN=Ahy_A08g039201 PE=4 SV=1	Ahy_A08g039201	1	TITTAYYR	8	T3	0.022281	8	1068.48	0.811	0.719	0.761	1.575	1.165	1.024
binding	A0A445BSW9	79	S	2.312	0.00992984	Up	ras-related protein RABA5b(predicted) OS=Arachis hypogaea OX=3818 GN=Ahy_A07g035319 PE=4 SV=1	Ahy_A07g035319	1	AVTSAYYR	6	S4	0.0137877	6	1010.43	0.857	0.689	0.602	1.334	2.159	1.474
binding	A0A444WQX5	130	S	2.516	0.0159345	Up	RanBD1 domain-containing protein OS=Arachis hypogaea OX=3818 GN=Ahy_Scaffold1g106630 PE=4 SV=1	Ahy_Scaffold1g106630	1	KLSPDVTNK	6	S3	2.74297e-05	6	1081.53	0.57	0.647	0.695	1.041	1.609	2.16
binding	A0A445CY76	341	S	2.123	0.00031823	Up	Peroxin-5 OS=Arachis hypogaea OX=3818 GN=Ahy_A05g021726 PE=3 SV=1	Ahy_A05g021726	1	MSRGELIIDDNQVK	11	S2	0.000243513	8	1697.79	0.681	0.674	0.582	1.485	1.319	1.309
binding	A0A445E2W4	68	T	4.372	0.00562327	Up	DNA helicase OS=Arachis hypogaea OX=3818 GN=Ahy_A03g016326 PE=3 SV=1	Ahy_A03g016326	1	FAAAADATPTPSR	8	T10	5.05536e-06	2	1435.57	0.305		0.354	1.678	1.602	1.042
binding	A0A445ANX2	535	S	2.206	0.0128193	Up	65-kDa microtubule-associated protein 1(predicted) OS=Arachis hypogaea OX=3818 GN=Ahy_B01g052256 PE=3 SV=1	Ahy_B01g052256	1	RLSLNAHQNGSK	6	S3	6.39041e-05	3	1405.66	0.55	0.598	0.686	1.438	0.949	1.659
binding	A0A445B322	182	S	1.653	0.0294415	Up	V-SNARE domain-containing protein OS=Arachis hypogaea OX=3818 GN=Ahy_A10g047610 PE=3 SV=1	Ahy_A10g047610	1	QSLLHAHNTLHGVDDNIGKSK	9	S20	0.0175823	9	2364.15	0.859	0.744	0.652	1.554	1.155	1.018
binding	A0A445EEF5	77	S	1.67	0.0378885	Up	Calcium dependent protein kinase(predicted) OS=Arachis hypogaea OX=3818 GN=Ahy_A02g008349 PE=4 SV=1	Ahy_A02g008349	1	SKVEMEPEQEK	27	S1	0.000145197	5	1413.6	0.618	0.792	0.808	1.504	1.268	0.933
binding	A0A444XRP0	27	S	1.701	0.00496774	Up	Protein BTR1(predicted) OS=Arachis hypogaea OX=3818 GN=Ahy_A09g042730 PE=4 SV=1	Ahy_A09g042730	1	HASPPHQSPSLEDSAEKPTYVR	74	S10	3.23458e-10	14	2673.08	0.827	0.676	0.723	1.347	1.356	1.084
binding	A0A445C3P1	221	S	0.657	0.035448	Down	Peroxisomal and mitochondrial division factor 2 isoform A(predicted) OS=Arachis hypogaea OX=3818 GN=Ahy_A07g031388 PE=4 SV=1	Ahy_A07g031388	1	EKSLELFVAR	1	S3	0.0193771	1	1271.64	1.241	1.312	1.046	0.985	0.672	0.709
binding	A0A445D098	1057	S	1.766	0.0155448	Up	Guanine nucleotide exchange factor SPIKE 1(predicted) OS=Arachis hypogaea OX=3818 GN=Ahy_A05g022282 PE=3 SV=1	Ahy_A05g022282	1	NPVGEAPASPK	22	S9	6.04798e-05	22	1146.52	0.717	0.63	0.88	1.588	1.18	1.165
binding	A0A444Z1T3	901	S	1.625	0.0428766	Up	Peptidase S59 domain-containing protein OS=Arachis hypogaea OX=3818 GN=Ahy_B05g075683 PE=4 SV=1	Ahy_B05g075683	1	ASPFKDR	13	S2	0.0478122	13	900.398	0.724	0.91	0.619	1.527	1.102	1.032
binding	A0A445EUW6	330	S	2.139	0.0220987	Up	Peptidylprolyl isomerase OS=Arachis hypogaea OX=3818 GN=Ahy_A01g004005 PE=4 SV=1	Ahy_A01g004005	1	RIPSAAANANESK	6	S4	3.18815e-07	6	1408.66	0.509	0.615	0.804	1.839	1.13	1.155
binding	A0A444XUP6	158	T	1.635	0.0409738	Up	Vesicle-associated membrane protein 72(predicted) OS=Arachis hypogaea OX=3818 GN=Ahy_B09g099785 PE=3 SV=1	Ahy_B09g099785	1	AQITEVK	6	T4	0.0599649	6	868.418	0.765	0.614	0.87	1.499	1.216	0.963
binding	A0A445E237	490	T	1.835	0.00302602	Up	Zinc finger CCCH domain-containing protein 53 isoform A(predicted) OS=Arachis hypogaea OX=3818 GN=Ahy_A03g016042 PE=4 SV=1	Ahy_A03g016042	1	QQQQVDRDFSPCGTPTGLDAR	10	T14	3.20182e-07	8	2536.03	0.766	0.622	0.691	1.433	1.114	1.269
binding	A0A444Z0X4	20	S	1.969	0.00199097	Up	C2 domain-containing protein OS=Arachis hypogaea OX=3818 GN=Ahy_B05g075332 PE=4 SV=1	Ahy_B05g075332	1	FGTNSQQNIQLR	6	S5	2.37128e-06	6	1485.68	0.665	0.727	0.69	1.607	1.306	1.186
binding	A0A445D098	90	S	2.114	0.00434674	Up	Guanine nucleotide exchange factor SPIKE 1(predicted) OS=Arachis hypogaea OX=3818 GN=Ahy_A05g022282 PE=3 SV=1	Ahy_A05g022282	1	GEDISEDDVPSTSGR	9	S5	9.08029e-06	9	1643.64	0.688	0.678	0.618	1.737	1.306	1.151
binding	A0A444ZBG8	271	S	2.006	0.0174349	Up	Protein kinase domain-containing protein OS=Arachis hypogaea OX=3818 GN=Ahy_B04g069039 PE=4 SV=1	Ahy_B04g069039	1	EELLSQDSKPMFR	27	S8	1.16067e-06	24	1659.74	0.701	0.613	0.78	1.813	1.338	1.049
binding	A0A445BSW9	197	S	2.783	0.0224607	Up	ras-related protein RABA5b(predicted) OS=Arachis hypogaea OX=3818 GN=Ahy_A07g035319 PE=4 SV=1	Ahy_A07g035319	1	AELSANRVSLVNGAGSK	3	S9	9.08029e-06	6	1753.85	0.679	0.655	0.69	1.219	2.913	1.5
binding	A0A445AN54	161	S	1.875	0.0315296	Up	RRM domain-containing protein OS=Arachis hypogaea OX=3818 GN=Ahy_B01g051950 PE=4 SV=1	Ahy_B01g051950	1	AKSYDDGKDSAEHTGVLR	38	S3	1.89465e-10	38	2028.9	0.609	0.944	0.597	1.702	1.154	1.176
binding	A0A444YFA1	207	S	1.569	0.0235695	Up	RNA-binding protein Musashi like Rbp6(predicted) OS=Arachis hypogaea OX=3818 GN=Ahy_B07g088748 PE=4 SV=1	Ahy_B07g088748	0.991	TSSYLNSYAQGFNINPIGGYGVR	14	S3	6.30207e-09	10	2558.17	0.826	0.629	0.904	1.134	1.162	1.406
binding	A0A445CIZ1	65	S	1.923	0.0268087	Up	t-SNARE coiled-coil homology domain-containing protein OS=Arachis hypogaea OX=3818 GN=Ahy_A06g025882 PE=4 SV=1	Ahy_A06g025882	1	GKASAVAINAEIR	13	S4	7.90207e-08	13	1379.7	0.747	0.638	0.698	1.833	1.132	1.04
binding	A0A444ZGE9	212	S	0.366	0.0284689	Down	Plasma membrane-associated cation-binding protein 1(predicted) OS=Arachis hypogaea OX=3818 GN=Ahy_B04g070361 PE=4 SV=1	Ahy_B04g070361	1	SAEEVAKEEEKPAEAAAATTSAEK	7	S21	4.21729e-10	12	2527.14	1.481	1.353	1.523	0.765	0.572	0.257
binding	A0A445DHT1	948	T	0.553	0.0300403	Down	Plasma membrane ATPase OS=Arachis hypogaea OX=3818 GN=Ahy_A04g020463 PE=3 SV=1	Ahy_A04g020463	1	GLDIDTIQQHYTV	10	T6	0.0445635	6	1662.68	1.472	1.191	1.36	0.955	0.519	0.751
binding	A0A444YA51	106	S	0.639	0.00208631	Down	RNA helicase OS=Arachis hypogaea OX=3818 GN=Ahy_B07g086463 PE=4 SV=1	Ahy_B07g086463	1	TTQIPQFVLEAVDIESPDKR	1	S16	1.5281e-08	1	2366.16	1.381	1.283	1.254	0.744	0.887	0.874
binding	A0A445BZ74	88	S	0.596	0.0188242	Down	protein PAT1 homolog(predicted) OS=Arachis hypogaea OX=3818 GN=Ahy_A08g040230 PE=4 SV=1	Ahy_A08g040230	0.989	STSEVDDLTTTFSK	1	S3	0.00415471	1	1610.68	1.369	1.539	1.066	0.755	0.701	0.914
binding	A0A445BDI9	293	S	1.521	0.0442558	Up	ENTH domain-containing protein OS=Arachis hypogaea OX=3818 GN=Ahy_A09g041706 PE=4 SV=1	Ahy_A09g041706	1	LEQKLSEQNMGAPPSYEDAVGESQSSVHHER	4	S6	5.91657e-11	4	3519.55	0.832	0.845	0.712	1.373	1.339	0.921
binding	A0A445C479	887	T	1.539	0.00494131	Up	Protein argonaute 4A(predicted) OS=Arachis hypogaea OX=3818 GN=Ahy_A07g031552 PE=3 SV=1	Ahy_A07g031552	0.981	SETSSSHGGLTAAGAVPVPQLPK	5	T11	1.09388e-07	7	2351.07	0.883	0.684	0.745	1.175	1.232	1.151
binding	A0A445AV19	942	T	0.594	0.00565642	Down	Plasma membrane ATPase OS=Arachis hypogaea OX=3818 GN=Ahy_B01g055062 PE=3 SV=1	Ahy_B01g055062	1	GLDIDTIQQHYTV	10	T6	0.0445635	6	1662.68	1.251	1.332	1.258	0.908	0.661	0.711
binding	A0A445E7J6	8	S	1.607	0.00436402	Up	UBC core domain-containing protein OS=Arachis hypogaea OX=3818 GN=Ahy_A02g005656 PE=4 SV=1	Ahy_A02g005656	0.998	MTLGSAGSSVVVPR	6	S8	3.82853e-06	34	1309.65	0.867	0.687	0.746	1.347	1.18	1.169
binding	A0A445A3S6	188	T	2.648	0.00733608	Up	Malate dehydrogenase OS=Arachis hypogaea OX=3818 GN=Ahy_B03g066347 PE=3 SV=1	Ahy_B03g066347	1	AKTFYAGK	7	T3	0.01533	7	965.449	0.599	0.584	0.505	2.03	1.336	1.104
binding	A0A445AV19	931	S	2.329	0.0447209	Up	Plasma membrane ATPase OS=Arachis hypogaea OX=3818 GN=Ahy_B01g055062 PE=3 SV=1	Ahy_B01g055062	1	GHVESVVK	3	S5	0.00174927	3	934.439	0.719	0.616	0.432	1.742	1.563	0.811
binding	A0A445DQQ3	1467	S	0.284	0.0462076	Down	probable phosphoinositide phosphatase SAC9(predicted) OS=Arachis hypogaea OX=3818 GN=Ahy_A03g011431 PE=4 SV=1	Ahy_A03g011431	1	RASFGGSTESEPCLHAK	3	S3	1.71585e-05	3	1913.82		1.308	2.68	0.787	0.523	0.386
binding	A0A445BSW9	183	S	2.991	0.0308212	Up	ras-related protein RABA5b(predicted) OS=Arachis hypogaea OX=3818 GN=Ahy_A07g035319 PE=4 SV=1	Ahy_A07g035319	0.996	KVLSSDSHKAELSANR	4	S4	1.9669e-05	6	1901.85	0.713	0.584	0.643	1.4	3.189	1.213
binding	A0A445DYK2	188	T	2.481	0.0149236	Up	Malate dehydrogenase OS=Arachis hypogaea OX=3818 GN=Ahy_A03g014799 PE=3 SV=1	Ahy_A03g014799	1	AKTFYAGK	7	T3	0.01533	7	965.449	0.653	0.6	0.495	2.051	1.198	1.088
binding	A0A444YYS4	71	T	1.529	0.0232019	Up	Succinate--CoA ligase [ADP-forming] subunit alpha, mitochondrial OS=Arachis hypogaea OX=3818 GN=Ahy_B05g074385 PE=3 SV=1	Ahy_B05g074385	1	MVGGVTPK	25	T6	0.00376534	6	868.4	0.913	0.714	0.748	1.435	1.067	1.13
binding	A0A445DE08	1561	S	2.012	0.0155373	Up	SEC7 domain-containing protein OS=Arachis hypogaea OX=3818 GN=Ahy_A04g018570 PE=4 SV=1	Ahy_A04g018570	1	ASTAEEDNDPADESSSPNNLESFR	28	S16	1.10388e-08	18	2663.03	0.612	0.569	0.843	1.686	1.106	1.281
binding	A0A445CIM7	154	S	1.743	0.0190595	Up	MBD domain-containing protein OS=Arachis hypogaea OX=3818 GN=Ahy_A07g037392 PE=4 SV=1	Ahy_A07g037392	1	VKSSPPTDSEPAK	26	S4	8.7751e-06	26	1422.65	0.629	0.873	0.729	1.551	1.279	1.059
binding	A0A444Z1T3	962	S	1.524	0.0247116	Up	Peptidase S59 domain-containing protein OS=Arachis hypogaea OX=3818 GN=Ahy_B05g075683 PE=4 SV=1	Ahy_B05g075683	1	QVPNGSSEVHSPQK	12	S11	3.59063e-06	12	1574.68	0.738	0.689	0.931	1.373	1.177	1.044
binding	A0A445AN89	616	S	1.757	0.027128	Up	Enhancer of mRNA-decapping protein 4 isoform A(predicted) OS=Arachis hypogaea OX=3818 GN=Ahy_B01g051986 PE=3 SV=1	Ahy_B01g051986	1	KLSDFR	18	S3	0.128488	6	845.392	0.709	0.747	0.656	1.496	1.32	0.895
binding	A0A444WNZ2	54	S	0.248	0.000108445	Down	Brix domain-containing protein OS=Arachis hypogaea OX=3818 GN=Ahy_Scaffold8g108416 PE=3 SV=1	Ahy_Scaffold8g108416	1	DVELDDSPIFR	6	S7	0.000248544	6	1385.6	3.209	2.553	2.717	0.783	0.684	0.636
binding	A0A444YF54	94	T	1.77	0.00018226	Up	Calcium-dependent protein kinase 9 isoform A(predicted) OS=Arachis hypogaea OX=3818 GN=Ahy_B07g088672 PE=4 SV=1	Ahy_B07g088672	0.997	SDTILGKPLEDVR	8	T3	6.6181e-06	8	1522.75	0.695	0.727	0.675	1.257	1.303	1.151
binding	A0A444YX55	32	S	0.322	0.00521779	Down	BZIP domain-containing protein OS=Arachis hypogaea OX=3818 GN=Ahy_B05g073841 PE=4 SV=1	Ahy_B05g073841	1	RSHSDTSFR	4	S4	0.000123863	4	1172.48	1.763	2.072	3.282	0.691	0.873	0.73
binding	A0A445D098	1097	S	1.617	0.00664144	Up	Guanine nucleotide exchange factor SPIKE 1(predicted) OS=Arachis hypogaea OX=3818 GN=Ahy_A05g022282 PE=3 SV=1	Ahy_A05g022282	1	VNSQLSSPSQPYSLR	7	S3	6.07366e-05	18	1742.81	0.806	0.676	0.862	1.386	1.272	1.132
binding	A0A444X0C6	345	S	0.348	0.00345124	Down	T-complex protein 1 subunit epsilon(predicted) OS=Arachis hypogaea OX=3818 GN=Ahy_B10g101769 PE=3 SV=1	Ahy_B10g101769	1	FQELSPEK	8	S5	0.00782474	8	1057.46	1.437	1.868	1.346	0.695	0.487	0.438
binding	A0A445E0J4	16	S	1.618	0.0170496	Up	Calcium-transporting ATPase OS=Arachis hypogaea OX=3818 GN=Ahy_A03g015502 PE=3 SV=1	Ahy_A03g015502	1	DRSIEALSR	5	S3	0.000817175	5	1126.53	0.686	0.711	0.848	1.467	1.069	1.097
binding	A0A445CUQ5	387	S	1.527	0.0350155	Up	Dynamin-related protein 1E(predicted) OS=Arachis hypogaea OX=3818 GN=Ahy_A06g029976 PE=3 SV=1	Ahy_A06g029976	1	HLSLQNVR	3	S3	0.00373038	3	1046.51	0.863	0.82	0.672	1.47	1.037	1.09
binding	A0A444YHY9	111	T	1.922	0.00877232	Up	NPL4-like protein 1 (Fragment)(predicted) OS=Arachis hypogaea OX=3818 GN=Ahy_B06g080449 PE=3 SV=1	Ahy_B06g080449	1	KMTMDDLIAK	6	T3	4.52342e-06	6	1245.56	0.768	0.654	0.647	1.385	1.559	1.033
binding	A0A445EI25	708	S	3.473	0.00323338	Up	Formin-like protein OS=Arachis hypogaea OX=3818 GN=Ahy_A02g009764 PE=3 SV=1	Ahy_A02g009764	1	ASSDREMVWDQLR	6	S3	0.000116802	6	1672.71	0.564	0.594	0.566	1.316	2.368	2.303
binding	A0A445BQC1	36	T	1.783	0.00704464	Up	Cytochrome c oxidase subunit 5b-2 OS=Arachis hypogaea OX=3818 GN=Ahy_A09g046626 PE=4 SV=1	Ahy_A09g046626	0.962	FATAATASHSSTLLSR	1	T3	0.149889	1	1700.8	0.868	0.654	0.639	1.4	1.31	1.144
binding	A0A445C3I9	128	S	1.77	0.000583961	Up	t-SNARE coiled-coil homology domain-containing protein OS=Arachis hypogaea OX=3818 GN=Ahy_A07g031287 PE=3 SV=1	Ahy_A07g031287	1	LPNSHQADTSNQYTANHNDDFIESESDR	19	S4	7.50635e-16	14	3285.34	0.75	0.694	0.726	1.411	1.251	1.179
binding	A0A444XVW0	36	S	1.528	0.0113639	Up	40S ribosomal protein S3a OS=Arachis hypogaea OX=3818 GN=Ahy_B09g100152 PE=3 SV=1	Ahy_B09g100152	1	APSVFQVK	8	S3	0.00134276	8	955.465	0.921	0.801	0.661	1.214	1.248	1.179
binding	A0A445EKM7	714	S	1.659	0.00280129	Up	Dynamin GTPase OS=Arachis hypogaea OX=3818 GN=Ahy_A01g000598 PE=3 SV=1	Ahy_A01g000598	1	QSLSDGSLDTMAR	12	S4	9.97534e-06	6	1460.61	0.778	0.743	0.678	1.301	1.285	1.063
binding	A0A444ZB47	215	T	0.427	0.00215431	Down	V-ATPase 69 kDa subunit OS=Arachis hypogaea OX=3818 GN=Ahy_A04g021649 PE=3 SV=1	Ahy_A04g021649	1	FTMLQTWPVRTPRPVASK	8	T11	3.77972e-06	3	2195.12	1.37	1.141	1.702	0.567	0.612	0.622
binding	A0A445CNH9	8	S	1.979	0.00265692	Up	ACB domain-containing protein OS=Arachis hypogaea OX=3818 GN=Ahy_A06g027387 PE=3 SV=1	Ahy_A06g027387	0.996	GSSSLQYPDK	5	S3	0.00198707	16	1161.48	0.65	0.613	0.765	1.554	1.22	1.24
binding	A0A444WVS5	143	S	1.705	0.00344475	Up	RRM domain-containing protein OS=Arachis hypogaea OX=3818 GN=Ahy_Scaffold1g107411 PE=4 SV=1	Ahy_Scaffold1g107411	1	HQLTSSASAK	6	S8	0.000124906	6	1109.5	0.758	0.674	0.785	1.323	1.371	1.087
binding	A0A445CD04	1134	S	2.24	0.0251181	Up	EH domain-containing protein 2 isoform D(predicted) OS=Arachis hypogaea OX=3818 GN=Ahy_A07g034886 PE=4 SV=1	Ahy_A07g034886	0.996	FDSISSTK	3	S5	0.00354437	5	1044.37	0.434	0.752	0.704	1.812	1.36	1.061
binding	A0A445B3Z7	858	S	1.947	0.00301066	Up	Protein kinase domain-containing protein OS=Arachis hypogaea OX=3818 GN=Ahy_A10g047996 PE=4 SV=1	Ahy_A10g047996	0.986	MTSTSSNVGLQMSNNQPLNSR	3	S3	3.38194e-06	4	2346.02	0.673	0.685	0.729	1.625	1.271	1.167
binding	A0A445AVC6	216	S	1.512	0.00183523	Up	MI domain-containing protein OS=Arachis hypogaea OX=3818 GN=Ahy_B01g055169 PE=4 SV=1	Ahy_B01g055169	1	RGSLSEKDR	10	S3	0.00346319	10	1127.52	0.753	0.748	0.816	1.203	1.242	1.059
binding	A0A445BG06	52	S	2.242	0.00139199	Up	Longin domain-containing protein OS=Arachis hypogaea OX=3818 GN=Ahy_A09g042475 PE=3 SV=1	Ahy_A09g042475	0.996	TEEGAEEKPSEGSINR	5	S13	4.37128e-06	5	1812.76	0.639	0.731	0.556	1.472	1.58	1.266
binding	A0A445CD04	1062	S	1.611	0.0128049	Up	EH domain-containing protein 2 isoform D(predicted) OS=Arachis hypogaea OX=3818 GN=Ahy_A07g034886 PE=4 SV=1	Ahy_A07g034886	0.995	SDSMSSNRDFGLNNDK	55	S6	2.92399e-05	17	1946.7	0.76	0.865	0.693	1.456	1.21	1.069
binding	A0A444Y6V3	280	T	1.841	0.0226488	Up	t-SNARE coiled-coil homology domain-containing protein OS=Arachis hypogaea OX=3818 GN=Ahy_B08g093737 PE=3 SV=1	Ahy_B08g093737	1	GTTALQGAK	3	T3	0.00514497	3	926.434	0.778	0.558	0.775	1.502	1.391	0.993
binding	A0A445C0J8	805	S	1.816	0.0289956	Up	Dynamin GTPase OS=Arachis hypogaea OX=3818 GN=Ahy_A08g040720 PE=3 SV=1	Ahy_A08g040720	1	HSHSDGSLETMAR	12	S7	0.000298455	5	1587.57	0.655	0.722	0.593	1.574	1.098	0.905
binding	A0A444Z7Q6	206	S	2.515	0.0232271	Up	Eukaryotic translation initiation factor 3 subunit C OS=Arachis hypogaea OX=3818 GN=Ahy_B05g078642 PE=3 SV=1	Ahy_B05g078642	0.988	GRDDLKSDSEVSHYEDEK	3	S7	0.000111532	5	2188.9	0.511	0.657	0.606	2.003	1.551	0.907
binding	A0A445AN89	1802	S	1.757	0.027128	Up	Enhancer of mRNA-decapping protein 4 isoform A(predicted) OS=Arachis hypogaea OX=3818 GN=Ahy_B01g051986 PE=3 SV=1	Ahy_B01g051986	1	KLSDFR	18	S3	0.128488	6	845.392	0.709	0.747	0.656	1.496	1.32	0.895
binding	A0A445DN07	486	S	1.687	0.0160606	Up	Eukaryotic translation initiation factor 4B1 isoform A(predicted) OS=Arachis hypogaea OX=3818 GN=Ahy_A03g010635 PE=4 SV=1	Ahy_A03g010635	1	SSSISIEDSR	20	S3	0.00283037	9	1160.48	0.756	0.821	0.624	1.487	1.059	1.167
binding	A0A445AN89	623	S	1.833	0.0299662	Up	Enhancer of mRNA-decapping protein 4 isoform A(predicted) OS=Arachis hypogaea OX=3818 GN=Ahy_B01g051986 PE=3 SV=1	Ahy_B01g051986	1	SSQSNLGDHVGDQSINDYSVDR	5	S4	1.18843e-10	11	2473.03	0.701	0.804	0.573	1.326	1.552	0.932
binding	A0A444ZWP4	231	S	2.283	0.000508149	Up	40S ribosomal protein S6 OS=Arachis hypogaea OX=3818 GN=Ahy_B03g063204 PE=3 SV=1	Ahy_B03g063204	1	ERRSESLAK	13	S6	0.00514497	7	1235.52	0.584	0.514	0.679	1.376	1.33	1.351
binding	A0A445DN07	172	S	1.863	0.00564731	Up	Eukaryotic translation initiation factor 4B1 isoform A(predicted) OS=Arachis hypogaea OX=3818 GN=Ahy_A03g010635 PE=4 SV=1	Ahy_A03g010635	1	KLPSSFDSGR	5	S5	0.00478901	5	1173.53	0.771	0.687	0.592	1.498	1.146	1.175
binding	A0A445C0J8	796	S	2.514	0.0287716	Up	Dynamin GTPase OS=Arachis hypogaea OX=3818 GN=Ahy_A08g040720 PE=3 SV=1	Ahy_A08g040720	1	LPSEGGSMR	5	S7	0.040389	5	1013.41	0.762	0.408	0.36	1.732	1.052	1.063
binding	A0A445BSY5	46	S	0.408	0.0248551	Down	Transcriptional corepressor SEUSS (Fragment)(predicted) OS=Arachis hypogaea OX=3818 GN=Ahy_A08g038130 PE=4 SV=1	Ahy_A08g038130	1	SNSGMLGAQGGPMPSQTSFPSLVSPR	4	S24	9.95635e-05	3	2670.21	2.155	1.319	1.36	0.681	0.862	0.427
binding	A0A444ZWP4	237	S	1.981	0.0359389	Up	40S ribosomal protein S6 OS=Arachis hypogaea OX=3818 GN=Ahy_B03g063204 PE=3 SV=1	Ahy_B03g063204	1	RSKLSSAAAK	1	S2	0.161182	1	1258.5	0.656	0.472	0.827	1.683	1.02	1.17
binding	A0A445CIJ3	437	T	1.547	0.0219334	Up	RanBD1 domain-containing protein OS=Arachis hypogaea OX=3818 GN=Ahy_A07g037366 PE=4 SV=1	Ahy_A07g037366	1	DKGGGAATSTTALKTPENSPK	57	T15	2.5304e-15	11	2111	0.933	0.767	0.731	1.495	1.132	1.133
binding	A0A445D098	1085	T	1.748	0.0224504	Up	Guanine nucleotide exchange factor SPIKE 1(predicted) OS=Arachis hypogaea OX=3818 GN=Ahy_A05g022282 PE=3 SV=1	Ahy_A05g022282	1	QEVRPQGTPDNGYLWQR	29	T8	0.000338156	9	2123.97	0.791	0.594	0.855	1.565	1.273	1.078
binding	A0A444ZWP4	240	S	1.981	0.0359389	Up	40S ribosomal protein S6 OS=Arachis hypogaea OX=3818 GN=Ahy_B03g063204 PE=3 SV=1	Ahy_B03g063204	1	RSKLSSAAAK	1	S5	0.161182	1	1258.5	0.656	0.472	0.827	1.683	1.02	1.17
binding	A0A444ZWP4	241	S	1.981	0.0359389	Up	40S ribosomal protein S6 OS=Arachis hypogaea OX=3818 GN=Ahy_B03g063204 PE=3 SV=1	Ahy_B03g063204	1	RSKLSSAAAK	1	S6	0.161182	1	1258.5	0.656	0.472	0.827	1.683	1.02	1.17
binding	A0A445AN89	1809	S	1.833	0.0299662	Up	Enhancer of mRNA-decapping protein 4 isoform A(predicted) OS=Arachis hypogaea OX=3818 GN=Ahy_B01g051986 PE=3 SV=1	Ahy_B01g051986	1	SSQSNLGDHVGDQSINDYSVDR	5	S4	1.18843e-10	11	2473.03	0.701	0.804	0.573	1.326	1.552	0.932
binding	A0A445E7N3	268	T	1.647	0.0322067	Up	t-SNARE coiled-coil homology domain-containing protein OS=Arachis hypogaea OX=3818 GN=Ahy_A02g005706 PE=3 SV=1	Ahy_A02g005706	0.996	AHSFVHTGTER	3	T9	0.0377166	5	1401.53	0.725	0.741	0.683	1.538	0.953	1.049
biological regulation	A0A445C5G5	323	S	0.399	0.0249438	Down	Phosphoinositide phospholipase C OS=Arachis hypogaea OX=3818 GN=Ahy_A07g031892 PE=4 SV=1	Ahy_A07g031892	1	GGTIADYKDNEDEENFDGEEDLDEGDKSSHHNEASEYR	9	S29	3.67165e-15	2	4476.68	1.146	1.505	2.125	0.601	0.44	0.864
biological regulation	A0A444Y907	819	S	2.503	0.0028805	Up	Malic enzyme(predicted) OS=Arachis hypogaea OX=3818 GN=Ahy_B08g094432 PE=3 SV=1	Ahy_B08g094432	1	MMSSQSDASASGNIESATGVAPK	11	S3	3.06119e-11	7	2305.97	0.716	0.502	0.499	1.626	1.428	1.243
biological regulation	A0A444Y907	2121	T	1.919	0.00611732	Up	Malic enzyme(predicted) OS=Arachis hypogaea OX=3818 GN=Ahy_B08g094432 PE=3 SV=1	Ahy_B08g094432	1	TPTQVASHAQK	5	T3	3.22651e-06	6	1247.58	0.733	0.709	0.618	1.453	1.454	1.046
biological regulation	A0A445D098	1085	T	1.748	0.0224504	Up	Guanine nucleotide exchange factor SPIKE 1(predicted) OS=Arachis hypogaea OX=3818 GN=Ahy_A05g022282 PE=3 SV=1	Ahy_A05g022282	1	QEVRPQGTPDNGYLWQR	29	T8	0.000338156	9	2123.97	0.791	0.594	0.855	1.565	1.273	1.078
biological regulation	A0A445BZ74	88	S	0.596	0.0188242	Down	protein PAT1 homolog(predicted) OS=Arachis hypogaea OX=3818 GN=Ahy_A08g040230 PE=4 SV=1	Ahy_A08g040230	0.989	STSEVDDLTTTFSK	1	S3	0.00415471	1	1610.68	1.369	1.539	1.066	0.755	0.701	0.914
biological regulation	A0A445D098	1057	S	1.766	0.0155448	Up	Guanine nucleotide exchange factor SPIKE 1(predicted) OS=Arachis hypogaea OX=3818 GN=Ahy_A05g022282 PE=3 SV=1	Ahy_A05g022282	1	NPVGEAPASPK	22	S9	6.04798e-05	22	1146.52	0.717	0.63	0.88	1.588	1.18	1.165
biological regulation	A0A445D098	90	S	2.114	0.00434674	Up	Guanine nucleotide exchange factor SPIKE 1(predicted) OS=Arachis hypogaea OX=3818 GN=Ahy_A05g022282 PE=3 SV=1	Ahy_A05g022282	1	GEDISEDDVPSTSGR	9	S5	9.08029e-06	9	1643.64	0.688	0.678	0.618	1.737	1.306	1.151
biological regulation	A0A445BVK3	81	T	1.643	0.0219986	Up	Ras domain-containing protein(predicted) OS=Arachis hypogaea OX=3818 GN=Ahy_A08g039201 PE=4 SV=1	Ahy_A08g039201	1	TITTAYYR	8	T3	0.022281	8	1068.48	0.811	0.719	0.761	1.575	1.165	1.024
biological regulation	A0A444Y907	29	S	3.866	0.00071091	Up	Malic enzyme(predicted) OS=Arachis hypogaea OX=3818 GN=Ahy_B08g094432 PE=3 SV=1	Ahy_B08g094432	1	DEVFASGR	3	S6	0.0262359	3	960.382	0.499	0.343	0.393	1.82	1.631	1.323
biological regulation	A0A445E7N3	268	T	1.647	0.0322067	Up	t-SNARE coiled-coil homology domain-containing protein OS=Arachis hypogaea OX=3818 GN=Ahy_A02g005706 PE=3 SV=1	Ahy_A02g005706	0.996	AHSFVHTGTER	3	T9	0.0377166	5	1401.53	0.725	0.741	0.683	1.538	0.953	1.049
biological regulation	A0A445D098	1097	S	1.617	0.00664144	Up	Guanine nucleotide exchange factor SPIKE 1(predicted) OS=Arachis hypogaea OX=3818 GN=Ahy_A05g022282 PE=3 SV=1	Ahy_A05g022282	1	VNSQLSSPSQPYSLR	7	S3	6.07366e-05	18	1742.81	0.806	0.676	0.862	1.386	1.272	1.132
biological regulation	A0A445DM94	54	S	2.282	0.0460116	Up	cobW domain-containing protein OS=Arachis hypogaea OX=3818 GN=Ahy_A03g010423 PE=3 SV=1	Ahy_A03g010423	1	VYHSHDGLAPHSHEPIYSPGYFSR	24	S18	4.31077e-11	24	2833.25	0.376	0.982	0.386	1.519	1.276	1.185
biological regulation	A0A444YZ99	532	S	2.288	0.0174808	Up	Protein kinase domain-containing protein OS=Arachis hypogaea OX=3818 GN=Ahy_B05g074540 PE=4 SV=1	Ahy_B05g074540	1	NHSGPLLYR	18	S3	0.00113686	18	1136.52	0.772	0.426	0.608	1.731	1.123	1.278
biological regulation	A0A445E3G1	438	S	1.632	0.0184042	Up	Protein kinase domain-containing protein OS=Arachis hypogaea OX=3818 GN=Ahy_A03g016495 PE=4 SV=1	Ahy_A03g016495	1	DSTNNNGNKSFAFGTR	3	S10	9.11918e-06	3	1810.74	0.727	0.737	0.821	1.209	1.513	1.006
biological regulation	A0A444ZBG8	271	S	2.006	0.0174349	Up	Protein kinase domain-containing protein OS=Arachis hypogaea OX=3818 GN=Ahy_B04g069039 PE=4 SV=1	Ahy_B04g069039	1	EELLSQDSKPMFR	27	S8	1.16067e-06	24	1659.74	0.701	0.613	0.78	1.813	1.338	1.049
biological regulation	A0A445CT40	80	T	1.756	0.0159451	Up	Calcium load-activated calcium channel OS=Arachis hypogaea OX=3818 GN=Ahy_A06g029322 PE=3 SV=1	Ahy_A06g029322	1	IDRVETSLK	6	T6	0.00469866	6	1140.57	0.753	0.668	0.743	1.617	1.097	1.087
biological regulation	A0A445CYM5	256	S	2.146	0.0121847	Up	Resistance protein (Fragment)(predicted) OS=Arachis hypogaea OX=3818 GN=Ahy_A05g021857 PE=4 SV=1	Ahy_A05g021857	1	SEGSWSR	12	S4	0.0170531	12	888.325	0.558	0.677	0.643	1.784	1.201	1.045
biological regulation	A0A445E0J4	16	S	1.618	0.0170496	Up	Calcium-transporting ATPase OS=Arachis hypogaea OX=3818 GN=Ahy_A03g015502 PE=3 SV=1	Ahy_A03g015502	1	DRSIEALSR	5	S3	0.000817175	5	1126.53	0.686	0.711	0.848	1.467	1.069	1.097
biological regulation	A0A445CCX5	41	S	1.97	0.0240064	Up	Methyltransferase OS=Arachis hypogaea OX=3818 GN=Ahy_A07g034760 PE=3 SV=1	Ahy_A07g034760	1	ATDLSGGSISAEK	2	S8	1.14857e-05	2	1315.58	0.724	0.723	0.687	1.62	1.639	0.944
biological regulation	A0A445DQ58	158	S	1.552	0.0370585	Up	UTP--glucose-1-phosphate uridylyltransferase OS=Arachis hypogaea OX=3818 GN=Ahy_A03g011249 PE=3 SV=1	Ahy_A03g011249	1	YKSSNIEIHTFNQSQYPR	6	S3	2.68664e-07	6	2292.04	0.896	0.718	0.758	1.509	1.183	0.989
biological regulation	A0A445E3G1	884	S	1.613	0.0152371	Up	Protein kinase domain-containing protein OS=Arachis hypogaea OX=3818 GN=Ahy_A03g016495 PE=4 SV=1	Ahy_A03g016495	1	ISFSANR	6	S2	0.02205	6	874.382	0.799	0.793	0.696	1.349	1.358	0.984
biological regulation	A0A445CIJ3	437	T	1.547	0.0219334	Up	RanBD1 domain-containing protein OS=Arachis hypogaea OX=3818 GN=Ahy_A07g037366 PE=4 SV=1	Ahy_A07g037366	1	DKGGGAATSTTALKTPENSPK	57	T15	2.5304e-15	11	2111	0.933	0.767	0.731	1.495	1.132	1.133
biological regulation	A0A444YF54	94	T	1.77	0.00018226	Up	Calcium-dependent protein kinase 9 isoform A(predicted) OS=Arachis hypogaea OX=3818 GN=Ahy_B07g088672 PE=4 SV=1	Ahy_B07g088672	0.997	SDTILGKPLEDVR	8	T3	6.6181e-06	8	1522.75	0.695	0.727	0.675	1.257	1.303	1.151
biological regulation	A0A445E434	333	S	0.657	0.0265949	Down	Protein kinase domain-containing protein OS=Arachis hypogaea OX=3818 GN=Ahy_A03g016701 PE=3 SV=1	Ahy_A03g016701	0.993	ETSVLSYVLMGIPDGNVSSK	1	S18	4.33842e-07	5	2176.02	1.32	1.08	1.298	0.647	0.907	0.874
biological regulation	A0A445B5K4	14	S	2.626	0.0134063	Up	nodulin-related protein 1(predicted) OS=Arachis hypogaea OX=3818 GN=Ahy_A10g048651 PE=4 SV=1	Ahy_A10g048651	0.995	EEQHSTSELFSSAK	1	S5	0.00114169	10	1659.69	0.624	0.594	0.503	0.955	1.879	1.686
biological regulation	A0A445AZE7	504	S	1.779	0.0108338	Up	CCR4-NOT transcription complex subunit 3(predicted) OS=Arachis hypogaea OX=3818 GN=Ahy_B01g056735 PE=3 SV=1	Ahy_B01g056735	1	VFSPSVVPGMQWRPGSPFQNQSDAIR	4	S16	6.43491e-08	4	2967.4	0.684	0.858	0.877	1.434		1.435
biological regulation	A0A445EI25	708	S	3.473	0.00323338	Up	Formin-like protein OS=Arachis hypogaea OX=3818 GN=Ahy_A02g009764 PE=3 SV=1	Ahy_A02g009764	1	ASSDREMVWDQLR	6	S3	0.000116802	6	1672.71	0.564	0.594	0.566	1.316	2.368	2.303
biological regulation	A0A445B3Z7	858	S	1.947	0.00301066	Up	Protein kinase domain-containing protein OS=Arachis hypogaea OX=3818 GN=Ahy_A10g047996 PE=4 SV=1	Ahy_A10g047996	0.986	MTSTSSNVGLQMSNNQPLNSR	3	S3	3.38194e-06	4	2346.02	0.673	0.685	0.729	1.625	1.271	1.167
biological regulation	A0A445EIN1	336	S	2.746	0.0473323	Up	Protein kinase domain-containing protein OS=Arachis hypogaea OX=3818 GN=Ahy_A02g009970 PE=3 SV=1	Ahy_A02g009970	1	SHPAVENSDPKSGTEDDGSDLILEVK	2	S12	9.29728e-08	3	2819.26	0.762	0.2	0.536	1.298	1.545	1.27
biological regulation	A0A445EKM7	714	S	1.659	0.00280129	Up	Dynamin GTPase OS=Arachis hypogaea OX=3818 GN=Ahy_A01g000598 PE=3 SV=1	Ahy_A01g000598	1	QSLSDGSLDTMAR	12	S4	9.97534e-06	6	1460.61	0.778	0.743	0.678	1.301	1.285	1.063
biological regulation	A0A445CRD7	524	S	1.798	0.0342831	Up	Cell division cycle protein 48-like isoform A(predicted) OS=Arachis hypogaea OX=3818 GN=Ahy_A06g028577 PE=4 SV=1	Ahy_A06g028577	1	FGMSPSK	12	S4	0.0410913	5	833.326	0.783	0.622	0.694	1.581	1.297	0.897
biological regulation	A0A444Z1T3	962	S	1.524	0.0247116	Up	Peptidase S59 domain-containing protein OS=Arachis hypogaea OX=3818 GN=Ahy_B05g075683 PE=4 SV=1	Ahy_B05g075683	1	QVPNGSSEVHSPQK	12	S11	3.59063e-06	12	1574.68	0.738	0.689	0.931	1.373	1.177	1.044
biological regulation	A0A444Z0X4	20	S	1.969	0.00199097	Up	C2 domain-containing protein OS=Arachis hypogaea OX=3818 GN=Ahy_B05g075332 PE=4 SV=1	Ahy_B05g075332	1	FGTNSQQNIQLR	6	S5	2.37128e-06	6	1485.68	0.665	0.727	0.69	1.607	1.306	1.186
biological regulation	A0A444ZGE9	212	S	0.366	0.0284689	Down	Plasma membrane-associated cation-binding protein 1(predicted) OS=Arachis hypogaea OX=3818 GN=Ahy_B04g070361 PE=4 SV=1	Ahy_B04g070361	1	SAEEVAKEEEKPAEAAAATTSAEK	7	S21	4.21729e-10	12	2527.14	1.481	1.353	1.523	0.765	0.572	0.257
biological regulation	A0A445DE08	1561	S	2.012	0.0155373	Up	SEC7 domain-containing protein OS=Arachis hypogaea OX=3818 GN=Ahy_A04g018570 PE=4 SV=1	Ahy_A04g018570	1	ASTAEEDNDPADESSSPNNLESFR	28	S16	1.10388e-08	18	2663.03	0.612	0.569	0.843	1.686	1.106	1.281
biological regulation	A0A445DQQ3	1467	S	0.284	0.0462076	Down	probable phosphoinositide phosphatase SAC9(predicted) OS=Arachis hypogaea OX=3818 GN=Ahy_A03g011431 PE=4 SV=1	Ahy_A03g011431	1	RASFGGSTESEPCLHAK	3	S3	1.71585e-05	3	1913.82		1.308	2.68	0.787	0.523	0.386
biological regulation	A0A445BR85	345	S	2.254	0.0012454	Up	WAT1-related protein OS=Arachis hypogaea OX=3818 GN=Ahy_A08g037582 PE=3 SV=1	Ahy_A08g037582	0.997	FASQSQHVIASGPEHSSIRPASHAK	2	S3	2.59482e-14	26	2709.29	0.589	0.579	0.758	1.516	1.52	1.305
biological regulation	A0A445BR85	347	S	1.695	0.000209783	Up	WAT1-related protein OS=Arachis hypogaea OX=3818 GN=Ahy_A08g037582 PE=3 SV=1	Ahy_A08g037582	1	FASQSQHVIASGPEHSSIRPASHAK	9	S5	4.9759e-05	6	2789.26	0.743	0.746	0.799	1.378	1.233	1.267
biological regulation	A0A445AN54	161	S	1.875	0.0315296	Up	RRM domain-containing protein OS=Arachis hypogaea OX=3818 GN=Ahy_B01g051950 PE=4 SV=1	Ahy_B01g051950	1	AKSYDDGKDSAEHTGVLR	38	S3	1.89465e-10	38	2028.9	0.609	0.944	0.597	1.702	1.154	1.176
biological regulation	A0A445EEF5	77	S	1.67	0.0378885	Up	Calcium dependent protein kinase(predicted) OS=Arachis hypogaea OX=3818 GN=Ahy_A02g008349 PE=4 SV=1	Ahy_A02g008349	1	SKVEMEPEQEK	27	S1	0.000145197	5	1413.6	0.618	0.792	0.808	1.504	1.268	0.933
biological regulation	A0A444Z1T3	901	S	1.625	0.0428766	Up	Peptidase S59 domain-containing protein OS=Arachis hypogaea OX=3818 GN=Ahy_B05g075683 PE=4 SV=1	Ahy_B05g075683	1	ASPFKDR	13	S2	0.0478122	13	900.398	0.724	0.91	0.619	1.527	1.102	1.032
biological regulation	A0A445DNL7	243	S	1.979	0.0376654	Up	Fw2.2 (Fragment)(predicted) OS=Arachis hypogaea OX=3818 GN=Ahy_A03g010818 PE=4 SV=1	Ahy_A03g010818	1	GVAMTAPSAPPPQPPMSR	102	S17	1.41311e-06	15	1871.85	0.695	0.515	0.823	1.8	1.218	1.006
biological regulation	A0A445ARV9	155	S	2.75	0.0222959	Up	Protein kinase domain-containing protein OS=Arachis hypogaea OX=3818 GN=Ahy_A01g003036 PE=3 SV=1	Ahy_A01g003036	1	SALLHSQPK	13	S6	0.000179515	8	1060.52	0.73	0.631	0.52	2.151		1.298
biological regulation	A0A445ARV9	316	T	2.473	0.00114271	Up	Protein kinase domain-containing protein OS=Arachis hypogaea OX=3818 GN=Ahy_A01g003036 PE=3 SV=1	Ahy_A01g003036	0.991	ASDVGQTGTGSLDDEDDEVDVSGDFEHV	4	T9	3.83636e-09	6	2975.16	0.596	0.661	0.567	1.414		1.593
biological regulation	A0A445CFD8	457	S	1.696	0.0460119	Up	Serine/threonine-protein phosphatase 2A 55 kDa regulatory subunit B OS=Arachis hypogaea OX=3818 GN=Ahy_A07g036173 PE=3 SV=1	Ahy_A07g036173	1	SLGNSITR	32	S1	0.0107743	23	928.414	0.788	0.835	0.641	1.589	1.327	0.924
biological regulation	A0A445DN22	405	S	2.43	0.0129335	Up	RING-type domain-containing protein OS=Arachis hypogaea OX=3818 GN=Ahy_A03g010646 PE=4 SV=1	Ahy_A03g010646	0.996	SNSFQQSTPSHTGYDNAVSTSAESSPGGLYDHK	6	S3	6.78838e-12	4	3536.49	0.531	0.42	0.754	1.697	1.345	1.101
biological regulation	A0A444Z0V9	169	T	0.38	0.00101826	Down	[RNA-polymerase]-subunit kinase OS=Arachis hypogaea OX=3818 GN=Ahy_A05g022906 PE=3 SV=1	Ahy_A05g022906	1	FTHQVFAR	33	T2	0.0740354	7	1085.49	1.638	1.35	1.507	0.677	0.549	0.482
biological regulation	A0A445E2W4	68	T	4.372	0.00562327	Up	DNA helicase OS=Arachis hypogaea OX=3818 GN=Ahy_A03g016326 PE=3 SV=1	Ahy_A03g016326	1	FAAAADATPTPSR	8	T10	5.05536e-06	2	1435.57	0.305		0.354	1.678	1.602	1.042
biological regulation	A0A444XRP0	27	S	1.701	0.00496774	Up	Protein BTR1(predicted) OS=Arachis hypogaea OX=3818 GN=Ahy_A09g042730 PE=4 SV=1	Ahy_A09g042730	1	HASPPHQSPSLEDSAEKPTYVR	74	S10	3.23458e-10	14	2673.08	0.827	0.676	0.723	1.347	1.356	1.084
biological regulation	A0A445C0J8	805	S	1.816	0.0289956	Up	Dynamin GTPase OS=Arachis hypogaea OX=3818 GN=Ahy_A08g040720 PE=3 SV=1	Ahy_A08g040720	1	HSHSDGSLETMAR	12	S7	0.000298455	5	1587.57	0.655	0.722	0.593	1.574	1.098	0.905
biological regulation	A0A445C0J8	796	S	2.514	0.0287716	Up	Dynamin GTPase OS=Arachis hypogaea OX=3818 GN=Ahy_A08g040720 PE=3 SV=1	Ahy_A08g040720	1	LPSEGGSMR	5	S7	0.040389	5	1013.41	0.762	0.408	0.36	1.732	1.052	1.063
biological regulation	A0A445B2F9	550	S	1.795	0.0435835	Up	Protein kinase domain-containing protein OS=Arachis hypogaea OX=3818 GN=Ahy_A10g047402 PE=3 SV=1	Ahy_A10g047402	1	DPSDSDRIVK	7	S5	0.00116124	7	1211.53	0.889	0.714	0.623	1.775	1.206	1.015
biological regulation	A0A445E9Q6	197	S	2.161	0.0212556	Up	Axial regulator YABBY 1(predicted) OS=Arachis hypogaea OX=3818 GN=Ahy_A02g006391 PE=3 SV=1	Ahy_A02g006391	1	AVLGSQR	2	S5	0.0263764	2	810.387	0.715	0.606	0.586	1.925	1.161	1.035
biological regulation	A0A444YX55	32	S	0.322	0.00521779	Down	BZIP domain-containing protein OS=Arachis hypogaea OX=3818 GN=Ahy_B05g073841 PE=4 SV=1	Ahy_B05g073841	1	RSHSDTSFR	4	S4	0.000123863	4	1172.48	1.763	2.072	3.282	0.691	0.873	0.73
biological regulation	A0A445EUW6	330	S	2.139	0.0220987	Up	Peptidylprolyl isomerase OS=Arachis hypogaea OX=3818 GN=Ahy_A01g004005 PE=4 SV=1	Ahy_A01g004005	1	RIPSAAANANESK	6	S4	3.18815e-07	6	1408.66	0.509	0.615	0.804	1.839	1.13	1.155
biological regulation	A0A445DND4	315	S	1.873	0.0260968	Up	C2 NT-type domain-containing protein OS=Arachis hypogaea OX=3818 GN=Ahy_A03g010753 PE=3 SV=1	Ahy_A03g010753	1	TSFSMPSPR	11	S7	0.000544389	9	1089.44	0.958	0.563	0.621	1.537	1.356	1.119
biological regulation	A0A445DND4	33	S	2.187	0.002427	Up	C2 NT-type domain-containing protein OS=Arachis hypogaea OX=3818 GN=Ahy_A03g010753 PE=3 SV=1	Ahy_A03g010753	1	RTASLVLPR	6	S4	0.00113205	8	1092.59	0.678	0.578	0.676	1.699	1.304	1.222
biological regulation	A0A445DND4	66	S	2.847	0.000240016	Up	C2 NT-type domain-containing protein OS=Arachis hypogaea OX=3818 GN=Ahy_A03g010753 PE=3 SV=1	Ahy_A03g010753	1	RLSLSPWR	7	S5	0.0640678	7	1174.52	0.627	0.47	0.521	1.519	1.529	1.559
biological regulation	A0A445DND4	64	S	2.847	0.000240016	Up	C2 NT-type domain-containing protein OS=Arachis hypogaea OX=3818 GN=Ahy_A03g010753 PE=3 SV=1	Ahy_A03g010753	1	RLSLSPWR	7	S3	0.0640678	7	1174.52	0.627	0.47	0.521	1.519	1.529	1.559
biological regulation	A0A445DND4	375	S	1.678	0.00713015	Up	C2 NT-type domain-containing protein OS=Arachis hypogaea OX=3818 GN=Ahy_A03g010753 PE=3 SV=1	Ahy_A03g010753	1	GVEVQEKEEDGGESEKPLPVK	2	S14	1.18576e-06	2	2363.1	0.702	0.791	0.781	1.519	1.144	1.153
biological regulation	A0A444X9B6	15	S	2.168	0.0343168	Up	Allene-oxide cyclase OS=Arachis hypogaea OX=3818 GN=Ahy_B10g105960 PE=3 SV=1	Ahy_B10g105960	1	TLSSFSLK	2	S4	0.00859971	2	962.459	0.812	0.487	0.704	2.025	1.173	1.144
biological regulation	A0A445AV19	931	S	2.329	0.0447209	Up	Plasma membrane ATPase OS=Arachis hypogaea OX=3818 GN=Ahy_B01g055062 PE=3 SV=1	Ahy_B01g055062	1	GHVESVVK	3	S5	0.00174927	3	934.439	0.719	0.616	0.432	1.742	1.563	0.811
biological regulation	A0A445E9Q6	137	S	2.31	0.0211244	Up	Axial regulator YABBY 1(predicted) OS=Arachis hypogaea OX=3818 GN=Ahy_A02g006391 PE=3 SV=1	Ahy_A02g006391	1	GNINSMR	3	S5	0.0820028	3	871.349	0.686	0.62	0.515	2	1.157	1.049
biological regulation	A0A445DND4	85	S	2.041	0.0332651	Up	C2 NT-type domain-containing protein OS=Arachis hypogaea OX=3818 GN=Ahy_A03g010753 PE=3 SV=1	Ahy_A03g010753	1	APPTTQSPGETR	5	S7	8.55487e-05	5	1321.58	0.906	0.489	0.632	1.789	1.182	1.166
biological regulation	A0A445C479	887	T	1.539	0.00494131	Up	Protein argonaute 4A(predicted) OS=Arachis hypogaea OX=3818 GN=Ahy_A07g031552 PE=3 SV=1	Ahy_A07g031552	0.981	SETSSSHGGLTAAGAVPVPQLPK	5	T11	1.09388e-07	7	2351.07	0.883	0.684	0.745	1.175	1.232	1.151
biological regulation	A0A445AV19	942	T	0.594	0.00565642	Down	Plasma membrane ATPase OS=Arachis hypogaea OX=3818 GN=Ahy_B01g055062 PE=3 SV=1	Ahy_B01g055062	1	GLDIDTIQQHYTV	10	T6	0.0445635	6	1662.68	1.251	1.332	1.258	0.908	0.661	0.711
biological regulation	A0A445AN89	1809	S	1.833	0.0299662	Up	Enhancer of mRNA-decapping protein 4 isoform A(predicted) OS=Arachis hypogaea OX=3818 GN=Ahy_B01g051986 PE=3 SV=1	Ahy_B01g051986	1	SSQSNLGDHVGDQSINDYSVDR	5	S4	1.18843e-10	11	2473.03	0.701	0.804	0.573	1.326	1.552	0.932
biological regulation	A0A445AN89	623	S	1.833	0.0299662	Up	Enhancer of mRNA-decapping protein 4 isoform A(predicted) OS=Arachis hypogaea OX=3818 GN=Ahy_B01g051986 PE=3 SV=1	Ahy_B01g051986	1	SSQSNLGDHVGDQSINDYSVDR	5	S4	1.18843e-10	11	2473.03	0.701	0.804	0.573	1.326	1.552	0.932
biological regulation	A0A445DHT1	948	T	0.553	0.0300403	Down	Plasma membrane ATPase OS=Arachis hypogaea OX=3818 GN=Ahy_A04g020463 PE=3 SV=1	Ahy_A04g020463	1	GLDIDTIQQHYTV	10	T6	0.0445635	6	1662.68	1.472	1.191	1.36	0.955	0.519	0.751
biological regulation	A0A445AN89	1802	S	1.757	0.027128	Up	Enhancer of mRNA-decapping protein 4 isoform A(predicted) OS=Arachis hypogaea OX=3818 GN=Ahy_B01g051986 PE=3 SV=1	Ahy_B01g051986	1	KLSDFR	18	S3	0.128488	6	845.392	0.709	0.747	0.656	1.496	1.32	0.895
biological regulation	A0A445BSY5	46	S	0.408	0.0248551	Down	Transcriptional corepressor SEUSS (Fragment)(predicted) OS=Arachis hypogaea OX=3818 GN=Ahy_A08g038130 PE=4 SV=1	Ahy_A08g038130	1	SNSGMLGAQGGPMPSQTSFPSLVSPR	4	S24	9.95635e-05	3	2670.21	2.155	1.319	1.36	0.681	0.862	0.427
biological regulation	A0A445CPK9	905	S	1.775	0.0458476	Up	Plasma membrane ATPase OS=Arachis hypogaea OX=3818 GN=Ahy_A06g027746 PE=3 SV=1	Ahy_A06g027746	1	SSSWIAEQAR	3	S3	0.00347926	3	1214.52	0.744	0.645	0.853	1.759	1.257	0.963
biological regulation	A0A445DND4	310	S	3.097	0.0011948	Up	C2 NT-type domain-containing protein OS=Arachis hypogaea OX=3818 GN=Ahy_A03g010753 PE=3 SV=1	Ahy_A03g010753	0.997	TSFSMPSPR	8	S2	0.0104019	5	1169.41	0.547	0.423	0.55	1.699	1.753	1.256
biological regulation	A0A445AN89	616	S	1.757	0.027128	Up	Enhancer of mRNA-decapping protein 4 isoform A(predicted) OS=Arachis hypogaea OX=3818 GN=Ahy_B01g051986 PE=3 SV=1	Ahy_B01g051986	1	KLSDFR	18	S3	0.128488	6	845.392	0.709	0.747	0.656	1.496	1.32	0.895
biological regulation	A0A445CIW5	98	S	1.619	0.0484344	Up	WD_REPEATS_REGION domain-containing protein OS=Arachis hypogaea OX=3818 GN=Ahy_A06g025861 PE=4 SV=1	Ahy_A06g025861	1	LLGGSNGSR	6	S8	0.00419402	7	941.409	0.861	0.6	0.806	1.554	1.039	1.078
biological regulation	A0A445CIW5	439	S	0.568	0.0214043	Down	WD_REPEATS_REGION domain-containing protein OS=Arachis hypogaea OX=3818 GN=Ahy_A06g025861 PE=4 SV=1	Ahy_A06g025861	0.996	RPPGGSPTYSTGSQSSHWDSVVPLGTLQPAPSMR	5	S6	1.35483e-07	3	3617.68	1.272	1.207	1.422	0.537	0.885	0.795
catalytic activity	A0A445DN22	405	S	2.43	0.0129335	Up	RING-type domain-containing protein OS=Arachis hypogaea OX=3818 GN=Ahy_A03g010646 PE=4 SV=1	Ahy_A03g010646	0.996	SNSFQQSTPSHTGYDNAVSTSAESSPGGLYDHK	6	S3	6.78838e-12	4	3536.49	0.531	0.42	0.754	1.697	1.345	1.101
catalytic activity	A0A445D2W2	18	S	0.504	0.00403515	Down	Malic enzyme OS=Arachis hypogaea OX=3818 GN=Ahy_A05g023259 PE=3 SV=1	Ahy_A05g023259	1	ALREGESVLDLSPR	6	S12	2.99968e-05	6	1621.79	1.517	1.187	1.296	0.702	0.755	0.558
catalytic activity	A0A445C920	614	S	2.036	0.0128279	Up	NADPH--cytochrome P450 reductase(predicted) OS=Arachis hypogaea OX=3818 GN=Ahy_A07g033371 PE=4 SV=1	Ahy_A07g033371	0.997	YYSISSSPR	2	S7	0.00826389	4	1139.48	0.771	0.483	0.696	1.573	1.218	1.18
catalytic activity	A0A445ARV9	316	T	2.473	0.00114271	Up	Protein kinase domain-containing protein OS=Arachis hypogaea OX=3818 GN=Ahy_A01g003036 PE=3 SV=1	Ahy_A01g003036	0.991	ASDVGQTGTGSLDDEDDEVDVSGDFEHV	4	T9	3.83636e-09	6	2975.16	0.596	0.661	0.567	1.414		1.593
catalytic activity	A0A445ARV9	155	S	2.75	0.0222959	Up	Protein kinase domain-containing protein OS=Arachis hypogaea OX=3818 GN=Ahy_A01g003036 PE=3 SV=1	Ahy_A01g003036	1	SALLHSQPK	13	S6	0.000179515	8	1060.52	0.73	0.631	0.52	2.151		1.298
catalytic activity	A0A445AVX9	134	S	1.774	0.0427	Up	Sucrose-phosphate synthase OS=Arachis hypogaea OX=3818 GN=Ahy_B01g055317 PE=3 SV=1	Ahy_B01g055317	1	GDPVSDISTHGGESNK	5	S8	1.56873e-05	6	1679.69	0.804	0.771	0.569	1.613	1.253	0.937
catalytic activity	A0A445EEF5	77	S	1.67	0.0378885	Up	Calcium dependent protein kinase(predicted) OS=Arachis hypogaea OX=3818 GN=Ahy_A02g008349 PE=4 SV=1	Ahy_A02g008349	1	SKVEMEPEQEK	27	S1	0.000145197	5	1413.6	0.618	0.792	0.808	1.504	1.268	0.933
catalytic activity	A0A445C6Y4	641	S	1.695	0.0208146	Up	E1 ubiquitin-activating enzyme OS=Arachis hypogaea OX=3818 GN=Ahy_A07g032472 PE=3 SV=1	Ahy_A07g032472	1	LTVTDDDVIEKSNLSR	6	S12	5.30479e-07	6	1884.9	0.803	0.581	0.82	1.432	1.048	1.256
catalytic activity	A0A444YMT7	99	S	1.723	0.0405206	Up	Inorganic diphosphatase OS=Arachis hypogaea OX=3818 GN=Ahy_B06g082007 PE=3 SV=1	Ahy_B06g082007	1	IISSMTR	273	S3	0.00744718	31	887.406	0.805	0.689	0.731	1.733	1.054	1.046
catalytic activity	A0A444YYS4	71	T	1.529	0.0232019	Up	Succinate--CoA ligase [ADP-forming] subunit alpha, mitochondrial OS=Arachis hypogaea OX=3818 GN=Ahy_B05g074385 PE=3 SV=1	Ahy_B05g074385	1	MVGGVTPK	25	T6	0.00376534	6	868.4	0.913	0.714	0.748	1.435	1.067	1.13
catalytic activity	A0A445C9V3	1035	T	0.66	0.0365364	Down	Acetyl-CoA carboxylase OS=Arachis hypogaea OX=3818 GN=Ahy_A07g033568 PE=4 SV=1	Ahy_A07g033568	1	SLSELEMFTEDGENIDTPK	20	T17	0.000985116	8	2234.94	1.196	1.084	1.375	0.962	0.812	0.639
catalytic activity	A0A445DYK2	188	T	2.481	0.0149236	Up	Malate dehydrogenase OS=Arachis hypogaea OX=3818 GN=Ahy_A03g014799 PE=3 SV=1	Ahy_A03g014799	1	AKTFYAGK	7	T3	0.01533	7	965.449	0.653	0.6	0.495	2.051	1.198	1.088
catalytic activity	A0A444Y7Z9	456	S	1.625	0.000494205	Up	Protein kinase domain-containing protein OS=Arachis hypogaea OX=3818 GN=Ahy_B08g094148 PE=4 SV=1	Ahy_B08g094148	1	TWIPFSINGTTSHTMGSK	12	S6	2.58514e-07	7	2045.9	0.791	0.708	0.784	1.31	1.221	1.18
catalytic activity	A0A445BCC1	1608	S	1.558	0.0358245	Up	ABC transporter C family member 2(predicted) OS=Arachis hypogaea OX=3818 GN=Ahy_A10g051313 PE=4 SV=1	Ahy_A10g051313	1	LHQSDFDFDDR	8	S4	2.26228e-06	8	1474.56	0.93	0.798	0.608	1.37	1.054	1.216
catalytic activity	A0A445A3S6	188	T	2.648	0.00733608	Up	Malate dehydrogenase OS=Arachis hypogaea OX=3818 GN=Ahy_B03g066347 PE=3 SV=1	Ahy_B03g066347	1	AKTFYAGK	7	T3	0.01533	7	965.449	0.599	0.584	0.505	2.03	1.336	1.104
catalytic activity	A0A445EIN1	336	S	2.746	0.0473323	Up	Protein kinase domain-containing protein OS=Arachis hypogaea OX=3818 GN=Ahy_A02g009970 PE=3 SV=1	Ahy_A02g009970	1	SHPAVENSDPKSGTEDDGSDLILEVK	2	S12	9.29728e-08	3	2819.26	0.762	0.2	0.536	1.298	1.545	1.27
catalytic activity	A0A445DQQ3	1467	S	0.284	0.0462076	Down	probable phosphoinositide phosphatase SAC9(predicted) OS=Arachis hypogaea OX=3818 GN=Ahy_A03g011431 PE=4 SV=1	Ahy_A03g011431	1	RASFGGSTESEPCLHAK	3	S3	1.71585e-05	3	1913.82		1.308	2.68	0.787	0.523	0.386
catalytic activity	A0A445E7J6	8	S	1.607	0.00436402	Up	UBC core domain-containing protein OS=Arachis hypogaea OX=3818 GN=Ahy_A02g005656 PE=4 SV=1	Ahy_A02g005656	0.998	MTLGSAGSSVVVPR	6	S8	3.82853e-06	34	1309.65	0.867	0.687	0.746	1.347	1.18	1.169
catalytic activity	A0A445BCL2	469	S	0.666	0.0235916	Down	Phosphoenolpyruvate carboxylase OS=Arachis hypogaea OX=3818 GN=Ahy_A09g041379 PE=3 SV=1	Ahy_A09g041379	1	IGETSANSGASAAAISPSSSFNSIQQLGQR	18	S16	1.11573e-12	12	3016.4	1.367	1.1	1.23	0.94	0.676	0.846
catalytic activity	A0A444YA51	106	S	0.639	0.00208631	Down	RNA helicase OS=Arachis hypogaea OX=3818 GN=Ahy_B07g086463 PE=4 SV=1	Ahy_B07g086463	1	TTQIPQFVLEAVDIESPDKR	1	S16	1.5281e-08	1	2366.16	1.381	1.283	1.254	0.744	0.887	0.874
catalytic activity	A0A444YZ99	532	S	2.288	0.0174808	Up	Protein kinase domain-containing protein OS=Arachis hypogaea OX=3818 GN=Ahy_B05g074540 PE=4 SV=1	Ahy_B05g074540	1	NHSGPLLYR	18	S3	0.00113686	18	1136.52	0.772	0.426	0.608	1.731	1.123	1.278
catalytic activity	A0A445DHT1	948	T	0.553	0.0300403	Down	Plasma membrane ATPase OS=Arachis hypogaea OX=3818 GN=Ahy_A04g020463 PE=3 SV=1	Ahy_A04g020463	1	GLDIDTIQQHYTV	10	T6	0.0445635	6	1662.68	1.472	1.191	1.36	0.955	0.519	0.751
catalytic activity	A0A445BG06	52	S	2.242	0.00139199	Up	Longin domain-containing protein OS=Arachis hypogaea OX=3818 GN=Ahy_A09g042475 PE=3 SV=1	Ahy_A09g042475	0.996	TEEGAEEKPSEGSINR	5	S13	4.37128e-06	5	1812.76	0.639	0.731	0.556	1.472	1.58	1.266
catalytic activity	A0A445AV19	942	T	0.594	0.00565642	Down	Plasma membrane ATPase OS=Arachis hypogaea OX=3818 GN=Ahy_B01g055062 PE=3 SV=1	Ahy_B01g055062	1	GLDIDTIQQHYTV	10	T6	0.0445635	6	1662.68	1.251	1.332	1.258	0.908	0.661	0.711
catalytic activity	A0A445B2F9	550	S	1.795	0.0435835	Up	Protein kinase domain-containing protein OS=Arachis hypogaea OX=3818 GN=Ahy_A10g047402 PE=3 SV=1	Ahy_A10g047402	1	DPSDSDRIVK	7	S5	0.00116124	7	1211.53	0.889	0.714	0.623	1.775	1.206	1.015
catalytic activity	A0A444Z013	2	S	1.574	0.00716505	Up	Aldedh domain-containing protein OS=Arachis hypogaea OX=3818 GN=Ahy_B05g074906 PE=3 SV=1	Ahy_B05g074906	1	MSIDISDGHVK	4	S2	0.0115603	4	1192.52	0.91	0.794	0.673	1.303	1.246	1.192
catalytic activity	A0A445AVX9	715	S	1.748	0.0223767	Up	Sucrose-phosphate synthase OS=Arachis hypogaea OX=3818 GN=Ahy_B01g055317 PE=3 SV=1	Ahy_B01g055317	1	FSLDGEKSGGSGNDSSLDPDGNAADR	6	S11	2.55358e-08	6	2728.04	0.772	0.634	0.757	1.404	1.435	0.942
catalytic activity	A0A445E0J4	16	S	1.618	0.0170496	Up	Calcium-transporting ATPase OS=Arachis hypogaea OX=3818 GN=Ahy_A03g015502 PE=3 SV=1	Ahy_A03g015502	1	DRSIEALSR	5	S3	0.000817175	5	1126.53	0.686	0.711	0.848	1.467	1.069	1.097
catalytic activity	A0A445B866	179	S	0.225	0.00628808	Down	Abhydrolase_3 domain-containing protein OS=Arachis hypogaea OX=3818 GN=Ahy_A10g049905 PE=4 SV=1	Ahy_A10g049905	1	DGGVELLHSPPVFYPPSDVK	5	S9	2.84491e-10	5	2233.06	3.402	2.699		0.704		0.671
catalytic activity	A0A445CUC4	119	S	1.946	0.0232545	Up	Abhydrolase_3 domain-containing protein OS=Arachis hypogaea OX=3818 GN=Ahy_A06g029812 PE=4 SV=1	Ahy_A06g029812	1	RNSYEPSTVMHR	19	S3	2.49618e-06	6	1556.67	0.691	0.814	0.495	1.552	1.309	1.032
catalytic activity	T2B9M0	295	S	1.501	0.00811985	Up	Fructose-bisphosphate aldolase OS=Arachis hypogaea OX=3818 GN=Ahy_A07g032979 PE=2 SV=1	Ahy_A07g032979	1	KPWSLSFSFGR	2	S8	0.00130863	3	1391.65	0.753	0.879	0.773	1.116	1.37	1.123
catalytic activity	A0A444YF54	94	T	1.77	0.00018226	Up	Calcium-dependent protein kinase 9 isoform A(predicted) OS=Arachis hypogaea OX=3818 GN=Ahy_B07g088672 PE=4 SV=1	Ahy_B07g088672	0.997	SDTILGKPLEDVR	8	T3	6.6181e-06	8	1522.75	0.695	0.727	0.675	1.257	1.303	1.151
catalytic activity	A0A445B1V1	94	S	1.685	0.00952685	Up	Valyl-tRNA synthetase OS=Arachis hypogaea OX=3818 GN=Ahy_A10g047195 PE=3 SV=1	Ahy_A10g047195	1	QYSPTAVEK	4	S3	0.00068529	4	1102.48	0.866	0.74	0.585	1.215	1.221	1.255
catalytic activity	A0A445CPK9	905	S	1.775	0.0458476	Up	Plasma membrane ATPase OS=Arachis hypogaea OX=3818 GN=Ahy_A06g027746 PE=3 SV=1	Ahy_A06g027746	1	SSSWIAEQAR	3	S3	0.00347926	3	1214.52	0.744	0.645	0.853	1.759	1.257	0.963
catalytic activity	A0A445CWQ9	44	T	1.806	0.0415281	Up	Aspartate--tRNA ligase OS=Arachis hypogaea OX=3818 GN=Ahy_A06g030553 PE=3 SV=1	Ahy_A06g030553	1	RQETAIASATSK	3	T4	0.0596057	3	1342.64	0.81	0.56	0.801	1.723	1.035	1.163
catalytic activity	A0A445AVX9	712	S	1.748	0.0223767	Up	Sucrose-phosphate synthase OS=Arachis hypogaea OX=3818 GN=Ahy_B01g055317 PE=3 SV=1	Ahy_B01g055317	1	FSLDGEKSGGSGNDSSLDPDGNAADR	6	S8	2.55358e-08	6	2728.04	0.772	0.634	0.757	1.404	1.435	0.942
catalytic activity	A0A0A7E0N9	216	S	2.679	0.00356995	Up	Abhydrolase_3 domain-containing protein(predicted) OS=Arachis hypogaea OX=3818 GN=Ahy_A10g049904 PE=2 SV=1	Ahy_A10g049904	1	VFVAGNSAGGNITHYVVSK	14	S7	8.65424e-10	8	1999.96	0.576	0.372	0.594	1.429	1.214	1.488
catalytic activity	A0A445AVX9	700	S	1.767	0.00516618	Up	Sucrose-phosphate synthase OS=Arachis hypogaea OX=3818 GN=Ahy_B01g055317 PE=3 SV=1	Ahy_B01g055317	1	DIQDLSLNLK	3	S6	0.0924299	3	1238.6	0.672	0.85	0.626	1.385	1.188	1.222
catalytic activity	A0A445CCX5	41	S	1.97	0.0240064	Up	Methyltransferase OS=Arachis hypogaea OX=3818 GN=Ahy_A07g034760 PE=3 SV=1	Ahy_A07g034760	1	ATDLSGGSISAEK	2	S8	1.14857e-05	2	1315.58	0.724	0.723	0.687	1.62	1.639	0.944
catalytic activity	A0A445DQ58	158	S	1.552	0.0370585	Up	UTP--glucose-1-phosphate uridylyltransferase OS=Arachis hypogaea OX=3818 GN=Ahy_A03g011249 PE=3 SV=1	Ahy_A03g011249	1	YKSSNIEIHTFNQSQYPR	6	S3	2.68664e-07	6	2292.04	0.896	0.718	0.758	1.509	1.183	0.989
catalytic activity	A0A444ZSZ3	150	S	0.593	0.0153444	Down	3'(2'),5'-bisphosphate nucleotidase OS=Arachis hypogaea OX=3818 GN=Ahy_B03g062042 PE=3 SV=1	Ahy_B03g062042	1	KESGQETLKR	1	S3	0.0399286	1	1255.6	1.304		1.258	0.807	0.711
catalytic activity	A0A445CUQ5	387	S	1.527	0.0350155	Up	Dynamin-related protein 1E(predicted) OS=Arachis hypogaea OX=3818 GN=Ahy_A06g029976 PE=3 SV=1	Ahy_A06g029976	1	HLSLQNVR	3	S3	0.00373038	3	1046.51	0.863	0.82	0.672	1.47	1.037	1.09
catalytic activity	A0A445BG82	173	S	0.461	0.0178959	Down	ABC transporter domain-containing protein OS=Arachis hypogaea OX=3818 GN=Ahy_A09g042531 PE=4 SV=1	Ahy_A09g042531	1	LSHGLSGGEHR	2	S6	0.0198817	2	1229.54	1.836	1.401	1.578	0.899	0.831	0.488
catalytic activity	A0A445CYM5	256	S	2.146	0.0121847	Up	Resistance protein (Fragment)(predicted) OS=Arachis hypogaea OX=3818 GN=Ahy_A05g021857 PE=4 SV=1	Ahy_A05g021857	1	SEGSWSR	12	S4	0.0170531	12	888.325	0.558	0.677	0.643	1.784	1.201	1.045
catalytic activity	A0A445EKM7	714	S	1.659	0.00280129	Up	Dynamin GTPase OS=Arachis hypogaea OX=3818 GN=Ahy_A01g000598 PE=3 SV=1	Ahy_A01g000598	1	QSLSDGSLDTMAR	12	S4	9.97534e-06	6	1460.61	0.778	0.743	0.678	1.301	1.285	1.063
catalytic activity	A0A444ZBG8	271	S	2.006	0.0174349	Up	Protein kinase domain-containing protein OS=Arachis hypogaea OX=3818 GN=Ahy_B04g069039 PE=4 SV=1	Ahy_B04g069039	1	EELLSQDSKPMFR	27	S8	1.16067e-06	24	1659.74	0.701	0.613	0.78	1.813	1.338	1.049
catalytic activity	A0A445EUW6	330	S	2.139	0.0220987	Up	Peptidylprolyl isomerase OS=Arachis hypogaea OX=3818 GN=Ahy_A01g004005 PE=4 SV=1	Ahy_A01g004005	1	RIPSAAANANESK	6	S4	3.18815e-07	6	1408.66	0.509	0.615	0.804	1.839	1.13	1.155
catalytic activity	A0A445AV19	931	S	2.329	0.0447209	Up	Plasma membrane ATPase OS=Arachis hypogaea OX=3818 GN=Ahy_B01g055062 PE=3 SV=1	Ahy_B01g055062	1	GHVESVVK	3	S5	0.00174927	3	934.439	0.719	0.616	0.432	1.742	1.563	0.811
catalytic activity	A0A445E3G1	438	S	1.632	0.0184042	Up	Protein kinase domain-containing protein OS=Arachis hypogaea OX=3818 GN=Ahy_A03g016495 PE=4 SV=1	Ahy_A03g016495	1	DSTNNNGNKSFAFGTR	3	S10	9.11918e-06	3	1810.74	0.727	0.737	0.821	1.209	1.513	1.006
catalytic activity	A0A445E3G1	884	S	1.613	0.0152371	Up	Protein kinase domain-containing protein OS=Arachis hypogaea OX=3818 GN=Ahy_A03g016495 PE=4 SV=1	Ahy_A03g016495	1	ISFSANR	6	S2	0.02205	6	874.382	0.799	0.793	0.696	1.349	1.358	0.984
catalytic activity	A0A445C9N8	10	S	2.295	0.0259454	Up	Methyltransferase OS=Arachis hypogaea OX=3818 GN=Ahy_A07g033501 PE=3 SV=1	Ahy_A07g033501	1	GVSGVRTPEHNHDSWESHNK	8	S3	0.000463808	8	2432.98	0.569	0.76	0.547	1.735	1.659	0.911
catalytic activity	A0A445C9N8	60	S	1.693	0.00444227	Up	Methyltransferase OS=Arachis hypogaea OX=3818 GN=Ahy_A07g033501 PE=3 SV=1	Ahy_A07g033501	0.996	LLFSDNSHSK	5	S7	0.00708913	6	1227.54	0.764	0.727	0.77	1.506	1.186	1.135
catalytic activity	A0A444X3C5	164	S	1.66	0.0234664	Up	Abhydrolase_3 domain-containing protein(predicted) OS=Arachis hypogaea OX=3818 GN=Ahy_B10g103163 PE=4 SV=1	Ahy_B10g103163	1	LFVAGSSAGGNITHTLVSQIGK	5	S6	4.03406e-07	7	2317.1	0.918	0.563	0.769	1.264	1.309	1.161
catalytic activity	A0A445E434	333	S	0.657	0.0265949	Down	Protein kinase domain-containing protein OS=Arachis hypogaea OX=3818 GN=Ahy_A03g016701 PE=3 SV=1	Ahy_A03g016701	0.993	ETSVLSYVLMGIPDGNVSSK	1	S18	4.33842e-07	5	2176.02	1.32	1.08	1.298	0.647	0.907	0.874
catalytic activity	A0A445DLX6	2812	S	1.924	0.0394008	Up	HECT-type E3 ubiquitin transferase OS=Arachis hypogaea OX=3818 GN=Ahy_A03g010371 PE=4 SV=1	Ahy_A03g010371	1	SLFGGSHR	2	S6	0.169382	2	940.404	0.612	0.84	0.61	1.824	1.011	1.132
catalytic activity	A0A444Z0V9	169	T	0.38	0.00101826	Down	[RNA-polymerase]-subunit kinase OS=Arachis hypogaea OX=3818 GN=Ahy_A05g022906 PE=3 SV=1	Ahy_A05g022906	1	FTHQVFAR	33	T2	0.0740354	7	1085.49	1.638	1.35	1.507	0.677	0.549	0.482
catalytic activity	A0A444X9B6	15	S	2.168	0.0343168	Up	Allene-oxide cyclase OS=Arachis hypogaea OX=3818 GN=Ahy_B10g105960 PE=3 SV=1	Ahy_B10g105960	1	TLSSFSLK	2	S4	0.00859971	2	962.459	0.812	0.487	0.704	2.025	1.173	1.144
catalytic activity	A0A444X1S9	217	S	21.961	0.0145938	Up	Abhydrolase_3 domain-containing protein(predicted) OS=Arachis hypogaea OX=3818 GN=Ahy_B10g102421 PE=4 SV=1	Ahy_B10g102421	1	VFIAGNSAGGNITHYVVSQVGK	18	S7	1.36867e-10	10	2298.13	0.015	0.256	0.014	1.713	2.719	1.827
catalytic activity	A0A445DL13	373	S	1.522	0.0395885	Up	Nudix hydrolase domain-containing protein OS=Arachis hypogaea OX=3818 GN=Ahy_A04g021623 PE=4 SV=1	Ahy_A04g021623	0.994	RHSESILNSHPHGNK	3	S3	0.0425392	3	1792.82	0.88	0.68	0.789	1.479	1.039	1.058
catalytic activity	A0A445BFI0	38	S	0.642	0.0124515	Down	Abhydrolase_3 domain-containing protein OS=Arachis hypogaea OX=3818 GN=Ahy_A09g042321 PE=3 SV=1	Ahy_A09g042321	1	FLGSSYVPPSPQDPDTGVSSK	7	S10	0.000126485	6	2245.01	1.269	1.127	1.447	0.917	0.715	0.837
catalytic activity	A0A445C8X3	68	T	0.614	0.00190211	Down	Phosphoenolpyruvate carboxykinase (ATP) OS=Arachis hypogaea OX=3818 GN=Ahy_A07g033333 PE=3 SV=1	Ahy_A07g033333	1	KSSAPSTPITSSSATSPFSTILEEER	8	T7	8.57594e-09	9	2950.24	1.468	1.259	1.216	0.758	0.85	0.813
catalytic activity	A0A445C8X3	71	T	0.614	0.00190211	Down	Phosphoenolpyruvate carboxykinase (ATP) OS=Arachis hypogaea OX=3818 GN=Ahy_A07g033333 PE=3 SV=1	Ahy_A07g033333	0.991	KSSAPSTPITSSSATSPFSTILEEER	8	T10	8.57594e-09	9	2950.24	1.468	1.259	1.216	0.758	0.85	0.813
catalytic activity	A0A445C8X3	77	S	0.58	0.00972724	Down	Phosphoenolpyruvate carboxykinase (ATP) OS=Arachis hypogaea OX=3818 GN=Ahy_A07g033333 PE=3 SV=1	Ahy_A07g033333	1	SSAPSTPITSSSATSPFSTILEEER	12	S15	0.00119632	2	2822.15	1.399	1.346	1.303	0.614	0.912	0.822
catalytic activity	A0A444WYZ8	713	S	1.831	0.0382039	Up	Potassium transporter OS=Arachis hypogaea OX=3818 GN=Ahy_B10g101261 PE=3 SV=1	Ahy_B10g101261	1	SLESDGDEDSDSEEGHYDSR	11	S4	1.70154e-09	8	2388.77	0.663	0.991	0.509	1.532	1.243	1.186
catalytic activity	A0A445BSW9	79	S	2.312	0.00992984	Up	ras-related protein RABA5b(predicted) OS=Arachis hypogaea OX=3818 GN=Ahy_A07g035319 PE=4 SV=1	Ahy_A07g035319	1	AVTSAYYR	6	S4	0.0137877	6	1010.43	0.857	0.689	0.602	1.334	2.159	1.474
catalytic activity	A0A445BSW9	197	S	2.783	0.0224607	Up	ras-related protein RABA5b(predicted) OS=Arachis hypogaea OX=3818 GN=Ahy_A07g035319 PE=4 SV=1	Ahy_A07g035319	1	AELSANRVSLVNGAGSK	3	S9	9.08029e-06	6	1753.85	0.679	0.655	0.69	1.219	2.913	1.5
catalytic activity	A0A445C0J8	796	S	2.514	0.0287716	Up	Dynamin GTPase OS=Arachis hypogaea OX=3818 GN=Ahy_A08g040720 PE=3 SV=1	Ahy_A08g040720	1	LPSEGGSMR	5	S7	0.040389	5	1013.41	0.762	0.408	0.36	1.732	1.052	1.063
catalytic activity	A0A445BSW9	183	S	2.991	0.0308212	Up	ras-related protein RABA5b(predicted) OS=Arachis hypogaea OX=3818 GN=Ahy_A07g035319 PE=4 SV=1	Ahy_A07g035319	0.996	KVLSSDSHKAELSANR	4	S4	1.9669e-05	6	1901.85	0.713	0.584	0.643	1.4	3.189	1.213
catalytic activity	A0A444ZB47	215	T	0.427	0.00215431	Down	V-ATPase 69 kDa subunit OS=Arachis hypogaea OX=3818 GN=Ahy_A04g021649 PE=3 SV=1	Ahy_A04g021649	1	FTMLQTWPVRTPRPVASK	8	T11	3.77972e-06	3	2195.12	1.37	1.141	1.702	0.567	0.612	0.622
catalytic activity	A0A445C5G5	323	S	0.399	0.0249438	Down	Phosphoinositide phospholipase C OS=Arachis hypogaea OX=3818 GN=Ahy_A07g031892 PE=4 SV=1	Ahy_A07g031892	1	GGTIADYKDNEDEENFDGEEDLDEGDKSSHHNEASEYR	9	S29	3.67165e-15	2	4476.68	1.146	1.505	2.125	0.601	0.44	0.864
catalytic activity	A0A445CTM6	10	S	2.259	0.0201371	Up	sialyltransferase-like protein 5(predicted) OS=Arachis hypogaea OX=3818 GN=Ahy_A06g029486 PE=3 SV=1	Ahy_A06g029486	0.998	LLSSSASNNR	10	S5	0.0435376	6	1129.49	0.569	0.817	0.575	2	1.096	1.334
catalytic activity	A0A444Y907	29	S	3.866	0.00071091	Up	Malic enzyme(predicted) OS=Arachis hypogaea OX=3818 GN=Ahy_B08g094432 PE=3 SV=1	Ahy_B08g094432	1	DEVFASGR	3	S6	0.0262359	3	960.382	0.499	0.343	0.393	1.82	1.631	1.323
catalytic activity	A0A444Y907	819	S	2.503	0.0028805	Up	Malic enzyme(predicted) OS=Arachis hypogaea OX=3818 GN=Ahy_B08g094432 PE=3 SV=1	Ahy_B08g094432	1	MMSSQSDASASGNIESATGVAPK	11	S3	3.06119e-11	7	2305.97	0.716	0.502	0.499	1.626	1.428	1.243
catalytic activity	A0A445C0J8	805	S	1.816	0.0289956	Up	Dynamin GTPase OS=Arachis hypogaea OX=3818 GN=Ahy_A08g040720 PE=3 SV=1	Ahy_A08g040720	1	HSHSDGSLETMAR	12	S7	0.000298455	5	1587.57	0.655	0.722	0.593	1.574	1.098	0.905
catalytic activity	A0A444Y907	2121	T	1.919	0.00611732	Up	Malic enzyme(predicted) OS=Arachis hypogaea OX=3818 GN=Ahy_B08g094432 PE=3 SV=1	Ahy_B08g094432	1	TPTQVASHAQK	5	T3	3.22651e-06	6	1247.58	0.733	0.709	0.618	1.453	1.454	1.046
cell	A0A445BQK6	67	S	1.69	0.0216164	Up	V-type proton ATPase subunit D-like(predicted) OS=Arachis hypogaea OX=3818 GN=Ahy_A09g046701 PE=3 SV=1	Ahy_A09g046701	1	TSSFALTEAK	5	S3	0.00810123	6	1134.51	0.853	0.797	0.628	1.573	1.132	1.144
cell	A0A444ZWP4	237	S	1.981	0.0359389	Up	40S ribosomal protein S6 OS=Arachis hypogaea OX=3818 GN=Ahy_B03g063204 PE=3 SV=1	Ahy_B03g063204	1	RSKLSSAAAK	1	S2	0.161182	1	1258.5	0.656	0.472	0.827	1.683	1.02	1.17
cell	A0A444ZWP4	240	S	1.981	0.0359389	Up	40S ribosomal protein S6 OS=Arachis hypogaea OX=3818 GN=Ahy_B03g063204 PE=3 SV=1	Ahy_B03g063204	1	RSKLSSAAAK	1	S5	0.161182	1	1258.5	0.656	0.472	0.827	1.683	1.02	1.17
cell	A0A444ZWP4	241	S	1.981	0.0359389	Up	40S ribosomal protein S6 OS=Arachis hypogaea OX=3818 GN=Ahy_B03g063204 PE=3 SV=1	Ahy_B03g063204	1	RSKLSSAAAK	1	S6	0.161182	1	1258.5	0.656	0.472	0.827	1.683	1.02	1.17
cell	A0A445CT40	80	T	1.756	0.0159451	Up	Calcium load-activated calcium channel OS=Arachis hypogaea OX=3818 GN=Ahy_A06g029322 PE=3 SV=1	Ahy_A06g029322	1	IDRVETSLK	6	T6	0.00469866	6	1140.57	0.753	0.668	0.743	1.617	1.097	1.087
cell	A0A445C3I9	128	S	1.77	0.000583961	Up	t-SNARE coiled-coil homology domain-containing protein OS=Arachis hypogaea OX=3818 GN=Ahy_A07g031287 PE=3 SV=1	Ahy_A07g031287	1	LPNSHQADTSNQYTANHNDDFIESESDR	19	S4	7.50635e-16	14	3285.34	0.75	0.694	0.726	1.411	1.251	1.179
cell	A0A445CYM5	256	S	2.146	0.0121847	Up	Resistance protein (Fragment)(predicted) OS=Arachis hypogaea OX=3818 GN=Ahy_A05g021857 PE=4 SV=1	Ahy_A05g021857	1	SEGSWSR	12	S4	0.0170531	12	888.325	0.558	0.677	0.643	1.784	1.201	1.045
cell	A0A445BG06	52	S	2.242	0.00139199	Up	Longin domain-containing protein OS=Arachis hypogaea OX=3818 GN=Ahy_A09g042475 PE=3 SV=1	Ahy_A09g042475	0.996	TEEGAEEKPSEGSINR	5	S13	4.37128e-06	5	1812.76	0.639	0.731	0.556	1.472	1.58	1.266
cell	A0A445DND4	33	S	2.187	0.002427	Up	C2 NT-type domain-containing protein OS=Arachis hypogaea OX=3818 GN=Ahy_A03g010753 PE=3 SV=1	Ahy_A03g010753	1	RTASLVLPR	6	S4	0.00113205	8	1092.59	0.678	0.578	0.676	1.699	1.304	1.222
cell	A0A445DND4	315	S	1.873	0.0260968	Up	C2 NT-type domain-containing protein OS=Arachis hypogaea OX=3818 GN=Ahy_A03g010753 PE=3 SV=1	Ahy_A03g010753	1	TSFSMPSPR	11	S7	0.000544389	9	1089.44	0.958	0.563	0.621	1.537	1.356	1.119
cell	A0A445BT09	19	S	1.829	0.00933235	Up	Aa_trans domain-containing protein OS=Arachis hypogaea OX=3818 GN=Ahy_A08g038270 PE=3 SV=1	Ahy_A08g038270	1	NHHQSFDLSIDMHQQGGSK	124	S5	2.3617e-14	65	2245.94	0.773	0.727	0.629	1.512	1.344	1.038
cell	A0A444ZB35	109	S	2.079	0.0474317	Up	Putative membrane protein isoform B(predicted) OS=Arachis hypogaea OX=3818 GN=Ahy_B04g068933 PE=4 SV=1	Ahy_B04g068933	1	SAYVTSGNLSAGGMSASASMKK	1	S15	2.73131e-05	1	2264.93	0.635	0.785	0.54	1.989	1.114	0.971
cell	A0A445AGT6	572	S	0.468	0.0459564	Down	Putative TPR repeat-containing protein(predicted) OS=Arachis hypogaea OX=3818 GN=Ahy_B02g059439 PE=4 SV=1	Ahy_B02g059439	0.997	KEMSEHDVPVSYSGSGVPEK	6	S15	1.43233e-07	12	2257.97	2.026	1.058	1.375	0.614	0.961	0.514
cell	A0A445DND4	310	S	3.097	0.0011948	Up	C2 NT-type domain-containing protein OS=Arachis hypogaea OX=3818 GN=Ahy_A03g010753 PE=3 SV=1	Ahy_A03g010753	0.997	TSFSMPSPR	8	S2	0.0104019	5	1169.41	0.547	0.423	0.55	1.699	1.753	1.256
cell	A0A445DNG7	898	S	2.248	0.042531	Up	26S proteasome non-ATPase regulatory subunit 1 homolog OS=Arachis hypogaea OX=3818 GN=Ahy_A03g010778 PE=3 SV=1	Ahy_A03g010778	1	DGDAMQVDSPVDK	122	S9	2.03283e-06	5	1456.57	0.884	0.405	0.58	1.876	1.278	1.048
cell	A0A444ZB35	61	S	1.656	0.00272494	Up	Putative membrane protein isoform B(predicted) OS=Arachis hypogaea OX=3818 GN=Ahy_B04g068933 PE=4 SV=1	Ahy_B04g068933	1	SRKSGPLNSAPSR	2	S1	0.115718	2	1516.67	0.756	0.828	0.684	1.377	1.229	1.149
cell	A0A445AVC6	216	S	1.512	0.00183523	Up	MI domain-containing protein OS=Arachis hypogaea OX=3818 GN=Ahy_B01g055169 PE=4 SV=1	Ahy_B01g055169	1	RGSLSEKDR	10	S3	0.00346319	10	1127.52	0.753	0.748	0.816	1.203	1.242	1.059
cell	A0A445DNG7	848	S	1.546	0.0174156	Up	26S proteasome non-ATPase regulatory subunit 1 homolog OS=Arachis hypogaea OX=3818 GN=Ahy_A03g010778 PE=3 SV=1	Ahy_A03g010778	0.997	LPTAVLSTSAK	6	S7	2.3328e-05	16	1167.6	0.82	0.685	0.867	1.433	1.151	1.083
cell	A0A445BGF3	42	S	1.61	0.00951995	Up	Pyruvate kinase OS=Arachis hypogaea OX=3818 GN=Ahy_A09g042641 PE=3 SV=1	Ahy_A09g042641	1	SIDTISR	6	S1	0.0464267	6	871.392	0.806	0.807	0.676	1.438	1.117	1.13
cell	A0A445DQ58	158	S	1.552	0.0370585	Up	UTP--glucose-1-phosphate uridylyltransferase OS=Arachis hypogaea OX=3818 GN=Ahy_A03g011249 PE=3 SV=1	Ahy_A03g011249	1	YKSSNIEIHTFNQSQYPR	6	S3	2.68664e-07	6	2292.04	0.896	0.718	0.758	1.509	1.183	0.989
cell	A0A444YX55	32	S	0.322	0.00521779	Down	BZIP domain-containing protein OS=Arachis hypogaea OX=3818 GN=Ahy_B05g073841 PE=4 SV=1	Ahy_B05g073841	1	RSHSDTSFR	4	S4	0.000123863	4	1172.48	1.763	2.072	3.282	0.691	0.873	0.73
cell	A0A444ZWP4	231	S	2.283	0.000508149	Up	40S ribosomal protein S6 OS=Arachis hypogaea OX=3818 GN=Ahy_B03g063204 PE=3 SV=1	Ahy_B03g063204	1	ERRSESLAK	13	S6	0.00514497	7	1235.52	0.584	0.514	0.679	1.376	1.33	1.351
cell	A0A444Y6V3	280	T	1.841	0.0226488	Up	t-SNARE coiled-coil homology domain-containing protein OS=Arachis hypogaea OX=3818 GN=Ahy_B08g093737 PE=3 SV=1	Ahy_B08g093737	1	GTTALQGAK	3	T3	0.00514497	3	926.434	0.778	0.558	0.775	1.502	1.391	0.993
cell	A0A445BQC1	36	T	1.783	0.00704464	Up	Cytochrome c oxidase subunit 5b-2 OS=Arachis hypogaea OX=3818 GN=Ahy_A09g046626 PE=4 SV=1	Ahy_A09g046626	0.962	FATAATASHSSTLLSR	1	T3	0.149889	1	1700.8	0.868	0.654	0.639	1.4	1.31	1.144
cell	A0A445D296	181	S	1.51	0.0199375	Up	Syntaxin-18_N domain-containing protein OS=Arachis hypogaea OX=3818 GN=Ahy_A05g023043 PE=3 SV=1	Ahy_A05g023043	1	KDSIETPK	26	S3	0.00151518	18	997.46	0.841	0.762	0.832	1.471	1.036	1.171
cell	A0A445E3G1	884	S	1.613	0.0152371	Up	Protein kinase domain-containing protein OS=Arachis hypogaea OX=3818 GN=Ahy_A03g016495 PE=4 SV=1	Ahy_A03g016495	1	ISFSANR	6	S2	0.02205	6	874.382	0.799	0.793	0.696	1.349	1.358	0.984
cell	A0A445E3G1	438	S	1.632	0.0184042	Up	Protein kinase domain-containing protein OS=Arachis hypogaea OX=3818 GN=Ahy_A03g016495 PE=4 SV=1	Ahy_A03g016495	1	DSTNNNGNKSFAFGTR	3	S10	9.11918e-06	3	1810.74	0.727	0.737	0.821	1.209	1.513	1.006
cell	A0A445D098	1085	T	1.748	0.0224504	Up	Guanine nucleotide exchange factor SPIKE 1(predicted) OS=Arachis hypogaea OX=3818 GN=Ahy_A05g022282 PE=3 SV=1	Ahy_A05g022282	1	QEVRPQGTPDNGYLWQR	29	T8	0.000338156	9	2123.97	0.791	0.594	0.855	1.565	1.273	1.078
cell	A0A445DND4	85	S	2.041	0.0332651	Up	C2 NT-type domain-containing protein OS=Arachis hypogaea OX=3818 GN=Ahy_A03g010753 PE=3 SV=1	Ahy_A03g010753	1	APPTTQSPGETR	5	S7	8.55487e-05	5	1321.58	0.906	0.489	0.632	1.789	1.182	1.166
cell	A0A445B2F9	550	S	1.795	0.0435835	Up	Protein kinase domain-containing protein OS=Arachis hypogaea OX=3818 GN=Ahy_A10g047402 PE=3 SV=1	Ahy_A10g047402	1	DPSDSDRIVK	7	S5	0.00116124	7	1211.53	0.889	0.714	0.623	1.775	1.206	1.015
cell	A0A445E9Q6	197	S	2.161	0.0212556	Up	Axial regulator YABBY 1(predicted) OS=Arachis hypogaea OX=3818 GN=Ahy_A02g006391 PE=3 SV=1	Ahy_A02g006391	1	AVLGSQR	2	S5	0.0263764	2	810.387	0.715	0.606	0.586	1.925	1.161	1.035
cell	A0A445BR85	347	S	1.695	0.000209783	Up	WAT1-related protein OS=Arachis hypogaea OX=3818 GN=Ahy_A08g037582 PE=3 SV=1	Ahy_A08g037582	1	FASQSQHVIASGPEHSSIRPASHAK	9	S5	4.9759e-05	6	2789.26	0.743	0.746	0.799	1.378	1.233	1.267
cell	A0A445EI25	708	S	3.473	0.00323338	Up	Formin-like protein OS=Arachis hypogaea OX=3818 GN=Ahy_A02g009764 PE=3 SV=1	Ahy_A02g009764	1	ASSDREMVWDQLR	6	S3	0.000116802	6	1672.71	0.564	0.594	0.566	1.316	2.368	2.303
cell	A0A444YSK4	22	S	1.956	0.00981006	Up	YSL6(predicted) OS=Arachis hypogaea OX=3818 GN=Ahy_B06g084695 PE=4 SV=1	Ahy_B06g084695	1	NSPSVSEHVPEWK	6	S4	0.00022159	6	1575.68	0.814	0.702	0.634	1.644	1.473	1.089
cell	A0A444ZB35	137	S	1.63	0.025132	Up	Putative membrane protein isoform B(predicted) OS=Arachis hypogaea OX=3818 GN=Ahy_B04g068933 PE=4 SV=1	Ahy_B04g068933	1	HGEPVKKSSGPQSGGVTR	6	S13	0.00039531	6	2047.84	0.75	0.723	0.811	1.582	1.099	1.043
cell	A0A445D098	1097	S	1.617	0.00664144	Up	Guanine nucleotide exchange factor SPIKE 1(predicted) OS=Arachis hypogaea OX=3818 GN=Ahy_A05g022282 PE=3 SV=1	Ahy_A05g022282	1	VNSQLSSPSQPYSLR	7	S3	6.07366e-05	18	1742.81	0.806	0.676	0.862	1.386	1.272	1.132
cell	A0A444XUP6	158	T	1.635	0.0409738	Up	Vesicle-associated membrane protein 72(predicted) OS=Arachis hypogaea OX=3818 GN=Ahy_B09g099785 PE=3 SV=1	Ahy_B09g099785	1	AQITEVK	6	T4	0.0599649	6	868.418	0.765	0.614	0.87	1.499	1.216	0.963
cell	A0A445DND4	375	S	1.678	0.00713015	Up	C2 NT-type domain-containing protein OS=Arachis hypogaea OX=3818 GN=Ahy_A03g010753 PE=3 SV=1	Ahy_A03g010753	1	GVEVQEKEEDGGESEKPLPVK	2	S14	1.18576e-06	2	2363.1	0.702	0.791	0.781	1.519	1.144	1.153
cell	A0A444Z0X4	20	S	1.969	0.00199097	Up	C2 domain-containing protein OS=Arachis hypogaea OX=3818 GN=Ahy_B05g075332 PE=4 SV=1	Ahy_B05g075332	1	FGTNSQQNIQLR	6	S5	2.37128e-06	6	1485.68	0.665	0.727	0.69	1.607	1.306	1.186
cell	A0A445BVK3	81	T	1.643	0.0219986	Up	Ras domain-containing protein(predicted) OS=Arachis hypogaea OX=3818 GN=Ahy_A08g039201 PE=4 SV=1	Ahy_A08g039201	1	TITTAYYR	8	T3	0.022281	8	1068.48	0.811	0.719	0.761	1.575	1.165	1.024
cell	A0A445DND4	64	S	2.847	0.000240016	Up	C2 NT-type domain-containing protein OS=Arachis hypogaea OX=3818 GN=Ahy_A03g010753 PE=3 SV=1	Ahy_A03g010753	1	RLSLSPWR	7	S3	0.0640678	7	1174.52	0.627	0.47	0.521	1.519	1.529	1.559
cell	A0A445E9Q6	137	S	2.31	0.0211244	Up	Axial regulator YABBY 1(predicted) OS=Arachis hypogaea OX=3818 GN=Ahy_A02g006391 PE=3 SV=1	Ahy_A02g006391	1	GNINSMR	3	S5	0.0820028	3	871.349	0.686	0.62	0.515	2	1.157	1.049
cell	A0A444ZBG8	271	S	2.006	0.0174349	Up	Protein kinase domain-containing protein OS=Arachis hypogaea OX=3818 GN=Ahy_B04g069039 PE=4 SV=1	Ahy_B04g069039	1	EELLSQDSKPMFR	27	S8	1.16067e-06	24	1659.74	0.701	0.613	0.78	1.813	1.338	1.049
cell	A0A445AX64	236	S	1.716	0.0320014	Up	WAT1-related protein(predicted) OS=Arachis hypogaea OX=3818 GN=Ahy_B01g055786 PE=4 SV=1	Ahy_B01g055786	1	RHSISVLNSR	18	S3	4.53205e-05	6	1248.62	0.721	0.795	0.752	1.667	1.257	0.967
cell	A0A445C3P1	221	S	0.657	0.035448	Down	Peroxisomal and mitochondrial division factor 2 isoform A(predicted) OS=Arachis hypogaea OX=3818 GN=Ahy_A07g031388 PE=4 SV=1	Ahy_A07g031388	1	EKSLELFVAR	1	S3	0.0193771	1	1271.64	1.241	1.312	1.046	0.985	0.672	0.709
cell	A0A445E7N3	268	T	1.647	0.0322067	Up	t-SNARE coiled-coil homology domain-containing protein OS=Arachis hypogaea OX=3818 GN=Ahy_A02g005706 PE=3 SV=1	Ahy_A02g005706	0.996	AHSFVHTGTER	3	T9	0.0377166	5	1401.53	0.725	0.741	0.683	1.538	0.953	1.049
cell	A0A445DND4	66	S	2.847	0.000240016	Up	C2 NT-type domain-containing protein OS=Arachis hypogaea OX=3818 GN=Ahy_A03g010753 PE=3 SV=1	Ahy_A03g010753	1	RLSLSPWR	7	S5	0.0640678	7	1174.52	0.627	0.47	0.521	1.519	1.529	1.559
cell	A0A445CCX5	41	S	1.97	0.0240064	Up	Methyltransferase OS=Arachis hypogaea OX=3818 GN=Ahy_A07g034760 PE=3 SV=1	Ahy_A07g034760	1	ATDLSGGSISAEK	2	S8	1.14857e-05	2	1315.58	0.724	0.723	0.687	1.62	1.639	0.944
cell	A0A445BSW9	197	S	2.783	0.0224607	Up	ras-related protein RABA5b(predicted) OS=Arachis hypogaea OX=3818 GN=Ahy_A07g035319 PE=4 SV=1	Ahy_A07g035319	1	AELSANRVSLVNGAGSK	3	S9	9.08029e-06	6	1753.85	0.679	0.655	0.69	1.219	2.913	1.5
cell	A0A0A7E0N9	216	S	2.679	0.00356995	Up	Abhydrolase_3 domain-containing protein(predicted) OS=Arachis hypogaea OX=3818 GN=Ahy_A10g049904 PE=2 SV=1	Ahy_A10g049904	1	VFVAGNSAGGNITHYVVSK	14	S7	8.65424e-10	8	1999.96	0.576	0.372	0.594	1.429	1.214	1.488
cell	A0A445CNH9	8	S	1.979	0.00265692	Up	ACB domain-containing protein OS=Arachis hypogaea OX=3818 GN=Ahy_A06g027387 PE=3 SV=1	Ahy_A06g027387	0.996	GSSSLQYPDK	5	S3	0.00198707	16	1161.48	0.65	0.613	0.765	1.554	1.22	1.24
cell	A0A444X3C5	164	S	1.66	0.0234664	Up	Abhydrolase_3 domain-containing protein(predicted) OS=Arachis hypogaea OX=3818 GN=Ahy_B10g103163 PE=4 SV=1	Ahy_B10g103163	1	LFVAGSSAGGNITHTLVSQIGK	5	S6	4.03406e-07	7	2317.1	0.918	0.563	0.769	1.264	1.309	1.161
cell	A0A445CTM6	10	S	2.259	0.0201371	Up	sialyltransferase-like protein 5(predicted) OS=Arachis hypogaea OX=3818 GN=Ahy_A06g029486 PE=3 SV=1	Ahy_A06g029486	0.998	LLSSSASNNR	10	S5	0.0435376	6	1129.49	0.569	0.817	0.575	2	1.096	1.334
cell	A0A445B1V1	94	S	1.685	0.00952685	Up	Valyl-tRNA synthetase OS=Arachis hypogaea OX=3818 GN=Ahy_A10g047195 PE=3 SV=1	Ahy_A10g047195	1	QYSPTAVEK	4	S3	0.00068529	4	1102.48	0.866	0.74	0.585	1.215	1.221	1.255
cell	A0A444YHY9	111	T	1.922	0.00877232	Up	NPL4-like protein 1 (Fragment)(predicted) OS=Arachis hypogaea OX=3818 GN=Ahy_B06g080449 PE=3 SV=1	Ahy_B06g080449	1	KMTMDDLIAK	6	T3	4.52342e-06	6	1245.56	0.768	0.654	0.647	1.385	1.559	1.033
cell	A0A445A9F0	84	S	1.827	0.0237276	Up	MFS domain-containing protein OS=Arachis hypogaea OX=3818 GN=Ahy_B03g068351 PE=3 SV=1	Ahy_B03g068351	1	GYASSGEEPQSR	7	S4	0.000171506	13	1347.52	0.957	0.646	0.616	1.623	1.279	1.153
cell	A0A445E434	333	S	0.657	0.0265949	Down	Protein kinase domain-containing protein OS=Arachis hypogaea OX=3818 GN=Ahy_A03g016701 PE=3 SV=1	Ahy_A03g016701	0.993	ETSVLSYVLMGIPDGNVSSK	1	S18	4.33842e-07	5	2176.02	1.32	1.08	1.298	0.647	0.907	0.874
cell	A0A445BS41	240	S	2.117	0.0449985	Up	Putative WEB family protein(predicted) OS=Arachis hypogaea OX=3818 GN=Ahy_A08g037902 PE=3 SV=1	Ahy_A08g037902	1	DLQNDHSELDSPEINDAHVTR	13	S11	6.35284e-08	5	2485.06	0.638	0.974	0.616	1.836		1.308
cell	A0A445BS41	885	S	1.84	0.0153973	Up	Putative WEB family protein(predicted) OS=Arachis hypogaea OX=3818 GN=Ahy_A08g037902 PE=3 SV=1	Ahy_A08g037902	1	EAHTADNLSSPKSLVHVEHDEGGTSPESK	7	S9	0.000379818	7	3298.33	0.762	0.874	0.634	1.447		1.338
cell	A0A445DLX6	2812	S	1.924	0.0394008	Up	HECT-type E3 ubiquitin transferase OS=Arachis hypogaea OX=3818 GN=Ahy_A03g010371 PE=4 SV=1	Ahy_A03g010371	1	SLFGGSHR	2	S6	0.169382	2	940.404	0.612	0.84	0.61	1.824	1.011	1.132
cell	A0A444WV24	528	S	3.116	0.0116048	Up	Conserved oligomeric Golgi complex subunit 6 OS=Arachis hypogaea OX=3818 GN=Ahy_Scaffold1g107273 PE=3 SV=1	Ahy_Scaffold1g107273	1	MSSDSGQLTR	1	S2	0.00315821	7	1161.46	0.417	0.371	0.689	2.111	1.233	1.258
cell	A0A445CUQ5	387	S	1.527	0.0350155	Up	Dynamin-related protein 1E(predicted) OS=Arachis hypogaea OX=3818 GN=Ahy_A06g029976 PE=3 SV=1	Ahy_A06g029976	1	HLSLQNVR	3	S3	0.00373038	3	1046.51	0.863	0.82	0.672	1.47	1.037	1.09
cell	A0A445BS41	901	S	1.84	0.0153973	Up	Putative WEB family protein(predicted) OS=Arachis hypogaea OX=3818 GN=Ahy_A08g037902 PE=3 SV=1	Ahy_A08g037902	1	EAHTADNLSSPKSLVHVEHDEGGTSPESK	1	S25	0.000379818	7	3298.33	0.762	0.874	0.634	1.447		1.338
cell	A0A445B866	179	S	0.225	0.00628808	Down	Abhydrolase_3 domain-containing protein OS=Arachis hypogaea OX=3818 GN=Ahy_A10g049905 PE=4 SV=1	Ahy_A10g049905	1	DGGVELLHSPPVFYPPSDVK	5	S9	2.84491e-10	5	2233.06	3.402	2.699		0.704		0.671
cell	A0A445BS41	900	T	1.685	0.000733042	Up	Putative WEB family protein(predicted) OS=Arachis hypogaea OX=3818 GN=Ahy_A08g037902 PE=3 SV=1	Ahy_A08g037902	1	SLVHVEHDEGGTSPESK	4	T12	2.56312e-07	4	1967.78	0.848	0.85	0.799	1.355		1.45
cell	A0A444XVW0	36	S	1.528	0.0113639	Up	40S ribosomal protein S3a OS=Arachis hypogaea OX=3818 GN=Ahy_B09g100152 PE=3 SV=1	Ahy_B09g100152	1	APSVFQVK	8	S3	0.00134276	8	955.465	0.921	0.801	0.661	1.214	1.248	1.179
cell	A0A445BCC1	1608	S	1.558	0.0358245	Up	ABC transporter C family member 2(predicted) OS=Arachis hypogaea OX=3818 GN=Ahy_A10g051313 PE=4 SV=1	Ahy_A10g051313	1	LHQSDFDFDDR	8	S4	2.26228e-06	8	1474.56	0.93	0.798	0.608	1.37	1.054	1.216
cell	A0A445D2W2	18	S	0.504	0.00403515	Down	Malic enzyme OS=Arachis hypogaea OX=3818 GN=Ahy_A05g023259 PE=3 SV=1	Ahy_A05g023259	1	ALREGESVLDLSPR	6	S12	2.99968e-05	6	1621.79	1.517	1.187	1.296	0.702	0.755	0.558
cell	A0A445CD04	1134	S	2.24	0.0251181	Up	EH domain-containing protein 2 isoform D(predicted) OS=Arachis hypogaea OX=3818 GN=Ahy_A07g034886 PE=4 SV=1	Ahy_A07g034886	0.996	FDSISSTK	3	S5	0.00354437	5	1044.37	0.434	0.752	0.704	1.812	1.36	1.061
cell	A0A444ZZB3	35	S	0.212	0.00830802	Down	Reticulon-like protein OS=Arachis hypogaea OX=3818 GN=Ahy_B03g064283 PE=4 SV=1	Ahy_B03g064283	1	IHDHDDSSSSSDSDNEK	55	S13	1.87414e-06	6	1954.69	1.966	1.332	1.039	0.288	0.324
cell	A0A445AZE7	504	S	1.779	0.0108338	Up	CCR4-NOT transcription complex subunit 3(predicted) OS=Arachis hypogaea OX=3818 GN=Ahy_B01g056735 PE=3 SV=1	Ahy_B01g056735	1	VFSPSVVPGMQWRPGSPFQNQSDAIR	4	S16	6.43491e-08	4	2967.4	0.684	0.858	0.877	1.434		1.435
cell	A0A445BS41	867	S	1.77	0.0466677	Up	Putative WEB family protein(predicted) OS=Arachis hypogaea OX=3818 GN=Ahy_A08g037902 PE=3 SV=1	Ahy_A08g037902	1	ASESGQGGVNQTKSPR	16	S14	9.39608e-06	7	1682.75	0.678	0.962	0.677	1.534		1.2
cell	A0A445C9V3	1035	T	0.66	0.0365364	Down	Acetyl-CoA carboxylase OS=Arachis hypogaea OX=3818 GN=Ahy_A07g033568 PE=4 SV=1	Ahy_A07g033568	1	SLSELEMFTEDGENIDTPK	20	T17	0.000985116	8	2234.94	1.196	1.084	1.375	0.962	0.812	0.639
cell	A0A445C9N8	60	S	1.693	0.00444227	Up	Methyltransferase OS=Arachis hypogaea OX=3818 GN=Ahy_A07g033501 PE=3 SV=1	Ahy_A07g033501	0.996	LLFSDNSHSK	5	S7	0.00708913	6	1227.54	0.764	0.727	0.77	1.506	1.186	1.135
cell	A0A445EKM7	714	S	1.659	0.00280129	Up	Dynamin GTPase OS=Arachis hypogaea OX=3818 GN=Ahy_A01g000598 PE=3 SV=1	Ahy_A01g000598	1	QSLSDGSLDTMAR	12	S4	9.97534e-06	6	1460.61	0.778	0.743	0.678	1.301	1.285	1.063
cell	A0A444ZB47	215	T	0.427	0.00215431	Down	V-ATPase 69 kDa subunit OS=Arachis hypogaea OX=3818 GN=Ahy_A04g021649 PE=3 SV=1	Ahy_A04g021649	1	FTMLQTWPVRTPRPVASK	8	T11	3.77972e-06	3	2195.12	1.37	1.141	1.702	0.567	0.612	0.622
cell	A0A445CIJ3	437	T	1.547	0.0219334	Up	RanBD1 domain-containing protein OS=Arachis hypogaea OX=3818 GN=Ahy_A07g037366 PE=4 SV=1	Ahy_A07g037366	1	DKGGGAATSTTALKTPENSPK	57	T15	2.5304e-15	11	2111	0.933	0.767	0.731	1.495	1.132	1.133
cell	A0A445BSW9	79	S	2.312	0.00992984	Up	ras-related protein RABA5b(predicted) OS=Arachis hypogaea OX=3818 GN=Ahy_A07g035319 PE=4 SV=1	Ahy_A07g035319	1	AVTSAYYR	6	S4	0.0137877	6	1010.43	0.857	0.689	0.602	1.334	2.159	1.474
cell	A0A445DN07	172	S	1.863	0.00564731	Up	Eukaryotic translation initiation factor 4B1 isoform A(predicted) OS=Arachis hypogaea OX=3818 GN=Ahy_A03g010635 PE=4 SV=1	Ahy_A03g010635	1	KLPSSFDSGR	5	S5	0.00478901	5	1173.53	0.771	0.687	0.592	1.498	1.146	1.175
cell	A0A445DN07	486	S	1.687	0.0160606	Up	Eukaryotic translation initiation factor 4B1 isoform A(predicted) OS=Arachis hypogaea OX=3818 GN=Ahy_A03g010635 PE=4 SV=1	Ahy_A03g010635	1	SSSISIEDSR	20	S3	0.00283037	9	1160.48	0.756	0.821	0.624	1.487	1.059	1.167
cell	A0A444Z1T3	962	S	1.524	0.0247116	Up	Peptidase S59 domain-containing protein OS=Arachis hypogaea OX=3818 GN=Ahy_B05g075683 PE=4 SV=1	Ahy_B05g075683	1	QVPNGSSEVHSPQK	12	S11	3.59063e-06	12	1574.68	0.738	0.689	0.931	1.373	1.177	1.044
cell	A0A445CPK9	905	S	1.775	0.0458476	Up	Plasma membrane ATPase OS=Arachis hypogaea OX=3818 GN=Ahy_A06g027746 PE=3 SV=1	Ahy_A06g027746	1	SSSWIAEQAR	3	S3	0.00347926	3	1214.52	0.744	0.645	0.853	1.759	1.257	0.963
cell	A0A445C0J8	796	S	2.514	0.0287716	Up	Dynamin GTPase OS=Arachis hypogaea OX=3818 GN=Ahy_A08g040720 PE=3 SV=1	Ahy_A08g040720	1	LPSEGGSMR	5	S7	0.040389	5	1013.41	0.762	0.408	0.36	1.732	1.052	1.063
cell	A0A445CWQ9	44	T	1.806	0.0415281	Up	Aspartate--tRNA ligase OS=Arachis hypogaea OX=3818 GN=Ahy_A06g030553 PE=3 SV=1	Ahy_A06g030553	1	RQETAIASATSK	3	T4	0.0596057	3	1342.64	0.81	0.56	0.801	1.723	1.035	1.163
cell	A0A445E0J4	16	S	1.618	0.0170496	Up	Calcium-transporting ATPase OS=Arachis hypogaea OX=3818 GN=Ahy_A03g015502 PE=3 SV=1	Ahy_A03g015502	1	DRSIEALSR	5	S3	0.000817175	5	1126.53	0.686	0.711	0.848	1.467	1.069	1.097
cell	A0A444WNZ2	54	S	0.248	0.000108445	Down	Brix domain-containing protein OS=Arachis hypogaea OX=3818 GN=Ahy_Scaffold8g108416 PE=3 SV=1	Ahy_Scaffold8g108416	1	DVELDDSPIFR	6	S7	0.000248544	6	1385.6	3.209	2.553	2.717	0.783	0.684	0.636
cell	A0A444X0C6	345	S	0.348	0.00345124	Down	T-complex protein 1 subunit epsilon(predicted) OS=Arachis hypogaea OX=3818 GN=Ahy_B10g101769 PE=3 SV=1	Ahy_B10g101769	1	FQELSPEK	8	S5	0.00782474	8	1057.46	1.437	1.868	1.346	0.695	0.487	0.438
cell	T2B9M0	295	S	1.501	0.00811985	Up	Fructose-bisphosphate aldolase OS=Arachis hypogaea OX=3818 GN=Ahy_A07g032979 PE=2 SV=1	Ahy_A07g032979	1	KPWSLSFSFGR	2	S8	0.00130863	3	1391.65	0.753	0.879	0.773	1.116	1.37	1.123
cell	A0A445EIN1	336	S	2.746	0.0473323	Up	Protein kinase domain-containing protein OS=Arachis hypogaea OX=3818 GN=Ahy_A02g009970 PE=3 SV=1	Ahy_A02g009970	1	SHPAVENSDPKSGTEDDGSDLILEVK	2	S12	9.29728e-08	3	2819.26	0.762	0.2	0.536	1.298	1.545	1.27
cell	A0A444YF54	94	T	1.77	0.00018226	Up	Calcium-dependent protein kinase 9 isoform A(predicted) OS=Arachis hypogaea OX=3818 GN=Ahy_B07g088672 PE=4 SV=1	Ahy_B07g088672	0.997	SDTILGKPLEDVR	8	T3	6.6181e-06	8	1522.75	0.695	0.727	0.675	1.257	1.303	1.151
cell	A0A445C5G5	323	S	0.399	0.0249438	Down	Phosphoinositide phospholipase C OS=Arachis hypogaea OX=3818 GN=Ahy_A07g031892 PE=4 SV=1	Ahy_A07g031892	1	GGTIADYKDNEDEENFDGEEDLDEGDKSSHHNEASEYR	9	S29	3.67165e-15	2	4476.68	1.146	1.505	2.125	0.601	0.44	0.864
cell	A0A445C0J8	805	S	1.816	0.0289956	Up	Dynamin GTPase OS=Arachis hypogaea OX=3818 GN=Ahy_A08g040720 PE=3 SV=1	Ahy_A08g040720	1	HSHSDGSLETMAR	12	S7	0.000298455	5	1587.57	0.655	0.722	0.593	1.574	1.098	0.905
cell	A0A445CD04	1062	S	1.611	0.0128049	Up	EH domain-containing protein 2 isoform D(predicted) OS=Arachis hypogaea OX=3818 GN=Ahy_A07g034886 PE=4 SV=1	Ahy_A07g034886	0.995	SDSMSSNRDFGLNNDK	55	S6	2.92399e-05	17	1946.7	0.76	0.865	0.693	1.456	1.21	1.069
cell	A0A445DKG2	18	S	1.508	0.029751	Up	NAD(P)-bd_dom domain-containing protein OS=Arachis hypogaea OX=3818 GN=Ahy_A04g021463 PE=4 SV=1	Ahy_A04g021463	1	YNSYIR	25	S3	0.0855182	13	895.371	0.978	0.667	0.842	1.397	1.218	1.136
cell	A0A445DKG2	10	T	1.977	0.0215733	Up	NAD(P)-bd_dom domain-containing protein OS=Arachis hypogaea OX=3818 GN=Ahy_A04g021463 PE=4 SV=1	Ahy_A04g021463	1	SKTIKLER	12	T3	0.0034472	12	1054.57	0.914	0.618	0.613	1.804	1.19	1.247
cell	A0A445BG82	173	S	0.461	0.0178959	Down	ABC transporter domain-containing protein OS=Arachis hypogaea OX=3818 GN=Ahy_A09g042531 PE=4 SV=1	Ahy_A09g042531	1	LSHGLSGGEHR	2	S6	0.0198817	2	1229.54	1.836	1.401	1.578	0.899	0.831	0.488
cell	A0A445C9N8	10	S	2.295	0.0259454	Up	Methyltransferase OS=Arachis hypogaea OX=3818 GN=Ahy_A07g033501 PE=3 SV=1	Ahy_A07g033501	1	GVSGVRTPEHNHDSWESHNK	8	S3	0.000463808	8	2432.98	0.569	0.76	0.547	1.735	1.659	0.911
cell	A0A444Z1T3	901	S	1.625	0.0428766	Up	Peptidase S59 domain-containing protein OS=Arachis hypogaea OX=3818 GN=Ahy_B05g075683 PE=4 SV=1	Ahy_B05g075683	1	ASPFKDR	13	S2	0.0478122	13	900.398	0.724	0.91	0.619	1.527	1.102	1.032
cell	A0A445D2T1	244	S	2.18	0.0158931	Up	Golgin candidate 1-like protein(predicted) OS=Arachis hypogaea OX=3818 GN=Ahy_A05g023250 PE=4 SV=1	Ahy_A05g023250	1	TEISPQK	9	S4	0.00859971	9	882.397	0.651	0.633	0.625	1.93	1.163	1.068
cell	A0A445C8X3	68	T	0.614	0.00190211	Down	Phosphoenolpyruvate carboxykinase (ATP) OS=Arachis hypogaea OX=3818 GN=Ahy_A07g033333 PE=3 SV=1	Ahy_A07g033333	1	KSSAPSTPITSSSATSPFSTILEEER	8	T7	8.57594e-09	9	2950.24	1.468	1.259	1.216	0.758	0.85	0.813
cell	A0A445DE08	1561	S	2.012	0.0155373	Up	SEC7 domain-containing protein OS=Arachis hypogaea OX=3818 GN=Ahy_A04g018570 PE=4 SV=1	Ahy_A04g018570	1	ASTAEEDNDPADESSSPNNLESFR	28	S16	1.10388e-08	18	2663.03	0.612	0.569	0.843	1.686	1.106	1.281
cell	A0A444Y907	29	S	3.866	0.00071091	Up	Malic enzyme(predicted) OS=Arachis hypogaea OX=3818 GN=Ahy_B08g094432 PE=3 SV=1	Ahy_B08g094432	1	DEVFASGR	3	S6	0.0262359	3	960.382	0.499	0.343	0.393	1.82	1.631	1.323
cell	A0A445E7J6	8	S	1.607	0.00436402	Up	UBC core domain-containing protein OS=Arachis hypogaea OX=3818 GN=Ahy_A02g005656 PE=4 SV=1	Ahy_A02g005656	0.998	MTLGSAGSSVVVPR	6	S8	3.82853e-06	34	1309.65	0.867	0.687	0.746	1.347	1.18	1.169
cell	A0A445DQQ3	1467	S	0.284	0.0462076	Down	probable phosphoinositide phosphatase SAC9(predicted) OS=Arachis hypogaea OX=3818 GN=Ahy_A03g011431 PE=4 SV=1	Ahy_A03g011431	1	RASFGGSTESEPCLHAK	3	S3	1.71585e-05	3	1913.82		1.308	2.68	0.787	0.523	0.386
cell	A0A445CY76	341	S	2.123	0.00031823	Up	Peroxin-5 OS=Arachis hypogaea OX=3818 GN=Ahy_A05g021726 PE=3 SV=1	Ahy_A05g021726	1	MSRGELIIDDNQVK	11	S2	0.000243513	8	1697.79	0.681	0.674	0.582	1.485	1.319	1.309
cell	A0A445A3S6	188	T	2.648	0.00733608	Up	Malate dehydrogenase OS=Arachis hypogaea OX=3818 GN=Ahy_B03g066347 PE=3 SV=1	Ahy_B03g066347	1	AKTFYAGK	7	T3	0.01533	7	965.449	0.599	0.584	0.505	2.03	1.336	1.104
cell	A0A445D098	1057	S	1.766	0.0155448	Up	Guanine nucleotide exchange factor SPIKE 1(predicted) OS=Arachis hypogaea OX=3818 GN=Ahy_A05g022282 PE=3 SV=1	Ahy_A05g022282	1	NPVGEAPASPK	22	S9	6.04798e-05	22	1146.52	0.717	0.63	0.88	1.588	1.18	1.165
cell	A0A444YMT7	99	S	1.723	0.0405206	Up	Inorganic diphosphatase OS=Arachis hypogaea OX=3818 GN=Ahy_B06g082007 PE=3 SV=1	Ahy_B06g082007	1	IISSMTR	273	S3	0.00744718	31	887.406	0.805	0.689	0.731	1.733	1.054	1.046
cell	A0A444Z0V8	130	S	1.591	0.00398342	Up	H15 domain-containing protein OS=Arachis hypogaea OX=3818 GN=Ahy_B05g075290 PE=4 SV=1	Ahy_B05g075290	1	SADATDPNPSPSGSSRPR	21	S10	1.3168e-05	29	1878.8	0.757	0.755	0.745	1.209	1.347	1.034
cell	A0A445BCL2	469	S	0.666	0.0235916	Down	Phosphoenolpyruvate carboxylase OS=Arachis hypogaea OX=3818 GN=Ahy_A09g041379 PE=3 SV=1	Ahy_A09g041379	1	IGETSANSGASAAAISPSSSFNSIQQLGQR	18	S16	1.11573e-12	12	3016.4	1.367	1.1	1.23	0.94	0.676	0.846
cell	A0A444Y7Z9	456	S	1.625	0.000494205	Up	Protein kinase domain-containing protein OS=Arachis hypogaea OX=3818 GN=Ahy_B08g094148 PE=4 SV=1	Ahy_B08g094148	1	TWIPFSINGTTSHTMGSK	12	S6	2.58514e-07	7	2045.9	0.791	0.708	0.784	1.31	1.221	1.18
cell	A0A444XYG1	933	S	2.843	0.00988452	Up	Plasma membrane ATPase OS=Arachis hypogaea OX=3818 GN=Ahy_B08g089641 PE=3 SV=1	Ahy_B08g089641	1	GHVESVVK	3	S5	0.00174927	3	934.439	0.606	0.553	0.41	1.844	1.622	0.995
cell	A0A445AV19	931	S	2.329	0.0447209	Up	Plasma membrane ATPase OS=Arachis hypogaea OX=3818 GN=Ahy_B01g055062 PE=3 SV=1	Ahy_B01g055062	1	GHVESVVK	3	S5	0.00174927	3	934.439	0.719	0.616	0.432	1.742	1.563	0.811
cell	A0A445DYK2	188	T	2.481	0.0149236	Up	Malate dehydrogenase OS=Arachis hypogaea OX=3818 GN=Ahy_A03g014799 PE=3 SV=1	Ahy_A03g014799	1	AKTFYAGK	7	T3	0.01533	7	965.449	0.653	0.6	0.495	2.051	1.198	1.088
cell	A0A445CVU3	933	S	2.519	0.0348158	Up	Plasma membrane ATPase OS=Arachis hypogaea OX=3818 GN=Ahy_A06g030314 PE=3 SV=1	Ahy_A06g030314	1	GHVESVVK	3	S5	0.00174927	3	934.439	0.796	0.494	0.404	1.975	1.348	0.944
cell	A0A444YYS4	71	T	1.529	0.0232019	Up	Succinate--CoA ligase [ADP-forming] subunit alpha, mitochondrial OS=Arachis hypogaea OX=3818 GN=Ahy_B05g074385 PE=3 SV=1	Ahy_B05g074385	1	MVGGVTPK	25	T6	0.00376534	6	868.4	0.913	0.714	0.748	1.435	1.067	1.13
cell	A0A445EK46	627	S	1.595	0.000753709	Up	Protein kinase domain-containing protein OS=Arachis hypogaea OX=3818 GN=Ahy_A01g000383 PE=4 SV=1	Ahy_A01g000383	1	GETDEGLRQSSDDPSKGSEGHTPPQESR	5	S10	9.47673e-06	6	3223.22	0.815	0.786	0.755	1.364	1.219	1.174
cell	A0A445EK46	628	S	1.595	0.000753709	Up	Protein kinase domain-containing protein OS=Arachis hypogaea OX=3818 GN=Ahy_A01g000383 PE=4 SV=1	Ahy_A01g000383	1	GETDEGLRQSSDDPSKGSEGHTPPQESR	3	S11	9.47673e-06	6	3223.22	0.815	0.786	0.755	1.364	1.219	1.174
cell	A0A445C479	887	T	1.539	0.00494131	Up	Protein argonaute 4A(predicted) OS=Arachis hypogaea OX=3818 GN=Ahy_A07g031552 PE=3 SV=1	Ahy_A07g031552	0.981	SETSSSHGGLTAAGAVPVPQLPK	5	T11	1.09388e-07	7	2351.07	0.883	0.684	0.745	1.175	1.232	1.151
cell	A0A444YXB6	332	S	1.636	0.0413735	Up	Protein SGT1 like B(predicted) OS=Arachis hypogaea OX=3818 GN=Ahy_B05g073887 PE=3 SV=1	Ahy_B05g073887	1	KSFVESNGTVLSTNWK	7	S2	0.000463808	8	1877.87	0.674	0.716	0.904	1.61	1.075	1.069
cell	A0A445AV19	942	T	0.594	0.00565642	Down	Plasma membrane ATPase OS=Arachis hypogaea OX=3818 GN=Ahy_B01g055062 PE=3 SV=1	Ahy_B01g055062	1	GLDIDTIQQHYTV	10	T6	0.0445635	6	1662.68	1.251	1.332	1.258	0.908	0.661	0.711
cell	A0A445C6Y4	641	S	1.695	0.0208146	Up	E1 ubiquitin-activating enzyme OS=Arachis hypogaea OX=3818 GN=Ahy_A07g032472 PE=3 SV=1	Ahy_A07g032472	1	LTVTDDDVIEKSNLSR	6	S12	5.30479e-07	6	1884.9	0.803	0.581	0.82	1.432	1.048	1.256
cell	A0A445BDI9	293	S	1.521	0.0442558	Up	ENTH domain-containing protein OS=Arachis hypogaea OX=3818 GN=Ahy_A09g041706 PE=4 SV=1	Ahy_A09g041706	1	LEQKLSEQNMGAPPSYEDAVGESQSSVHHER	4	S6	5.91657e-11	4	3519.55	0.832	0.845	0.712	1.373	1.339	0.921
cell	A0A445CRD7	524	S	1.798	0.0342831	Up	Cell division cycle protein 48-like isoform A(predicted) OS=Arachis hypogaea OX=3818 GN=Ahy_A06g028577 PE=4 SV=1	Ahy_A06g028577	1	FGMSPSK	12	S4	0.0410913	5	833.326	0.783	0.622	0.694	1.581	1.297	0.897
cell	A0A445C368	668	S	0.507	0.0238067	Down	Putative hemolysin(predicted) OS=Arachis hypogaea OX=3818 GN=Ahy_A07g031213 PE=4 SV=1	Ahy_A07g031213	1	RPQHEISSEYIDDQENSDRD	8	S17	4.52572e-14	7	2513.02	1.558	1.31	1.011	0.854	0.588	0.526
cell	A0A444WV44	676	S	2.292	0.0253164	Up	AP-4 complex subunit epsilon OS=Arachis hypogaea OX=3818 GN=Ahy_Scaffold1g107287 PE=3 SV=1	Ahy_Scaffold1g107287	1	SQDQHESIQHGLR	5	S7	6.15136e-05	5	1614.7	0.624	0.354	0.775	1.517	1.384	1.117
cell	A0A445EJ70	436	S	1.69	0.0357501	Up	DUF4005 domain-containing protein OS=Arachis hypogaea OX=3818 GN=Ahy_A01g000058 PE=4 SV=1	Ahy_A01g000058	0.996	KISSQPSDTLQENPQSELEK	13	S4	1.84565e-09	15	2338.08	0.991	0.605	0.611	1.26	1.375	1.094
cell	A0A445BZ74	88	S	0.596	0.0188242	Down	protein PAT1 homolog(predicted) OS=Arachis hypogaea OX=3818 GN=Ahy_A08g040230 PE=4 SV=1	Ahy_A08g040230	0.989	STSEVDDLTTTFSK	1	S3	0.00415471	1	1610.68	1.369	1.539	1.066	0.755	0.701	0.914
cell	A0A445D2T1	651	S	2.039	0.0300376	Up	Golgin candidate 1-like protein(predicted) OS=Arachis hypogaea OX=3818 GN=Ahy_A05g023250 PE=4 SV=1	Ahy_A05g023250	1	RASTSWEDETEIK	5	S3	8.00416e-08	5	1631.69	0.706	0.619	0.679	1.885	0.944	1.258
cell	A0A445B7J2	207	S	2.315	0.0186411	Up	BAG-associated GRAM protein 1 isoform A(predicted) OS=Arachis hypogaea OX=3818 GN=Ahy_A10g049600 PE=3 SV=1	Ahy_A10g049600	1	INGFGGPSTR	2	S8	0.00213295	2	1086.46	0.516	0.637	0.703	2.018	1.139	1.139
cell	A0A444Z7Q6	206	S	2.515	0.0232271	Up	Eukaryotic translation initiation factor 3 subunit C OS=Arachis hypogaea OX=3818 GN=Ahy_B05g078642 PE=3 SV=1	Ahy_B05g078642	0.988	GRDDLKSDSEVSHYEDEK	3	S7	0.000111532	5	2188.9	0.511	0.657	0.606	2.003	1.551	0.907
cell	A0A445CIZ1	65	S	1.923	0.0268087	Up	t-SNARE coiled-coil homology domain-containing protein OS=Arachis hypogaea OX=3818 GN=Ahy_A06g025882 PE=4 SV=1	Ahy_A06g025882	1	GKASAVAINAEIR	13	S4	7.90207e-08	13	1379.7	0.747	0.638	0.698	1.833	1.132	1.04
cell	A0A445DHT1	948	T	0.553	0.0300403	Down	Plasma membrane ATPase OS=Arachis hypogaea OX=3818 GN=Ahy_A04g020463 PE=3 SV=1	Ahy_A04g020463	1	GLDIDTIQQHYTV	10	T6	0.0445635	6	1662.68	1.472	1.191	1.36	0.955	0.519	0.751
cell	A0A444Y907	819	S	2.503	0.0028805	Up	Malic enzyme(predicted) OS=Arachis hypogaea OX=3818 GN=Ahy_B08g094432 PE=3 SV=1	Ahy_B08g094432	1	MMSSQSDASASGNIESATGVAPK	11	S3	3.06119e-11	7	2305.97	0.716	0.502	0.499	1.626	1.428	1.243
cell	A0A444YFA1	207	S	1.569	0.0235695	Up	RNA-binding protein Musashi like Rbp6(predicted) OS=Arachis hypogaea OX=3818 GN=Ahy_B07g088748 PE=4 SV=1	Ahy_B07g088748	0.991	TSSYLNSYAQGFNINPIGGYGVR	14	S3	6.30207e-09	10	2558.17	0.826	0.629	0.904	1.134	1.162	1.406
cell	A0A444WVK7	364	S	2.032	0.0466831	Up	PCI domain-containing protein OS=Arachis hypogaea OX=3818 GN=Ahy_Scaffold1g107375 PE=3 SV=1	Ahy_Scaffold1g107375	1	LDSWTGK	6	S3	0.00974486	6	886.371	0.813	0.582	0.609	1.917	1.233	0.922
cell	A0A444YZ99	532	S	2.288	0.0174808	Up	Protein kinase domain-containing protein OS=Arachis hypogaea OX=3818 GN=Ahy_B05g074540 PE=4 SV=1	Ahy_B05g074540	1	NHSGPLLYR	18	S3	0.00113686	18	1136.52	0.772	0.426	0.608	1.731	1.123	1.278
cell	A0A444Z225	22	S	1.629	0.0178633	Up	Formate dehydrogenase, mitochondrial OS=Arachis hypogaea OX=3818 GN=Ahy_A05g022553 PE=3 SV=1	Ahy_A05g022553	0.998	SLLTSSNSTFTR	6	S8	7.28624e-05	7	1393.64	0.805	0.682	0.775	1.454	1.243	0.987
cell	A0A445BMH6	291	S	0.461	0.0406575	Down	Lipoxygenase OS=Arachis hypogaea OX=3818 GN=Ahy_A09g045482 PE=3 SV=1	Ahy_A09g045482	0.996	SASQNVIPQLQSALPLVGK	5	S3	2.55127e-05	6	2030.07		1.784	1.185	0.529	0.715	0.807
cell	A0A444ZGE9	212	S	0.366	0.0284689	Down	Plasma membrane-associated cation-binding protein 1(predicted) OS=Arachis hypogaea OX=3818 GN=Ahy_B04g070361 PE=4 SV=1	Ahy_B04g070361	1	SAEEVAKEEEKPAEAAAATTSAEK	7	S21	4.21729e-10	12	2527.14	1.481	1.353	1.523	0.765	0.572	0.257
cell	A0A444YA51	106	S	0.639	0.00208631	Down	RNA helicase OS=Arachis hypogaea OX=3818 GN=Ahy_B07g086463 PE=4 SV=1	Ahy_B07g086463	1	TTQIPQFVLEAVDIESPDKR	1	S16	1.5281e-08	1	2366.16	1.381	1.283	1.254	0.744	0.887	0.874
cell	A0A444Y907	2121	T	1.919	0.00611732	Up	Malic enzyme(predicted) OS=Arachis hypogaea OX=3818 GN=Ahy_B08g094432 PE=3 SV=1	Ahy_B08g094432	1	TPTQVASHAQK	5	T3	3.22651e-06	6	1247.58	0.733	0.709	0.618	1.453	1.454	1.046
cell	A0A445DAD5	781	S	1.552	0.0318185	Up	ABC transporter B family member 20(predicted) OS=Arachis hypogaea OX=3818 GN=Ahy_A04g017220 PE=4 SV=1	Ahy_A04g017220	1	SHSQTFSR	10	S3	0.00814157	5	1029.41	0.79	0.639	0.911	1.129	1.07	1.432
cell	A0A444YSH8	432	S	1.651	0.0381083	Up	S-acyltransferase OS=Arachis hypogaea OX=3818 GN=Ahy_A06g029605 PE=3 SV=1	Ahy_A06g029605	0.998	VGGGSSSSLTNENR	16	S8	5.19828e-09	13	1444.61	0.748	0.781	0.759	1.671	1.013	1.093
cell	A0A445E1Z9	810	S	1.634	0.00651574	Up	WD_REPEATS_REGION domain-containing protein OS=Arachis hypogaea OX=3818 GN=Ahy_A03g016018 PE=3 SV=1	Ahy_A03g016018	0.996	TTAFDNSQSHSGSFYGADSSSYNR	2	S21	3.06119e-11	18	2666.04	0.631	0.865	0.781	1.292	1.24	1.189
cell	A0A445EEF5	77	S	1.67	0.0378885	Up	Calcium dependent protein kinase(predicted) OS=Arachis hypogaea OX=3818 GN=Ahy_A02g008349 PE=4 SV=1	Ahy_A02g008349	1	SKVEMEPEQEK	27	S1	0.000145197	5	1413.6	0.618	0.792	0.808	1.504	1.268	0.933
cell	A0A445EUW6	330	S	2.139	0.0220987	Up	Peptidylprolyl isomerase OS=Arachis hypogaea OX=3818 GN=Ahy_A01g004005 PE=4 SV=1	Ahy_A01g004005	1	RIPSAAANANESK	6	S4	3.18815e-07	6	1408.66	0.509	0.615	0.804	1.839	1.13	1.155
cell	A0A445AN89	616	S	1.757	0.027128	Up	Enhancer of mRNA-decapping protein 4 isoform A(predicted) OS=Arachis hypogaea OX=3818 GN=Ahy_B01g051986 PE=3 SV=1	Ahy_B01g051986	1	KLSDFR	18	S3	0.128488	6	845.392	0.709	0.747	0.656	1.496	1.32	0.895
cell	A0A445D098	90	S	2.114	0.00434674	Up	Guanine nucleotide exchange factor SPIKE 1(predicted) OS=Arachis hypogaea OX=3818 GN=Ahy_A05g022282 PE=3 SV=1	Ahy_A05g022282	1	GEDISEDDVPSTSGR	9	S5	9.08029e-06	9	1643.64	0.688	0.678	0.618	1.737	1.306	1.151
cell	A0A444Z0V9	169	T	0.38	0.00101826	Down	[RNA-polymerase]-subunit kinase OS=Arachis hypogaea OX=3818 GN=Ahy_A05g022906 PE=3 SV=1	Ahy_A05g022906	1	FTHQVFAR	33	T2	0.0740354	7	1085.49	1.638	1.35	1.507	0.677	0.549	0.482
cell	A0A445BR85	345	S	2.254	0.0012454	Up	WAT1-related protein OS=Arachis hypogaea OX=3818 GN=Ahy_A08g037582 PE=3 SV=1	Ahy_A08g037582	0.997	FASQSQHVIASGPEHSSIRPASHAK	2	S3	2.59482e-14	26	2709.29	0.589	0.579	0.758	1.516	1.52	1.305
cell	A0A445E2W4	68	T	4.372	0.00562327	Up	DNA helicase OS=Arachis hypogaea OX=3818 GN=Ahy_A03g016326 PE=3 SV=1	Ahy_A03g016326	1	FAAAADATPTPSR	8	T10	5.05536e-06	2	1435.57	0.305		0.354	1.678	1.602	1.042
cell	A0A445EAN9	9	S	2.097	0.00187642	Up	Patellin-6(predicted) OS=Arachis hypogaea OX=3818 GN=Ahy_A02g006524 PE=3 SV=1	Ahy_A02g006524	1	FHLGLSQNR	4	S6	0.0256829	4	1151.54	0.686	0.753	0.622	1.38	1.262	1.68
cell	A0A444Y4T5	29	T	1.537	0.0113974	Up	Usp domain-containing protein OS=Arachis hypogaea OX=3818 GN=Ahy_B08g092864 PE=4 SV=1	Ahy_B08g092864	1	IHHPSAAVAASTPTPTAGAR	62	T12	7.24221e-13	54	2072.93	0.912	0.695	0.74	1.32	1.19	1.098
cell	A0A444ZB35	132	S	1.63	0.025132	Up	Putative membrane protein isoform B(predicted) OS=Arachis hypogaea OX=3818 GN=Ahy_B04g068933 PE=4 SV=1	Ahy_B04g068933	1	HGEPVKKSSGPQSGGVTR	6	S8	0.00039531	6	2047.84	0.75	0.723	0.811	1.582	1.099	1.043
cell	A0A445CFD8	457	S	1.696	0.0460119	Up	Serine/threonine-protein phosphatase 2A 55 kDa regulatory subunit B OS=Arachis hypogaea OX=3818 GN=Ahy_A07g036173 PE=3 SV=1	Ahy_A07g036173	1	SLGNSITR	32	S1	0.0107743	23	928.414	0.788	0.835	0.641	1.589	1.327	0.924
cell	A0A444YSZ2	16	S	6.818	0.000900491	Up	Aa_trans domain-containing protein OS=Arachis hypogaea OX=3818 GN=Ahy_B06g084857 PE=3 SV=1	Ahy_B06g084857	0.995	MGTQGPTDHNSHTNDSVDGK	5	S16	5.68067e-07	5	2088.83	0.208	0.193	0.221	1.966	1.319	0.956
cell	A0A444X1S9	217	S	21.961	0.0145938	Up	Abhydrolase_3 domain-containing protein(predicted) OS=Arachis hypogaea OX=3818 GN=Ahy_B10g102421 PE=4 SV=1	Ahy_B10g102421	1	VFIAGNSAGGNITHYVVSQVGK	18	S7	1.36867e-10	10	2298.13	0.015	0.256	0.014	1.713	2.719	1.827
cell	A0A445AN89	623	S	1.833	0.0299662	Up	Enhancer of mRNA-decapping protein 4 isoform A(predicted) OS=Arachis hypogaea OX=3818 GN=Ahy_B01g051986 PE=3 SV=1	Ahy_B01g051986	1	SSQSNLGDHVGDQSINDYSVDR	5	S4	1.18843e-10	11	2473.03	0.701	0.804	0.573	1.326	1.552	0.932
cell	A0A445BSW9	183	S	2.991	0.0308212	Up	ras-related protein RABA5b(predicted) OS=Arachis hypogaea OX=3818 GN=Ahy_A07g035319 PE=4 SV=1	Ahy_A07g035319	0.996	KVLSSDSHKAELSANR	4	S4	1.9669e-05	6	1901.85	0.713	0.584	0.643	1.4	3.189	1.213
cell	A0A444WQX5	130	S	2.516	0.0159345	Up	RanBD1 domain-containing protein OS=Arachis hypogaea OX=3818 GN=Ahy_Scaffold1g106630 PE=4 SV=1	Ahy_Scaffold1g106630	1	KLSPDVTNK	6	S3	2.74297e-05	6	1081.53	0.57	0.647	0.695	1.041	1.609	2.16
cell	A0A445ARV9	316	T	2.473	0.00114271	Up	Protein kinase domain-containing protein OS=Arachis hypogaea OX=3818 GN=Ahy_A01g003036 PE=3 SV=1	Ahy_A01g003036	0.991	ASDVGQTGTGSLDDEDDEVDVSGDFEHV	4	T9	3.83636e-09	6	2975.16	0.596	0.661	0.567	1.414		1.593
cell	A0A445ANX2	535	S	2.206	0.0128193	Up	65-kDa microtubule-associated protein 1(predicted) OS=Arachis hypogaea OX=3818 GN=Ahy_B01g052256 PE=3 SV=1	Ahy_B01g052256	1	RLSLNAHQNGSK	6	S3	6.39041e-05	3	1405.66	0.55	0.598	0.686	1.438	0.949	1.659
cell	A0A445DL13	373	S	1.522	0.0395885	Up	Nudix hydrolase domain-containing protein OS=Arachis hypogaea OX=3818 GN=Ahy_A04g021623 PE=4 SV=1	Ahy_A04g021623	0.994	RHSESILNSHPHGNK	3	S3	0.0425392	3	1792.82	0.88	0.68	0.789	1.479	1.039	1.058
cell	A0A445C8X3	71	T	0.614	0.00190211	Down	Phosphoenolpyruvate carboxykinase (ATP) OS=Arachis hypogaea OX=3818 GN=Ahy_A07g033333 PE=3 SV=1	Ahy_A07g033333	0.991	KSSAPSTPITSSSATSPFSTILEEER	8	T10	8.57594e-09	9	2950.24	1.468	1.259	1.216	0.758	0.85	0.813
cell	A0A444ZB35	133	S	1.63	0.025132	Up	Putative membrane protein isoform B(predicted) OS=Arachis hypogaea OX=3818 GN=Ahy_B04g068933 PE=4 SV=1	Ahy_B04g068933	1	HGEPVKKSSGPQSGGVTR	6	S9	0.00039531	6	2047.84	0.75	0.723	0.811	1.582	1.099	1.043
cell	A0A445AN89	1802	S	1.757	0.027128	Up	Enhancer of mRNA-decapping protein 4 isoform A(predicted) OS=Arachis hypogaea OX=3818 GN=Ahy_B01g051986 PE=3 SV=1	Ahy_B01g051986	1	KLSDFR	18	S3	0.128488	6	845.392	0.709	0.747	0.656	1.496	1.32	0.895
cell	A0A445C8X3	77	S	0.58	0.00972724	Down	Phosphoenolpyruvate carboxykinase (ATP) OS=Arachis hypogaea OX=3818 GN=Ahy_A07g033333 PE=3 SV=1	Ahy_A07g033333	1	SSAPSTPITSSSATSPFSTILEEER	12	S15	0.00119632	2	2822.15	1.399	1.346	1.303	0.614	0.912	0.822
cell	A0A444WYZ8	713	S	1.831	0.0382039	Up	Potassium transporter OS=Arachis hypogaea OX=3818 GN=Ahy_B10g101261 PE=3 SV=1	Ahy_B10g101261	1	SLESDGDEDSDSEEGHYDSR	11	S4	1.70154e-09	8	2388.77	0.663	0.991	0.509	1.532	1.243	1.186
cell	A0A445EK46	312	S	1.802	0.00300226	Up	Protein kinase domain-containing protein OS=Arachis hypogaea OX=3818 GN=Ahy_A01g000383 PE=4 SV=1	Ahy_A01g000383	0.99	GVPAEAGTSSSKEDITGGSAEAER	2	S10	2.10857e-10	17	2386.04	0.787	0.64	0.764	1.472	1.176	1.301
cell	A0A445C7A0	50	S	1.767	0.0487049	Up	Protein TIC110, chloroplastic isoform A(predicted) OS=Arachis hypogaea OX=3818 GN=Ahy_A07g032664 PE=4 SV=1	Ahy_A07g032664	0.996	TSSSSSPPPPSKPQR	3	S6	0.000270769	4	1619.74	0.934	0.692	0.559	1.605	1.267	0.989
cell	A0A445AN89	1809	S	1.833	0.0299662	Up	Enhancer of mRNA-decapping protein 4 isoform A(predicted) OS=Arachis hypogaea OX=3818 GN=Ahy_B01g051986 PE=3 SV=1	Ahy_B01g051986	1	SSQSNLGDHVGDQSINDYSVDR	5	S4	1.18843e-10	11	2473.03	0.701	0.804	0.573	1.326	1.552	0.932
cell	A0A445B322	182	S	1.653	0.0294415	Up	V-SNARE domain-containing protein OS=Arachis hypogaea OX=3818 GN=Ahy_A10g047610 PE=3 SV=1	Ahy_A10g047610	1	QSLLHAHNTLHGVDDNIGKSK	9	S20	0.0175823	9	2364.15	0.859	0.744	0.652	1.554	1.155	1.018
cell	A0A445C920	614	S	2.036	0.0128279	Up	NADPH--cytochrome P450 reductase(predicted) OS=Arachis hypogaea OX=3818 GN=Ahy_A07g033371 PE=4 SV=1	Ahy_A07g033371	0.997	YYSISSSPR	2	S7	0.00826389	4	1139.48	0.771	0.483	0.696	1.573	1.218	1.18
cell	A0A445CIM7	154	S	1.743	0.0190595	Up	MBD domain-containing protein OS=Arachis hypogaea OX=3818 GN=Ahy_A07g037392 PE=4 SV=1	Ahy_A07g037392	1	VKSSPPTDSEPAK	26	S4	8.7751e-06	26	1422.65	0.629	0.873	0.729	1.551	1.279	1.059
cell	A0A445ARV9	155	S	2.75	0.0222959	Up	Protein kinase domain-containing protein OS=Arachis hypogaea OX=3818 GN=Ahy_A01g003036 PE=3 SV=1	Ahy_A01g003036	1	SALLHSQPK	13	S6	0.000179515	8	1060.52	0.73	0.631	0.52	2.151		1.298
cell	A0A445DN22	405	S	2.43	0.0129335	Up	RING-type domain-containing protein OS=Arachis hypogaea OX=3818 GN=Ahy_A03g010646 PE=4 SV=1	Ahy_A03g010646	0.996	SNSFQQSTPSHTGYDNAVSTSAESSPGGLYDHK	6	S3	6.78838e-12	4	3536.49	0.531	0.42	0.754	1.697	1.345	1.101
cellular process	A0A445DLX6	2812	S	1.924	0.0394008	Up	HECT-type E3 ubiquitin transferase OS=Arachis hypogaea OX=3818 GN=Ahy_A03g010371 PE=4 SV=1	Ahy_A03g010371	1	SLFGGSHR	2	S6	0.169382	2	940.404	0.612	0.84	0.61	1.824	1.011	1.132
cellular process	A0A445AV19	942	T	0.594	0.00565642	Down	Plasma membrane ATPase OS=Arachis hypogaea OX=3818 GN=Ahy_B01g055062 PE=3 SV=1	Ahy_B01g055062	1	GLDIDTIQQHYTV	10	T6	0.0445635	6	1662.68	1.251	1.332	1.258	0.908	0.661	0.711
cellular process	A0A445E3G1	884	S	1.613	0.0152371	Up	Protein kinase domain-containing protein OS=Arachis hypogaea OX=3818 GN=Ahy_A03g016495 PE=4 SV=1	Ahy_A03g016495	1	ISFSANR	6	S2	0.02205	6	874.382	0.799	0.793	0.696	1.349	1.358	0.984
cellular process	A0A444Z013	2	S	1.574	0.00716505	Up	Aldedh domain-containing protein OS=Arachis hypogaea OX=3818 GN=Ahy_B05g074906 PE=3 SV=1	Ahy_B05g074906	1	MSIDISDGHVK	4	S2	0.0115603	4	1192.52	0.91	0.794	0.673	1.303	1.246	1.192
cellular process	A0A445D2W2	18	S	0.504	0.00403515	Down	Malic enzyme OS=Arachis hypogaea OX=3818 GN=Ahy_A05g023259 PE=3 SV=1	Ahy_A05g023259	1	ALREGESVLDLSPR	6	S12	2.99968e-05	6	1621.79	1.517	1.187	1.296	0.702	0.755	0.558
cellular process	A0A444WVK7	364	S	2.032	0.0466831	Up	PCI domain-containing protein OS=Arachis hypogaea OX=3818 GN=Ahy_Scaffold1g107375 PE=3 SV=1	Ahy_Scaffold1g107375	1	LDSWTGK	6	S3	0.00974486	6	886.371	0.813	0.582	0.609	1.917	1.233	0.922
cellular process	A0A445E3G1	438	S	1.632	0.0184042	Up	Protein kinase domain-containing protein OS=Arachis hypogaea OX=3818 GN=Ahy_A03g016495 PE=4 SV=1	Ahy_A03g016495	1	DSTNNNGNKSFAFGTR	3	S10	9.11918e-06	3	1810.74	0.727	0.737	0.821	1.209	1.513	1.006
cellular process	A0A445C6Y4	641	S	1.695	0.0208146	Up	E1 ubiquitin-activating enzyme OS=Arachis hypogaea OX=3818 GN=Ahy_A07g032472 PE=3 SV=1	Ahy_A07g032472	1	LTVTDDDVIEKSNLSR	6	S12	5.30479e-07	6	1884.9	0.803	0.581	0.82	1.432	1.048	1.256
cellular process	A0A445C0J8	796	S	2.514	0.0287716	Up	Dynamin GTPase OS=Arachis hypogaea OX=3818 GN=Ahy_A08g040720 PE=3 SV=1	Ahy_A08g040720	1	LPSEGGSMR	5	S7	0.040389	5	1013.41	0.762	0.408	0.36	1.732	1.052	1.063
cellular process	A0A444XRP0	27	S	1.701	0.00496774	Up	Protein BTR1(predicted) OS=Arachis hypogaea OX=3818 GN=Ahy_A09g042730 PE=4 SV=1	Ahy_A09g042730	1	HASPPHQSPSLEDSAEKPTYVR	74	S10	3.23458e-10	14	2673.08	0.827	0.676	0.723	1.347	1.356	1.084
cellular process	A0A445DNG7	898	S	2.248	0.042531	Up	26S proteasome non-ATPase regulatory subunit 1 homolog OS=Arachis hypogaea OX=3818 GN=Ahy_A03g010778 PE=3 SV=1	Ahy_A03g010778	1	DGDAMQVDSPVDK	122	S9	2.03283e-06	5	1456.57	0.884	0.405	0.58	1.876	1.278	1.048
cellular process	A0A445DNG7	848	S	1.546	0.0174156	Up	26S proteasome non-ATPase regulatory subunit 1 homolog OS=Arachis hypogaea OX=3818 GN=Ahy_A03g010778 PE=3 SV=1	Ahy_A03g010778	0.997	LPTAVLSTSAK	6	S7	2.3328e-05	16	1167.6	0.82	0.685	0.867	1.433	1.151	1.083
cellular process	A0A445DHT1	948	T	0.553	0.0300403	Down	Plasma membrane ATPase OS=Arachis hypogaea OX=3818 GN=Ahy_A04g020463 PE=3 SV=1	Ahy_A04g020463	1	GLDIDTIQQHYTV	10	T6	0.0445635	6	1662.68	1.472	1.191	1.36	0.955	0.519	0.751
cellular process	A0A445BVK3	81	T	1.643	0.0219986	Up	Ras domain-containing protein(predicted) OS=Arachis hypogaea OX=3818 GN=Ahy_A08g039201 PE=4 SV=1	Ahy_A08g039201	1	TITTAYYR	8	T3	0.022281	8	1068.48	0.811	0.719	0.761	1.575	1.165	1.024
cellular process	A0A444XUP6	158	T	1.635	0.0409738	Up	Vesicle-associated membrane protein 72(predicted) OS=Arachis hypogaea OX=3818 GN=Ahy_B09g099785 PE=3 SV=1	Ahy_B09g099785	1	AQITEVK	6	T4	0.0599649	6	868.418	0.765	0.614	0.87	1.499	1.216	0.963
cellular process	A0A445C0J8	805	S	1.816	0.0289956	Up	Dynamin GTPase OS=Arachis hypogaea OX=3818 GN=Ahy_A08g040720 PE=3 SV=1	Ahy_A08g040720	1	HSHSDGSLETMAR	12	S7	0.000298455	5	1587.57	0.655	0.722	0.593	1.574	1.098	0.905
cellular process	A0A445AZE7	504	S	1.779	0.0108338	Up	CCR4-NOT transcription complex subunit 3(predicted) OS=Arachis hypogaea OX=3818 GN=Ahy_B01g056735 PE=3 SV=1	Ahy_B01g056735	1	VFSPSVVPGMQWRPGSPFQNQSDAIR	4	S16	6.43491e-08	4	2967.4	0.684	0.858	0.877	1.434		1.435
cellular process	A0A445DJH0	48	S	1.987	0.00569128	Up	Rho GDP-dissociation inhibitor 1 (Fragment)(predicted) OS=Arachis hypogaea OX=3818 GN=Ahy_A04g021128 PE=3 SV=1	Ahy_A04g021128	1	HRSESSIVATEDEDDDHDK	49	S3	3.02536e-13	9	2264.89	0.778	0.542	0.729	1.522	1.219	1.331
cellular process	A0A445CIW5	439	S	0.568	0.0214043	Down	WD_REPEATS_REGION domain-containing protein OS=Arachis hypogaea OX=3818 GN=Ahy_A06g025861 PE=4 SV=1	Ahy_A06g025861	0.996	RPPGGSPTYSTGSQSSHWDSVVPLGTLQPAPSMR	5	S6	1.35483e-07	3	3617.68	1.272	1.207	1.422	0.537	0.885	0.795
cellular process	A0A445CUQ5	387	S	1.527	0.0350155	Up	Dynamin-related protein 1E(predicted) OS=Arachis hypogaea OX=3818 GN=Ahy_A06g029976 PE=3 SV=1	Ahy_A06g029976	1	HLSLQNVR	3	S3	0.00373038	3	1046.51	0.863	0.82	0.672	1.47	1.037	1.09
cellular process	A0A445CIZ1	65	S	1.923	0.0268087	Up	t-SNARE coiled-coil homology domain-containing protein OS=Arachis hypogaea OX=3818 GN=Ahy_A06g025882 PE=4 SV=1	Ahy_A06g025882	1	GKASAVAINAEIR	13	S4	7.90207e-08	13	1379.7	0.747	0.638	0.698	1.833	1.132	1.04
cellular process	A0A444ZZB3	35	S	0.212	0.00830802	Down	Reticulon-like protein OS=Arachis hypogaea OX=3818 GN=Ahy_B03g064283 PE=4 SV=1	Ahy_B03g064283	1	IHDHDDSSSSSDSDNEK	55	S13	1.87414e-06	6	1954.69	1.966	1.332	1.039	0.288	0.324
cellular process	A0A445EKM7	714	S	1.659	0.00280129	Up	Dynamin GTPase OS=Arachis hypogaea OX=3818 GN=Ahy_A01g000598 PE=3 SV=1	Ahy_A01g000598	1	QSLSDGSLDTMAR	12	S4	9.97534e-06	6	1460.61	0.778	0.743	0.678	1.301	1.285	1.063
cellular process	A0A445E2W4	68	T	4.372	0.00562327	Up	DNA helicase OS=Arachis hypogaea OX=3818 GN=Ahy_A03g016326 PE=3 SV=1	Ahy_A03g016326	1	FAAAADATPTPSR	8	T10	5.05536e-06	2	1435.57	0.305		0.354	1.678	1.602	1.042
cellular process	A0A445BR85	347	S	1.695	0.000209783	Up	WAT1-related protein OS=Arachis hypogaea OX=3818 GN=Ahy_A08g037582 PE=3 SV=1	Ahy_A08g037582	1	FASQSQHVIASGPEHSSIRPASHAK	9	S5	4.9759e-05	6	2789.26	0.743	0.746	0.799	1.378	1.233	1.267
cellular process	A0A445DND4	375	S	1.678	0.00713015	Up	C2 NT-type domain-containing protein OS=Arachis hypogaea OX=3818 GN=Ahy_A03g010753 PE=3 SV=1	Ahy_A03g010753	1	GVEVQEKEEDGGESEKPLPVK	2	S14	1.18576e-06	2	2363.1	0.702	0.791	0.781	1.519	1.144	1.153
cellular process	A0A444ZGE9	212	S	0.366	0.0284689	Down	Plasma membrane-associated cation-binding protein 1(predicted) OS=Arachis hypogaea OX=3818 GN=Ahy_B04g070361 PE=4 SV=1	Ahy_B04g070361	1	SAEEVAKEEEKPAEAAAATTSAEK	7	S21	4.21729e-10	12	2527.14	1.481	1.353	1.523	0.765	0.572	0.257
cellular process	A0A445C7A0	50	S	1.767	0.0487049	Up	Protein TIC110, chloroplastic isoform A(predicted) OS=Arachis hypogaea OX=3818 GN=Ahy_A07g032664 PE=4 SV=1	Ahy_A07g032664	0.996	TSSSSSPPPPSKPQR	3	S6	0.000270769	4	1619.74	0.934	0.692	0.559	1.605	1.267	0.989
cellular process	A0A445DND4	310	S	3.097	0.0011948	Up	C2 NT-type domain-containing protein OS=Arachis hypogaea OX=3818 GN=Ahy_A03g010753 PE=3 SV=1	Ahy_A03g010753	0.997	TSFSMPSPR	8	S2	0.0104019	5	1169.41	0.547	0.423	0.55	1.699	1.753	1.256
cellular process	A0A445ARV9	155	S	2.75	0.0222959	Up	Protein kinase domain-containing protein OS=Arachis hypogaea OX=3818 GN=Ahy_A01g003036 PE=3 SV=1	Ahy_A01g003036	1	SALLHSQPK	13	S6	0.000179515	8	1060.52	0.73	0.631	0.52	2.151		1.298
cellular process	A0A445BR85	345	S	2.254	0.0012454	Up	WAT1-related protein OS=Arachis hypogaea OX=3818 GN=Ahy_A08g037582 PE=3 SV=1	Ahy_A08g037582	0.997	FASQSQHVIASGPEHSSIRPASHAK	2	S3	2.59482e-14	26	2709.29	0.589	0.579	0.758	1.516	1.52	1.305
cellular process	A0A445CWQ9	44	T	1.806	0.0415281	Up	Aspartate--tRNA ligase OS=Arachis hypogaea OX=3818 GN=Ahy_A06g030553 PE=3 SV=1	Ahy_A06g030553	1	RQETAIASATSK	3	T4	0.0596057	3	1342.64	0.81	0.56	0.801	1.723	1.035	1.163
cellular process	A0A444X0C6	345	S	0.348	0.00345124	Down	T-complex protein 1 subunit epsilon(predicted) OS=Arachis hypogaea OX=3818 GN=Ahy_B10g101769 PE=3 SV=1	Ahy_B10g101769	1	FQELSPEK	8	S5	0.00782474	8	1057.46	1.437	1.868	1.346	0.695	0.487	0.438
cellular process	A0A445AV19	931	S	2.329	0.0447209	Up	Plasma membrane ATPase OS=Arachis hypogaea OX=3818 GN=Ahy_B01g055062 PE=3 SV=1	Ahy_B01g055062	1	GHVESVVK	3	S5	0.00174927	3	934.439	0.719	0.616	0.432	1.742	1.563	0.811
cellular process	A0A445CY76	341	S	2.123	0.00031823	Up	Peroxin-5 OS=Arachis hypogaea OX=3818 GN=Ahy_A05g021726 PE=3 SV=1	Ahy_A05g021726	1	MSRGELIIDDNQVK	11	S2	0.000243513	8	1697.79	0.681	0.674	0.582	1.485	1.319	1.309
cellular process	A0A445CYM5	256	S	2.146	0.0121847	Up	Resistance protein (Fragment)(predicted) OS=Arachis hypogaea OX=3818 GN=Ahy_A05g021857 PE=4 SV=1	Ahy_A05g021857	1	SEGSWSR	12	S4	0.0170531	12	888.325	0.558	0.677	0.643	1.784	1.201	1.045
cellular process	A0A445CIJ3	437	T	1.547	0.0219334	Up	RanBD1 domain-containing protein OS=Arachis hypogaea OX=3818 GN=Ahy_A07g037366 PE=4 SV=1	Ahy_A07g037366	1	DKGGGAATSTTALKTPENSPK	57	T15	2.5304e-15	11	2111	0.933	0.767	0.731	1.495	1.132	1.133
cellular process	A0A445D098	1057	S	1.766	0.0155448	Up	Guanine nucleotide exchange factor SPIKE 1(predicted) OS=Arachis hypogaea OX=3818 GN=Ahy_A05g022282 PE=3 SV=1	Ahy_A05g022282	1	NPVGEAPASPK	22	S9	6.04798e-05	22	1146.52	0.717	0.63	0.88	1.588	1.18	1.165
cellular process	A0A445D098	1085	T	1.748	0.0224504	Up	Guanine nucleotide exchange factor SPIKE 1(predicted) OS=Arachis hypogaea OX=3818 GN=Ahy_A05g022282 PE=3 SV=1	Ahy_A05g022282	1	QEVRPQGTPDNGYLWQR	29	T8	0.000338156	9	2123.97	0.791	0.594	0.855	1.565	1.273	1.078
cellular process	A0A445DQ58	158	S	1.552	0.0370585	Up	UTP--glucose-1-phosphate uridylyltransferase OS=Arachis hypogaea OX=3818 GN=Ahy_A03g011249 PE=3 SV=1	Ahy_A03g011249	1	YKSSNIEIHTFNQSQYPR	6	S3	2.68664e-07	6	2292.04	0.896	0.718	0.758	1.509	1.183	0.989
cellular process	A0A444ZB47	215	T	0.427	0.00215431	Down	V-ATPase 69 kDa subunit OS=Arachis hypogaea OX=3818 GN=Ahy_A04g021649 PE=3 SV=1	Ahy_A04g021649	1	FTMLQTWPVRTPRPVASK	8	T11	3.77972e-06	3	2195.12	1.37	1.141	1.702	0.567	0.612	0.622
cellular process	A0A444ZSZ3	150	S	0.593	0.0153444	Down	3'(2'),5'-bisphosphate nucleotidase OS=Arachis hypogaea OX=3818 GN=Ahy_B03g062042 PE=3 SV=1	Ahy_B03g062042	1	KESGQETLKR	1	S3	0.0399286	1	1255.6	1.304		1.258	0.807	0.711
cellular process	A0A444Y6V3	280	T	1.841	0.0226488	Up	t-SNARE coiled-coil homology domain-containing protein OS=Arachis hypogaea OX=3818 GN=Ahy_B08g093737 PE=3 SV=1	Ahy_B08g093737	1	GTTALQGAK	3	T3	0.00514497	3	926.434	0.778	0.558	0.775	1.502	1.391	0.993
cellular process	A0A445D098	90	S	2.114	0.00434674	Up	Guanine nucleotide exchange factor SPIKE 1(predicted) OS=Arachis hypogaea OX=3818 GN=Ahy_A05g022282 PE=3 SV=1	Ahy_A05g022282	1	GEDISEDDVPSTSGR	9	S5	9.08029e-06	9	1643.64	0.688	0.678	0.618	1.737	1.306	1.151
cellular process	A0A445DND4	85	S	2.041	0.0332651	Up	C2 NT-type domain-containing protein OS=Arachis hypogaea OX=3818 GN=Ahy_A03g010753 PE=3 SV=1	Ahy_A03g010753	1	APPTTQSPGETR	5	S7	8.55487e-05	5	1321.58	0.906	0.489	0.632	1.789	1.182	1.166
cellular process	A0A445BS41	240	S	2.117	0.0449985	Up	Putative WEB family protein(predicted) OS=Arachis hypogaea OX=3818 GN=Ahy_A08g037902 PE=3 SV=1	Ahy_A08g037902	1	DLQNDHSELDSPEINDAHVTR	13	S11	6.35284e-08	5	2485.06	0.638	0.974	0.616	1.836		1.308
cellular process	A0A445ARV9	316	T	2.473	0.00114271	Up	Protein kinase domain-containing protein OS=Arachis hypogaea OX=3818 GN=Ahy_A01g003036 PE=3 SV=1	Ahy_A01g003036	0.991	ASDVGQTGTGSLDDEDDEVDVSGDFEHV	4	T9	3.83636e-09	6	2975.16	0.596	0.661	0.567	1.414		1.593
cellular process	A0A445CIW5	98	S	1.619	0.0484344	Up	WD_REPEATS_REGION domain-containing protein OS=Arachis hypogaea OX=3818 GN=Ahy_A06g025861 PE=4 SV=1	Ahy_A06g025861	1	LLGGSNGSR	6	S8	0.00419402	7	941.409	0.861	0.6	0.806	1.554	1.039	1.078
cellular process	A0A444YHY9	111	T	1.922	0.00877232	Up	NPL4-like protein 1 (Fragment)(predicted) OS=Arachis hypogaea OX=3818 GN=Ahy_B06g080449 PE=3 SV=1	Ahy_B06g080449	1	KMTMDDLIAK	6	T3	4.52342e-06	6	1245.56	0.768	0.654	0.647	1.385	1.559	1.033
cellular process	A0A444ZBG8	271	S	2.006	0.0174349	Up	Protein kinase domain-containing protein OS=Arachis hypogaea OX=3818 GN=Ahy_B04g069039 PE=4 SV=1	Ahy_B04g069039	1	EELLSQDSKPMFR	27	S8	1.16067e-06	24	1659.74	0.701	0.613	0.78	1.813	1.338	1.049
cellular process	A0A445D098	1097	S	1.617	0.00664144	Up	Guanine nucleotide exchange factor SPIKE 1(predicted) OS=Arachis hypogaea OX=3818 GN=Ahy_A05g022282 PE=3 SV=1	Ahy_A05g022282	1	VNSQLSSPSQPYSLR	7	S3	6.07366e-05	18	1742.81	0.806	0.676	0.862	1.386	1.272	1.132
cellular process	A0A445BCL2	469	S	0.666	0.0235916	Down	Phosphoenolpyruvate carboxylase OS=Arachis hypogaea OX=3818 GN=Ahy_A09g041379 PE=3 SV=1	Ahy_A09g041379	1	IGETSANSGASAAAISPSSSFNSIQQLGQR	18	S16	1.11573e-12	12	3016.4	1.367	1.1	1.23	0.94	0.676	0.846
cellular process	A0A445DKG2	10	T	1.977	0.0215733	Up	NAD(P)-bd_dom domain-containing protein OS=Arachis hypogaea OX=3818 GN=Ahy_A04g021463 PE=4 SV=1	Ahy_A04g021463	1	SKTIKLER	12	T3	0.0034472	12	1054.57	0.914	0.618	0.613	1.804	1.19	1.247
cellular process	A0A445DKG2	18	S	1.508	0.029751	Up	NAD(P)-bd_dom domain-containing protein OS=Arachis hypogaea OX=3818 GN=Ahy_A04g021463 PE=4 SV=1	Ahy_A04g021463	1	YNSYIR	25	S3	0.0855182	13	895.371	0.978	0.667	0.842	1.397	1.218	1.136
cellular process	A0A444YF54	94	T	1.77	0.00018226	Up	Calcium-dependent protein kinase 9 isoform A(predicted) OS=Arachis hypogaea OX=3818 GN=Ahy_B07g088672 PE=4 SV=1	Ahy_B07g088672	0.997	SDTILGKPLEDVR	8	T3	6.6181e-06	8	1522.75	0.695	0.727	0.675	1.257	1.303	1.151
cellular process	A0A445DND4	64	S	2.847	0.000240016	Up	C2 NT-type domain-containing protein OS=Arachis hypogaea OX=3818 GN=Ahy_A03g010753 PE=3 SV=1	Ahy_A03g010753	1	RLSLSPWR	7	S3	0.0640678	7	1174.52	0.627	0.47	0.521	1.519	1.529	1.559
cellular process	A0A445BQC1	36	T	1.783	0.00704464	Up	Cytochrome c oxidase subunit 5b-2 OS=Arachis hypogaea OX=3818 GN=Ahy_A09g046626 PE=4 SV=1	Ahy_A09g046626	0.962	FATAATASHSSTLLSR	1	T3	0.149889	1	1700.8	0.868	0.654	0.639	1.4	1.31	1.144
cellular process	A0A445BS41	900	T	1.685	0.000733042	Up	Putative WEB family protein(predicted) OS=Arachis hypogaea OX=3818 GN=Ahy_A08g037902 PE=3 SV=1	Ahy_A08g037902	1	SLVHVEHDEGGTSPESK	4	T12	2.56312e-07	4	1967.78	0.848	0.85	0.799	1.355		1.45
cellular process	A0A445E7J6	8	S	1.607	0.00436402	Up	UBC core domain-containing protein OS=Arachis hypogaea OX=3818 GN=Ahy_A02g005656 PE=4 SV=1	Ahy_A02g005656	0.998	MTLGSAGSSVVVPR	6	S8	3.82853e-06	34	1309.65	0.867	0.687	0.746	1.347	1.18	1.169
cellular process	A0A445BS41	901	S	1.84	0.0153973	Up	Putative WEB family protein(predicted) OS=Arachis hypogaea OX=3818 GN=Ahy_A08g037902 PE=3 SV=1	Ahy_A08g037902	1	EAHTADNLSSPKSLVHVEHDEGGTSPESK	1	S25	0.000379818	7	3298.33	0.762	0.874	0.634	1.447		1.338
cellular process	A0A445DND4	33	S	2.187	0.002427	Up	C2 NT-type domain-containing protein OS=Arachis hypogaea OX=3818 GN=Ahy_A03g010753 PE=3 SV=1	Ahy_A03g010753	1	RTASLVLPR	6	S4	0.00113205	8	1092.59	0.678	0.578	0.676	1.699	1.304	1.222
cellular process	A0A445DND4	315	S	1.873	0.0260968	Up	C2 NT-type domain-containing protein OS=Arachis hypogaea OX=3818 GN=Ahy_A03g010753 PE=3 SV=1	Ahy_A03g010753	1	TSFSMPSPR	11	S7	0.000544389	9	1089.44	0.958	0.563	0.621	1.537	1.356	1.119
cellular process	A0A445BS41	885	S	1.84	0.0153973	Up	Putative WEB family protein(predicted) OS=Arachis hypogaea OX=3818 GN=Ahy_A08g037902 PE=3 SV=1	Ahy_A08g037902	1	EAHTADNLSSPKSLVHVEHDEGGTSPESK	7	S9	0.000379818	7	3298.33	0.762	0.874	0.634	1.447		1.338
cellular process	A0A445DND4	66	S	2.847	0.000240016	Up	C2 NT-type domain-containing protein OS=Arachis hypogaea OX=3818 GN=Ahy_A03g010753 PE=3 SV=1	Ahy_A03g010753	1	RLSLSPWR	7	S5	0.0640678	7	1174.52	0.627	0.47	0.521	1.519	1.529	1.559
cellular process	A0A445BS41	867	S	1.77	0.0466677	Up	Putative WEB family protein(predicted) OS=Arachis hypogaea OX=3818 GN=Ahy_A08g037902 PE=3 SV=1	Ahy_A08g037902	1	ASESGQGGVNQTKSPR	16	S14	9.39608e-06	7	1682.75	0.678	0.962	0.677	1.534		1.2
cellular process	A0A445EI25	708	S	3.473	0.00323338	Up	Formin-like protein OS=Arachis hypogaea OX=3818 GN=Ahy_A02g009764 PE=3 SV=1	Ahy_A02g009764	1	ASSDREMVWDQLR	6	S3	0.000116802	6	1672.71	0.564	0.594	0.566	1.316	2.368	2.303
cellular process	A0A445B2F9	550	S	1.795	0.0435835	Up	Protein kinase domain-containing protein OS=Arachis hypogaea OX=3818 GN=Ahy_A10g047402 PE=3 SV=1	Ahy_A10g047402	1	DPSDSDRIVK	7	S5	0.00116124	7	1211.53	0.889	0.714	0.623	1.775	1.206	1.015
cellular process	A0A444Z0V9	169	T	0.38	0.00101826	Down	[RNA-polymerase]-subunit kinase OS=Arachis hypogaea OX=3818 GN=Ahy_A05g022906 PE=3 SV=1	Ahy_A05g022906	1	FTHQVFAR	33	T2	0.0740354	7	1085.49	1.638	1.35	1.507	0.677	0.549	0.482
cellular process	A0A445D2T1	651	S	2.039	0.0300376	Up	Golgin candidate 1-like protein(predicted) OS=Arachis hypogaea OX=3818 GN=Ahy_A05g023250 PE=4 SV=1	Ahy_A05g023250	1	RASTSWEDETEIK	5	S3	8.00416e-08	5	1631.69	0.706	0.619	0.679	1.885	0.944	1.258
cellular process	A0A444Z1T3	901	S	1.625	0.0428766	Up	Peptidase S59 domain-containing protein OS=Arachis hypogaea OX=3818 GN=Ahy_B05g075683 PE=4 SV=1	Ahy_B05g075683	1	ASPFKDR	13	S2	0.0478122	13	900.398	0.724	0.91	0.619	1.527	1.102	1.032
cellular process	A0A444Z1T3	962	S	1.524	0.0247116	Up	Peptidase S59 domain-containing protein OS=Arachis hypogaea OX=3818 GN=Ahy_B05g075683 PE=4 SV=1	Ahy_B05g075683	1	QVPNGSSEVHSPQK	12	S11	3.59063e-06	12	1574.68	0.738	0.689	0.931	1.373	1.177	1.044
cellular process	A0A445B322	182	S	1.653	0.0294415	Up	V-SNARE domain-containing protein OS=Arachis hypogaea OX=3818 GN=Ahy_A10g047610 PE=3 SV=1	Ahy_A10g047610	1	QSLLHAHNTLHGVDDNIGKSK	9	S20	0.0175823	9	2364.15	0.859	0.744	0.652	1.554	1.155	1.018
cellular process	A0A444ZWP4	231	S	2.283	0.000508149	Up	40S ribosomal protein S6 OS=Arachis hypogaea OX=3818 GN=Ahy_B03g063204 PE=3 SV=1	Ahy_B03g063204	1	ERRSESLAK	13	S6	0.00514497	7	1235.52	0.584	0.514	0.679	1.376	1.33	1.351
cellular process	A0A445ANX2	535	S	2.206	0.0128193	Up	65-kDa microtubule-associated protein 1(predicted) OS=Arachis hypogaea OX=3818 GN=Ahy_B01g052256 PE=3 SV=1	Ahy_B01g052256	1	RLSLNAHQNGSK	6	S3	6.39041e-05	3	1405.66	0.55	0.598	0.686	1.438	0.949	1.659
cellular process	A0A444ZWP4	237	S	1.981	0.0359389	Up	40S ribosomal protein S6 OS=Arachis hypogaea OX=3818 GN=Ahy_B03g063204 PE=3 SV=1	Ahy_B03g063204	1	RSKLSSAAAK	1	S2	0.161182	1	1258.5	0.656	0.472	0.827	1.683	1.02	1.17
cellular process	A0A444ZWP4	240	S	1.981	0.0359389	Up	40S ribosomal protein S6 OS=Arachis hypogaea OX=3818 GN=Ahy_B03g063204 PE=3 SV=1	Ahy_B03g063204	1	RSKLSSAAAK	1	S5	0.161182	1	1258.5	0.656	0.472	0.827	1.683	1.02	1.17
cellular process	A0A444ZWP4	241	S	1.981	0.0359389	Up	40S ribosomal protein S6 OS=Arachis hypogaea OX=3818 GN=Ahy_B03g063204 PE=3 SV=1	Ahy_B03g063204	1	RSKLSSAAAK	1	S6	0.161182	1	1258.5	0.656	0.472	0.827	1.683	1.02	1.17
cellular process	A0A445AN89	1809	S	1.833	0.0299662	Up	Enhancer of mRNA-decapping protein 4 isoform A(predicted) OS=Arachis hypogaea OX=3818 GN=Ahy_B01g051986 PE=3 SV=1	Ahy_B01g051986	1	SSQSNLGDHVGDQSINDYSVDR	5	S4	1.18843e-10	11	2473.03	0.701	0.804	0.573	1.326	1.552	0.932
cellular process	A0A445AN89	623	S	1.833	0.0299662	Up	Enhancer of mRNA-decapping protein 4 isoform A(predicted) OS=Arachis hypogaea OX=3818 GN=Ahy_B01g051986 PE=3 SV=1	Ahy_B01g051986	1	SSQSNLGDHVGDQSINDYSVDR	5	S4	1.18843e-10	11	2473.03	0.701	0.804	0.573	1.326	1.552	0.932
cellular process	A0A445AN89	1802	S	1.757	0.027128	Up	Enhancer of mRNA-decapping protein 4 isoform A(predicted) OS=Arachis hypogaea OX=3818 GN=Ahy_B01g051986 PE=3 SV=1	Ahy_B01g051986	1	KLSDFR	18	S3	0.128488	6	845.392	0.709	0.747	0.656	1.496	1.32	0.895
cellular process	A0A445AN89	616	S	1.757	0.027128	Up	Enhancer of mRNA-decapping protein 4 isoform A(predicted) OS=Arachis hypogaea OX=3818 GN=Ahy_B01g051986 PE=3 SV=1	Ahy_B01g051986	1	KLSDFR	18	S3	0.128488	6	845.392	0.709	0.747	0.656	1.496	1.32	0.895
cellular process	A0A445CCX5	41	S	1.97	0.0240064	Up	Methyltransferase OS=Arachis hypogaea OX=3818 GN=Ahy_A07g034760 PE=3 SV=1	Ahy_A07g034760	1	ATDLSGGSISAEK	2	S8	1.14857e-05	2	1315.58	0.724	0.723	0.687	1.62	1.639	0.944
cellular process	A0A445CT40	80	T	1.756	0.0159451	Up	Calcium load-activated calcium channel OS=Arachis hypogaea OX=3818 GN=Ahy_A06g029322 PE=3 SV=1	Ahy_A06g029322	1	IDRVETSLK	6	T6	0.00469866	6	1140.57	0.753	0.668	0.743	1.617	1.097	1.087
cellular process	A0A445C479	887	T	1.539	0.00494131	Up	Protein argonaute 4A(predicted) OS=Arachis hypogaea OX=3818 GN=Ahy_A07g031552 PE=3 SV=1	Ahy_A07g031552	0.981	SETSSSHGGLTAAGAVPVPQLPK	5	T11	1.09388e-07	7	2351.07	0.883	0.684	0.745	1.175	1.232	1.151
cellular process	A0A444YX55	32	S	0.322	0.00521779	Down	BZIP domain-containing protein OS=Arachis hypogaea OX=3818 GN=Ahy_B05g073841 PE=4 SV=1	Ahy_B05g073841	1	RSHSDTSFR	4	S4	0.000123863	4	1172.48	1.763	2.072	3.282	0.691	0.873	0.73
cellular process	A0A445DN07	172	S	1.863	0.00564731	Up	Eukaryotic translation initiation factor 4B1 isoform A(predicted) OS=Arachis hypogaea OX=3818 GN=Ahy_A03g010635 PE=4 SV=1	Ahy_A03g010635	1	KLPSSFDSGR	5	S5	0.00478901	5	1173.53	0.771	0.687	0.592	1.498	1.146	1.175
cellular process	A0A445DN07	486	S	1.687	0.0160606	Up	Eukaryotic translation initiation factor 4B1 isoform A(predicted) OS=Arachis hypogaea OX=3818 GN=Ahy_A03g010635 PE=4 SV=1	Ahy_A03g010635	1	SSSISIEDSR	20	S3	0.00283037	9	1160.48	0.756	0.821	0.624	1.487	1.059	1.167
cellular process	A0A444X9B6	15	S	2.168	0.0343168	Up	Allene-oxide cyclase OS=Arachis hypogaea OX=3818 GN=Ahy_B10g105960 PE=3 SV=1	Ahy_B10g105960	1	TLSSFSLK	2	S4	0.00859971	2	962.459	0.812	0.487	0.704	2.025	1.173	1.144
cellular process	A0A444WNZ2	54	S	0.248	0.000108445	Down	Brix domain-containing protein OS=Arachis hypogaea OX=3818 GN=Ahy_Scaffold8g108416 PE=3 SV=1	Ahy_Scaffold8g108416	1	DVELDDSPIFR	6	S7	0.000248544	6	1385.6	3.209	2.553	2.717	0.783	0.684	0.636
cellular process	T2B9M0	295	S	1.501	0.00811985	Up	Fructose-bisphosphate aldolase OS=Arachis hypogaea OX=3818 GN=Ahy_A07g032979 PE=2 SV=1	Ahy_A07g032979	1	KPWSLSFSFGR	2	S8	0.00130863	3	1391.65	0.753	0.879	0.773	1.116	1.37	1.123
cellular process	A0A445DN22	405	S	2.43	0.0129335	Up	RING-type domain-containing protein OS=Arachis hypogaea OX=3818 GN=Ahy_A03g010646 PE=4 SV=1	Ahy_A03g010646	0.996	SNSFQQSTPSHTGYDNAVSTSAESSPGGLYDHK	6	S3	6.78838e-12	4	3536.49	0.531	0.42	0.754	1.697	1.345	1.101
cellular process	A0A444YFA1	207	S	1.569	0.0235695	Up	RNA-binding protein Musashi like Rbp6(predicted) OS=Arachis hypogaea OX=3818 GN=Ahy_B07g088748 PE=4 SV=1	Ahy_B07g088748	0.991	TSSYLNSYAQGFNINPIGGYGVR	14	S3	6.30207e-09	10	2558.17	0.826	0.629	0.904	1.134	1.162	1.406
cellular process	A0A445D2T1	244	S	2.18	0.0158931	Up	Golgin candidate 1-like protein(predicted) OS=Arachis hypogaea OX=3818 GN=Ahy_A05g023250 PE=4 SV=1	Ahy_A05g023250	1	TEISPQK	9	S4	0.00859971	9	882.397	0.651	0.633	0.625	1.93	1.163	1.068
cellular process	A0A445CFD8	457	S	1.696	0.0460119	Up	Serine/threonine-protein phosphatase 2A 55 kDa regulatory subunit B OS=Arachis hypogaea OX=3818 GN=Ahy_A07g036173 PE=3 SV=1	Ahy_A07g036173	1	SLGNSITR	32	S1	0.0107743	23	928.414	0.788	0.835	0.641	1.589	1.327	0.924
cellular process	A0A445C8X3	68	T	0.614	0.00190211	Down	Phosphoenolpyruvate carboxykinase (ATP) OS=Arachis hypogaea OX=3818 GN=Ahy_A07g033333 PE=3 SV=1	Ahy_A07g033333	1	KSSAPSTPITSSSATSPFSTILEEER	8	T7	8.57594e-09	9	2950.24	1.468	1.259	1.216	0.758	0.85	0.813
cellular process	A0A445C8X3	77	S	0.58	0.00972724	Down	Phosphoenolpyruvate carboxykinase (ATP) OS=Arachis hypogaea OX=3818 GN=Ahy_A07g033333 PE=3 SV=1	Ahy_A07g033333	1	SSAPSTPITSSSATSPFSTILEEER	12	S15	0.00119632	2	2822.15	1.399	1.346	1.303	0.614	0.912	0.822
cellular process	A0A445C3I9	128	S	1.77	0.000583961	Up	t-SNARE coiled-coil homology domain-containing protein OS=Arachis hypogaea OX=3818 GN=Ahy_A07g031287 PE=3 SV=1	Ahy_A07g031287	1	LPNSHQADTSNQYTANHNDDFIESESDR	19	S4	7.50635e-16	14	3285.34	0.75	0.694	0.726	1.411	1.251	1.179
cellular process	A0A445CD04	1134	S	2.24	0.0251181	Up	EH domain-containing protein 2 isoform D(predicted) OS=Arachis hypogaea OX=3818 GN=Ahy_A07g034886 PE=4 SV=1	Ahy_A07g034886	0.996	FDSISSTK	3	S5	0.00354437	5	1044.37	0.434	0.752	0.704	1.812	1.36	1.061
cellular process	A0A445CD04	1062	S	1.611	0.0128049	Up	EH domain-containing protein 2 isoform D(predicted) OS=Arachis hypogaea OX=3818 GN=Ahy_A07g034886 PE=4 SV=1	Ahy_A07g034886	0.995	SDSMSSNRDFGLNNDK	55	S6	2.92399e-05	17	1946.7	0.76	0.865	0.693	1.456	1.21	1.069
cellular process	A0A444Y907	29	S	3.866	0.00071091	Up	Malic enzyme(predicted) OS=Arachis hypogaea OX=3818 GN=Ahy_B08g094432 PE=3 SV=1	Ahy_B08g094432	1	DEVFASGR	3	S6	0.0262359	3	960.382	0.499	0.343	0.393	1.82	1.631	1.323
cellular process	A0A445C5G5	323	S	0.399	0.0249438	Down	Phosphoinositide phospholipase C OS=Arachis hypogaea OX=3818 GN=Ahy_A07g031892 PE=4 SV=1	Ahy_A07g031892	1	GGTIADYKDNEDEENFDGEEDLDEGDKSSHHNEASEYR	9	S29	3.67165e-15	2	4476.68	1.146	1.505	2.125	0.601	0.44	0.864
cellular process	A0A444Y907	819	S	2.503	0.0028805	Up	Malic enzyme(predicted) OS=Arachis hypogaea OX=3818 GN=Ahy_B08g094432 PE=3 SV=1	Ahy_B08g094432	1	MMSSQSDASASGNIESATGVAPK	11	S3	3.06119e-11	7	2305.97	0.716	0.502	0.499	1.626	1.428	1.243
cellular process	A0A444Y907	2121	T	1.919	0.00611732	Up	Malic enzyme(predicted) OS=Arachis hypogaea OX=3818 GN=Ahy_B08g094432 PE=3 SV=1	Ahy_B08g094432	1	TPTQVASHAQK	5	T3	3.22651e-06	6	1247.58	0.733	0.709	0.618	1.453	1.454	1.046
cellular process	A0A444WYZ8	713	S	1.831	0.0382039	Up	Potassium transporter OS=Arachis hypogaea OX=3818 GN=Ahy_B10g101261 PE=3 SV=1	Ahy_B10g101261	1	SLESDGDEDSDSEEGHYDSR	11	S4	1.70154e-09	8	2388.77	0.663	0.991	0.509	1.532	1.243	1.186
cellular process	A0A445BZ74	88	S	0.596	0.0188242	Down	protein PAT1 homolog(predicted) OS=Arachis hypogaea OX=3818 GN=Ahy_A08g040230 PE=4 SV=1	Ahy_A08g040230	0.989	STSEVDDLTTTFSK	1	S3	0.00415471	1	1610.68	1.369	1.539	1.066	0.755	0.701	0.914
cellular process	A0A445C9N8	10	S	2.295	0.0259454	Up	Methyltransferase OS=Arachis hypogaea OX=3818 GN=Ahy_A07g033501 PE=3 SV=1	Ahy_A07g033501	1	GVSGVRTPEHNHDSWESHNK	8	S3	0.000463808	8	2432.98	0.569	0.76	0.547	1.735	1.659	0.911
cellular process	A0A444Z7Q6	206	S	2.515	0.0232271	Up	Eukaryotic translation initiation factor 3 subunit C OS=Arachis hypogaea OX=3818 GN=Ahy_B05g078642 PE=3 SV=1	Ahy_B05g078642	0.988	GRDDLKSDSEVSHYEDEK	3	S7	0.000111532	5	2188.9	0.511	0.657	0.606	2.003	1.551	0.907
cellular process	A0A444YA51	106	S	0.639	0.00208631	Down	RNA helicase OS=Arachis hypogaea OX=3818 GN=Ahy_B07g086463 PE=4 SV=1	Ahy_B07g086463	1	TTQIPQFVLEAVDIESPDKR	1	S16	1.5281e-08	1	2366.16	1.381	1.283	1.254	0.744	0.887	0.874
cellular process	A0A445CTM6	10	S	2.259	0.0201371	Up	sialyltransferase-like protein 5(predicted) OS=Arachis hypogaea OX=3818 GN=Ahy_A06g029486 PE=3 SV=1	Ahy_A06g029486	0.998	LLSSSASNNR	10	S5	0.0435376	6	1129.49	0.569	0.817	0.575	2	1.096	1.334
cellular process	A0A445DE08	1561	S	2.012	0.0155373	Up	SEC7 domain-containing protein OS=Arachis hypogaea OX=3818 GN=Ahy_A04g018570 PE=4 SV=1	Ahy_A04g018570	1	ASTAEEDNDPADESSSPNNLESFR	28	S16	1.10388e-08	18	2663.03	0.612	0.569	0.843	1.686	1.106	1.281
cellular process	A0A445DQQ3	1467	S	0.284	0.0462076	Down	probable phosphoinositide phosphatase SAC9(predicted) OS=Arachis hypogaea OX=3818 GN=Ahy_A03g011431 PE=4 SV=1	Ahy_A03g011431	1	RASFGGSTESEPCLHAK	3	S3	1.71585e-05	3	1913.82		1.308	2.68	0.787	0.523	0.386
cellular process	A0A444Y7Z9	456	S	1.625	0.000494205	Up	Protein kinase domain-containing protein OS=Arachis hypogaea OX=3818 GN=Ahy_B08g094148 PE=4 SV=1	Ahy_B08g094148	1	TWIPFSINGTTSHTMGSK	12	S6	2.58514e-07	7	2045.9	0.791	0.708	0.784	1.31	1.221	1.18
cellular process	A0A444YYS4	71	T	1.529	0.0232019	Up	Succinate--CoA ligase [ADP-forming] subunit alpha, mitochondrial OS=Arachis hypogaea OX=3818 GN=Ahy_B05g074385 PE=3 SV=1	Ahy_B05g074385	1	MVGGVTPK	25	T6	0.00376534	6	868.4	0.913	0.714	0.748	1.435	1.067	1.13
cellular process	A0A445EEF5	77	S	1.67	0.0378885	Up	Calcium dependent protein kinase(predicted) OS=Arachis hypogaea OX=3818 GN=Ahy_A02g008349 PE=4 SV=1	Ahy_A02g008349	1	SKVEMEPEQEK	27	S1	0.000145197	5	1413.6	0.618	0.792	0.808	1.504	1.268	0.933
cellular process	A0A445C3P1	221	S	0.657	0.035448	Down	Peroxisomal and mitochondrial division factor 2 isoform A(predicted) OS=Arachis hypogaea OX=3818 GN=Ahy_A07g031388 PE=4 SV=1	Ahy_A07g031388	1	EKSLELFVAR	1	S3	0.0193771	1	1271.64	1.241	1.312	1.046	0.985	0.672	0.709
cellular process	A0A445E9Q6	137	S	2.31	0.0211244	Up	Axial regulator YABBY 1(predicted) OS=Arachis hypogaea OX=3818 GN=Ahy_A02g006391 PE=3 SV=1	Ahy_A02g006391	1	GNINSMR	3	S5	0.0820028	3	871.349	0.686	0.62	0.515	2	1.157	1.049
cellular process	A0A445E9Q6	197	S	2.161	0.0212556	Up	Axial regulator YABBY 1(predicted) OS=Arachis hypogaea OX=3818 GN=Ahy_A02g006391 PE=3 SV=1	Ahy_A02g006391	1	AVLGSQR	2	S5	0.0263764	2	810.387	0.715	0.606	0.586	1.925	1.161	1.035
cellular process	A0A445C920	614	S	2.036	0.0128279	Up	NADPH--cytochrome P450 reductase(predicted) OS=Arachis hypogaea OX=3818 GN=Ahy_A07g033371 PE=4 SV=1	Ahy_A07g033371	0.997	YYSISSSPR	2	S7	0.00826389	4	1139.48	0.771	0.483	0.696	1.573	1.218	1.18
cellular process	A0A444YZ99	532	S	2.288	0.0174808	Up	Protein kinase domain-containing protein OS=Arachis hypogaea OX=3818 GN=Ahy_B05g074540 PE=4 SV=1	Ahy_B05g074540	1	NHSGPLLYR	18	S3	0.00113686	18	1136.52	0.772	0.426	0.608	1.731	1.123	1.278
cellular process	A0A445C9N8	60	S	1.693	0.00444227	Up	Methyltransferase OS=Arachis hypogaea OX=3818 GN=Ahy_A07g033501 PE=3 SV=1	Ahy_A07g033501	0.996	LLFSDNSHSK	5	S7	0.00708913	6	1227.54	0.764	0.727	0.77	1.506	1.186	1.135
cellular process	A0A445C8X3	71	T	0.614	0.00190211	Down	Phosphoenolpyruvate carboxykinase (ATP) OS=Arachis hypogaea OX=3818 GN=Ahy_A07g033333 PE=3 SV=1	Ahy_A07g033333	0.991	KSSAPSTPITSSSATSPFSTILEEER	8	T10	8.57594e-09	9	2950.24	1.468	1.259	1.216	0.758	0.85	0.813
cellular process	A0A444XVW0	36	S	1.528	0.0113639	Up	40S ribosomal protein S3a OS=Arachis hypogaea OX=3818 GN=Ahy_B09g100152 PE=3 SV=1	Ahy_B09g100152	1	APSVFQVK	8	S3	0.00134276	8	955.465	0.921	0.801	0.661	1.214	1.248	1.179
cellular process	A0A445BG06	52	S	2.242	0.00139199	Up	Longin domain-containing protein OS=Arachis hypogaea OX=3818 GN=Ahy_A09g042475 PE=3 SV=1	Ahy_A09g042475	0.996	TEEGAEEKPSEGSINR	5	S13	4.37128e-06	5	1812.76	0.639	0.731	0.556	1.472	1.58	1.266
cellular process	A0A445CPK9	905	S	1.775	0.0458476	Up	Plasma membrane ATPase OS=Arachis hypogaea OX=3818 GN=Ahy_A06g027746 PE=3 SV=1	Ahy_A06g027746	1	SSSWIAEQAR	3	S3	0.00347926	3	1214.52	0.744	0.645	0.853	1.759	1.257	0.963
cellular process	A0A445B1V1	94	S	1.685	0.00952685	Up	Valyl-tRNA synthetase OS=Arachis hypogaea OX=3818 GN=Ahy_A10g047195 PE=3 SV=1	Ahy_A10g047195	1	QYSPTAVEK	4	S3	0.00068529	4	1102.48	0.866	0.74	0.585	1.215	1.221	1.255
cellular process	A0A445EUW6	330	S	2.139	0.0220987	Up	Peptidylprolyl isomerase OS=Arachis hypogaea OX=3818 GN=Ahy_A01g004005 PE=4 SV=1	Ahy_A01g004005	1	RIPSAAANANESK	6	S4	3.18815e-07	6	1408.66	0.509	0.615	0.804	1.839	1.13	1.155
cellular process	A0A445E434	333	S	0.657	0.0265949	Down	Protein kinase domain-containing protein OS=Arachis hypogaea OX=3818 GN=Ahy_A03g016701 PE=3 SV=1	Ahy_A03g016701	0.993	ETSVLSYVLMGIPDGNVSSK	1	S18	4.33842e-07	5	2176.02	1.32	1.08	1.298	0.647	0.907	0.874
cellular process	A0A445BSY5	46	S	0.408	0.0248551	Down	Transcriptional corepressor SEUSS (Fragment)(predicted) OS=Arachis hypogaea OX=3818 GN=Ahy_A08g038130 PE=4 SV=1	Ahy_A08g038130	1	SNSGMLGAQGGPMPSQTSFPSLVSPR	4	S24	9.95635e-05	3	2670.21	2.155	1.319	1.36	0.681	0.862	0.427
cellular process	A0A445B5K4	14	S	2.626	0.0134063	Up	nodulin-related protein 1(predicted) OS=Arachis hypogaea OX=3818 GN=Ahy_A10g048651 PE=4 SV=1	Ahy_A10g048651	0.995	EEQHSTSELFSSAK	1	S5	0.00114169	10	1659.69	0.624	0.594	0.503	0.955	1.879	1.686
cellular process	A0A445EIN1	336	S	2.746	0.0473323	Up	Protein kinase domain-containing protein OS=Arachis hypogaea OX=3818 GN=Ahy_A02g009970 PE=3 SV=1	Ahy_A02g009970	1	SHPAVENSDPKSGTEDDGSDLILEVK	2	S12	9.29728e-08	3	2819.26	0.762	0.2	0.536	1.298	1.545	1.27
cellular process	A0A445E7N3	268	T	1.647	0.0322067	Up	t-SNARE coiled-coil homology domain-containing protein OS=Arachis hypogaea OX=3818 GN=Ahy_A02g005706 PE=3 SV=1	Ahy_A02g005706	0.996	AHSFVHTGTER	3	T9	0.0377166	5	1401.53	0.725	0.741	0.683	1.538	0.953	1.049
cellular process	A0A445C9V3	1035	T	0.66	0.0365364	Down	Acetyl-CoA carboxylase OS=Arachis hypogaea OX=3818 GN=Ahy_A07g033568 PE=4 SV=1	Ahy_A07g033568	1	SLSELEMFTEDGENIDTPK	20	T17	0.000985116	8	2234.94	1.196	1.084	1.375	0.962	0.812	0.639
cellular process	A0A445B3Z7	858	S	1.947	0.00301066	Up	Protein kinase domain-containing protein OS=Arachis hypogaea OX=3818 GN=Ahy_A10g047996 PE=4 SV=1	Ahy_A10g047996	0.986	MTSTSSNVGLQMSNNQPLNSR	3	S3	3.38194e-06	4	2346.02	0.673	0.685	0.729	1.625	1.271	1.167
developmental process	A0A445B1V1	94	S	1.685	0.00952685	Up	Valyl-tRNA synthetase OS=Arachis hypogaea OX=3818 GN=Ahy_A10g047195 PE=3 SV=1	Ahy_A10g047195	1	QYSPTAVEK	4	S3	0.00068529	4	1102.48	0.866	0.74	0.585	1.215	1.221	1.255
developmental process	A0A445AN89	1802	S	1.757	0.027128	Up	Enhancer of mRNA-decapping protein 4 isoform A(predicted) OS=Arachis hypogaea OX=3818 GN=Ahy_B01g051986 PE=3 SV=1	Ahy_B01g051986	1	KLSDFR	18	S3	0.128488	6	845.392	0.709	0.747	0.656	1.496	1.32	0.895
developmental process	A0A445C479	887	T	1.539	0.00494131	Up	Protein argonaute 4A(predicted) OS=Arachis hypogaea OX=3818 GN=Ahy_A07g031552 PE=3 SV=1	Ahy_A07g031552	0.981	SETSSSHGGLTAAGAVPVPQLPK	5	T11	1.09388e-07	7	2351.07	0.883	0.684	0.745	1.175	1.232	1.151
developmental process	A0A445AZE7	504	S	1.779	0.0108338	Up	CCR4-NOT transcription complex subunit 3(predicted) OS=Arachis hypogaea OX=3818 GN=Ahy_B01g056735 PE=3 SV=1	Ahy_B01g056735	1	VFSPSVVPGMQWRPGSPFQNQSDAIR	4	S16	6.43491e-08	4	2967.4	0.684	0.858	0.877	1.434		1.435
developmental process	A0A445ANX2	535	S	2.206	0.0128193	Up	65-kDa microtubule-associated protein 1(predicted) OS=Arachis hypogaea OX=3818 GN=Ahy_B01g052256 PE=3 SV=1	Ahy_B01g052256	1	RLSLNAHQNGSK	6	S3	6.39041e-05	3	1405.66	0.55	0.598	0.686	1.438	0.949	1.659
developmental process	A0A445CTM6	10	S	2.259	0.0201371	Up	sialyltransferase-like protein 5(predicted) OS=Arachis hypogaea OX=3818 GN=Ahy_A06g029486 PE=3 SV=1	Ahy_A06g029486	0.998	LLSSSASNNR	10	S5	0.0435376	6	1129.49	0.569	0.817	0.575	2	1.096	1.334
developmental process	A0A445BR85	347	S	1.695	0.000209783	Up	WAT1-related protein OS=Arachis hypogaea OX=3818 GN=Ahy_A08g037582 PE=3 SV=1	Ahy_A08g037582	1	FASQSQHVIASGPEHSSIRPASHAK	9	S5	4.9759e-05	6	2789.26	0.743	0.746	0.799	1.378	1.233	1.267
developmental process	A0A445AN89	623	S	1.833	0.0299662	Up	Enhancer of mRNA-decapping protein 4 isoform A(predicted) OS=Arachis hypogaea OX=3818 GN=Ahy_B01g051986 PE=3 SV=1	Ahy_B01g051986	1	SSQSNLGDHVGDQSINDYSVDR	5	S4	1.18843e-10	11	2473.03	0.701	0.804	0.573	1.326	1.552	0.932
developmental process	A0A445E3G1	884	S	1.613	0.0152371	Up	Protein kinase domain-containing protein OS=Arachis hypogaea OX=3818 GN=Ahy_A03g016495 PE=4 SV=1	Ahy_A03g016495	1	ISFSANR	6	S2	0.02205	6	874.382	0.799	0.793	0.696	1.349	1.358	0.984
developmental process	A0A444YFA1	207	S	1.569	0.0235695	Up	RNA-binding protein Musashi like Rbp6(predicted) OS=Arachis hypogaea OX=3818 GN=Ahy_B07g088748 PE=4 SV=1	Ahy_B07g088748	0.991	TSSYLNSYAQGFNINPIGGYGVR	14	S3	6.30207e-09	10	2558.17	0.826	0.629	0.904	1.134	1.162	1.406
developmental process	A0A445BR85	345	S	2.254	0.0012454	Up	WAT1-related protein OS=Arachis hypogaea OX=3818 GN=Ahy_A08g037582 PE=3 SV=1	Ahy_A08g037582	0.997	FASQSQHVIASGPEHSSIRPASHAK	2	S3	2.59482e-14	26	2709.29	0.589	0.579	0.758	1.516	1.52	1.305
developmental process	A0A445EKM7	714	S	1.659	0.00280129	Up	Dynamin GTPase OS=Arachis hypogaea OX=3818 GN=Ahy_A01g000598 PE=3 SV=1	Ahy_A01g000598	1	QSLSDGSLDTMAR	12	S4	9.97534e-06	6	1460.61	0.778	0.743	0.678	1.301	1.285	1.063
developmental process	A0A445E3G1	438	S	1.632	0.0184042	Up	Protein kinase domain-containing protein OS=Arachis hypogaea OX=3818 GN=Ahy_A03g016495 PE=4 SV=1	Ahy_A03g016495	1	DSTNNNGNKSFAFGTR	3	S10	9.11918e-06	3	1810.74	0.727	0.737	0.821	1.209	1.513	1.006
developmental process	A0A445EUW6	330	S	2.139	0.0220987	Up	Peptidylprolyl isomerase OS=Arachis hypogaea OX=3818 GN=Ahy_A01g004005 PE=4 SV=1	Ahy_A01g004005	1	RIPSAAANANESK	6	S4	3.18815e-07	6	1408.66	0.509	0.615	0.804	1.839	1.13	1.155
developmental process	A0A445C0J8	805	S	1.816	0.0289956	Up	Dynamin GTPase OS=Arachis hypogaea OX=3818 GN=Ahy_A08g040720 PE=3 SV=1	Ahy_A08g040720	1	HSHSDGSLETMAR	12	S7	0.000298455	5	1587.57	0.655	0.722	0.593	1.574	1.098	0.905
developmental process	A0A445BSY5	46	S	0.408	0.0248551	Down	Transcriptional corepressor SEUSS (Fragment)(predicted) OS=Arachis hypogaea OX=3818 GN=Ahy_A08g038130 PE=4 SV=1	Ahy_A08g038130	1	SNSGMLGAQGGPMPSQTSFPSLVSPR	4	S24	9.95635e-05	3	2670.21	2.155	1.319	1.36	0.681	0.862	0.427
developmental process	A0A445DE08	1561	S	2.012	0.0155373	Up	SEC7 domain-containing protein OS=Arachis hypogaea OX=3818 GN=Ahy_A04g018570 PE=4 SV=1	Ahy_A04g018570	1	ASTAEEDNDPADESSSPNNLESFR	28	S16	1.10388e-08	18	2663.03	0.612	0.569	0.843	1.686	1.106	1.281
developmental process	A0A445AN89	616	S	1.757	0.027128	Up	Enhancer of mRNA-decapping protein 4 isoform A(predicted) OS=Arachis hypogaea OX=3818 GN=Ahy_B01g051986 PE=3 SV=1	Ahy_B01g051986	1	KLSDFR	18	S3	0.128488	6	845.392	0.709	0.747	0.656	1.496	1.32	0.895
developmental process	A0A445AN89	1809	S	1.833	0.0299662	Up	Enhancer of mRNA-decapping protein 4 isoform A(predicted) OS=Arachis hypogaea OX=3818 GN=Ahy_B01g051986 PE=3 SV=1	Ahy_B01g051986	1	SSQSNLGDHVGDQSINDYSVDR	5	S4	1.18843e-10	11	2473.03	0.701	0.804	0.573	1.326	1.552	0.932
developmental process	A0A445C0J8	796	S	2.514	0.0287716	Up	Dynamin GTPase OS=Arachis hypogaea OX=3818 GN=Ahy_A08g040720 PE=3 SV=1	Ahy_A08g040720	1	LPSEGGSMR	5	S7	0.040389	5	1013.41	0.762	0.408	0.36	1.732	1.052	1.063
developmental process	A0A445CCX5	41	S	1.97	0.0240064	Up	Methyltransferase OS=Arachis hypogaea OX=3818 GN=Ahy_A07g034760 PE=3 SV=1	Ahy_A07g034760	1	ATDLSGGSISAEK	2	S8	1.14857e-05	2	1315.58	0.724	0.723	0.687	1.62	1.639	0.944
developmental process	A0A444WQX5	130	S	2.516	0.0159345	Up	RanBD1 domain-containing protein OS=Arachis hypogaea OX=3818 GN=Ahy_Scaffold1g106630 PE=4 SV=1	Ahy_Scaffold1g106630	1	KLSPDVTNK	6	S3	2.74297e-05	6	1081.53	0.57	0.647	0.695	1.041	1.609	2.16
developmental process	A0A445E9Q6	197	S	2.161	0.0212556	Up	Axial regulator YABBY 1(predicted) OS=Arachis hypogaea OX=3818 GN=Ahy_A02g006391 PE=3 SV=1	Ahy_A02g006391	1	AVLGSQR	2	S5	0.0263764	2	810.387	0.715	0.606	0.586	1.925	1.161	1.035
developmental process	A0A445E9Q6	137	S	2.31	0.0211244	Up	Axial regulator YABBY 1(predicted) OS=Arachis hypogaea OX=3818 GN=Ahy_A02g006391 PE=3 SV=1	Ahy_A02g006391	1	GNINSMR	3	S5	0.0820028	3	871.349	0.686	0.62	0.515	2	1.157	1.049
developmental process	A0A445C9N8	10	S	2.295	0.0259454	Up	Methyltransferase OS=Arachis hypogaea OX=3818 GN=Ahy_A07g033501 PE=3 SV=1	Ahy_A07g033501	1	GVSGVRTPEHNHDSWESHNK	8	S3	0.000463808	8	2432.98	0.569	0.76	0.547	1.735	1.659	0.911
developmental process	A0A445DQ58	158	S	1.552	0.0370585	Up	UTP--glucose-1-phosphate uridylyltransferase OS=Arachis hypogaea OX=3818 GN=Ahy_A03g011249 PE=3 SV=1	Ahy_A03g011249	1	YKSSNIEIHTFNQSQYPR	6	S3	2.68664e-07	6	2292.04	0.896	0.718	0.758	1.509	1.183	0.989
developmental process	A0A445C5G5	323	S	0.399	0.0249438	Down	Phosphoinositide phospholipase C OS=Arachis hypogaea OX=3818 GN=Ahy_A07g031892 PE=4 SV=1	Ahy_A07g031892	1	GGTIADYKDNEDEENFDGEEDLDEGDKSSHHNEASEYR	9	S29	3.67165e-15	2	4476.68	1.146	1.505	2.125	0.601	0.44	0.864
developmental process	A0A445CPK9	905	S	1.775	0.0458476	Up	Plasma membrane ATPase OS=Arachis hypogaea OX=3818 GN=Ahy_A06g027746 PE=3 SV=1	Ahy_A06g027746	1	SSSWIAEQAR	3	S3	0.00347926	3	1214.52	0.744	0.645	0.853	1.759	1.257	0.963
developmental process	A0A445CFD8	457	S	1.696	0.0460119	Up	Serine/threonine-protein phosphatase 2A 55 kDa regulatory subunit B OS=Arachis hypogaea OX=3818 GN=Ahy_A07g036173 PE=3 SV=1	Ahy_A07g036173	1	SLGNSITR	32	S1	0.0107743	23	928.414	0.788	0.835	0.641	1.589	1.327	0.924
developmental process	A0A445DJH0	48	S	1.987	0.00569128	Up	Rho GDP-dissociation inhibitor 1 (Fragment)(predicted) OS=Arachis hypogaea OX=3818 GN=Ahy_A04g021128 PE=3 SV=1	Ahy_A04g021128	1	HRSESSIVATEDEDDDHDK	49	S3	3.02536e-13	9	2264.89	0.778	0.542	0.729	1.522	1.219	1.331
developmental process	A0A444ZB47	215	T	0.427	0.00215431	Down	V-ATPase 69 kDa subunit OS=Arachis hypogaea OX=3818 GN=Ahy_A04g021649 PE=3 SV=1	Ahy_A04g021649	1	FTMLQTWPVRTPRPVASK	8	T11	3.77972e-06	3	2195.12	1.37	1.141	1.702	0.567	0.612	0.622
developmental process	A0A445C9N8	60	S	1.693	0.00444227	Up	Methyltransferase OS=Arachis hypogaea OX=3818 GN=Ahy_A07g033501 PE=3 SV=1	Ahy_A07g033501	0.996	LLFSDNSHSK	5	S7	0.00708913	6	1227.54	0.764	0.727	0.77	1.506	1.186	1.135
developmental process	A0A444Z0V9	169	T	0.38	0.00101826	Down	[RNA-polymerase]-subunit kinase OS=Arachis hypogaea OX=3818 GN=Ahy_A05g022906 PE=3 SV=1	Ahy_A05g022906	1	FTHQVFAR	33	T2	0.0740354	7	1085.49	1.638	1.35	1.507	0.677	0.549	0.482
developmental process	A0A444Y7Z9	456	S	1.625	0.000494205	Up	Protein kinase domain-containing protein OS=Arachis hypogaea OX=3818 GN=Ahy_B08g094148 PE=4 SV=1	Ahy_B08g094148	1	TWIPFSINGTTSHTMGSK	12	S6	2.58514e-07	7	2045.9	0.791	0.708	0.784	1.31	1.221	1.18
developmental process	A0A445C9V3	1035	T	0.66	0.0365364	Down	Acetyl-CoA carboxylase OS=Arachis hypogaea OX=3818 GN=Ahy_A07g033568 PE=4 SV=1	Ahy_A07g033568	1	SLSELEMFTEDGENIDTPK	20	T17	0.000985116	8	2234.94	1.196	1.084	1.375	0.962	0.812	0.639
developmental process	A0A444X9B6	15	S	2.168	0.0343168	Up	Allene-oxide cyclase OS=Arachis hypogaea OX=3818 GN=Ahy_B10g105960 PE=3 SV=1	Ahy_B10g105960	1	TLSSFSLK	2	S4	0.00859971	2	962.459	0.812	0.487	0.704	2.025	1.173	1.144
intracellular	A0A445AZE7	504	S	1.779	0.0108338	Up	CCR4-NOT transcription complex subunit 3(predicted) OS=Arachis hypogaea OX=3818 GN=Ahy_B01g056735 PE=3 SV=1	Ahy_B01g056735	1	VFSPSVVPGMQWRPGSPFQNQSDAIR	4	S16	6.43491e-08	4	2967.4	0.684	0.858	0.877	1.434		1.435
intracellular	A0A445EEF5	77	S	1.67	0.0378885	Up	Calcium dependent protein kinase(predicted) OS=Arachis hypogaea OX=3818 GN=Ahy_A02g008349 PE=4 SV=1	Ahy_A02g008349	1	SKVEMEPEQEK	27	S1	0.000145197	5	1413.6	0.618	0.792	0.808	1.504	1.268	0.933
intracellular	A0A445BGF3	42	S	1.61	0.00951995	Up	Pyruvate kinase OS=Arachis hypogaea OX=3818 GN=Ahy_A09g042641 PE=3 SV=1	Ahy_A09g042641	1	SIDTISR	6	S1	0.0464267	6	871.392	0.806	0.807	0.676	1.438	1.117	1.13
intracellular	A0A445B1V1	94	S	1.685	0.00952685	Up	Valyl-tRNA synthetase OS=Arachis hypogaea OX=3818 GN=Ahy_A10g047195 PE=3 SV=1	Ahy_A10g047195	1	QYSPTAVEK	4	S3	0.00068529	4	1102.48	0.866	0.74	0.585	1.215	1.221	1.255
intracellular	A0A444Z225	22	S	1.629	0.0178633	Up	Formate dehydrogenase, mitochondrial OS=Arachis hypogaea OX=3818 GN=Ahy_A05g022553 PE=3 SV=1	Ahy_A05g022553	0.998	SLLTSSNSTFTR	6	S8	7.28624e-05	7	1393.64	0.805	0.682	0.775	1.454	1.243	0.987
intracellular	A0A445C6Y4	641	S	1.695	0.0208146	Up	E1 ubiquitin-activating enzyme OS=Arachis hypogaea OX=3818 GN=Ahy_A07g032472 PE=3 SV=1	Ahy_A07g032472	1	LTVTDDDVIEKSNLSR	6	S12	5.30479e-07	6	1884.9	0.803	0.581	0.82	1.432	1.048	1.256
intracellular	A0A444X0C6	345	S	0.348	0.00345124	Down	T-complex protein 1 subunit epsilon(predicted) OS=Arachis hypogaea OX=3818 GN=Ahy_B10g101769 PE=3 SV=1	Ahy_B10g101769	1	FQELSPEK	8	S5	0.00782474	8	1057.46	1.437	1.868	1.346	0.695	0.487	0.438
intracellular	A0A445D2T1	651	S	2.039	0.0300376	Up	Golgin candidate 1-like protein(predicted) OS=Arachis hypogaea OX=3818 GN=Ahy_A05g023250 PE=4 SV=1	Ahy_A05g023250	1	RASTSWEDETEIK	5	S3	8.00416e-08	5	1631.69	0.706	0.619	0.679	1.885	0.944	1.258
intracellular	A0A445BR85	345	S	2.254	0.0012454	Up	WAT1-related protein OS=Arachis hypogaea OX=3818 GN=Ahy_A08g037582 PE=3 SV=1	Ahy_A08g037582	0.997	FASQSQHVIASGPEHSSIRPASHAK	2	S3	2.59482e-14	26	2709.29	0.589	0.579	0.758	1.516	1.52	1.305
intracellular	A0A445BCL2	469	S	0.666	0.0235916	Down	Phosphoenolpyruvate carboxylase OS=Arachis hypogaea OX=3818 GN=Ahy_A09g041379 PE=3 SV=1	Ahy_A09g041379	1	IGETSANSGASAAAISPSSSFNSIQQLGQR	18	S16	1.11573e-12	12	3016.4	1.367	1.1	1.23	0.94	0.676	0.846
intracellular	A0A444YYS4	71	T	1.529	0.0232019	Up	Succinate--CoA ligase [ADP-forming] subunit alpha, mitochondrial OS=Arachis hypogaea OX=3818 GN=Ahy_B05g074385 PE=3 SV=1	Ahy_B05g074385	1	MVGGVTPK	25	T6	0.00376534	6	868.4	0.913	0.714	0.748	1.435	1.067	1.13
intracellular	A0A445DE08	1561	S	2.012	0.0155373	Up	SEC7 domain-containing protein OS=Arachis hypogaea OX=3818 GN=Ahy_A04g018570 PE=4 SV=1	Ahy_A04g018570	1	ASTAEEDNDPADESSSPNNLESFR	28	S16	1.10388e-08	18	2663.03	0.612	0.569	0.843	1.686	1.106	1.281
intracellular	A0A445DYK2	188	T	2.481	0.0149236	Up	Malate dehydrogenase OS=Arachis hypogaea OX=3818 GN=Ahy_A03g014799 PE=3 SV=1	Ahy_A03g014799	1	AKTFYAGK	7	T3	0.01533	7	965.449	0.653	0.6	0.495	2.051	1.198	1.088
intracellular	A0A444Z0V8	130	S	1.591	0.00398342	Up	H15 domain-containing protein OS=Arachis hypogaea OX=3818 GN=Ahy_B05g075290 PE=4 SV=1	Ahy_B05g075290	1	SADATDPNPSPSGSSRPR	21	S10	1.3168e-05	29	1878.8	0.757	0.755	0.745	1.209	1.347	1.034
intracellular	A0A445C0J8	796	S	2.514	0.0287716	Up	Dynamin GTPase OS=Arachis hypogaea OX=3818 GN=Ahy_A08g040720 PE=3 SV=1	Ahy_A08g040720	1	LPSEGGSMR	5	S7	0.040389	5	1013.41	0.762	0.408	0.36	1.732	1.052	1.063
intracellular	A0A445BSW9	183	S	2.991	0.0308212	Up	ras-related protein RABA5b(predicted) OS=Arachis hypogaea OX=3818 GN=Ahy_A07g035319 PE=4 SV=1	Ahy_A07g035319	0.996	KVLSSDSHKAELSANR	4	S4	1.9669e-05	6	1901.85	0.713	0.584	0.643	1.4	3.189	1.213
intracellular	A0A445BSW9	197	S	2.783	0.0224607	Up	ras-related protein RABA5b(predicted) OS=Arachis hypogaea OX=3818 GN=Ahy_A07g035319 PE=4 SV=1	Ahy_A07g035319	1	AELSANRVSLVNGAGSK	3	S9	9.08029e-06	6	1753.85	0.679	0.655	0.69	1.219	2.913	1.5
intracellular	A0A445C0J8	805	S	1.816	0.0289956	Up	Dynamin GTPase OS=Arachis hypogaea OX=3818 GN=Ahy_A08g040720 PE=3 SV=1	Ahy_A08g040720	1	HSHSDGSLETMAR	12	S7	0.000298455	5	1587.57	0.655	0.722	0.593	1.574	1.098	0.905
intracellular	A0A445E7J6	8	S	1.607	0.00436402	Up	UBC core domain-containing protein OS=Arachis hypogaea OX=3818 GN=Ahy_A02g005656 PE=4 SV=1	Ahy_A02g005656	0.998	MTLGSAGSSVVVPR	6	S8	3.82853e-06	34	1309.65	0.867	0.687	0.746	1.347	1.18	1.169
intracellular	A0A445E9Q6	197	S	2.161	0.0212556	Up	Axial regulator YABBY 1(predicted) OS=Arachis hypogaea OX=3818 GN=Ahy_A02g006391 PE=3 SV=1	Ahy_A02g006391	1	AVLGSQR	2	S5	0.0263764	2	810.387	0.715	0.606	0.586	1.925	1.161	1.035
intracellular	A0A444YMT7	99	S	1.723	0.0405206	Up	Inorganic diphosphatase OS=Arachis hypogaea OX=3818 GN=Ahy_B06g082007 PE=3 SV=1	Ahy_B06g082007	1	IISSMTR	273	S3	0.00744718	31	887.406	0.805	0.689	0.731	1.733	1.054	1.046
intracellular	A0A445BDI9	293	S	1.521	0.0442558	Up	ENTH domain-containing protein OS=Arachis hypogaea OX=3818 GN=Ahy_A09g041706 PE=4 SV=1	Ahy_A09g041706	1	LEQKLSEQNMGAPPSYEDAVGESQSSVHHER	4	S6	5.91657e-11	4	3519.55	0.832	0.845	0.712	1.373	1.339	0.921
intracellular	A0A445E9Q6	137	S	2.31	0.0211244	Up	Axial regulator YABBY 1(predicted) OS=Arachis hypogaea OX=3818 GN=Ahy_A02g006391 PE=3 SV=1	Ahy_A02g006391	1	GNINSMR	3	S5	0.0820028	3	871.349	0.686	0.62	0.515	2	1.157	1.049
intracellular	A0A445A3S6	188	T	2.648	0.00733608	Up	Malate dehydrogenase OS=Arachis hypogaea OX=3818 GN=Ahy_B03g066347 PE=3 SV=1	Ahy_B03g066347	1	AKTFYAGK	7	T3	0.01533	7	965.449	0.599	0.584	0.505	2.03	1.336	1.104
intracellular	A0A445DND4	315	S	1.873	0.0260968	Up	C2 NT-type domain-containing protein OS=Arachis hypogaea OX=3818 GN=Ahy_A03g010753 PE=3 SV=1	Ahy_A03g010753	1	TSFSMPSPR	11	S7	0.000544389	9	1089.44	0.958	0.563	0.621	1.537	1.356	1.119
intracellular	A0A444YZ99	532	S	2.288	0.0174808	Up	Protein kinase domain-containing protein OS=Arachis hypogaea OX=3818 GN=Ahy_B05g074540 PE=4 SV=1	Ahy_B05g074540	1	NHSGPLLYR	18	S3	0.00113686	18	1136.52	0.772	0.426	0.608	1.731	1.123	1.278
intracellular	A0A444ZGE9	212	S	0.366	0.0284689	Down	Plasma membrane-associated cation-binding protein 1(predicted) OS=Arachis hypogaea OX=3818 GN=Ahy_B04g070361 PE=4 SV=1	Ahy_B04g070361	1	SAEEVAKEEEKPAEAAAATTSAEK	7	S21	4.21729e-10	12	2527.14	1.481	1.353	1.523	0.765	0.572	0.257
intracellular	A0A445BS41	867	S	1.77	0.0466677	Up	Putative WEB family protein(predicted) OS=Arachis hypogaea OX=3818 GN=Ahy_A08g037902 PE=3 SV=1	Ahy_A08g037902	1	ASESGQGGVNQTKSPR	16	S14	9.39608e-06	7	1682.75	0.678	0.962	0.677	1.534		1.2
intracellular	A0A445CY76	341	S	2.123	0.00031823	Up	Peroxin-5 OS=Arachis hypogaea OX=3818 GN=Ahy_A05g021726 PE=3 SV=1	Ahy_A05g021726	1	MSRGELIIDDNQVK	11	S2	0.000243513	8	1697.79	0.681	0.674	0.582	1.485	1.319	1.309
intracellular	A0A444Y907	29	S	3.866	0.00071091	Up	Malic enzyme(predicted) OS=Arachis hypogaea OX=3818 GN=Ahy_B08g094432 PE=3 SV=1	Ahy_B08g094432	1	DEVFASGR	3	S6	0.0262359	3	960.382	0.499	0.343	0.393	1.82	1.631	1.323
intracellular	A0A444WYZ8	713	S	1.831	0.0382039	Up	Potassium transporter OS=Arachis hypogaea OX=3818 GN=Ahy_B10g101261 PE=3 SV=1	Ahy_B10g101261	1	SLESDGDEDSDSEEGHYDSR	11	S4	1.70154e-09	8	2388.77	0.663	0.991	0.509	1.532	1.243	1.186
intracellular	A0A445CIM7	154	S	1.743	0.0190595	Up	MBD domain-containing protein OS=Arachis hypogaea OX=3818 GN=Ahy_A07g037392 PE=4 SV=1	Ahy_A07g037392	1	VKSSPPTDSEPAK	26	S4	8.7751e-06	26	1422.65	0.629	0.873	0.729	1.551	1.279	1.059
intracellular	A0A445DNG7	848	S	1.546	0.0174156	Up	26S proteasome non-ATPase regulatory subunit 1 homolog OS=Arachis hypogaea OX=3818 GN=Ahy_A03g010778 PE=3 SV=1	Ahy_A03g010778	0.997	LPTAVLSTSAK	6	S7	2.3328e-05	16	1167.6	0.82	0.685	0.867	1.433	1.151	1.083
intracellular	A0A445DNG7	898	S	2.248	0.042531	Up	26S proteasome non-ATPase regulatory subunit 1 homolog OS=Arachis hypogaea OX=3818 GN=Ahy_A03g010778 PE=3 SV=1	Ahy_A03g010778	1	DGDAMQVDSPVDK	122	S9	2.03283e-06	5	1456.57	0.884	0.405	0.58	1.876	1.278	1.048
intracellular	A0A445BG06	52	S	2.242	0.00139199	Up	Longin domain-containing protein OS=Arachis hypogaea OX=3818 GN=Ahy_A09g042475 PE=3 SV=1	Ahy_A09g042475	0.996	TEEGAEEKPSEGSINR	5	S13	4.37128e-06	5	1812.76	0.639	0.731	0.556	1.472	1.58	1.266
intracellular	A0A444ZZB3	35	S	0.212	0.00830802	Down	Reticulon-like protein OS=Arachis hypogaea OX=3818 GN=Ahy_B03g064283 PE=4 SV=1	Ahy_B03g064283	1	IHDHDDSSSSSDSDNEK	55	S13	1.87414e-06	6	1954.69	1.966	1.332	1.039	0.288	0.324
intracellular	A0A445D098	90	S	2.114	0.00434674	Up	Guanine nucleotide exchange factor SPIKE 1(predicted) OS=Arachis hypogaea OX=3818 GN=Ahy_A05g022282 PE=3 SV=1	Ahy_A05g022282	1	GEDISEDDVPSTSGR	9	S5	9.08029e-06	9	1643.64	0.688	0.678	0.618	1.737	1.306	1.151
intracellular	A0A445D098	1057	S	1.766	0.0155448	Up	Guanine nucleotide exchange factor SPIKE 1(predicted) OS=Arachis hypogaea OX=3818 GN=Ahy_A05g022282 PE=3 SV=1	Ahy_A05g022282	1	NPVGEAPASPK	22	S9	6.04798e-05	22	1146.52	0.717	0.63	0.88	1.588	1.18	1.165
intracellular	A0A445D098	1085	T	1.748	0.0224504	Up	Guanine nucleotide exchange factor SPIKE 1(predicted) OS=Arachis hypogaea OX=3818 GN=Ahy_A05g022282 PE=3 SV=1	Ahy_A05g022282	1	QEVRPQGTPDNGYLWQR	29	T8	0.000338156	9	2123.97	0.791	0.594	0.855	1.565	1.273	1.078
intracellular	A0A445D098	1097	S	1.617	0.00664144	Up	Guanine nucleotide exchange factor SPIKE 1(predicted) OS=Arachis hypogaea OX=3818 GN=Ahy_A05g022282 PE=3 SV=1	Ahy_A05g022282	1	VNSQLSSPSQPYSLR	7	S3	6.07366e-05	18	1742.81	0.806	0.676	0.862	1.386	1.272	1.132
intracellular	A0A445C8X3	77	S	0.58	0.00972724	Down	Phosphoenolpyruvate carboxykinase (ATP) OS=Arachis hypogaea OX=3818 GN=Ahy_A07g033333 PE=3 SV=1	Ahy_A07g033333	1	SSAPSTPITSSSATSPFSTILEEER	12	S15	0.00119632	2	2822.15	1.399	1.346	1.303	0.614	0.912	0.822
intracellular	A0A445C8X3	71	T	0.614	0.00190211	Down	Phosphoenolpyruvate carboxykinase (ATP) OS=Arachis hypogaea OX=3818 GN=Ahy_A07g033333 PE=3 SV=1	Ahy_A07g033333	0.991	KSSAPSTPITSSSATSPFSTILEEER	8	T10	8.57594e-09	9	2950.24	1.468	1.259	1.216	0.758	0.85	0.813
intracellular	A0A445C8X3	68	T	0.614	0.00190211	Down	Phosphoenolpyruvate carboxykinase (ATP) OS=Arachis hypogaea OX=3818 GN=Ahy_A07g033333 PE=3 SV=1	Ahy_A07g033333	1	KSSAPSTPITSSSATSPFSTILEEER	8	T7	8.57594e-09	9	2950.24	1.468	1.259	1.216	0.758	0.85	0.813
intracellular	A0A444ZB47	215	T	0.427	0.00215431	Down	V-ATPase 69 kDa subunit OS=Arachis hypogaea OX=3818 GN=Ahy_A04g021649 PE=3 SV=1	Ahy_A04g021649	1	FTMLQTWPVRTPRPVASK	8	T11	3.77972e-06	3	2195.12	1.37	1.141	1.702	0.567	0.612	0.622
intracellular	A0A445C3I9	128	S	1.77	0.000583961	Up	t-SNARE coiled-coil homology domain-containing protein OS=Arachis hypogaea OX=3818 GN=Ahy_A07g031287 PE=3 SV=1	Ahy_A07g031287	1	LPNSHQADTSNQYTANHNDDFIESESDR	19	S4	7.50635e-16	14	3285.34	0.75	0.694	0.726	1.411	1.251	1.179
intracellular	A0A445AVC6	216	S	1.512	0.00183523	Up	MI domain-containing protein OS=Arachis hypogaea OX=3818 GN=Ahy_B01g055169 PE=4 SV=1	Ahy_B01g055169	1	RGSLSEKDR	10	S3	0.00346319	10	1127.52	0.753	0.748	0.816	1.203	1.242	1.059
intracellular	A0A444Y907	819	S	2.503	0.0028805	Up	Malic enzyme(predicted) OS=Arachis hypogaea OX=3818 GN=Ahy_B08g094432 PE=3 SV=1	Ahy_B08g094432	1	MMSSQSDASASGNIESATGVAPK	11	S3	3.06119e-11	7	2305.97	0.716	0.502	0.499	1.626	1.428	1.243
intracellular	A0A445CNH9	8	S	1.979	0.00265692	Up	ACB domain-containing protein OS=Arachis hypogaea OX=3818 GN=Ahy_A06g027387 PE=3 SV=1	Ahy_A06g027387	0.996	GSSSLQYPDK	5	S3	0.00198707	16	1161.48	0.65	0.613	0.765	1.554	1.22	1.24
intracellular	A0A444Y907	2121	T	1.919	0.00611732	Up	Malic enzyme(predicted) OS=Arachis hypogaea OX=3818 GN=Ahy_B08g094432 PE=3 SV=1	Ahy_B08g094432	1	TPTQVASHAQK	5	T3	3.22651e-06	6	1247.58	0.733	0.709	0.618	1.453	1.454	1.046
intracellular	A0A445BS41	240	S	2.117	0.0449985	Up	Putative WEB family protein(predicted) OS=Arachis hypogaea OX=3818 GN=Ahy_A08g037902 PE=3 SV=1	Ahy_A08g037902	1	DLQNDHSELDSPEINDAHVTR	13	S11	6.35284e-08	5	2485.06	0.638	0.974	0.616	1.836		1.308
intracellular	A0A444YA51	106	S	0.639	0.00208631	Down	RNA helicase OS=Arachis hypogaea OX=3818 GN=Ahy_B07g086463 PE=4 SV=1	Ahy_B07g086463	1	TTQIPQFVLEAVDIESPDKR	1	S16	1.5281e-08	1	2366.16	1.381	1.283	1.254	0.744	0.887	0.874
intracellular	A0A445CD04	1062	S	1.611	0.0128049	Up	EH domain-containing protein 2 isoform D(predicted) OS=Arachis hypogaea OX=3818 GN=Ahy_A07g034886 PE=4 SV=1	Ahy_A07g034886	0.995	SDSMSSNRDFGLNNDK	55	S6	2.92399e-05	17	1946.7	0.76	0.865	0.693	1.456	1.21	1.069
intracellular	A0A445CD04	1134	S	2.24	0.0251181	Up	EH domain-containing protein 2 isoform D(predicted) OS=Arachis hypogaea OX=3818 GN=Ahy_A07g034886 PE=4 SV=1	Ahy_A07g034886	0.996	FDSISSTK	3	S5	0.00354437	5	1044.37	0.434	0.752	0.704	1.812	1.36	1.061
intracellular	A0A445CTM6	10	S	2.259	0.0201371	Up	sialyltransferase-like protein 5(predicted) OS=Arachis hypogaea OX=3818 GN=Ahy_A06g029486 PE=3 SV=1	Ahy_A06g029486	0.998	LLSSSASNNR	10	S5	0.0435376	6	1129.49	0.569	0.817	0.575	2	1.096	1.334
intracellular	A0A445A9F0	84	S	1.827	0.0237276	Up	MFS domain-containing protein OS=Arachis hypogaea OX=3818 GN=Ahy_B03g068351 PE=3 SV=1	Ahy_B03g068351	1	GYASSGEEPQSR	7	S4	0.000171506	13	1347.52	0.957	0.646	0.616	1.623	1.279	1.153
intracellular	A0A444WVK7	364	S	2.032	0.0466831	Up	PCI domain-containing protein OS=Arachis hypogaea OX=3818 GN=Ahy_Scaffold1g107375 PE=3 SV=1	Ahy_Scaffold1g107375	1	LDSWTGK	6	S3	0.00974486	6	886.371	0.813	0.582	0.609	1.917	1.233	0.922
intracellular	A0A445E1Z9	810	S	1.634	0.00651574	Up	WD_REPEATS_REGION domain-containing protein OS=Arachis hypogaea OX=3818 GN=Ahy_A03g016018 PE=3 SV=1	Ahy_A03g016018	0.996	TTAFDNSQSHSGSFYGADSSSYNR	2	S21	3.06119e-11	18	2666.04	0.631	0.865	0.781	1.292	1.24	1.189
intracellular	A0A445CRD7	524	S	1.798	0.0342831	Up	Cell division cycle protein 48-like isoform A(predicted) OS=Arachis hypogaea OX=3818 GN=Ahy_A06g028577 PE=4 SV=1	Ahy_A06g028577	1	FGMSPSK	12	S4	0.0410913	5	833.326	0.783	0.622	0.694	1.581	1.297	0.897
intracellular	A0A445BQK6	67	S	1.69	0.0216164	Up	V-type proton ATPase subunit D-like(predicted) OS=Arachis hypogaea OX=3818 GN=Ahy_A09g046701 PE=3 SV=1	Ahy_A09g046701	1	TSSFALTEAK	5	S3	0.00810123	6	1134.51	0.853	0.797	0.628	1.573	1.132	1.144
intracellular	A0A445BS41	900	T	1.685	0.000733042	Up	Putative WEB family protein(predicted) OS=Arachis hypogaea OX=3818 GN=Ahy_A08g037902 PE=3 SV=1	Ahy_A08g037902	1	SLVHVEHDEGGTSPESK	4	T12	2.56312e-07	4	1967.78	0.848	0.85	0.799	1.355		1.45
intracellular	A0A445CIZ1	65	S	1.923	0.0268087	Up	t-SNARE coiled-coil homology domain-containing protein OS=Arachis hypogaea OX=3818 GN=Ahy_A06g025882 PE=4 SV=1	Ahy_A06g025882	1	GKASAVAINAEIR	13	S4	7.90207e-08	13	1379.7	0.747	0.638	0.698	1.833	1.132	1.04
intracellular	A0A445D2T1	244	S	2.18	0.0158931	Up	Golgin candidate 1-like protein(predicted) OS=Arachis hypogaea OX=3818 GN=Ahy_A05g023250 PE=4 SV=1	Ahy_A05g023250	1	TEISPQK	9	S4	0.00859971	9	882.397	0.651	0.633	0.625	1.93	1.163	1.068
intracellular	A0A444Z7Q6	206	S	2.515	0.0232271	Up	Eukaryotic translation initiation factor 3 subunit C OS=Arachis hypogaea OX=3818 GN=Ahy_B05g078642 PE=3 SV=1	Ahy_B05g078642	0.988	GRDDLKSDSEVSHYEDEK	3	S7	0.000111532	5	2188.9	0.511	0.657	0.606	2.003	1.551	0.907
intracellular	A0A444WQX5	130	S	2.516	0.0159345	Up	RanBD1 domain-containing protein OS=Arachis hypogaea OX=3818 GN=Ahy_Scaffold1g106630 PE=4 SV=1	Ahy_Scaffold1g106630	1	KLSPDVTNK	6	S3	2.74297e-05	6	1081.53	0.57	0.647	0.695	1.041	1.609	2.16
intracellular	A0A445BS41	901	S	1.84	0.0153973	Up	Putative WEB family protein(predicted) OS=Arachis hypogaea OX=3818 GN=Ahy_A08g037902 PE=3 SV=1	Ahy_A08g037902	1	EAHTADNLSSPKSLVHVEHDEGGTSPESK	1	S25	0.000379818	7	3298.33	0.762	0.874	0.634	1.447		1.338
intracellular	A0A445BZ74	88	S	0.596	0.0188242	Down	protein PAT1 homolog(predicted) OS=Arachis hypogaea OX=3818 GN=Ahy_A08g040230 PE=4 SV=1	Ahy_A08g040230	0.989	STSEVDDLTTTFSK	1	S3	0.00415471	1	1610.68	1.369	1.539	1.066	0.755	0.701	0.914
intracellular	A0A445C368	668	S	0.507	0.0238067	Down	Putative hemolysin(predicted) OS=Arachis hypogaea OX=3818 GN=Ahy_A07g031213 PE=4 SV=1	Ahy_A07g031213	1	RPQHEISSEYIDDQENSDRD	8	S17	4.52572e-14	7	2513.02	1.558	1.31	1.011	0.854	0.588	0.526
intracellular	A0A445BS41	885	S	1.84	0.0153973	Up	Putative WEB family protein(predicted) OS=Arachis hypogaea OX=3818 GN=Ahy_A08g037902 PE=3 SV=1	Ahy_A08g037902	1	EAHTADNLSSPKSLVHVEHDEGGTSPESK	7	S9	0.000379818	7	3298.33	0.762	0.874	0.634	1.447		1.338
intracellular	A0A445BVK3	81	T	1.643	0.0219986	Up	Ras domain-containing protein(predicted) OS=Arachis hypogaea OX=3818 GN=Ahy_A08g039201 PE=4 SV=1	Ahy_A08g039201	1	TITTAYYR	8	T3	0.022281	8	1068.48	0.811	0.719	0.761	1.575	1.165	1.024
intracellular	A0A445EJ70	436	S	1.69	0.0357501	Up	DUF4005 domain-containing protein OS=Arachis hypogaea OX=3818 GN=Ahy_A01g000058 PE=4 SV=1	Ahy_A01g000058	0.996	KISSQPSDTLQENPQSELEK	13	S4	1.84565e-09	15	2338.08	0.991	0.605	0.611	1.26	1.375	1.094
intracellular	A0A445C920	614	S	2.036	0.0128279	Up	NADPH--cytochrome P450 reductase(predicted) OS=Arachis hypogaea OX=3818 GN=Ahy_A07g033371 PE=4 SV=1	Ahy_A07g033371	0.997	YYSISSSPR	2	S7	0.00826389	4	1139.48	0.771	0.483	0.696	1.573	1.218	1.18
intracellular	A0A445CFD8	457	S	1.696	0.0460119	Up	Serine/threonine-protein phosphatase 2A 55 kDa regulatory subunit B OS=Arachis hypogaea OX=3818 GN=Ahy_A07g036173 PE=3 SV=1	Ahy_A07g036173	1	SLGNSITR	32	S1	0.0107743	23	928.414	0.788	0.835	0.641	1.589	1.327	0.924
intracellular	A0A445C3P1	221	S	0.657	0.035448	Down	Peroxisomal and mitochondrial division factor 2 isoform A(predicted) OS=Arachis hypogaea OX=3818 GN=Ahy_A07g031388 PE=4 SV=1	Ahy_A07g031388	1	EKSLELFVAR	1	S3	0.0193771	1	1271.64	1.241	1.312	1.046	0.985	0.672	0.709
intracellular	A0A445EUW6	330	S	2.139	0.0220987	Up	Peptidylprolyl isomerase OS=Arachis hypogaea OX=3818 GN=Ahy_A01g004005 PE=4 SV=1	Ahy_A01g004005	1	RIPSAAANANESK	6	S4	3.18815e-07	6	1408.66	0.509	0.615	0.804	1.839	1.13	1.155
intracellular	A0A445ANX2	535	S	2.206	0.0128193	Up	65-kDa microtubule-associated protein 1(predicted) OS=Arachis hypogaea OX=3818 GN=Ahy_B01g052256 PE=3 SV=1	Ahy_B01g052256	1	RLSLNAHQNGSK	6	S3	6.39041e-05	3	1405.66	0.55	0.598	0.686	1.438	0.949	1.659
intracellular	A0A445C7A0	50	S	1.767	0.0487049	Up	Protein TIC110, chloroplastic isoform A(predicted) OS=Arachis hypogaea OX=3818 GN=Ahy_A07g032664 PE=4 SV=1	Ahy_A07g032664	0.996	TSSSSSPPPPSKPQR	3	S6	0.000270769	4	1619.74	0.934	0.692	0.559	1.605	1.267	0.989
intracellular	A0A445D296	181	S	1.51	0.0199375	Up	Syntaxin-18_N domain-containing protein OS=Arachis hypogaea OX=3818 GN=Ahy_A05g023043 PE=3 SV=1	Ahy_A05g023043	1	KDSIETPK	26	S3	0.00151518	18	997.46	0.841	0.762	0.832	1.471	1.036	1.171
intracellular	A0A445CYM5	256	S	2.146	0.0121847	Up	Resistance protein (Fragment)(predicted) OS=Arachis hypogaea OX=3818 GN=Ahy_A05g021857 PE=4 SV=1	Ahy_A05g021857	1	SEGSWSR	12	S4	0.0170531	12	888.325	0.558	0.677	0.643	1.784	1.201	1.045
intracellular	A0A445CT40	80	T	1.756	0.0159451	Up	Calcium load-activated calcium channel OS=Arachis hypogaea OX=3818 GN=Ahy_A06g029322 PE=3 SV=1	Ahy_A06g029322	1	IDRVETSLK	6	T6	0.00469866	6	1140.57	0.753	0.668	0.743	1.617	1.097	1.087
intracellular	A0A444YXB6	332	S	1.636	0.0413735	Up	Protein SGT1 like B(predicted) OS=Arachis hypogaea OX=3818 GN=Ahy_B05g073887 PE=3 SV=1	Ahy_B05g073887	1	KSFVESNGTVLSTNWK	7	S2	0.000463808	8	1877.87	0.674	0.716	0.904	1.61	1.075	1.069
intracellular	A0A444ZWP4	241	S	1.981	0.0359389	Up	40S ribosomal protein S6 OS=Arachis hypogaea OX=3818 GN=Ahy_B03g063204 PE=3 SV=1	Ahy_B03g063204	1	RSKLSSAAAK	1	S6	0.161182	1	1258.5	0.656	0.472	0.827	1.683	1.02	1.17
intracellular	A0A445DQ58	158	S	1.552	0.0370585	Up	UTP--glucose-1-phosphate uridylyltransferase OS=Arachis hypogaea OX=3818 GN=Ahy_A03g011249 PE=3 SV=1	Ahy_A03g011249	1	YKSSNIEIHTFNQSQYPR	6	S3	2.68664e-07	6	2292.04	0.896	0.718	0.758	1.509	1.183	0.989
intracellular	A0A445C479	887	T	1.539	0.00494131	Up	Protein argonaute 4A(predicted) OS=Arachis hypogaea OX=3818 GN=Ahy_A07g031552 PE=3 SV=1	Ahy_A07g031552	0.981	SETSSSHGGLTAAGAVPVPQLPK	5	T11	1.09388e-07	7	2351.07	0.883	0.684	0.745	1.175	1.232	1.151
intracellular	A0A444ZWP4	240	S	1.981	0.0359389	Up	40S ribosomal protein S6 OS=Arachis hypogaea OX=3818 GN=Ahy_B03g063204 PE=3 SV=1	Ahy_B03g063204	1	RSKLSSAAAK	1	S5	0.161182	1	1258.5	0.656	0.472	0.827	1.683	1.02	1.17
intracellular	A0A445AGT6	572	S	0.468	0.0459564	Down	Putative TPR repeat-containing protein(predicted) OS=Arachis hypogaea OX=3818 GN=Ahy_B02g059439 PE=4 SV=1	Ahy_B02g059439	0.997	KEMSEHDVPVSYSGSGVPEK	6	S15	1.43233e-07	12	2257.97	2.026	1.058	1.375	0.614	0.961	0.514
intracellular	A0A444ZWP4	231	S	2.283	0.000508149	Up	40S ribosomal protein S6 OS=Arachis hypogaea OX=3818 GN=Ahy_B03g063204 PE=3 SV=1	Ahy_B03g063204	1	ERRSESLAK	13	S6	0.00514497	7	1235.52	0.584	0.514	0.679	1.376	1.33	1.351
intracellular	A0A444YHY9	111	T	1.922	0.00877232	Up	NPL4-like protein 1 (Fragment)(predicted) OS=Arachis hypogaea OX=3818 GN=Ahy_B06g080449 PE=3 SV=1	Ahy_B06g080449	1	KMTMDDLIAK	6	T3	4.52342e-06	6	1245.56	0.768	0.654	0.647	1.385	1.559	1.033
intracellular	A0A444YX55	32	S	0.322	0.00521779	Down	BZIP domain-containing protein OS=Arachis hypogaea OX=3818 GN=Ahy_B05g073841 PE=4 SV=1	Ahy_B05g073841	1	RSHSDTSFR	4	S4	0.000123863	4	1172.48	1.763	2.072	3.282	0.691	0.873	0.73
intracellular	A0A444Y6V3	280	T	1.841	0.0226488	Up	t-SNARE coiled-coil homology domain-containing protein OS=Arachis hypogaea OX=3818 GN=Ahy_B08g093737 PE=3 SV=1	Ahy_B08g093737	1	GTTALQGAK	3	T3	0.00514497	3	926.434	0.778	0.558	0.775	1.502	1.391	0.993
intracellular	A0A445DAD5	781	S	1.552	0.0318185	Up	ABC transporter B family member 20(predicted) OS=Arachis hypogaea OX=3818 GN=Ahy_A04g017220 PE=4 SV=1	Ahy_A04g017220	1	SHSQTFSR	10	S3	0.00814157	5	1029.41	0.79	0.639	0.911	1.129	1.07	1.432
intracellular	A0A445B7J2	207	S	2.315	0.0186411	Up	BAG-associated GRAM protein 1 isoform A(predicted) OS=Arachis hypogaea OX=3818 GN=Ahy_A10g049600 PE=3 SV=1	Ahy_A10g049600	1	INGFGGPSTR	2	S8	0.00213295	2	1086.46	0.516	0.637	0.703	2.018	1.139	1.139
intracellular	A0A445BQC1	36	T	1.783	0.00704464	Up	Cytochrome c oxidase subunit 5b-2 OS=Arachis hypogaea OX=3818 GN=Ahy_A09g046626 PE=4 SV=1	Ahy_A09g046626	0.962	FATAATASHSSTLLSR	1	T3	0.149889	1	1700.8	0.868	0.654	0.639	1.4	1.31	1.144
intracellular	A0A445DLX6	2812	S	1.924	0.0394008	Up	HECT-type E3 ubiquitin transferase OS=Arachis hypogaea OX=3818 GN=Ahy_A03g010371 PE=4 SV=1	Ahy_A03g010371	1	SLFGGSHR	2	S6	0.169382	2	940.404	0.612	0.84	0.61	1.824	1.011	1.132
intracellular	A0A445CCX5	41	S	1.97	0.0240064	Up	Methyltransferase OS=Arachis hypogaea OX=3818 GN=Ahy_A07g034760 PE=3 SV=1	Ahy_A07g034760	1	ATDLSGGSISAEK	2	S8	1.14857e-05	2	1315.58	0.724	0.723	0.687	1.62	1.639	0.944
intracellular	A0A0A7E0N9	216	S	2.679	0.00356995	Up	Abhydrolase_3 domain-containing protein(predicted) OS=Arachis hypogaea OX=3818 GN=Ahy_A10g049904 PE=2 SV=1	Ahy_A10g049904	1	VFVAGNSAGGNITHYVVSK	14	S7	8.65424e-10	8	1999.96	0.576	0.372	0.594	1.429	1.214	1.488
intracellular	A0A445DKG2	18	S	1.508	0.029751	Up	NAD(P)-bd_dom domain-containing protein OS=Arachis hypogaea OX=3818 GN=Ahy_A04g021463 PE=4 SV=1	Ahy_A04g021463	1	YNSYIR	25	S3	0.0855182	13	895.371	0.978	0.667	0.842	1.397	1.218	1.136
intracellular	A0A445DND4	33	S	2.187	0.002427	Up	C2 NT-type domain-containing protein OS=Arachis hypogaea OX=3818 GN=Ahy_A03g010753 PE=3 SV=1	Ahy_A03g010753	1	RTASLVLPR	6	S4	0.00113205	8	1092.59	0.678	0.578	0.676	1.699	1.304	1.222
intracellular	A0A445DND4	66	S	2.847	0.000240016	Up	C2 NT-type domain-containing protein OS=Arachis hypogaea OX=3818 GN=Ahy_A03g010753 PE=3 SV=1	Ahy_A03g010753	1	RLSLSPWR	7	S5	0.0640678	7	1174.52	0.627	0.47	0.521	1.519	1.529	1.559
intracellular	A0A444YF54	94	T	1.77	0.00018226	Up	Calcium-dependent protein kinase 9 isoform A(predicted) OS=Arachis hypogaea OX=3818 GN=Ahy_B07g088672 PE=4 SV=1	Ahy_B07g088672	0.997	SDTILGKPLEDVR	8	T3	6.6181e-06	8	1522.75	0.695	0.727	0.675	1.257	1.303	1.151
intracellular	A0A445DND4	64	S	2.847	0.000240016	Up	C2 NT-type domain-containing protein OS=Arachis hypogaea OX=3818 GN=Ahy_A03g010753 PE=3 SV=1	Ahy_A03g010753	1	RLSLSPWR	7	S3	0.0640678	7	1174.52	0.627	0.47	0.521	1.519	1.529	1.559
intracellular	T2B9M0	295	S	1.501	0.00811985	Up	Fructose-bisphosphate aldolase OS=Arachis hypogaea OX=3818 GN=Ahy_A07g032979 PE=2 SV=1	Ahy_A07g032979	1	KPWSLSFSFGR	2	S8	0.00130863	3	1391.65	0.753	0.879	0.773	1.116	1.37	1.123
intracellular	A0A445DKG2	10	T	1.977	0.0215733	Up	NAD(P)-bd_dom domain-containing protein OS=Arachis hypogaea OX=3818 GN=Ahy_A04g021463 PE=4 SV=1	Ahy_A04g021463	1	SKTIKLER	12	T3	0.0034472	12	1054.57	0.914	0.618	0.613	1.804	1.19	1.247
intracellular	A0A445DND4	375	S	1.678	0.00713015	Up	C2 NT-type domain-containing protein OS=Arachis hypogaea OX=3818 GN=Ahy_A03g010753 PE=3 SV=1	Ahy_A03g010753	1	GVEVQEKEEDGGESEKPLPVK	2	S14	1.18576e-06	2	2363.1	0.702	0.791	0.781	1.519	1.144	1.153
intracellular	A0A445E0J4	16	S	1.618	0.0170496	Up	Calcium-transporting ATPase OS=Arachis hypogaea OX=3818 GN=Ahy_A03g015502 PE=3 SV=1	Ahy_A03g015502	1	DRSIEALSR	5	S3	0.000817175	5	1126.53	0.686	0.711	0.848	1.467	1.069	1.097
intracellular	A0A445DND4	85	S	2.041	0.0332651	Up	C2 NT-type domain-containing protein OS=Arachis hypogaea OX=3818 GN=Ahy_A03g010753 PE=3 SV=1	Ahy_A03g010753	1	APPTTQSPGETR	5	S7	8.55487e-05	5	1321.58	0.906	0.489	0.632	1.789	1.182	1.166
intracellular	A0A445EKM7	714	S	1.659	0.00280129	Up	Dynamin GTPase OS=Arachis hypogaea OX=3818 GN=Ahy_A01g000598 PE=3 SV=1	Ahy_A01g000598	1	QSLSDGSLDTMAR	12	S4	9.97534e-06	6	1460.61	0.778	0.743	0.678	1.301	1.285	1.063
intracellular	A0A445CWQ9	44	T	1.806	0.0415281	Up	Aspartate--tRNA ligase OS=Arachis hypogaea OX=3818 GN=Ahy_A06g030553 PE=3 SV=1	Ahy_A06g030553	1	RQETAIASATSK	3	T4	0.0596057	3	1342.64	0.81	0.56	0.801	1.723	1.035	1.163
intracellular	A0A445C9N8	10	S	2.295	0.0259454	Up	Methyltransferase OS=Arachis hypogaea OX=3818 GN=Ahy_A07g033501 PE=3 SV=1	Ahy_A07g033501	1	GVSGVRTPEHNHDSWESHNK	8	S3	0.000463808	8	2432.98	0.569	0.76	0.547	1.735	1.659	0.911
intracellular	A0A445C9N8	60	S	1.693	0.00444227	Up	Methyltransferase OS=Arachis hypogaea OX=3818 GN=Ahy_A07g033501 PE=3 SV=1	Ahy_A07g033501	0.996	LLFSDNSHSK	5	S7	0.00708913	6	1227.54	0.764	0.727	0.77	1.506	1.186	1.135
intracellular	A0A445DND4	310	S	3.097	0.0011948	Up	C2 NT-type domain-containing protein OS=Arachis hypogaea OX=3818 GN=Ahy_A03g010753 PE=3 SV=1	Ahy_A03g010753	0.997	TSFSMPSPR	8	S2	0.0104019	5	1169.41	0.547	0.423	0.55	1.699	1.753	1.256
intracellular	A0A445BCC1	1608	S	1.558	0.0358245	Up	ABC transporter C family member 2(predicted) OS=Arachis hypogaea OX=3818 GN=Ahy_A10g051313 PE=4 SV=1	Ahy_A10g051313	1	LHQSDFDFDDR	8	S4	2.26228e-06	8	1474.56	0.93	0.798	0.608	1.37	1.054	1.216
intracellular	A0A445CIJ3	437	T	1.547	0.0219334	Up	RanBD1 domain-containing protein OS=Arachis hypogaea OX=3818 GN=Ahy_A07g037366 PE=4 SV=1	Ahy_A07g037366	1	DKGGGAATSTTALKTPENSPK	57	T15	2.5304e-15	11	2111	0.933	0.767	0.731	1.495	1.132	1.133
intracellular	A0A444X3C5	164	S	1.66	0.0234664	Up	Abhydrolase_3 domain-containing protein(predicted) OS=Arachis hypogaea OX=3818 GN=Ahy_B10g103163 PE=4 SV=1	Ahy_B10g103163	1	LFVAGSSAGGNITHTLVSQIGK	5	S6	4.03406e-07	7	2317.1	0.918	0.563	0.769	1.264	1.309	1.161
intracellular	A0A444WNZ2	54	S	0.248	0.000108445	Down	Brix domain-containing protein OS=Arachis hypogaea OX=3818 GN=Ahy_Scaffold8g108416 PE=3 SV=1	Ahy_Scaffold8g108416	1	DVELDDSPIFR	6	S7	0.000248544	6	1385.6	3.209	2.553	2.717	0.783	0.684	0.636
intracellular	A0A444YFA1	207	S	1.569	0.0235695	Up	RNA-binding protein Musashi like Rbp6(predicted) OS=Arachis hypogaea OX=3818 GN=Ahy_B07g088748 PE=4 SV=1	Ahy_B07g088748	0.991	TSSYLNSYAQGFNINPIGGYGVR	14	S3	6.30207e-09	10	2558.17	0.826	0.629	0.904	1.134	1.162	1.406
intracellular	A0A444ZWP4	237	S	1.981	0.0359389	Up	40S ribosomal protein S6 OS=Arachis hypogaea OX=3818 GN=Ahy_B03g063204 PE=3 SV=1	Ahy_B03g063204	1	RSKLSSAAAK	1	S2	0.161182	1	1258.5	0.656	0.472	0.827	1.683	1.02	1.17
intracellular	A0A445B322	182	S	1.653	0.0294415	Up	V-SNARE domain-containing protein OS=Arachis hypogaea OX=3818 GN=Ahy_A10g047610 PE=3 SV=1	Ahy_A10g047610	1	QSLLHAHNTLHGVDDNIGKSK	9	S20	0.0175823	9	2364.15	0.859	0.744	0.652	1.554	1.155	1.018
intracellular	A0A445AN89	1802	S	1.757	0.027128	Up	Enhancer of mRNA-decapping protein 4 isoform A(predicted) OS=Arachis hypogaea OX=3818 GN=Ahy_B01g051986 PE=3 SV=1	Ahy_B01g051986	1	KLSDFR	18	S3	0.128488	6	845.392	0.709	0.747	0.656	1.496	1.32	0.895
intracellular	A0A445AN89	623	S	1.833	0.0299662	Up	Enhancer of mRNA-decapping protein 4 isoform A(predicted) OS=Arachis hypogaea OX=3818 GN=Ahy_B01g051986 PE=3 SV=1	Ahy_B01g051986	1	SSQSNLGDHVGDQSINDYSVDR	5	S4	1.18843e-10	11	2473.03	0.701	0.804	0.573	1.326	1.552	0.932
intracellular	A0A444Y4T5	29	T	1.537	0.0113974	Up	Usp domain-containing protein OS=Arachis hypogaea OX=3818 GN=Ahy_B08g092864 PE=4 SV=1	Ahy_B08g092864	1	IHHPSAAVAASTPTPTAGAR	62	T12	7.24221e-13	54	2072.93	0.912	0.695	0.74	1.32	1.19	1.098
intracellular	A0A445CUQ5	387	S	1.527	0.0350155	Up	Dynamin-related protein 1E(predicted) OS=Arachis hypogaea OX=3818 GN=Ahy_A06g029976 PE=3 SV=1	Ahy_A06g029976	1	HLSLQNVR	3	S3	0.00373038	3	1046.51	0.863	0.82	0.672	1.47	1.037	1.09
intracellular	A0A444XVW0	36	S	1.528	0.0113639	Up	40S ribosomal protein S3a OS=Arachis hypogaea OX=3818 GN=Ahy_B09g100152 PE=3 SV=1	Ahy_B09g100152	1	APSVFQVK	8	S3	0.00134276	8	955.465	0.921	0.801	0.661	1.214	1.248	1.179
intracellular	A0A445BSW9	79	S	2.312	0.00992984	Up	ras-related protein RABA5b(predicted) OS=Arachis hypogaea OX=3818 GN=Ahy_A07g035319 PE=4 SV=1	Ahy_A07g035319	1	AVTSAYYR	6	S4	0.0137877	6	1010.43	0.857	0.689	0.602	1.334	2.159	1.474
intracellular	A0A445E2W4	68	T	4.372	0.00562327	Up	DNA helicase OS=Arachis hypogaea OX=3818 GN=Ahy_A03g016326 PE=3 SV=1	Ahy_A03g016326	1	FAAAADATPTPSR	8	T10	5.05536e-06	2	1435.57	0.305		0.354	1.678	1.602	1.042
intracellular	A0A445AV19	942	T	0.594	0.00565642	Down	Plasma membrane ATPase OS=Arachis hypogaea OX=3818 GN=Ahy_B01g055062 PE=3 SV=1	Ahy_B01g055062	1	GLDIDTIQQHYTV	10	T6	0.0445635	6	1662.68	1.251	1.332	1.258	0.908	0.661	0.711
intracellular	A0A445DN22	405	S	2.43	0.0129335	Up	RING-type domain-containing protein OS=Arachis hypogaea OX=3818 GN=Ahy_A03g010646 PE=4 SV=1	Ahy_A03g010646	0.996	SNSFQQSTPSHTGYDNAVSTSAESSPGGLYDHK	6	S3	6.78838e-12	4	3536.49	0.531	0.42	0.754	1.697	1.345	1.101
intracellular	A0A445DHT1	948	T	0.553	0.0300403	Down	Plasma membrane ATPase OS=Arachis hypogaea OX=3818 GN=Ahy_A04g020463 PE=3 SV=1	Ahy_A04g020463	1	GLDIDTIQQHYTV	10	T6	0.0445635	6	1662.68	1.472	1.191	1.36	0.955	0.519	0.751
intracellular	A0A445DL13	373	S	1.522	0.0395885	Up	Nudix hydrolase domain-containing protein OS=Arachis hypogaea OX=3818 GN=Ahy_A04g021623 PE=4 SV=1	Ahy_A04g021623	0.994	RHSESILNSHPHGNK	3	S3	0.0425392	3	1792.82	0.88	0.68	0.789	1.479	1.039	1.058
intracellular	A0A445AN89	1809	S	1.833	0.0299662	Up	Enhancer of mRNA-decapping protein 4 isoform A(predicted) OS=Arachis hypogaea OX=3818 GN=Ahy_B01g051986 PE=3 SV=1	Ahy_B01g051986	1	SSQSNLGDHVGDQSINDYSVDR	5	S4	1.18843e-10	11	2473.03	0.701	0.804	0.573	1.326	1.552	0.932
intracellular	A0A444X1S9	217	S	21.961	0.0145938	Up	Abhydrolase_3 domain-containing protein(predicted) OS=Arachis hypogaea OX=3818 GN=Ahy_B10g102421 PE=4 SV=1	Ahy_B10g102421	1	VFIAGNSAGGNITHYVVSQVGK	18	S7	1.36867e-10	10	2298.13	0.015	0.256	0.014	1.713	2.719	1.827
intracellular	A0A444Z0V9	169	T	0.38	0.00101826	Down	[RNA-polymerase]-subunit kinase OS=Arachis hypogaea OX=3818 GN=Ahy_A05g022906 PE=3 SV=1	Ahy_A05g022906	1	FTHQVFAR	33	T2	0.0740354	7	1085.49	1.638	1.35	1.507	0.677	0.549	0.482
intracellular	A0A445AV19	931	S	2.329	0.0447209	Up	Plasma membrane ATPase OS=Arachis hypogaea OX=3818 GN=Ahy_B01g055062 PE=3 SV=1	Ahy_B01g055062	1	GHVESVVK	3	S5	0.00174927	3	934.439	0.719	0.616	0.432	1.742	1.563	0.811
intracellular	A0A445CPK9	905	S	1.775	0.0458476	Up	Plasma membrane ATPase OS=Arachis hypogaea OX=3818 GN=Ahy_A06g027746 PE=3 SV=1	Ahy_A06g027746	1	SSSWIAEQAR	3	S3	0.00347926	3	1214.52	0.744	0.645	0.853	1.759	1.257	0.963
intracellular	A0A445BR85	347	S	1.695	0.000209783	Up	WAT1-related protein OS=Arachis hypogaea OX=3818 GN=Ahy_A08g037582 PE=3 SV=1	Ahy_A08g037582	1	FASQSQHVIASGPEHSSIRPASHAK	9	S5	4.9759e-05	6	2789.26	0.743	0.746	0.799	1.378	1.233	1.267
intracellular	A0A445AN89	616	S	1.757	0.027128	Up	Enhancer of mRNA-decapping protein 4 isoform A(predicted) OS=Arachis hypogaea OX=3818 GN=Ahy_B01g051986 PE=3 SV=1	Ahy_B01g051986	1	KLSDFR	18	S3	0.128488	6	845.392	0.709	0.747	0.656	1.496	1.32	0.895
intracellular	A0A444Z0X4	20	S	1.969	0.00199097	Up	C2 domain-containing protein OS=Arachis hypogaea OX=3818 GN=Ahy_B05g075332 PE=4 SV=1	Ahy_B05g075332	1	FGTNSQQNIQLR	6	S5	2.37128e-06	6	1485.68	0.665	0.727	0.69	1.607	1.306	1.186
intracellular	A0A444XUP6	158	T	1.635	0.0409738	Up	Vesicle-associated membrane protein 72(predicted) OS=Arachis hypogaea OX=3818 GN=Ahy_B09g099785 PE=3 SV=1	Ahy_B09g099785	1	AQITEVK	6	T4	0.0599649	6	868.418	0.765	0.614	0.87	1.499	1.216	0.963
intracellular	A0A444YSK4	22	S	1.956	0.00981006	Up	YSL6(predicted) OS=Arachis hypogaea OX=3818 GN=Ahy_B06g084695 PE=4 SV=1	Ahy_B06g084695	1	NSPSVSEHVPEWK	6	S4	0.00022159	6	1575.68	0.814	0.702	0.634	1.644	1.473	1.089
intracellular	A0A445BMH6	291	S	0.461	0.0406575	Down	Lipoxygenase OS=Arachis hypogaea OX=3818 GN=Ahy_A09g045482 PE=3 SV=1	Ahy_A09g045482	0.996	SASQNVIPQLQSALPLVGK	5	S3	2.55127e-05	6	2030.07		1.784	1.185	0.529	0.715	0.807
intracellular	A0A445ARV9	155	S	2.75	0.0222959	Up	Protein kinase domain-containing protein OS=Arachis hypogaea OX=3818 GN=Ahy_A01g003036 PE=3 SV=1	Ahy_A01g003036	1	SALLHSQPK	13	S6	0.000179515	8	1060.52	0.73	0.631	0.52	2.151		1.298
intracellular	A0A445E3G1	438	S	1.632	0.0184042	Up	Protein kinase domain-containing protein OS=Arachis hypogaea OX=3818 GN=Ahy_A03g016495 PE=4 SV=1	Ahy_A03g016495	1	DSTNNNGNKSFAFGTR	3	S10	9.11918e-06	3	1810.74	0.727	0.737	0.821	1.209	1.513	1.006
intracellular	A0A445D2W2	18	S	0.504	0.00403515	Down	Malic enzyme OS=Arachis hypogaea OX=3818 GN=Ahy_A05g023259 PE=3 SV=1	Ahy_A05g023259	1	ALREGESVLDLSPR	6	S12	2.99968e-05	6	1621.79	1.517	1.187	1.296	0.702	0.755	0.558
intracellular	A0A445E3G1	884	S	1.613	0.0152371	Up	Protein kinase domain-containing protein OS=Arachis hypogaea OX=3818 GN=Ahy_A03g016495 PE=4 SV=1	Ahy_A03g016495	1	ISFSANR	6	S2	0.02205	6	874.382	0.799	0.793	0.696	1.349	1.358	0.984
intracellular	A0A445B866	179	S	0.225	0.00628808	Down	Abhydrolase_3 domain-containing protein OS=Arachis hypogaea OX=3818 GN=Ahy_A10g049905 PE=4 SV=1	Ahy_A10g049905	1	DGGVELLHSPPVFYPPSDVK	5	S9	2.84491e-10	5	2233.06	3.402	2.699		0.704		0.671
intracellular	A0A444WV24	528	S	3.116	0.0116048	Up	Conserved oligomeric Golgi complex subunit 6 OS=Arachis hypogaea OX=3818 GN=Ahy_Scaffold1g107273 PE=3 SV=1	Ahy_Scaffold1g107273	1	MSSDSGQLTR	1	S2	0.00315821	7	1161.46	0.417	0.371	0.689	2.111	1.233	1.258
intracellular	A0A445E7N3	268	T	1.647	0.0322067	Up	t-SNARE coiled-coil homology domain-containing protein OS=Arachis hypogaea OX=3818 GN=Ahy_A02g005706 PE=3 SV=1	Ahy_A02g005706	0.996	AHSFVHTGTER	3	T9	0.0377166	5	1401.53	0.725	0.741	0.683	1.538	0.953	1.049
intracellular	A0A444Z1T3	962	S	1.524	0.0247116	Up	Peptidase S59 domain-containing protein OS=Arachis hypogaea OX=3818 GN=Ahy_B05g075683 PE=4 SV=1	Ahy_B05g075683	1	QVPNGSSEVHSPQK	12	S11	3.59063e-06	12	1574.68	0.738	0.689	0.931	1.373	1.177	1.044
intracellular	A0A444Z1T3	901	S	1.625	0.0428766	Up	Peptidase S59 domain-containing protein OS=Arachis hypogaea OX=3818 GN=Ahy_B05g075683 PE=4 SV=1	Ahy_B05g075683	1	ASPFKDR	13	S2	0.0478122	13	900.398	0.724	0.91	0.619	1.527	1.102	1.032
intracellular	A0A445ARV9	316	T	2.473	0.00114271	Up	Protein kinase domain-containing protein OS=Arachis hypogaea OX=3818 GN=Ahy_A01g003036 PE=3 SV=1	Ahy_A01g003036	0.991	ASDVGQTGTGSLDDEDDEVDVSGDFEHV	4	T9	3.83636e-09	6	2975.16	0.596	0.661	0.567	1.414		1.593
intracellular	A0A444WV44	676	S	2.292	0.0253164	Up	AP-4 complex subunit epsilon OS=Arachis hypogaea OX=3818 GN=Ahy_Scaffold1g107287 PE=3 SV=1	Ahy_Scaffold1g107287	1	SQDQHESIQHGLR	5	S7	6.15136e-05	5	1614.7	0.624	0.354	0.775	1.517	1.384	1.117
localization	A0A445BSW9	183	S	2.991	0.0308212	Up	ras-related protein RABA5b(predicted) OS=Arachis hypogaea OX=3818 GN=Ahy_A07g035319 PE=4 SV=1	Ahy_A07g035319	0.996	KVLSSDSHKAELSANR	4	S4	1.9669e-05	6	1901.85	0.713	0.584	0.643	1.4	3.189	1.213
localization	A0A445AV19	942	T	0.594	0.00565642	Down	Plasma membrane ATPase OS=Arachis hypogaea OX=3818 GN=Ahy_B01g055062 PE=3 SV=1	Ahy_B01g055062	1	GLDIDTIQQHYTV	10	T6	0.0445635	6	1662.68	1.251	1.332	1.258	0.908	0.661	0.711
localization	A0A445E7N3	268	T	1.647	0.0322067	Up	t-SNARE coiled-coil homology domain-containing protein OS=Arachis hypogaea OX=3818 GN=Ahy_A02g005706 PE=3 SV=1	Ahy_A02g005706	0.996	AHSFVHTGTER	3	T9	0.0377166	5	1401.53	0.725	0.741	0.683	1.538	0.953	1.049
localization	A0A444ZB47	215	T	0.427	0.00215431	Down	V-ATPase 69 kDa subunit OS=Arachis hypogaea OX=3818 GN=Ahy_A04g021649 PE=3 SV=1	Ahy_A04g021649	1	FTMLQTWPVRTPRPVASK	8	T11	3.77972e-06	3	2195.12	1.37	1.141	1.702	0.567	0.612	0.622
localization	A0A445CD04	1134	S	2.24	0.0251181	Up	EH domain-containing protein 2 isoform D(predicted) OS=Arachis hypogaea OX=3818 GN=Ahy_A07g034886 PE=4 SV=1	Ahy_A07g034886	0.996	FDSISSTK	3	S5	0.00354437	5	1044.37	0.434	0.752	0.704	1.812	1.36	1.061
localization	A0A445AV19	931	S	2.329	0.0447209	Up	Plasma membrane ATPase OS=Arachis hypogaea OX=3818 GN=Ahy_B01g055062 PE=3 SV=1	Ahy_B01g055062	1	GHVESVVK	3	S5	0.00174927	3	934.439	0.719	0.616	0.432	1.742	1.563	0.811
localization	A0A445CPK9	905	S	1.775	0.0458476	Up	Plasma membrane ATPase OS=Arachis hypogaea OX=3818 GN=Ahy_A06g027746 PE=3 SV=1	Ahy_A06g027746	1	SSSWIAEQAR	3	S3	0.00347926	3	1214.52	0.744	0.645	0.853	1.759	1.257	0.963
localization	A0A445DHT1	948	T	0.553	0.0300403	Down	Plasma membrane ATPase OS=Arachis hypogaea OX=3818 GN=Ahy_A04g020463 PE=3 SV=1	Ahy_A04g020463	1	GLDIDTIQQHYTV	10	T6	0.0445635	6	1662.68	1.472	1.191	1.36	0.955	0.519	0.751
localization	A0A445CD04	1062	S	1.611	0.0128049	Up	EH domain-containing protein 2 isoform D(predicted) OS=Arachis hypogaea OX=3818 GN=Ahy_A07g034886 PE=4 SV=1	Ahy_A07g034886	0.995	SDSMSSNRDFGLNNDK	55	S6	2.92399e-05	17	1946.7	0.76	0.865	0.693	1.456	1.21	1.069
localization	A0A444Y6V3	280	T	1.841	0.0226488	Up	t-SNARE coiled-coil homology domain-containing protein OS=Arachis hypogaea OX=3818 GN=Ahy_B08g093737 PE=3 SV=1	Ahy_B08g093737	1	GTTALQGAK	3	T3	0.00514497	3	926.434	0.778	0.558	0.775	1.502	1.391	0.993
localization	A0A445BSW9	79	S	2.312	0.00992984	Up	ras-related protein RABA5b(predicted) OS=Arachis hypogaea OX=3818 GN=Ahy_A07g035319 PE=4 SV=1	Ahy_A07g035319	1	AVTSAYYR	6	S4	0.0137877	6	1010.43	0.857	0.689	0.602	1.334	2.159	1.474
localization	A0A445BSW9	197	S	2.783	0.0224607	Up	ras-related protein RABA5b(predicted) OS=Arachis hypogaea OX=3818 GN=Ahy_A07g035319 PE=4 SV=1	Ahy_A07g035319	1	AELSANRVSLVNGAGSK	3	S9	9.08029e-06	6	1753.85	0.679	0.655	0.69	1.219	2.913	1.5
localization	A0A445C7A0	50	S	1.767	0.0487049	Up	Protein TIC110, chloroplastic isoform A(predicted) OS=Arachis hypogaea OX=3818 GN=Ahy_A07g032664 PE=4 SV=1	Ahy_A07g032664	0.996	TSSSSSPPPPSKPQR	3	S6	0.000270769	4	1619.74	0.934	0.692	0.559	1.605	1.267	0.989
localization	A0A444WQX5	130	S	2.516	0.0159345	Up	RanBD1 domain-containing protein OS=Arachis hypogaea OX=3818 GN=Ahy_Scaffold1g106630 PE=4 SV=1	Ahy_Scaffold1g106630	1	KLSPDVTNK	6	S3	2.74297e-05	6	1081.53	0.57	0.647	0.695	1.041	1.609	2.16
localization	A0A445DND4	85	S	2.041	0.0332651	Up	C2 NT-type domain-containing protein OS=Arachis hypogaea OX=3818 GN=Ahy_A03g010753 PE=3 SV=1	Ahy_A03g010753	1	APPTTQSPGETR	5	S7	8.55487e-05	5	1321.58	0.906	0.489	0.632	1.789	1.182	1.166
localization	A0A445DND4	375	S	1.678	0.00713015	Up	C2 NT-type domain-containing protein OS=Arachis hypogaea OX=3818 GN=Ahy_A03g010753 PE=3 SV=1	Ahy_A03g010753	1	GVEVQEKEEDGGESEKPLPVK	2	S14	1.18576e-06	2	2363.1	0.702	0.791	0.781	1.519	1.144	1.153
localization	A0A445DND4	64	S	2.847	0.000240016	Up	C2 NT-type domain-containing protein OS=Arachis hypogaea OX=3818 GN=Ahy_A03g010753 PE=3 SV=1	Ahy_A03g010753	1	RLSLSPWR	7	S3	0.0640678	7	1174.52	0.627	0.47	0.521	1.519	1.529	1.559
localization	A0A444YX55	32	S	0.322	0.00521779	Down	BZIP domain-containing protein OS=Arachis hypogaea OX=3818 GN=Ahy_B05g073841 PE=4 SV=1	Ahy_B05g073841	1	RSHSDTSFR	4	S4	0.000123863	4	1172.48	1.763	2.072	3.282	0.691	0.873	0.73
localization	A0A445C0J8	805	S	1.816	0.0289956	Up	Dynamin GTPase OS=Arachis hypogaea OX=3818 GN=Ahy_A08g040720 PE=3 SV=1	Ahy_A08g040720	1	HSHSDGSLETMAR	12	S7	0.000298455	5	1587.57	0.655	0.722	0.593	1.574	1.098	0.905
localization	A0A445DND4	66	S	2.847	0.000240016	Up	C2 NT-type domain-containing protein OS=Arachis hypogaea OX=3818 GN=Ahy_A03g010753 PE=3 SV=1	Ahy_A03g010753	1	RLSLSPWR	7	S5	0.0640678	7	1174.52	0.627	0.47	0.521	1.519	1.529	1.559
localization	A0A445DND4	33	S	2.187	0.002427	Up	C2 NT-type domain-containing protein OS=Arachis hypogaea OX=3818 GN=Ahy_A03g010753 PE=3 SV=1	Ahy_A03g010753	1	RTASLVLPR	6	S4	0.00113205	8	1092.59	0.678	0.578	0.676	1.699	1.304	1.222
localization	A0A445BS41	900	T	1.685	0.000733042	Up	Putative WEB family protein(predicted) OS=Arachis hypogaea OX=3818 GN=Ahy_A08g037902 PE=3 SV=1	Ahy_A08g037902	1	SLVHVEHDEGGTSPESK	4	T12	2.56312e-07	4	1967.78	0.848	0.85	0.799	1.355		1.45
localization	A0A445BS41	901	S	1.84	0.0153973	Up	Putative WEB family protein(predicted) OS=Arachis hypogaea OX=3818 GN=Ahy_A08g037902 PE=3 SV=1	Ahy_A08g037902	1	EAHTADNLSSPKSLVHVEHDEGGTSPESK	1	S25	0.000379818	7	3298.33	0.762	0.874	0.634	1.447		1.338
localization	A0A445BS41	885	S	1.84	0.0153973	Up	Putative WEB family protein(predicted) OS=Arachis hypogaea OX=3818 GN=Ahy_A08g037902 PE=3 SV=1	Ahy_A08g037902	1	EAHTADNLSSPKSLVHVEHDEGGTSPESK	7	S9	0.000379818	7	3298.33	0.762	0.874	0.634	1.447		1.338
localization	A0A445BS41	240	S	2.117	0.0449985	Up	Putative WEB family protein(predicted) OS=Arachis hypogaea OX=3818 GN=Ahy_A08g037902 PE=3 SV=1	Ahy_A08g037902	1	DLQNDHSELDSPEINDAHVTR	13	S11	6.35284e-08	5	2485.06	0.638	0.974	0.616	1.836		1.308
localization	A0A445DND4	310	S	3.097	0.0011948	Up	C2 NT-type domain-containing protein OS=Arachis hypogaea OX=3818 GN=Ahy_A03g010753 PE=3 SV=1	Ahy_A03g010753	0.997	TSFSMPSPR	8	S2	0.0104019	5	1169.41	0.547	0.423	0.55	1.699	1.753	1.256
localization	A0A445BS41	867	S	1.77	0.0466677	Up	Putative WEB family protein(predicted) OS=Arachis hypogaea OX=3818 GN=Ahy_A08g037902 PE=3 SV=1	Ahy_A08g037902	1	ASESGQGGVNQTKSPR	16	S14	9.39608e-06	7	1682.75	0.678	0.962	0.677	1.534		1.2
localization	A0A445C0J8	796	S	2.514	0.0287716	Up	Dynamin GTPase OS=Arachis hypogaea OX=3818 GN=Ahy_A08g040720 PE=3 SV=1	Ahy_A08g040720	1	LPSEGGSMR	5	S7	0.040389	5	1013.41	0.762	0.408	0.36	1.732	1.052	1.063
localization	A0A445DND4	315	S	1.873	0.0260968	Up	C2 NT-type domain-containing protein OS=Arachis hypogaea OX=3818 GN=Ahy_A03g010753 PE=3 SV=1	Ahy_A03g010753	1	TSFSMPSPR	11	S7	0.000544389	9	1089.44	0.958	0.563	0.621	1.537	1.356	1.119
localization	A0A445BR85	347	S	1.695	0.000209783	Up	WAT1-related protein OS=Arachis hypogaea OX=3818 GN=Ahy_A08g037582 PE=3 SV=1	Ahy_A08g037582	1	FASQSQHVIASGPEHSSIRPASHAK	9	S5	4.9759e-05	6	2789.26	0.743	0.746	0.799	1.378	1.233	1.267
localization	A0A445B3Z7	858	S	1.947	0.00301066	Up	Protein kinase domain-containing protein OS=Arachis hypogaea OX=3818 GN=Ahy_A10g047996 PE=4 SV=1	Ahy_A10g047996	0.986	MTSTSSNVGLQMSNNQPLNSR	3	S3	3.38194e-06	4	2346.02	0.673	0.685	0.729	1.625	1.271	1.167
localization	A0A445DQ58	158	S	1.552	0.0370585	Up	UTP--glucose-1-phosphate uridylyltransferase OS=Arachis hypogaea OX=3818 GN=Ahy_A03g011249 PE=3 SV=1	Ahy_A03g011249	1	YKSSNIEIHTFNQSQYPR	6	S3	2.68664e-07	6	2292.04	0.896	0.718	0.758	1.509	1.183	0.989
localization	A0A444YSK4	22	S	1.956	0.00981006	Up	YSL6(predicted) OS=Arachis hypogaea OX=3818 GN=Ahy_B06g084695 PE=4 SV=1	Ahy_B06g084695	1	NSPSVSEHVPEWK	6	S4	0.00022159	6	1575.68	0.814	0.702	0.634	1.644	1.473	1.089
localization	A0A445BR85	345	S	2.254	0.0012454	Up	WAT1-related protein OS=Arachis hypogaea OX=3818 GN=Ahy_A08g037582 PE=3 SV=1	Ahy_A08g037582	0.997	FASQSQHVIASGPEHSSIRPASHAK	2	S3	2.59482e-14	26	2709.29	0.589	0.579	0.758	1.516	1.52	1.305
localization	A0A444WV59	359	S	1.808	0.00995381	Up	MFS domain-containing protein OS=Arachis hypogaea OX=3818 GN=Ahy_Scaffold1g107235 PE=4 SV=1	Ahy_Scaffold1g107235	1	SKDNLGFR	15	S1	0.0210434	15	1016.46	0.825	0.779	0.624	1.604	1.252	1.172
localization	A0A444ZGE9	212	S	0.366	0.0284689	Down	Plasma membrane-associated cation-binding protein 1(predicted) OS=Arachis hypogaea OX=3818 GN=Ahy_B04g070361 PE=4 SV=1	Ahy_B04g070361	1	SAEEVAKEEEKPAEAAAATTSAEK	7	S21	4.21729e-10	12	2527.14	1.481	1.353	1.523	0.765	0.572	0.257
localization	A0A444WV59	383	T	1.82	0.0470866	Up	MFS domain-containing protein OS=Arachis hypogaea OX=3818 GN=Ahy_Scaffold1g107235 PE=4 SV=1	Ahy_Scaffold1g107235	1	SSFAHGNAVETPR	33	T11	3.3418e-07	42	1452.63	0.671	0.952	0.59	1.696	1.336	0.995
localization	A0A445DE08	1561	S	2.012	0.0155373	Up	SEC7 domain-containing protein OS=Arachis hypogaea OX=3818 GN=Ahy_A04g018570 PE=4 SV=1	Ahy_A04g018570	1	ASTAEEDNDPADESSSPNNLESFR	28	S16	1.10388e-08	18	2663.03	0.612	0.569	0.843	1.686	1.106	1.281
localization	A0A444WV24	528	S	3.116	0.0116048	Up	Conserved oligomeric Golgi complex subunit 6 OS=Arachis hypogaea OX=3818 GN=Ahy_Scaffold1g107273 PE=3 SV=1	Ahy_Scaffold1g107273	1	MSSDSGQLTR	1	S2	0.00315821	7	1161.46	0.417	0.371	0.689	2.111	1.233	1.258
localization	A0A444WV59	374	S	1.502	0.0363059	Up	MFS domain-containing protein OS=Arachis hypogaea OX=3818 GN=Ahy_Scaffold1g107235 PE=4 SV=1	Ahy_Scaffold1g107235	0.998	SSFAHGNAVETPR	81	S2	2.85249e-07	39	1453.61	0.953	0.759	0.76	1.501	1.152	1.059
localization	A0A445EKM7	714	S	1.659	0.00280129	Up	Dynamin GTPase OS=Arachis hypogaea OX=3818 GN=Ahy_A01g000598 PE=3 SV=1	Ahy_A01g000598	1	QSLSDGSLDTMAR	12	S4	9.97534e-06	6	1460.61	0.778	0.743	0.678	1.301	1.285	1.063
localization	A0A445BG82	173	S	0.461	0.0178959	Down	ABC transporter domain-containing protein OS=Arachis hypogaea OX=3818 GN=Ahy_A09g042531 PE=4 SV=1	Ahy_A09g042531	1	LSHGLSGGEHR	2	S6	0.0198817	2	1229.54	1.836	1.401	1.578	0.899	0.831	0.488
localization	A0A445D2T1	244	S	2.18	0.0158931	Up	Golgin candidate 1-like protein(predicted) OS=Arachis hypogaea OX=3818 GN=Ahy_A05g023250 PE=4 SV=1	Ahy_A05g023250	1	TEISPQK	9	S4	0.00859971	9	882.397	0.651	0.633	0.625	1.93	1.163	1.068
localization	A0A445B322	182	S	1.653	0.0294415	Up	V-SNARE domain-containing protein OS=Arachis hypogaea OX=3818 GN=Ahy_A10g047610 PE=3 SV=1	Ahy_A10g047610	1	QSLLHAHNTLHGVDDNIGKSK	9	S20	0.0175823	9	2364.15	0.859	0.744	0.652	1.554	1.155	1.018
localization	A0A445D2T1	651	S	2.039	0.0300376	Up	Golgin candidate 1-like protein(predicted) OS=Arachis hypogaea OX=3818 GN=Ahy_A05g023250 PE=4 SV=1	Ahy_A05g023250	1	RASTSWEDETEIK	5	S3	8.00416e-08	5	1631.69	0.706	0.619	0.679	1.885	0.944	1.258
localization	A0A445BQC1	36	T	1.783	0.00704464	Up	Cytochrome c oxidase subunit 5b-2 OS=Arachis hypogaea OX=3818 GN=Ahy_A09g046626 PE=4 SV=1	Ahy_A09g046626	0.962	FATAATASHSSTLLSR	1	T3	0.149889	1	1700.8	0.868	0.654	0.639	1.4	1.31	1.144
localization	A0A444Z1T3	962	S	1.524	0.0247116	Up	Peptidase S59 domain-containing protein OS=Arachis hypogaea OX=3818 GN=Ahy_B05g075683 PE=4 SV=1	Ahy_B05g075683	1	QVPNGSSEVHSPQK	12	S11	3.59063e-06	12	1574.68	0.738	0.689	0.931	1.373	1.177	1.044
localization	A0A444Z1T3	901	S	1.625	0.0428766	Up	Peptidase S59 domain-containing protein OS=Arachis hypogaea OX=3818 GN=Ahy_B05g075683 PE=4 SV=1	Ahy_B05g075683	1	ASPFKDR	13	S2	0.0478122	13	900.398	0.724	0.91	0.619	1.527	1.102	1.032
localization	A0A445A9F0	84	S	1.827	0.0237276	Up	MFS domain-containing protein OS=Arachis hypogaea OX=3818 GN=Ahy_B03g068351 PE=3 SV=1	Ahy_B03g068351	1	GYASSGEEPQSR	7	S4	0.000171506	13	1347.52	0.957	0.646	0.616	1.623	1.279	1.153
localization	A0A445BCC1	1608	S	1.558	0.0358245	Up	ABC transporter C family member 2(predicted) OS=Arachis hypogaea OX=3818 GN=Ahy_A10g051313 PE=4 SV=1	Ahy_A10g051313	1	LHQSDFDFDDR	8	S4	2.26228e-06	8	1474.56	0.93	0.798	0.608	1.37	1.054	1.216
localization	A0A445CIZ1	65	S	1.923	0.0268087	Up	t-SNARE coiled-coil homology domain-containing protein OS=Arachis hypogaea OX=3818 GN=Ahy_A06g025882 PE=4 SV=1	Ahy_A06g025882	1	GKASAVAINAEIR	13	S4	7.90207e-08	13	1379.7	0.747	0.638	0.698	1.833	1.132	1.04
localization	A0A445D098	1085	T	1.748	0.0224504	Up	Guanine nucleotide exchange factor SPIKE 1(predicted) OS=Arachis hypogaea OX=3818 GN=Ahy_A05g022282 PE=3 SV=1	Ahy_A05g022282	1	QEVRPQGTPDNGYLWQR	29	T8	0.000338156	9	2123.97	0.791	0.594	0.855	1.565	1.273	1.078
localization	A0A445CIJ3	437	T	1.547	0.0219334	Up	RanBD1 domain-containing protein OS=Arachis hypogaea OX=3818 GN=Ahy_A07g037366 PE=4 SV=1	Ahy_A07g037366	1	DKGGGAATSTTALKTPENSPK	57	T15	2.5304e-15	11	2111	0.933	0.767	0.731	1.495	1.132	1.133
localization	A0A445E0J4	16	S	1.618	0.0170496	Up	Calcium-transporting ATPase OS=Arachis hypogaea OX=3818 GN=Ahy_A03g015502 PE=3 SV=1	Ahy_A03g015502	1	DRSIEALSR	5	S3	0.000817175	5	1126.53	0.686	0.711	0.848	1.467	1.069	1.097
localization	A0A445C3I9	128	S	1.77	0.000583961	Up	t-SNARE coiled-coil homology domain-containing protein OS=Arachis hypogaea OX=3818 GN=Ahy_A07g031287 PE=3 SV=1	Ahy_A07g031287	1	LPNSHQADTSNQYTANHNDDFIESESDR	19	S4	7.50635e-16	14	3285.34	0.75	0.694	0.726	1.411	1.251	1.179
localization	A0A445CT40	80	T	1.756	0.0159451	Up	Calcium load-activated calcium channel OS=Arachis hypogaea OX=3818 GN=Ahy_A06g029322 PE=3 SV=1	Ahy_A06g029322	1	IDRVETSLK	6	T6	0.00469866	6	1140.57	0.753	0.668	0.743	1.617	1.097	1.087
localization	A0A445AX64	236	S	1.716	0.0320014	Up	WAT1-related protein(predicted) OS=Arachis hypogaea OX=3818 GN=Ahy_B01g055786 PE=4 SV=1	Ahy_B01g055786	1	RHSISVLNSR	18	S3	4.53205e-05	6	1248.62	0.721	0.795	0.752	1.667	1.257	0.967
localization	A0A444XUP6	158	T	1.635	0.0409738	Up	Vesicle-associated membrane protein 72(predicted) OS=Arachis hypogaea OX=3818 GN=Ahy_B09g099785 PE=3 SV=1	Ahy_B09g099785	1	AQITEVK	6	T4	0.0599649	6	868.418	0.765	0.614	0.87	1.499	1.216	0.963
localization	A0A445CNH9	8	S	1.979	0.00265692	Up	ACB domain-containing protein OS=Arachis hypogaea OX=3818 GN=Ahy_A06g027387 PE=3 SV=1	Ahy_A06g027387	0.996	GSSSLQYPDK	5	S3	0.00198707	16	1161.48	0.65	0.613	0.765	1.554	1.22	1.24
localization	A0A445CUQ5	387	S	1.527	0.0350155	Up	Dynamin-related protein 1E(predicted) OS=Arachis hypogaea OX=3818 GN=Ahy_A06g029976 PE=3 SV=1	Ahy_A06g029976	1	HLSLQNVR	3	S3	0.00373038	3	1046.51	0.863	0.82	0.672	1.47	1.037	1.09
localization	A0A445D296	181	S	1.51	0.0199375	Up	Syntaxin-18_N domain-containing protein OS=Arachis hypogaea OX=3818 GN=Ahy_A05g023043 PE=3 SV=1	Ahy_A05g023043	1	KDSIETPK	26	S3	0.00151518	18	997.46	0.841	0.762	0.832	1.471	1.036	1.171
localization	A0A445D098	1097	S	1.617	0.00664144	Up	Guanine nucleotide exchange factor SPIKE 1(predicted) OS=Arachis hypogaea OX=3818 GN=Ahy_A05g022282 PE=3 SV=1	Ahy_A05g022282	1	VNSQLSSPSQPYSLR	7	S3	6.07366e-05	18	1742.81	0.806	0.676	0.862	1.386	1.272	1.132
localization	A0A444YSZ2	16	S	6.818	0.000900491	Up	Aa_trans domain-containing protein OS=Arachis hypogaea OX=3818 GN=Ahy_B06g084857 PE=3 SV=1	Ahy_B06g084857	0.995	MGTQGPTDHNSHTNDSVDGK	5	S16	5.68067e-07	5	2088.83	0.208	0.193	0.221	1.966	1.319	0.956
localization	A0A445D098	1057	S	1.766	0.0155448	Up	Guanine nucleotide exchange factor SPIKE 1(predicted) OS=Arachis hypogaea OX=3818 GN=Ahy_A05g022282 PE=3 SV=1	Ahy_A05g022282	1	NPVGEAPASPK	22	S9	6.04798e-05	22	1146.52	0.717	0.63	0.88	1.588	1.18	1.165
localization	A0A445D098	90	S	2.114	0.00434674	Up	Guanine nucleotide exchange factor SPIKE 1(predicted) OS=Arachis hypogaea OX=3818 GN=Ahy_A05g022282 PE=3 SV=1	Ahy_A05g022282	1	GEDISEDDVPSTSGR	9	S5	9.08029e-06	9	1643.64	0.688	0.678	0.618	1.737	1.306	1.151
localization	A0A444Y907	29	S	3.866	0.00071091	Up	Malic enzyme(predicted) OS=Arachis hypogaea OX=3818 GN=Ahy_B08g094432 PE=3 SV=1	Ahy_B08g094432	1	DEVFASGR	3	S6	0.0262359	3	960.382	0.499	0.343	0.393	1.82	1.631	1.323
localization	A0A444Y907	819	S	2.503	0.0028805	Up	Malic enzyme(predicted) OS=Arachis hypogaea OX=3818 GN=Ahy_B08g094432 PE=3 SV=1	Ahy_B08g094432	1	MMSSQSDASASGNIESATGVAPK	11	S3	3.06119e-11	7	2305.97	0.716	0.502	0.499	1.626	1.428	1.243
localization	A0A444Y907	2121	T	1.919	0.00611732	Up	Malic enzyme(predicted) OS=Arachis hypogaea OX=3818 GN=Ahy_B08g094432 PE=3 SV=1	Ahy_B08g094432	1	TPTQVASHAQK	5	T3	3.22651e-06	6	1247.58	0.733	0.709	0.618	1.453	1.454	1.046
localization	A0A444WYZ8	713	S	1.831	0.0382039	Up	Potassium transporter OS=Arachis hypogaea OX=3818 GN=Ahy_B10g101261 PE=3 SV=1	Ahy_B10g101261	1	SLESDGDEDSDSEEGHYDSR	11	S4	1.70154e-09	8	2388.77	0.663	0.991	0.509	1.532	1.243	1.186
localization	A0A445CY76	341	S	2.123	0.00031823	Up	Peroxin-5 OS=Arachis hypogaea OX=3818 GN=Ahy_A05g021726 PE=3 SV=1	Ahy_A05g021726	1	MSRGELIIDDNQVK	11	S2	0.000243513	8	1697.79	0.681	0.674	0.582	1.485	1.319	1.309
localization	A0A445BT09	19	S	1.829	0.00933235	Up	Aa_trans domain-containing protein OS=Arachis hypogaea OX=3818 GN=Ahy_A08g038270 PE=3 SV=1	Ahy_A08g038270	1	NHHQSFDLSIDMHQQGGSK	124	S5	2.3617e-14	65	2245.94	0.773	0.727	0.629	1.512	1.344	1.038
localization	A0A445BVK3	81	T	1.643	0.0219986	Up	Ras domain-containing protein(predicted) OS=Arachis hypogaea OX=3818 GN=Ahy_A08g039201 PE=4 SV=1	Ahy_A08g039201	1	TITTAYYR	8	T3	0.022281	8	1068.48	0.811	0.719	0.761	1.575	1.165	1.024
metabolic process	A0A445DQ58	158	S	1.552	0.0370585	Up	UTP--glucose-1-phosphate uridylyltransferase OS=Arachis hypogaea OX=3818 GN=Ahy_A03g011249 PE=3 SV=1	Ahy_A03g011249	1	YKSSNIEIHTFNQSQYPR	6	S3	2.68664e-07	6	2292.04	0.896	0.718	0.758	1.509	1.183	0.989
metabolic process	A0A445DN07	172	S	1.863	0.00564731	Up	Eukaryotic translation initiation factor 4B1 isoform A(predicted) OS=Arachis hypogaea OX=3818 GN=Ahy_A03g010635 PE=4 SV=1	Ahy_A03g010635	1	KLPSSFDSGR	5	S5	0.00478901	5	1173.53	0.771	0.687	0.592	1.498	1.146	1.175
metabolic process	A0A445DN07	486	S	1.687	0.0160606	Up	Eukaryotic translation initiation factor 4B1 isoform A(predicted) OS=Arachis hypogaea OX=3818 GN=Ahy_A03g010635 PE=4 SV=1	Ahy_A03g010635	1	SSSISIEDSR	20	S3	0.00283037	9	1160.48	0.756	0.821	0.624	1.487	1.059	1.167
metabolic process	A0A444ZSZ3	150	S	0.593	0.0153444	Down	3'(2'),5'-bisphosphate nucleotidase OS=Arachis hypogaea OX=3818 GN=Ahy_B03g062042 PE=3 SV=1	Ahy_B03g062042	1	KESGQETLKR	1	S3	0.0399286	1	1255.6	1.304		1.258	0.807	0.711
metabolic process	A0A445CIJ3	437	T	1.547	0.0219334	Up	RanBD1 domain-containing protein OS=Arachis hypogaea OX=3818 GN=Ahy_A07g037366 PE=4 SV=1	Ahy_A07g037366	1	DKGGGAATSTTALKTPENSPK	57	T15	2.5304e-15	11	2111	0.933	0.767	0.731	1.495	1.132	1.133
metabolic process	A0A445CCX5	41	S	1.97	0.0240064	Up	Methyltransferase OS=Arachis hypogaea OX=3818 GN=Ahy_A07g034760 PE=3 SV=1	Ahy_A07g034760	1	ATDLSGGSISAEK	2	S8	1.14857e-05	2	1315.58	0.724	0.723	0.687	1.62	1.639	0.944
metabolic process	A0A445CYM5	256	S	2.146	0.0121847	Up	Resistance protein (Fragment)(predicted) OS=Arachis hypogaea OX=3818 GN=Ahy_A05g021857 PE=4 SV=1	Ahy_A05g021857	1	SEGSWSR	12	S4	0.0170531	12	888.325	0.558	0.677	0.643	1.784	1.201	1.045
metabolic process	A0A445BQC1	36	T	1.783	0.00704464	Up	Cytochrome c oxidase subunit 5b-2 OS=Arachis hypogaea OX=3818 GN=Ahy_A09g046626 PE=4 SV=1	Ahy_A09g046626	0.962	FATAATASHSSTLLSR	1	T3	0.149889	1	1700.8	0.868	0.654	0.639	1.4	1.31	1.144
metabolic process	A0A0A7E0N9	216	S	2.679	0.00356995	Up	Abhydrolase_3 domain-containing protein(predicted) OS=Arachis hypogaea OX=3818 GN=Ahy_A10g049904 PE=2 SV=1	Ahy_A10g049904	1	VFVAGNSAGGNITHYVVSK	14	S7	8.65424e-10	8	1999.96	0.576	0.372	0.594	1.429	1.214	1.488
metabolic process	A0A444WNZ2	54	S	0.248	0.000108445	Down	Brix domain-containing protein OS=Arachis hypogaea OX=3818 GN=Ahy_Scaffold8g108416 PE=3 SV=1	Ahy_Scaffold8g108416	1	DVELDDSPIFR	6	S7	0.000248544	6	1385.6	3.209	2.553	2.717	0.783	0.684	0.636
metabolic process	A0A445E434	333	S	0.657	0.0265949	Down	Protein kinase domain-containing protein OS=Arachis hypogaea OX=3818 GN=Ahy_A03g016701 PE=3 SV=1	Ahy_A03g016701	0.993	ETSVLSYVLMGIPDGNVSSK	1	S18	4.33842e-07	5	2176.02	1.32	1.08	1.298	0.647	0.907	0.874
metabolic process	T2B9M0	295	S	1.501	0.00811985	Up	Fructose-bisphosphate aldolase OS=Arachis hypogaea OX=3818 GN=Ahy_A07g032979 PE=2 SV=1	Ahy_A07g032979	1	KPWSLSFSFGR	2	S8	0.00130863	3	1391.65	0.753	0.879	0.773	1.116	1.37	1.123
metabolic process	A0A445B2F9	550	S	1.795	0.0435835	Up	Protein kinase domain-containing protein OS=Arachis hypogaea OX=3818 GN=Ahy_A10g047402 PE=3 SV=1	Ahy_A10g047402	1	DPSDSDRIVK	7	S5	0.00116124	7	1211.53	0.889	0.714	0.623	1.775	1.206	1.015
metabolic process	A0A445C9V3	1035	T	0.66	0.0365364	Down	Acetyl-CoA carboxylase OS=Arachis hypogaea OX=3818 GN=Ahy_A07g033568 PE=4 SV=1	Ahy_A07g033568	1	SLSELEMFTEDGENIDTPK	20	T17	0.000985116	8	2234.94	1.196	1.084	1.375	0.962	0.812	0.639
metabolic process	A0A445DNG7	898	S	2.248	0.042531	Up	26S proteasome non-ATPase regulatory subunit 1 homolog OS=Arachis hypogaea OX=3818 GN=Ahy_A03g010778 PE=3 SV=1	Ahy_A03g010778	1	DGDAMQVDSPVDK	122	S9	2.03283e-06	5	1456.57	0.884	0.405	0.58	1.876	1.278	1.048
metabolic process	A0A445DNG7	848	S	1.546	0.0174156	Up	26S proteasome non-ATPase regulatory subunit 1 homolog OS=Arachis hypogaea OX=3818 GN=Ahy_A03g010778 PE=3 SV=1	Ahy_A03g010778	0.997	LPTAVLSTSAK	6	S7	2.3328e-05	16	1167.6	0.82	0.685	0.867	1.433	1.151	1.083
metabolic process	A0A445B1V1	94	S	1.685	0.00952685	Up	Valyl-tRNA synthetase OS=Arachis hypogaea OX=3818 GN=Ahy_A10g047195 PE=3 SV=1	Ahy_A10g047195	1	QYSPTAVEK	4	S3	0.00068529	4	1102.48	0.866	0.74	0.585	1.215	1.221	1.255
metabolic process	A0A445BG06	52	S	2.242	0.00139199	Up	Longin domain-containing protein OS=Arachis hypogaea OX=3818 GN=Ahy_A09g042475 PE=3 SV=1	Ahy_A09g042475	0.996	TEEGAEEKPSEGSINR	5	S13	4.37128e-06	5	1812.76	0.639	0.731	0.556	1.472	1.58	1.266
metabolic process	A0A445AZE7	504	S	1.779	0.0108338	Up	CCR4-NOT transcription complex subunit 3(predicted) OS=Arachis hypogaea OX=3818 GN=Ahy_B01g056735 PE=3 SV=1	Ahy_B01g056735	1	VFSPSVVPGMQWRPGSPFQNQSDAIR	4	S16	6.43491e-08	4	2967.4	0.684	0.858	0.877	1.434		1.435
metabolic process	A0A445EIN1	336	S	2.746	0.0473323	Up	Protein kinase domain-containing protein OS=Arachis hypogaea OX=3818 GN=Ahy_A02g009970 PE=3 SV=1	Ahy_A02g009970	1	SHPAVENSDPKSGTEDDGSDLILEVK	2	S12	9.29728e-08	3	2819.26	0.762	0.2	0.536	1.298	1.545	1.27
metabolic process	A0A445CPK9	905	S	1.775	0.0458476	Up	Plasma membrane ATPase OS=Arachis hypogaea OX=3818 GN=Ahy_A06g027746 PE=3 SV=1	Ahy_A06g027746	1	SSSWIAEQAR	3	S3	0.00347926	3	1214.52	0.744	0.645	0.853	1.759	1.257	0.963
metabolic process	A0A445B3Z7	858	S	1.947	0.00301066	Up	Protein kinase domain-containing protein OS=Arachis hypogaea OX=3818 GN=Ahy_A10g047996 PE=4 SV=1	Ahy_A10g047996	0.986	MTSTSSNVGLQMSNNQPLNSR	3	S3	3.38194e-06	4	2346.02	0.673	0.685	0.729	1.625	1.271	1.167
metabolic process	A0A445D2W2	18	S	0.504	0.00403515	Down	Malic enzyme OS=Arachis hypogaea OX=3818 GN=Ahy_A05g023259 PE=3 SV=1	Ahy_A05g023259	1	ALREGESVLDLSPR	6	S12	2.99968e-05	6	1621.79	1.517	1.187	1.296	0.702	0.755	0.558
metabolic process	A0A445B866	179	S	0.225	0.00628808	Down	Abhydrolase_3 domain-containing protein OS=Arachis hypogaea OX=3818 GN=Ahy_A10g049905 PE=4 SV=1	Ahy_A10g049905	1	DGGVELLHSPPVFYPPSDVK	5	S9	2.84491e-10	5	2233.06	3.402	2.699		0.704		0.671
metabolic process	A0A444XVW0	36	S	1.528	0.0113639	Up	40S ribosomal protein S3a OS=Arachis hypogaea OX=3818 GN=Ahy_B09g100152 PE=3 SV=1	Ahy_B09g100152	1	APSVFQVK	8	S3	0.00134276	8	955.465	0.921	0.801	0.661	1.214	1.248	1.179
metabolic process	A0A445DLX6	2812	S	1.924	0.0394008	Up	HECT-type E3 ubiquitin transferase OS=Arachis hypogaea OX=3818 GN=Ahy_A03g010371 PE=4 SV=1	Ahy_A03g010371	1	SLFGGSHR	2	S6	0.169382	2	940.404	0.612	0.84	0.61	1.824	1.011	1.132
metabolic process	A0A444WV24	528	S	3.116	0.0116048	Up	Conserved oligomeric Golgi complex subunit 6 OS=Arachis hypogaea OX=3818 GN=Ahy_Scaffold1g107273 PE=3 SV=1	Ahy_Scaffold1g107273	1	MSSDSGQLTR	1	S2	0.00315821	7	1161.46	0.417	0.371	0.689	2.111	1.233	1.258
metabolic process	A0A444YHY9	111	T	1.922	0.00877232	Up	NPL4-like protein 1 (Fragment)(predicted) OS=Arachis hypogaea OX=3818 GN=Ahy_B06g080449 PE=3 SV=1	Ahy_B06g080449	1	KMTMDDLIAK	6	T3	4.52342e-06	6	1245.56	0.768	0.654	0.647	1.385	1.559	1.033
metabolic process	A0A445EUW6	330	S	2.139	0.0220987	Up	Peptidylprolyl isomerase OS=Arachis hypogaea OX=3818 GN=Ahy_A01g004005 PE=4 SV=1	Ahy_A01g004005	1	RIPSAAANANESK	6	S4	3.18815e-07	6	1408.66	0.509	0.615	0.804	1.839	1.13	1.155
metabolic process	A0A445DKG2	10	T	1.977	0.0215733	Up	NAD(P)-bd_dom domain-containing protein OS=Arachis hypogaea OX=3818 GN=Ahy_A04g021463 PE=4 SV=1	Ahy_A04g021463	1	SKTIKLER	12	T3	0.0034472	12	1054.57	0.914	0.618	0.613	1.804	1.19	1.247
metabolic process	A0A445DKG2	18	S	1.508	0.029751	Up	NAD(P)-bd_dom domain-containing protein OS=Arachis hypogaea OX=3818 GN=Ahy_A04g021463 PE=4 SV=1	Ahy_A04g021463	1	YNSYIR	25	S3	0.0855182	13	895.371	0.978	0.667	0.842	1.397	1.218	1.136
metabolic process	A0A444X3C5	164	S	1.66	0.0234664	Up	Abhydrolase_3 domain-containing protein(predicted) OS=Arachis hypogaea OX=3818 GN=Ahy_B10g103163 PE=4 SV=1	Ahy_B10g103163	1	LFVAGSSAGGNITHTLVSQIGK	5	S6	4.03406e-07	7	2317.1	0.918	0.563	0.769	1.264	1.309	1.161
metabolic process	A0A444YF54	94	T	1.77	0.00018226	Up	Calcium-dependent protein kinase 9 isoform A(predicted) OS=Arachis hypogaea OX=3818 GN=Ahy_B07g088672 PE=4 SV=1	Ahy_B07g088672	0.997	SDTILGKPLEDVR	8	T3	6.6181e-06	8	1522.75	0.695	0.727	0.675	1.257	1.303	1.151
metabolic process	A0A445C9N8	60	S	1.693	0.00444227	Up	Methyltransferase OS=Arachis hypogaea OX=3818 GN=Ahy_A07g033501 PE=3 SV=1	Ahy_A07g033501	0.996	LLFSDNSHSK	5	S7	0.00708913	6	1227.54	0.764	0.727	0.77	1.506	1.186	1.135
metabolic process	A0A445C9N8	10	S	2.295	0.0259454	Up	Methyltransferase OS=Arachis hypogaea OX=3818 GN=Ahy_A07g033501 PE=3 SV=1	Ahy_A07g033501	1	GVSGVRTPEHNHDSWESHNK	8	S3	0.000463808	8	2432.98	0.569	0.76	0.547	1.735	1.659	0.911
metabolic process	A0A445CUC4	119	S	1.946	0.0232545	Up	Abhydrolase_3 domain-containing protein OS=Arachis hypogaea OX=3818 GN=Ahy_A06g029812 PE=4 SV=1	Ahy_A06g029812	1	RNSYEPSTVMHR	19	S3	2.49618e-06	6	1556.67	0.691	0.814	0.495	1.552	1.309	1.032
metabolic process	A0A445CWQ9	44	T	1.806	0.0415281	Up	Aspartate--tRNA ligase OS=Arachis hypogaea OX=3818 GN=Ahy_A06g030553 PE=3 SV=1	Ahy_A06g030553	1	RQETAIASATSK	3	T4	0.0596057	3	1342.64	0.81	0.56	0.801	1.723	1.035	1.163
metabolic process	A0A444X9B6	15	S	2.168	0.0343168	Up	Allene-oxide cyclase OS=Arachis hypogaea OX=3818 GN=Ahy_B10g105960 PE=3 SV=1	Ahy_B10g105960	1	TLSSFSLK	2	S4	0.00859971	2	962.459	0.812	0.487	0.704	2.025	1.173	1.144
metabolic process	A0A445AN89	616	S	1.757	0.027128	Up	Enhancer of mRNA-decapping protein 4 isoform A(predicted) OS=Arachis hypogaea OX=3818 GN=Ahy_B01g051986 PE=3 SV=1	Ahy_B01g051986	1	KLSDFR	18	S3	0.128488	6	845.392	0.709	0.747	0.656	1.496	1.32	0.895
metabolic process	A0A444ZWP4	241	S	1.981	0.0359389	Up	40S ribosomal protein S6 OS=Arachis hypogaea OX=3818 GN=Ahy_B03g063204 PE=3 SV=1	Ahy_B03g063204	1	RSKLSSAAAK	1	S6	0.161182	1	1258.5	0.656	0.472	0.827	1.683	1.02	1.17
metabolic process	A0A445AN89	623	S	1.833	0.0299662	Up	Enhancer of mRNA-decapping protein 4 isoform A(predicted) OS=Arachis hypogaea OX=3818 GN=Ahy_B01g051986 PE=3 SV=1	Ahy_B01g051986	1	SSQSNLGDHVGDQSINDYSVDR	5	S4	1.18843e-10	11	2473.03	0.701	0.804	0.573	1.326	1.552	0.932
metabolic process	A0A445DYK2	188	T	2.481	0.0149236	Up	Malate dehydrogenase OS=Arachis hypogaea OX=3818 GN=Ahy_A03g014799 PE=3 SV=1	Ahy_A03g014799	1	AKTFYAGK	7	T3	0.01533	7	965.449	0.653	0.6	0.495	2.051	1.198	1.088
metabolic process	A0A445AN89	1802	S	1.757	0.027128	Up	Enhancer of mRNA-decapping protein 4 isoform A(predicted) OS=Arachis hypogaea OX=3818 GN=Ahy_B01g051986 PE=3 SV=1	Ahy_B01g051986	1	KLSDFR	18	S3	0.128488	6	845.392	0.709	0.747	0.656	1.496	1.32	0.895
metabolic process	A0A444YYS4	71	T	1.529	0.0232019	Up	Succinate--CoA ligase [ADP-forming] subunit alpha, mitochondrial OS=Arachis hypogaea OX=3818 GN=Ahy_B05g074385 PE=3 SV=1	Ahy_B05g074385	1	MVGGVTPK	25	T6	0.00376534	6	868.4	0.913	0.714	0.748	1.435	1.067	1.13
metabolic process	A0A445A3S6	188	T	2.648	0.00733608	Up	Malate dehydrogenase OS=Arachis hypogaea OX=3818 GN=Ahy_B03g066347 PE=3 SV=1	Ahy_B03g066347	1	AKTFYAGK	7	T3	0.01533	7	965.449	0.599	0.584	0.505	2.03	1.336	1.104
metabolic process	A0A444Y7Z9	456	S	1.625	0.000494205	Up	Protein kinase domain-containing protein OS=Arachis hypogaea OX=3818 GN=Ahy_B08g094148 PE=4 SV=1	Ahy_B08g094148	1	TWIPFSINGTTSHTMGSK	12	S6	2.58514e-07	7	2045.9	0.791	0.708	0.784	1.31	1.221	1.18
metabolic process	A0A445E7J6	8	S	1.607	0.00436402	Up	UBC core domain-containing protein OS=Arachis hypogaea OX=3818 GN=Ahy_A02g005656 PE=4 SV=1	Ahy_A02g005656	0.998	MTLGSAGSSVVVPR	6	S8	3.82853e-06	34	1309.65	0.867	0.687	0.746	1.347	1.18	1.169
metabolic process	A0A445DQQ3	1467	S	0.284	0.0462076	Down	probable phosphoinositide phosphatase SAC9(predicted) OS=Arachis hypogaea OX=3818 GN=Ahy_A03g011431 PE=4 SV=1	Ahy_A03g011431	1	RASFGGSTESEPCLHAK	3	S3	1.71585e-05	3	1913.82		1.308	2.68	0.787	0.523	0.386
metabolic process	A0A445BCL2	469	S	0.666	0.0235916	Down	Phosphoenolpyruvate carboxylase OS=Arachis hypogaea OX=3818 GN=Ahy_A09g041379 PE=3 SV=1	Ahy_A09g041379	1	IGETSANSGASAAAISPSSSFNSIQQLGQR	18	S16	1.11573e-12	12	3016.4	1.367	1.1	1.23	0.94	0.676	0.846
metabolic process	A0A444ZGE9	212	S	0.366	0.0284689	Down	Plasma membrane-associated cation-binding protein 1(predicted) OS=Arachis hypogaea OX=3818 GN=Ahy_B04g070361 PE=4 SV=1	Ahy_B04g070361	1	SAEEVAKEEEKPAEAAAATTSAEK	7	S21	4.21729e-10	12	2527.14	1.481	1.353	1.523	0.765	0.572	0.257
metabolic process	A0A445CTM6	10	S	2.259	0.0201371	Up	sialyltransferase-like protein 5(predicted) OS=Arachis hypogaea OX=3818 GN=Ahy_A06g029486 PE=3 SV=1	Ahy_A06g029486	0.998	LLSSSASNNR	10	S5	0.0435376	6	1129.49	0.569	0.817	0.575	2	1.096	1.334
metabolic process	A0A445DE08	1561	S	2.012	0.0155373	Up	SEC7 domain-containing protein OS=Arachis hypogaea OX=3818 GN=Ahy_A04g018570 PE=4 SV=1	Ahy_A04g018570	1	ASTAEEDNDPADESSSPNNLESFR	28	S16	1.10388e-08	18	2663.03	0.612	0.569	0.843	1.686	1.106	1.281
metabolic process	A0A445BFI0	38	S	0.642	0.0124515	Down	Abhydrolase_3 domain-containing protein OS=Arachis hypogaea OX=3818 GN=Ahy_A09g042321 PE=3 SV=1	Ahy_A09g042321	1	FLGSSYVPPSPQDPDTGVSSK	7	S10	0.000126485	6	2245.01	1.269	1.127	1.447	0.917	0.715	0.837
metabolic process	A0A444YA51	106	S	0.639	0.00208631	Down	RNA helicase OS=Arachis hypogaea OX=3818 GN=Ahy_B07g086463 PE=4 SV=1	Ahy_B07g086463	1	TTQIPQFVLEAVDIESPDKR	1	S16	1.5281e-08	1	2366.16	1.381	1.283	1.254	0.744	0.887	0.874
metabolic process	A0A444WVK7	364	S	2.032	0.0466831	Up	PCI domain-containing protein OS=Arachis hypogaea OX=3818 GN=Ahy_Scaffold1g107375 PE=3 SV=1	Ahy_Scaffold1g107375	1	LDSWTGK	6	S3	0.00974486	6	886.371	0.813	0.582	0.609	1.917	1.233	0.922
metabolic process	A0A444YZ99	532	S	2.288	0.0174808	Up	Protein kinase domain-containing protein OS=Arachis hypogaea OX=3818 GN=Ahy_B05g074540 PE=4 SV=1	Ahy_B05g074540	1	NHSGPLLYR	18	S3	0.00113686	18	1136.52	0.772	0.426	0.608	1.731	1.123	1.278
metabolic process	A0A444Z7Q6	206	S	2.515	0.0232271	Up	Eukaryotic translation initiation factor 3 subunit C OS=Arachis hypogaea OX=3818 GN=Ahy_B05g078642 PE=3 SV=1	Ahy_B05g078642	0.988	GRDDLKSDSEVSHYEDEK	3	S7	0.000111532	5	2188.9	0.511	0.657	0.606	2.003	1.551	0.907
metabolic process	A0A445BZ74	88	S	0.596	0.0188242	Down	protein PAT1 homolog(predicted) OS=Arachis hypogaea OX=3818 GN=Ahy_A08g040230 PE=4 SV=1	Ahy_A08g040230	0.989	STSEVDDLTTTFSK	1	S3	0.00415471	1	1610.68	1.369	1.539	1.066	0.755	0.701	0.914
metabolic process	A0A444Y907	2121	T	1.919	0.00611732	Up	Malic enzyme(predicted) OS=Arachis hypogaea OX=3818 GN=Ahy_B08g094432 PE=3 SV=1	Ahy_B08g094432	1	TPTQVASHAQK	5	T3	3.22651e-06	6	1247.58	0.733	0.709	0.618	1.453	1.454	1.046
metabolic process	A0A444Y907	819	S	2.503	0.0028805	Up	Malic enzyme(predicted) OS=Arachis hypogaea OX=3818 GN=Ahy_B08g094432 PE=3 SV=1	Ahy_B08g094432	1	MMSSQSDASASGNIESATGVAPK	11	S3	3.06119e-11	7	2305.97	0.716	0.502	0.499	1.626	1.428	1.243
metabolic process	A0A444Y907	29	S	3.866	0.00071091	Up	Malic enzyme(predicted) OS=Arachis hypogaea OX=3818 GN=Ahy_B08g094432 PE=3 SV=1	Ahy_B08g094432	1	DEVFASGR	3	S6	0.0262359	3	960.382	0.499	0.343	0.393	1.82	1.631	1.323
metabolic process	A0A445C8X3	68	T	0.614	0.00190211	Down	Phosphoenolpyruvate carboxykinase (ATP) OS=Arachis hypogaea OX=3818 GN=Ahy_A07g033333 PE=3 SV=1	Ahy_A07g033333	1	KSSAPSTPITSSSATSPFSTILEEER	8	T7	8.57594e-09	9	2950.24	1.468	1.259	1.216	0.758	0.85	0.813
metabolic process	A0A445C8X3	71	T	0.614	0.00190211	Down	Phosphoenolpyruvate carboxykinase (ATP) OS=Arachis hypogaea OX=3818 GN=Ahy_A07g033333 PE=3 SV=1	Ahy_A07g033333	0.991	KSSAPSTPITSSSATSPFSTILEEER	8	T10	8.57594e-09	9	2950.24	1.468	1.259	1.216	0.758	0.85	0.813
metabolic process	A0A445C8X3	77	S	0.58	0.00972724	Down	Phosphoenolpyruvate carboxykinase (ATP) OS=Arachis hypogaea OX=3818 GN=Ahy_A07g033333 PE=3 SV=1	Ahy_A07g033333	1	SSAPSTPITSSSATSPFSTILEEER	12	S15	0.00119632	2	2822.15	1.399	1.346	1.303	0.614	0.912	0.822
metabolic process	A0A445C920	614	S	2.036	0.0128279	Up	NADPH--cytochrome P450 reductase(predicted) OS=Arachis hypogaea OX=3818 GN=Ahy_A07g033371 PE=4 SV=1	Ahy_A07g033371	0.997	YYSISSSPR	2	S7	0.00826389	4	1139.48	0.771	0.483	0.696	1.573	1.218	1.18
metabolic process	A0A445C6Y4	641	S	1.695	0.0208146	Up	E1 ubiquitin-activating enzyme OS=Arachis hypogaea OX=3818 GN=Ahy_A07g032472 PE=3 SV=1	Ahy_A07g032472	1	LTVTDDDVIEKSNLSR	6	S12	5.30479e-07	6	1884.9	0.803	0.581	0.82	1.432	1.048	1.256
metabolic process	A0A445EEF5	77	S	1.67	0.0378885	Up	Calcium dependent protein kinase(predicted) OS=Arachis hypogaea OX=3818 GN=Ahy_A02g008349 PE=4 SV=1	Ahy_A02g008349	1	SKVEMEPEQEK	27	S1	0.000145197	5	1413.6	0.618	0.792	0.808	1.504	1.268	0.933
metabolic process	A0A445CFD8	457	S	1.696	0.0460119	Up	Serine/threonine-protein phosphatase 2A 55 kDa regulatory subunit B OS=Arachis hypogaea OX=3818 GN=Ahy_A07g036173 PE=3 SV=1	Ahy_A07g036173	1	SLGNSITR	32	S1	0.0107743	23	928.414	0.788	0.835	0.641	1.589	1.327	0.924
metabolic process	A0A445AN89	1809	S	1.833	0.0299662	Up	Enhancer of mRNA-decapping protein 4 isoform A(predicted) OS=Arachis hypogaea OX=3818 GN=Ahy_B01g051986 PE=3 SV=1	Ahy_B01g051986	1	SSQSNLGDHVGDQSINDYSVDR	5	S4	1.18843e-10	11	2473.03	0.701	0.804	0.573	1.326	1.552	0.932
metabolic process	A0A444ZBG8	271	S	2.006	0.0174349	Up	Protein kinase domain-containing protein OS=Arachis hypogaea OX=3818 GN=Ahy_B04g069039 PE=4 SV=1	Ahy_B04g069039	1	EELLSQDSKPMFR	27	S8	1.16067e-06	24	1659.74	0.701	0.613	0.78	1.813	1.338	1.049
metabolic process	A0A445E3G1	438	S	1.632	0.0184042	Up	Protein kinase domain-containing protein OS=Arachis hypogaea OX=3818 GN=Ahy_A03g016495 PE=4 SV=1	Ahy_A03g016495	1	DSTNNNGNKSFAFGTR	3	S10	9.11918e-06	3	1810.74	0.727	0.737	0.821	1.209	1.513	1.006
metabolic process	A0A445E3G1	884	S	1.613	0.0152371	Up	Protein kinase domain-containing protein OS=Arachis hypogaea OX=3818 GN=Ahy_A03g016495 PE=4 SV=1	Ahy_A03g016495	1	ISFSANR	6	S2	0.02205	6	874.382	0.799	0.793	0.696	1.349	1.358	0.984
metabolic process	A0A444ZWP4	240	S	1.981	0.0359389	Up	40S ribosomal protein S6 OS=Arachis hypogaea OX=3818 GN=Ahy_B03g063204 PE=3 SV=1	Ahy_B03g063204	1	RSKLSSAAAK	1	S5	0.161182	1	1258.5	0.656	0.472	0.827	1.683	1.02	1.17
metabolic process	A0A444ZWP4	237	S	1.981	0.0359389	Up	40S ribosomal protein S6 OS=Arachis hypogaea OX=3818 GN=Ahy_B03g063204 PE=3 SV=1	Ahy_B03g063204	1	RSKLSSAAAK	1	S2	0.161182	1	1258.5	0.656	0.472	0.827	1.683	1.02	1.17
metabolic process	A0A444ZWP4	231	S	2.283	0.000508149	Up	40S ribosomal protein S6 OS=Arachis hypogaea OX=3818 GN=Ahy_B03g063204 PE=3 SV=1	Ahy_B03g063204	1	ERRSESLAK	13	S6	0.00514497	7	1235.52	0.584	0.514	0.679	1.376	1.33	1.351
metabolic process	A0A445DM94	54	S	2.282	0.0460116	Up	cobW domain-containing protein OS=Arachis hypogaea OX=3818 GN=Ahy_A03g010423 PE=3 SV=1	Ahy_A03g010423	1	VYHSHDGLAPHSHEPIYSPGYFSR	24	S18	4.31077e-11	24	2833.25	0.376	0.982	0.386	1.519	1.276	1.185
metabolic process	A0A445E2W4	68	T	4.372	0.00562327	Up	DNA helicase OS=Arachis hypogaea OX=3818 GN=Ahy_A03g016326 PE=3 SV=1	Ahy_A03g016326	1	FAAAADATPTPSR	8	T10	5.05536e-06	2	1435.57	0.305		0.354	1.678	1.602	1.042
metabolic process	A0A444Z1T3	962	S	1.524	0.0247116	Up	Peptidase S59 domain-containing protein OS=Arachis hypogaea OX=3818 GN=Ahy_B05g075683 PE=4 SV=1	Ahy_B05g075683	1	QVPNGSSEVHSPQK	12	S11	3.59063e-06	12	1574.68	0.738	0.689	0.931	1.373	1.177	1.044
metabolic process	A0A444Z1T3	901	S	1.625	0.0428766	Up	Peptidase S59 domain-containing protein OS=Arachis hypogaea OX=3818 GN=Ahy_B05g075683 PE=4 SV=1	Ahy_B05g075683	1	ASPFKDR	13	S2	0.0478122	13	900.398	0.724	0.91	0.619	1.527	1.102	1.032
metabolic process	A0A444XRP0	27	S	1.701	0.00496774	Up	Protein BTR1(predicted) OS=Arachis hypogaea OX=3818 GN=Ahy_A09g042730 PE=4 SV=1	Ahy_A09g042730	1	HASPPHQSPSLEDSAEKPTYVR	74	S10	3.23458e-10	14	2673.08	0.827	0.676	0.723	1.347	1.356	1.084
metabolic process	A0A445DN22	405	S	2.43	0.0129335	Up	RING-type domain-containing protein OS=Arachis hypogaea OX=3818 GN=Ahy_A03g010646 PE=4 SV=1	Ahy_A03g010646	0.996	SNSFQQSTPSHTGYDNAVSTSAESSPGGLYDHK	6	S3	6.78838e-12	4	3536.49	0.531	0.42	0.754	1.697	1.345	1.101
metabolic process	A0A444Z013	2	S	1.574	0.00716505	Up	Aldedh domain-containing protein OS=Arachis hypogaea OX=3818 GN=Ahy_B05g074906 PE=3 SV=1	Ahy_B05g074906	1	MSIDISDGHVK	4	S2	0.0115603	4	1192.52	0.91	0.794	0.673	1.303	1.246	1.192
metabolic process	A0A444Z0V9	169	T	0.38	0.00101826	Down	[RNA-polymerase]-subunit kinase OS=Arachis hypogaea OX=3818 GN=Ahy_A05g022906 PE=3 SV=1	Ahy_A05g022906	1	FTHQVFAR	33	T2	0.0740354	7	1085.49	1.638	1.35	1.507	0.677	0.549	0.482
metabolic process	A0A445DL13	373	S	1.522	0.0395885	Up	Nudix hydrolase domain-containing protein OS=Arachis hypogaea OX=3818 GN=Ahy_A04g021623 PE=4 SV=1	Ahy_A04g021623	0.994	RHSESILNSHPHGNK	3	S3	0.0425392	3	1792.82	0.88	0.68	0.789	1.479	1.039	1.058
metabolic process	A0A445ARV9	316	T	2.473	0.00114271	Up	Protein kinase domain-containing protein OS=Arachis hypogaea OX=3818 GN=Ahy_A01g003036 PE=3 SV=1	Ahy_A01g003036	0.991	ASDVGQTGTGSLDDEDDEVDVSGDFEHV	4	T9	3.83636e-09	6	2975.16	0.596	0.661	0.567	1.414		1.593
metabolic process	A0A445ARV9	155	S	2.75	0.0222959	Up	Protein kinase domain-containing protein OS=Arachis hypogaea OX=3818 GN=Ahy_A01g003036 PE=3 SV=1	Ahy_A01g003036	1	SALLHSQPK	13	S6	0.000179515	8	1060.52	0.73	0.631	0.52	2.151		1.298
metabolic process	A0A444X1S9	217	S	21.961	0.0145938	Up	Abhydrolase_3 domain-containing protein(predicted) OS=Arachis hypogaea OX=3818 GN=Ahy_B10g102421 PE=4 SV=1	Ahy_B10g102421	1	VFIAGNSAGGNITHYVVSQVGK	18	S7	1.36867e-10	10	2298.13	0.015	0.256	0.014	1.713	2.719	1.827
molecular function regulator	A0A445D098	1057	S	1.766	0.0155448	Up	Guanine nucleotide exchange factor SPIKE 1(predicted) OS=Arachis hypogaea OX=3818 GN=Ahy_A05g022282 PE=3 SV=1	Ahy_A05g022282	1	NPVGEAPASPK	22	S9	6.04798e-05	22	1146.52	0.717	0.63	0.88	1.588	1.18	1.165
molecular function regulator	A0A445D098	90	S	2.114	0.00434674	Up	Guanine nucleotide exchange factor SPIKE 1(predicted) OS=Arachis hypogaea OX=3818 GN=Ahy_A05g022282 PE=3 SV=1	Ahy_A05g022282	1	GEDISEDDVPSTSGR	9	S5	9.08029e-06	9	1643.64	0.688	0.678	0.618	1.737	1.306	1.151
molecular function regulator	A0A445CFD8	457	S	1.696	0.0460119	Up	Serine/threonine-protein phosphatase 2A 55 kDa regulatory subunit B OS=Arachis hypogaea OX=3818 GN=Ahy_A07g036173 PE=3 SV=1	Ahy_A07g036173	1	SLGNSITR	32	S1	0.0107743	23	928.414	0.788	0.835	0.641	1.589	1.327	0.924
molecular function regulator	A0A444Z0X4	20	S	1.969	0.00199097	Up	C2 domain-containing protein OS=Arachis hypogaea OX=3818 GN=Ahy_B05g075332 PE=4 SV=1	Ahy_B05g075332	1	FGTNSQQNIQLR	6	S5	2.37128e-06	6	1485.68	0.665	0.727	0.69	1.607	1.306	1.186
molecular function regulator	A0A445D098	1085	T	1.748	0.0224504	Up	Guanine nucleotide exchange factor SPIKE 1(predicted) OS=Arachis hypogaea OX=3818 GN=Ahy_A05g022282 PE=3 SV=1	Ahy_A05g022282	1	QEVRPQGTPDNGYLWQR	29	T8	0.000338156	9	2123.97	0.791	0.594	0.855	1.565	1.273	1.078
molecular function regulator	A0A445D098	1097	S	1.617	0.00664144	Up	Guanine nucleotide exchange factor SPIKE 1(predicted) OS=Arachis hypogaea OX=3818 GN=Ahy_A05g022282 PE=3 SV=1	Ahy_A05g022282	1	VNSQLSSPSQPYSLR	7	S3	6.07366e-05	18	1742.81	0.806	0.676	0.862	1.386	1.272	1.132
molecular function regulator	A0A445DE08	1561	S	2.012	0.0155373	Up	SEC7 domain-containing protein OS=Arachis hypogaea OX=3818 GN=Ahy_A04g018570 PE=4 SV=1	Ahy_A04g018570	1	ASTAEEDNDPADESSSPNNLESFR	28	S16	1.10388e-08	18	2663.03	0.612	0.569	0.843	1.686	1.106	1.281
molecular transducer activity	A0A445EIN1	336	S	2.746	0.0473323	Up	Protein kinase domain-containing protein OS=Arachis hypogaea OX=3818 GN=Ahy_A02g009970 PE=3 SV=1	Ahy_A02g009970	1	SHPAVENSDPKSGTEDDGSDLILEVK	2	S12	9.29728e-08	3	2819.26	0.762	0.2	0.536	1.298	1.545	1.27
molecular transducer activity	A0A445B2F9	550	S	1.795	0.0435835	Up	Protein kinase domain-containing protein OS=Arachis hypogaea OX=3818 GN=Ahy_A10g047402 PE=3 SV=1	Ahy_A10g047402	1	DPSDSDRIVK	7	S5	0.00116124	7	1211.53	0.889	0.714	0.623	1.775	1.206	1.015
molecular transducer activity	A0A445E434	333	S	0.657	0.0265949	Down	Protein kinase domain-containing protein OS=Arachis hypogaea OX=3818 GN=Ahy_A03g016701 PE=3 SV=1	Ahy_A03g016701	0.993	ETSVLSYVLMGIPDGNVSSK	1	S18	4.33842e-07	5	2176.02	1.32	1.08	1.298	0.647	0.907	0.874
molecular transducer activity	A0A444ZBG8	271	S	2.006	0.0174349	Up	Protein kinase domain-containing protein OS=Arachis hypogaea OX=3818 GN=Ahy_B04g069039 PE=4 SV=1	Ahy_B04g069039	1	EELLSQDSKPMFR	27	S8	1.16067e-06	24	1659.74	0.701	0.613	0.78	1.813	1.338	1.049
multi-organism process	A0A445CUQ5	387	S	1.527	0.0350155	Up	Dynamin-related protein 1E(predicted) OS=Arachis hypogaea OX=3818 GN=Ahy_A06g029976 PE=3 SV=1	Ahy_A06g029976	1	HLSLQNVR	3	S3	0.00373038	3	1046.51	0.863	0.82	0.672	1.47	1.037	1.09
multi-organism process	A0A444YX55	32	S	0.322	0.00521779	Down	BZIP domain-containing protein OS=Arachis hypogaea OX=3818 GN=Ahy_B05g073841 PE=4 SV=1	Ahy_B05g073841	1	RSHSDTSFR	4	S4	0.000123863	4	1172.48	1.763	2.072	3.282	0.691	0.873	0.73
multi-organism process	A0A445E7N3	268	T	1.647	0.0322067	Up	t-SNARE coiled-coil homology domain-containing protein OS=Arachis hypogaea OX=3818 GN=Ahy_A02g005706 PE=3 SV=1	Ahy_A02g005706	0.996	AHSFVHTGTER	3	T9	0.0377166	5	1401.53	0.725	0.741	0.683	1.538	0.953	1.049
multi-organism process	A0A445B5K4	14	S	2.626	0.0134063	Up	nodulin-related protein 1(predicted) OS=Arachis hypogaea OX=3818 GN=Ahy_A10g048651 PE=4 SV=1	Ahy_A10g048651	0.995	EEQHSTSELFSSAK	1	S5	0.00114169	10	1659.69	0.624	0.594	0.503	0.955	1.879	1.686
multi-organism process	A0A445C5G5	323	S	0.399	0.0249438	Down	Phosphoinositide phospholipase C OS=Arachis hypogaea OX=3818 GN=Ahy_A07g031892 PE=4 SV=1	Ahy_A07g031892	1	GGTIADYKDNEDEENFDGEEDLDEGDKSSHHNEASEYR	9	S29	3.67165e-15	2	4476.68	1.146	1.505	2.125	0.601	0.44	0.864
multi-organism process	A0A445E3G1	438	S	1.632	0.0184042	Up	Protein kinase domain-containing protein OS=Arachis hypogaea OX=3818 GN=Ahy_A03g016495 PE=4 SV=1	Ahy_A03g016495	1	DSTNNNGNKSFAFGTR	3	S10	9.11918e-06	3	1810.74	0.727	0.737	0.821	1.209	1.513	1.006
multi-organism process	A0A445E3G1	884	S	1.613	0.0152371	Up	Protein kinase domain-containing protein OS=Arachis hypogaea OX=3818 GN=Ahy_A03g016495 PE=4 SV=1	Ahy_A03g016495	1	ISFSANR	6	S2	0.02205	6	874.382	0.799	0.793	0.696	1.349	1.358	0.984
multi-organism process	A0A444X9B6	15	S	2.168	0.0343168	Up	Allene-oxide cyclase OS=Arachis hypogaea OX=3818 GN=Ahy_B10g105960 PE=3 SV=1	Ahy_B10g105960	1	TLSSFSLK	2	S4	0.00859971	2	962.459	0.812	0.487	0.704	2.025	1.173	1.144
multi-organism process	A0A444Y4T5	29	T	1.537	0.0113974	Up	Usp domain-containing protein OS=Arachis hypogaea OX=3818 GN=Ahy_B08g092864 PE=4 SV=1	Ahy_B08g092864	1	IHHPSAAVAASTPTPTAGAR	62	T12	7.24221e-13	54	2072.93	0.912	0.695	0.74	1.32	1.19	1.098
multi-organism process	A0A445C6Y4	641	S	1.695	0.0208146	Up	E1 ubiquitin-activating enzyme OS=Arachis hypogaea OX=3818 GN=Ahy_A07g032472 PE=3 SV=1	Ahy_A07g032472	1	LTVTDDDVIEKSNLSR	6	S12	5.30479e-07	6	1884.9	0.803	0.581	0.82	1.432	1.048	1.256
multi-organism process	A0A445DYK2	188	T	2.481	0.0149236	Up	Malate dehydrogenase OS=Arachis hypogaea OX=3818 GN=Ahy_A03g014799 PE=3 SV=1	Ahy_A03g014799	1	AKTFYAGK	7	T3	0.01533	7	965.449	0.653	0.6	0.495	2.051	1.198	1.088
multi-organism process	A0A445A3S6	188	T	2.648	0.00733608	Up	Malate dehydrogenase OS=Arachis hypogaea OX=3818 GN=Ahy_B03g066347 PE=3 SV=1	Ahy_B03g066347	1	AKTFYAGK	7	T3	0.01533	7	965.449	0.599	0.584	0.505	2.03	1.336	1.104
multi-organism process	A0A445CWQ9	44	T	1.806	0.0415281	Up	Aspartate--tRNA ligase OS=Arachis hypogaea OX=3818 GN=Ahy_A06g030553 PE=3 SV=1	Ahy_A06g030553	1	RQETAIASATSK	3	T4	0.0596057	3	1342.64	0.81	0.56	0.801	1.723	1.035	1.163
multi-organism process	A0A444ZGE9	212	S	0.366	0.0284689	Down	Plasma membrane-associated cation-binding protein 1(predicted) OS=Arachis hypogaea OX=3818 GN=Ahy_B04g070361 PE=4 SV=1	Ahy_B04g070361	1	SAEEVAKEEEKPAEAAAATTSAEK	7	S21	4.21729e-10	12	2527.14	1.481	1.353	1.523	0.765	0.572	0.257
multi-organism process	A0A445CTM6	10	S	2.259	0.0201371	Up	sialyltransferase-like protein 5(predicted) OS=Arachis hypogaea OX=3818 GN=Ahy_A06g029486 PE=3 SV=1	Ahy_A06g029486	0.998	LLSSSASNNR	10	S5	0.0435376	6	1129.49	0.569	0.817	0.575	2	1.096	1.334
multi-organism process	A0A445DKG2	18	S	1.508	0.029751	Up	NAD(P)-bd_dom domain-containing protein OS=Arachis hypogaea OX=3818 GN=Ahy_A04g021463 PE=4 SV=1	Ahy_A04g021463	1	YNSYIR	25	S3	0.0855182	13	895.371	0.978	0.667	0.842	1.397	1.218	1.136
multi-organism process	A0A445E0J4	16	S	1.618	0.0170496	Up	Calcium-transporting ATPase OS=Arachis hypogaea OX=3818 GN=Ahy_A03g015502 PE=3 SV=1	Ahy_A03g015502	1	DRSIEALSR	5	S3	0.000817175	5	1126.53	0.686	0.711	0.848	1.467	1.069	1.097
multi-organism process	A0A445C479	887	T	1.539	0.00494131	Up	Protein argonaute 4A(predicted) OS=Arachis hypogaea OX=3818 GN=Ahy_A07g031552 PE=3 SV=1	Ahy_A07g031552	0.981	SETSSSHGGLTAAGAVPVPQLPK	5	T11	1.09388e-07	7	2351.07	0.883	0.684	0.745	1.175	1.232	1.151
multi-organism process	A0A444Z1T3	901	S	1.625	0.0428766	Up	Peptidase S59 domain-containing protein OS=Arachis hypogaea OX=3818 GN=Ahy_B05g075683 PE=4 SV=1	Ahy_B05g075683	1	ASPFKDR	13	S2	0.0478122	13	900.398	0.724	0.91	0.619	1.527	1.102	1.032
multi-organism process	A0A445C8X3	68	T	0.614	0.00190211	Down	Phosphoenolpyruvate carboxykinase (ATP) OS=Arachis hypogaea OX=3818 GN=Ahy_A07g033333 PE=3 SV=1	Ahy_A07g033333	1	KSSAPSTPITSSSATSPFSTILEEER	8	T7	8.57594e-09	9	2950.24	1.468	1.259	1.216	0.758	0.85	0.813
multi-organism process	A0A445C8X3	71	T	0.614	0.00190211	Down	Phosphoenolpyruvate carboxykinase (ATP) OS=Arachis hypogaea OX=3818 GN=Ahy_A07g033333 PE=3 SV=1	Ahy_A07g033333	0.991	KSSAPSTPITSSSATSPFSTILEEER	8	T10	8.57594e-09	9	2950.24	1.468	1.259	1.216	0.758	0.85	0.813
multi-organism process	A0A445DQQ3	1467	S	0.284	0.0462076	Down	probable phosphoinositide phosphatase SAC9(predicted) OS=Arachis hypogaea OX=3818 GN=Ahy_A03g011431 PE=4 SV=1	Ahy_A03g011431	1	RASFGGSTESEPCLHAK	3	S3	1.71585e-05	3	1913.82		1.308	2.68	0.787	0.523	0.386
multi-organism process	A0A445DKG2	10	T	1.977	0.0215733	Up	NAD(P)-bd_dom domain-containing protein OS=Arachis hypogaea OX=3818 GN=Ahy_A04g021463 PE=4 SV=1	Ahy_A04g021463	1	SKTIKLER	12	T3	0.0034472	12	1054.57	0.914	0.618	0.613	1.804	1.19	1.247
multi-organism process	A0A445B7J2	207	S	2.315	0.0186411	Up	BAG-associated GRAM protein 1 isoform A(predicted) OS=Arachis hypogaea OX=3818 GN=Ahy_A10g049600 PE=3 SV=1	Ahy_A10g049600	1	INGFGGPSTR	2	S8	0.00213295	2	1086.46	0.516	0.637	0.703	2.018	1.139	1.139
multi-organism process	A0A445BSY5	46	S	0.408	0.0248551	Down	Transcriptional corepressor SEUSS (Fragment)(predicted) OS=Arachis hypogaea OX=3818 GN=Ahy_A08g038130 PE=4 SV=1	Ahy_A08g038130	1	SNSGMLGAQGGPMPSQTSFPSLVSPR	4	S24	9.95635e-05	3	2670.21	2.155	1.319	1.36	0.681	0.862	0.427
multi-organism process	A0A444YXB6	332	S	1.636	0.0413735	Up	Protein SGT1 like B(predicted) OS=Arachis hypogaea OX=3818 GN=Ahy_B05g073887 PE=3 SV=1	Ahy_B05g073887	1	KSFVESNGTVLSTNWK	7	S2	0.000463808	8	1877.87	0.674	0.716	0.904	1.61	1.075	1.069
multi-organism process	A0A445C8X3	77	S	0.58	0.00972724	Down	Phosphoenolpyruvate carboxykinase (ATP) OS=Arachis hypogaea OX=3818 GN=Ahy_A07g033333 PE=3 SV=1	Ahy_A07g033333	1	SSAPSTPITSSSATSPFSTILEEER	12	S15	0.00119632	2	2822.15	1.399	1.346	1.303	0.614	0.912	0.822
multi-organism process	A0A444Y907	2121	T	1.919	0.00611732	Up	Malic enzyme(predicted) OS=Arachis hypogaea OX=3818 GN=Ahy_B08g094432 PE=3 SV=1	Ahy_B08g094432	1	TPTQVASHAQK	5	T3	3.22651e-06	6	1247.58	0.733	0.709	0.618	1.453	1.454	1.046
multi-organism process	A0A444Y907	819	S	2.503	0.0028805	Up	Malic enzyme(predicted) OS=Arachis hypogaea OX=3818 GN=Ahy_B08g094432 PE=3 SV=1	Ahy_B08g094432	1	MMSSQSDASASGNIESATGVAPK	11	S3	3.06119e-11	7	2305.97	0.716	0.502	0.499	1.626	1.428	1.243
multi-organism process	A0A444Y907	29	S	3.866	0.00071091	Up	Malic enzyme(predicted) OS=Arachis hypogaea OX=3818 GN=Ahy_B08g094432 PE=3 SV=1	Ahy_B08g094432	1	DEVFASGR	3	S6	0.0262359	3	960.382	0.499	0.343	0.393	1.82	1.631	1.323
multi-organism process	A0A444Z1T3	962	S	1.524	0.0247116	Up	Peptidase S59 domain-containing protein OS=Arachis hypogaea OX=3818 GN=Ahy_B05g075683 PE=4 SV=1	Ahy_B05g075683	1	QVPNGSSEVHSPQK	12	S11	3.59063e-06	12	1574.68	0.738	0.689	0.931	1.373	1.177	1.044
multicellular organismal process	A0A445E9Q6	197	S	2.161	0.0212556	Up	Axial regulator YABBY 1(predicted) OS=Arachis hypogaea OX=3818 GN=Ahy_A02g006391 PE=3 SV=1	Ahy_A02g006391	1	AVLGSQR	2	S5	0.0263764	2	810.387	0.715	0.606	0.586	1.925	1.161	1.035
multicellular organismal process	A0A445E9Q6	137	S	2.31	0.0211244	Up	Axial regulator YABBY 1(predicted) OS=Arachis hypogaea OX=3818 GN=Ahy_A02g006391 PE=3 SV=1	Ahy_A02g006391	1	GNINSMR	3	S5	0.0820028	3	871.349	0.686	0.62	0.515	2	1.157	1.049
multicellular organismal process	A0A445DJH0	48	S	1.987	0.00569128	Up	Rho GDP-dissociation inhibitor 1 (Fragment)(predicted) OS=Arachis hypogaea OX=3818 GN=Ahy_A04g021128 PE=3 SV=1	Ahy_A04g021128	1	HRSESSIVATEDEDDDHDK	49	S3	3.02536e-13	9	2264.89	0.778	0.542	0.729	1.522	1.219	1.331
multicellular organismal process	A0A445CTM6	10	S	2.259	0.0201371	Up	sialyltransferase-like protein 5(predicted) OS=Arachis hypogaea OX=3818 GN=Ahy_A06g029486 PE=3 SV=1	Ahy_A06g029486	0.998	LLSSSASNNR	10	S5	0.0435376	6	1129.49	0.569	0.817	0.575	2	1.096	1.334
multicellular organismal process	A0A445C9N8	10	S	2.295	0.0259454	Up	Methyltransferase OS=Arachis hypogaea OX=3818 GN=Ahy_A07g033501 PE=3 SV=1	Ahy_A07g033501	1	GVSGVRTPEHNHDSWESHNK	8	S3	0.000463808	8	2432.98	0.569	0.76	0.547	1.735	1.659	0.911
multicellular organismal process	A0A445CCX5	41	S	1.97	0.0240064	Up	Methyltransferase OS=Arachis hypogaea OX=3818 GN=Ahy_A07g034760 PE=3 SV=1	Ahy_A07g034760	1	ATDLSGGSISAEK	2	S8	1.14857e-05	2	1315.58	0.724	0.723	0.687	1.62	1.639	0.944
multicellular organismal process	A0A445AN89	1809	S	1.833	0.0299662	Up	Enhancer of mRNA-decapping protein 4 isoform A(predicted) OS=Arachis hypogaea OX=3818 GN=Ahy_B01g051986 PE=3 SV=1	Ahy_B01g051986	1	SSQSNLGDHVGDQSINDYSVDR	5	S4	1.18843e-10	11	2473.03	0.701	0.804	0.573	1.326	1.552	0.932
multicellular organismal process	A0A445C5G5	323	S	0.399	0.0249438	Down	Phosphoinositide phospholipase C OS=Arachis hypogaea OX=3818 GN=Ahy_A07g031892 PE=4 SV=1	Ahy_A07g031892	1	GGTIADYKDNEDEENFDGEEDLDEGDKSSHHNEASEYR	9	S29	3.67165e-15	2	4476.68	1.146	1.505	2.125	0.601	0.44	0.864
multicellular organismal process	A0A445DE08	1561	S	2.012	0.0155373	Up	SEC7 domain-containing protein OS=Arachis hypogaea OX=3818 GN=Ahy_A04g018570 PE=4 SV=1	Ahy_A04g018570	1	ASTAEEDNDPADESSSPNNLESFR	28	S16	1.10388e-08	18	2663.03	0.612	0.569	0.843	1.686	1.106	1.281
multicellular organismal process	A0A445C9N8	60	S	1.693	0.00444227	Up	Methyltransferase OS=Arachis hypogaea OX=3818 GN=Ahy_A07g033501 PE=3 SV=1	Ahy_A07g033501	0.996	LLFSDNSHSK	5	S7	0.00708913	6	1227.54	0.764	0.727	0.77	1.506	1.186	1.135
multicellular organismal process	A0A445AN89	623	S	1.833	0.0299662	Up	Enhancer of mRNA-decapping protein 4 isoform A(predicted) OS=Arachis hypogaea OX=3818 GN=Ahy_B01g051986 PE=3 SV=1	Ahy_B01g051986	1	SSQSNLGDHVGDQSINDYSVDR	5	S4	1.18843e-10	11	2473.03	0.701	0.804	0.573	1.326	1.552	0.932
multicellular organismal process	A0A445AN89	616	S	1.757	0.027128	Up	Enhancer of mRNA-decapping protein 4 isoform A(predicted) OS=Arachis hypogaea OX=3818 GN=Ahy_B01g051986 PE=3 SV=1	Ahy_B01g051986	1	KLSDFR	18	S3	0.128488	6	845.392	0.709	0.747	0.656	1.496	1.32	0.895
multicellular organismal process	A0A445AZE7	504	S	1.779	0.0108338	Up	CCR4-NOT transcription complex subunit 3(predicted) OS=Arachis hypogaea OX=3818 GN=Ahy_B01g056735 PE=3 SV=1	Ahy_B01g056735	1	VFSPSVVPGMQWRPGSPFQNQSDAIR	4	S16	6.43491e-08	4	2967.4	0.684	0.858	0.877	1.434		1.435
multicellular organismal process	A0A444ZB47	215	T	0.427	0.00215431	Down	V-ATPase 69 kDa subunit OS=Arachis hypogaea OX=3818 GN=Ahy_A04g021649 PE=3 SV=1	Ahy_A04g021649	1	FTMLQTWPVRTPRPVASK	8	T11	3.77972e-06	3	2195.12	1.37	1.141	1.702	0.567	0.612	0.622
multicellular organismal process	A0A444WQX5	130	S	2.516	0.0159345	Up	RanBD1 domain-containing protein OS=Arachis hypogaea OX=3818 GN=Ahy_Scaffold1g106630 PE=4 SV=1	Ahy_Scaffold1g106630	1	KLSPDVTNK	6	S3	2.74297e-05	6	1081.53	0.57	0.647	0.695	1.041	1.609	2.16
multicellular organismal process	A0A444X9B6	15	S	2.168	0.0343168	Up	Allene-oxide cyclase OS=Arachis hypogaea OX=3818 GN=Ahy_B10g105960 PE=3 SV=1	Ahy_B10g105960	1	TLSSFSLK	2	S4	0.00859971	2	962.459	0.812	0.487	0.704	2.025	1.173	1.144
multicellular organismal process	A0A445C0J8	805	S	1.816	0.0289956	Up	Dynamin GTPase OS=Arachis hypogaea OX=3818 GN=Ahy_A08g040720 PE=3 SV=1	Ahy_A08g040720	1	HSHSDGSLETMAR	12	S7	0.000298455	5	1587.57	0.655	0.722	0.593	1.574	1.098	0.905
multicellular organismal process	A0A445C0J8	796	S	2.514	0.0287716	Up	Dynamin GTPase OS=Arachis hypogaea OX=3818 GN=Ahy_A08g040720 PE=3 SV=1	Ahy_A08g040720	1	LPSEGGSMR	5	S7	0.040389	5	1013.41	0.762	0.408	0.36	1.732	1.052	1.063
multicellular organismal process	A0A445AN89	1802	S	1.757	0.027128	Up	Enhancer of mRNA-decapping protein 4 isoform A(predicted) OS=Arachis hypogaea OX=3818 GN=Ahy_B01g051986 PE=3 SV=1	Ahy_B01g051986	1	KLSDFR	18	S3	0.128488	6	845.392	0.709	0.747	0.656	1.496	1.32	0.895
multicellular organismal process	A0A445BSY5	46	S	0.408	0.0248551	Down	Transcriptional corepressor SEUSS (Fragment)(predicted) OS=Arachis hypogaea OX=3818 GN=Ahy_A08g038130 PE=4 SV=1	Ahy_A08g038130	1	SNSGMLGAQGGPMPSQTSFPSLVSPR	4	S24	9.95635e-05	3	2670.21	2.155	1.319	1.36	0.681	0.862	0.427
multicellular organismal process	A0A445B1V1	94	S	1.685	0.00952685	Up	Valyl-tRNA synthetase OS=Arachis hypogaea OX=3818 GN=Ahy_A10g047195 PE=3 SV=1	Ahy_A10g047195	1	QYSPTAVEK	4	S3	0.00068529	4	1102.48	0.866	0.74	0.585	1.215	1.221	1.255
multicellular organismal process	A0A445C479	887	T	1.539	0.00494131	Up	Protein argonaute 4A(predicted) OS=Arachis hypogaea OX=3818 GN=Ahy_A07g031552 PE=3 SV=1	Ahy_A07g031552	0.981	SETSSSHGGLTAAGAVPVPQLPK	5	T11	1.09388e-07	7	2351.07	0.883	0.684	0.745	1.175	1.232	1.151
multicellular organismal process	A0A445EKM7	714	S	1.659	0.00280129	Up	Dynamin GTPase OS=Arachis hypogaea OX=3818 GN=Ahy_A01g000598 PE=3 SV=1	Ahy_A01g000598	1	QSLSDGSLDTMAR	12	S4	9.97534e-06	6	1460.61	0.778	0.743	0.678	1.301	1.285	1.063
multicellular organismal process	A0A445DQ58	158	S	1.552	0.0370585	Up	UTP--glucose-1-phosphate uridylyltransferase OS=Arachis hypogaea OX=3818 GN=Ahy_A03g011249 PE=3 SV=1	Ahy_A03g011249	1	YKSSNIEIHTFNQSQYPR	6	S3	2.68664e-07	6	2292.04	0.896	0.718	0.758	1.509	1.183	0.989
multicellular organismal process	A0A445ANX2	535	S	2.206	0.0128193	Up	65-kDa microtubule-associated protein 1(predicted) OS=Arachis hypogaea OX=3818 GN=Ahy_B01g052256 PE=3 SV=1	Ahy_B01g052256	1	RLSLNAHQNGSK	6	S3	6.39041e-05	3	1405.66	0.55	0.598	0.686	1.438	0.949	1.659
multicellular organismal process	A0A445C9V3	1035	T	0.66	0.0365364	Down	Acetyl-CoA carboxylase OS=Arachis hypogaea OX=3818 GN=Ahy_A07g033568 PE=4 SV=1	Ahy_A07g033568	1	SLSELEMFTEDGENIDTPK	20	T17	0.000985116	8	2234.94	1.196	1.084	1.375	0.962	0.812	0.639
multicellular organismal process	A0A445CPK9	905	S	1.775	0.0458476	Up	Plasma membrane ATPase OS=Arachis hypogaea OX=3818 GN=Ahy_A06g027746 PE=3 SV=1	Ahy_A06g027746	1	SSSWIAEQAR	3	S3	0.00347926	3	1214.52	0.744	0.645	0.853	1.759	1.257	0.963
multicellular organismal process	A0A445EUW6	330	S	2.139	0.0220987	Up	Peptidylprolyl isomerase OS=Arachis hypogaea OX=3818 GN=Ahy_A01g004005 PE=4 SV=1	Ahy_A01g004005	1	RIPSAAANANESK	6	S4	3.18815e-07	6	1408.66	0.509	0.615	0.804	1.839	1.13	1.155
other | BP |growth	A0A444Y7Z9	456	S	1.625	0.000494205	Up	Protein kinase domain-containing protein OS=Arachis hypogaea OX=3818 GN=Ahy_B08g094148 PE=4 SV=1	Ahy_B08g094148	1	TWIPFSINGTTSHTMGSK	12	S6	2.58514e-07	7	2045.9	0.791	0.708	0.784	1.31	1.221	1.18
other | BP |growth	A0A445DJH0	48	S	1.987	0.00569128	Up	Rho GDP-dissociation inhibitor 1 (Fragment)(predicted) OS=Arachis hypogaea OX=3818 GN=Ahy_A04g021128 PE=3 SV=1	Ahy_A04g021128	1	HRSESSIVATEDEDDDHDK	49	S3	3.02536e-13	9	2264.89	0.778	0.542	0.729	1.522	1.219	1.331
other | BP |growth	A0A445BR85	345	S	2.254	0.0012454	Up	WAT1-related protein OS=Arachis hypogaea OX=3818 GN=Ahy_A08g037582 PE=3 SV=1	Ahy_A08g037582	0.997	FASQSQHVIASGPEHSSIRPASHAK	2	S3	2.59482e-14	26	2709.29	0.589	0.579	0.758	1.516	1.52	1.305
other | BP |growth	A0A445BR85	347	S	1.695	0.000209783	Up	WAT1-related protein OS=Arachis hypogaea OX=3818 GN=Ahy_A08g037582 PE=3 SV=1	Ahy_A08g037582	1	FASQSQHVIASGPEHSSIRPASHAK	9	S5	4.9759e-05	6	2789.26	0.743	0.746	0.799	1.378	1.233	1.267
other | BP |growth	A0A445CTM6	10	S	2.259	0.0201371	Up	sialyltransferase-like protein 5(predicted) OS=Arachis hypogaea OX=3818 GN=Ahy_A06g029486 PE=3 SV=1	Ahy_A06g029486	0.998	LLSSSASNNR	10	S5	0.0435376	6	1129.49	0.569	0.817	0.575	2	1.096	1.334
other | BP |growth	A0A444X9B6	15	S	2.168	0.0343168	Up	Allene-oxide cyclase OS=Arachis hypogaea OX=3818 GN=Ahy_B10g105960 PE=3 SV=1	Ahy_B10g105960	1	TLSSFSLK	2	S4	0.00859971	2	962.459	0.812	0.487	0.704	2.025	1.173	1.144
other | BP |growth	A0A445E9Q6	137	S	2.31	0.0211244	Up	Axial regulator YABBY 1(predicted) OS=Arachis hypogaea OX=3818 GN=Ahy_A02g006391 PE=3 SV=1	Ahy_A02g006391	1	GNINSMR	3	S5	0.0820028	3	871.349	0.686	0.62	0.515	2	1.157	1.049
other | BP |growth	A0A445E9Q6	197	S	2.161	0.0212556	Up	Axial regulator YABBY 1(predicted) OS=Arachis hypogaea OX=3818 GN=Ahy_A02g006391 PE=3 SV=1	Ahy_A02g006391	1	AVLGSQR	2	S5	0.0263764	2	810.387	0.715	0.606	0.586	1.925	1.161	1.035
other | BP |growth	A0A445CCX5	41	S	1.97	0.0240064	Up	Methyltransferase OS=Arachis hypogaea OX=3818 GN=Ahy_A07g034760 PE=3 SV=1	Ahy_A07g034760	1	ATDLSGGSISAEK	2	S8	1.14857e-05	2	1315.58	0.724	0.723	0.687	1.62	1.639	0.944
other | BP |immune system process	A0A445C8X3	77	S	0.58	0.00972724	Down	Phosphoenolpyruvate carboxykinase (ATP) OS=Arachis hypogaea OX=3818 GN=Ahy_A07g033333 PE=3 SV=1	Ahy_A07g033333	1	SSAPSTPITSSSATSPFSTILEEER	12	S15	0.00119632	2	2822.15	1.399	1.346	1.303	0.614	0.912	0.822
other | BP |immune system process	A0A445C8X3	68	T	0.614	0.00190211	Down	Phosphoenolpyruvate carboxykinase (ATP) OS=Arachis hypogaea OX=3818 GN=Ahy_A07g033333 PE=3 SV=1	Ahy_A07g033333	1	KSSAPSTPITSSSATSPFSTILEEER	8	T7	8.57594e-09	9	2950.24	1.468	1.259	1.216	0.758	0.85	0.813
other | BP |immune system process	A0A444X9B6	15	S	2.168	0.0343168	Up	Allene-oxide cyclase OS=Arachis hypogaea OX=3818 GN=Ahy_B10g105960 PE=3 SV=1	Ahy_B10g105960	1	TLSSFSLK	2	S4	0.00859971	2	962.459	0.812	0.487	0.704	2.025	1.173	1.144
other | BP |immune system process	A0A444Y907	29	S	3.866	0.00071091	Up	Malic enzyme(predicted) OS=Arachis hypogaea OX=3818 GN=Ahy_B08g094432 PE=3 SV=1	Ahy_B08g094432	1	DEVFASGR	3	S6	0.0262359	3	960.382	0.499	0.343	0.393	1.82	1.631	1.323
other | BP |immune system process	A0A445BZ74	88	S	0.596	0.0188242	Down	protein PAT1 homolog(predicted) OS=Arachis hypogaea OX=3818 GN=Ahy_A08g040230 PE=4 SV=1	Ahy_A08g040230	0.989	STSEVDDLTTTFSK	1	S3	0.00415471	1	1610.68	1.369	1.539	1.066	0.755	0.701	0.914
other | BP |immune system process	A0A445C479	887	T	1.539	0.00494131	Up	Protein argonaute 4A(predicted) OS=Arachis hypogaea OX=3818 GN=Ahy_A07g031552 PE=3 SV=1	Ahy_A07g031552	0.981	SETSSSHGGLTAAGAVPVPQLPK	5	T11	1.09388e-07	7	2351.07	0.883	0.684	0.745	1.175	1.232	1.151
other | BP |immune system process	A0A444Y907	819	S	2.503	0.0028805	Up	Malic enzyme(predicted) OS=Arachis hypogaea OX=3818 GN=Ahy_B08g094432 PE=3 SV=1	Ahy_B08g094432	1	MMSSQSDASASGNIESATGVAPK	11	S3	3.06119e-11	7	2305.97	0.716	0.502	0.499	1.626	1.428	1.243
other | BP |immune system process	A0A445C8X3	71	T	0.614	0.00190211	Down	Phosphoenolpyruvate carboxykinase (ATP) OS=Arachis hypogaea OX=3818 GN=Ahy_A07g033333 PE=3 SV=1	Ahy_A07g033333	0.991	KSSAPSTPITSSSATSPFSTILEEER	8	T10	8.57594e-09	9	2950.24	1.468	1.259	1.216	0.758	0.85	0.813
other | BP |immune system process	A0A444Y907	2121	T	1.919	0.00611732	Up	Malic enzyme(predicted) OS=Arachis hypogaea OX=3818 GN=Ahy_B08g094432 PE=3 SV=1	Ahy_B08g094432	1	TPTQVASHAQK	5	T3	3.22651e-06	6	1247.58	0.733	0.709	0.618	1.453	1.454	1.046
other | BP |interspecies interaction between organisms	A0A444Z1T3	901	S	1.625	0.0428766	Up	Peptidase S59 domain-containing protein OS=Arachis hypogaea OX=3818 GN=Ahy_B05g075683 PE=4 SV=1	Ahy_B05g075683	1	ASPFKDR	13	S2	0.0478122	13	900.398	0.724	0.91	0.619	1.527	1.102	1.032
other | BP |interspecies interaction between organisms	A0A444Z1T3	962	S	1.524	0.0247116	Up	Peptidase S59 domain-containing protein OS=Arachis hypogaea OX=3818 GN=Ahy_B05g075683 PE=4 SV=1	Ahy_B05g075683	1	QVPNGSSEVHSPQK	12	S11	3.59063e-06	12	1574.68	0.738	0.689	0.931	1.373	1.177	1.044
other | BP |interspecies interaction between organisms	A0A444ZGE9	212	S	0.366	0.0284689	Down	Plasma membrane-associated cation-binding protein 1(predicted) OS=Arachis hypogaea OX=3818 GN=Ahy_B04g070361 PE=4 SV=1	Ahy_B04g070361	1	SAEEVAKEEEKPAEAAAATTSAEK	7	S21	4.21729e-10	12	2527.14	1.481	1.353	1.523	0.765	0.572	0.257
other | BP |intraspecies interaction between organisms	A0A445E3G1	438	S	1.632	0.0184042	Up	Protein kinase domain-containing protein OS=Arachis hypogaea OX=3818 GN=Ahy_A03g016495 PE=4 SV=1	Ahy_A03g016495	1	DSTNNNGNKSFAFGTR	3	S10	9.11918e-06	3	1810.74	0.727	0.737	0.821	1.209	1.513	1.006
other | BP |intraspecies interaction between organisms	A0A445E3G1	884	S	1.613	0.0152371	Up	Protein kinase domain-containing protein OS=Arachis hypogaea OX=3818 GN=Ahy_A03g016495 PE=4 SV=1	Ahy_A03g016495	1	ISFSANR	6	S2	0.02205	6	874.382	0.799	0.793	0.696	1.349	1.358	0.984
other | BP |rhythmic process	A0A444X9B6	15	S	2.168	0.0343168	Up	Allene-oxide cyclase OS=Arachis hypogaea OX=3818 GN=Ahy_B10g105960 PE=3 SV=1	Ahy_B10g105960	1	TLSSFSLK	2	S4	0.00859971	2	962.459	0.812	0.487	0.704	2.025	1.173	1.144
other | MF |protein folding chaperone	A0A444X0C6	345	S	0.348	0.00345124	Down	T-complex protein 1 subunit epsilon(predicted) OS=Arachis hypogaea OX=3818 GN=Ahy_B10g101769 PE=3 SV=1	Ahy_B10g101769	1	FQELSPEK	8	S5	0.00782474	8	1057.46	1.437	1.868	1.346	0.695	0.487	0.438
protein-containing complex	A0A445BZ74	88	S	0.596	0.0188242	Down	protein PAT1 homolog(predicted) OS=Arachis hypogaea OX=3818 GN=Ahy_A08g040230 PE=4 SV=1	Ahy_A08g040230	0.989	STSEVDDLTTTFSK	1	S3	0.00415471	1	1610.68	1.369	1.539	1.066	0.755	0.701	0.914
protein-containing complex	A0A445DNG7	848	S	1.546	0.0174156	Up	26S proteasome non-ATPase regulatory subunit 1 homolog OS=Arachis hypogaea OX=3818 GN=Ahy_A03g010778 PE=3 SV=1	Ahy_A03g010778	0.997	LPTAVLSTSAK	6	S7	2.3328e-05	16	1167.6	0.82	0.685	0.867	1.433	1.151	1.083
protein-containing complex	A0A445AZE7	504	S	1.779	0.0108338	Up	CCR4-NOT transcription complex subunit 3(predicted) OS=Arachis hypogaea OX=3818 GN=Ahy_B01g056735 PE=3 SV=1	Ahy_B01g056735	1	VFSPSVVPGMQWRPGSPFQNQSDAIR	4	S16	6.43491e-08	4	2967.4	0.684	0.858	0.877	1.434		1.435
protein-containing complex	A0A445CWQ9	44	T	1.806	0.0415281	Up	Aspartate--tRNA ligase OS=Arachis hypogaea OX=3818 GN=Ahy_A06g030553 PE=3 SV=1	Ahy_A06g030553	1	RQETAIASATSK	3	T4	0.0596057	3	1342.64	0.81	0.56	0.801	1.723	1.035	1.163
protein-containing complex	A0A445BQC1	36	T	1.783	0.00704464	Up	Cytochrome c oxidase subunit 5b-2 OS=Arachis hypogaea OX=3818 GN=Ahy_A09g046626 PE=4 SV=1	Ahy_A09g046626	0.962	FATAATASHSSTLLSR	1	T3	0.149889	1	1700.8	0.868	0.654	0.639	1.4	1.31	1.144
protein-containing complex	A0A445E2W4	68	T	4.372	0.00562327	Up	DNA helicase OS=Arachis hypogaea OX=3818 GN=Ahy_A03g016326 PE=3 SV=1	Ahy_A03g016326	1	FAAAADATPTPSR	8	T10	5.05536e-06	2	1435.57	0.305		0.354	1.678	1.602	1.042
protein-containing complex	A0A444XUP6	158	T	1.635	0.0409738	Up	Vesicle-associated membrane protein 72(predicted) OS=Arachis hypogaea OX=3818 GN=Ahy_B09g099785 PE=3 SV=1	Ahy_B09g099785	1	AQITEVK	6	T4	0.0599649	6	868.418	0.765	0.614	0.87	1.499	1.216	0.963
protein-containing complex	A0A444WVK7	364	S	2.032	0.0466831	Up	PCI domain-containing protein OS=Arachis hypogaea OX=3818 GN=Ahy_Scaffold1g107375 PE=3 SV=1	Ahy_Scaffold1g107375	1	LDSWTGK	6	S3	0.00974486	6	886.371	0.813	0.582	0.609	1.917	1.233	0.922
protein-containing complex	A0A445EUW6	330	S	2.139	0.0220987	Up	Peptidylprolyl isomerase OS=Arachis hypogaea OX=3818 GN=Ahy_A01g004005 PE=4 SV=1	Ahy_A01g004005	1	RIPSAAANANESK	6	S4	3.18815e-07	6	1408.66	0.509	0.615	0.804	1.839	1.13	1.155
protein-containing complex	A0A445CIZ1	65	S	1.923	0.0268087	Up	t-SNARE coiled-coil homology domain-containing protein OS=Arachis hypogaea OX=3818 GN=Ahy_A06g025882 PE=4 SV=1	Ahy_A06g025882	1	GKASAVAINAEIR	13	S4	7.90207e-08	13	1379.7	0.747	0.638	0.698	1.833	1.132	1.04
protein-containing complex	A0A445C7A0	50	S	1.767	0.0487049	Up	Protein TIC110, chloroplastic isoform A(predicted) OS=Arachis hypogaea OX=3818 GN=Ahy_A07g032664 PE=4 SV=1	Ahy_A07g032664	0.996	TSSSSSPPPPSKPQR	3	S6	0.000270769	4	1619.74	0.934	0.692	0.559	1.605	1.267	0.989
protein-containing complex	A0A444WQX5	130	S	2.516	0.0159345	Up	RanBD1 domain-containing protein OS=Arachis hypogaea OX=3818 GN=Ahy_Scaffold1g106630 PE=4 SV=1	Ahy_Scaffold1g106630	1	KLSPDVTNK	6	S3	2.74297e-05	6	1081.53	0.57	0.647	0.695	1.041	1.609	2.16
protein-containing complex	A0A444Y6V3	280	T	1.841	0.0226488	Up	t-SNARE coiled-coil homology domain-containing protein OS=Arachis hypogaea OX=3818 GN=Ahy_B08g093737 PE=3 SV=1	Ahy_B08g093737	1	GTTALQGAK	3	T3	0.00514497	3	926.434	0.778	0.558	0.775	1.502	1.391	0.993
protein-containing complex	A0A444X0C6	345	S	0.348	0.00345124	Down	T-complex protein 1 subunit epsilon(predicted) OS=Arachis hypogaea OX=3818 GN=Ahy_B10g101769 PE=3 SV=1	Ahy_B10g101769	1	FQELSPEK	8	S5	0.00782474	8	1057.46	1.437	1.868	1.346	0.695	0.487	0.438
protein-containing complex	A0A444YFA1	207	S	1.569	0.0235695	Up	RNA-binding protein Musashi like Rbp6(predicted) OS=Arachis hypogaea OX=3818 GN=Ahy_B07g088748 PE=4 SV=1	Ahy_B07g088748	0.991	TSSYLNSYAQGFNINPIGGYGVR	14	S3	6.30207e-09	10	2558.17	0.826	0.629	0.904	1.134	1.162	1.406
protein-containing complex	A0A445DNG7	898	S	2.248	0.042531	Up	26S proteasome non-ATPase regulatory subunit 1 homolog OS=Arachis hypogaea OX=3818 GN=Ahy_A03g010778 PE=3 SV=1	Ahy_A03g010778	1	DGDAMQVDSPVDK	122	S9	2.03283e-06	5	1456.57	0.884	0.405	0.58	1.876	1.278	1.048
protein-containing complex	A0A445BG06	52	S	2.242	0.00139199	Up	Longin domain-containing protein OS=Arachis hypogaea OX=3818 GN=Ahy_A09g042475 PE=3 SV=1	Ahy_A09g042475	0.996	TEEGAEEKPSEGSINR	5	S13	4.37128e-06	5	1812.76	0.639	0.731	0.556	1.472	1.58	1.266
protein-containing complex	A0A444WV44	676	S	2.292	0.0253164	Up	AP-4 complex subunit epsilon OS=Arachis hypogaea OX=3818 GN=Ahy_Scaffold1g107287 PE=3 SV=1	Ahy_Scaffold1g107287	1	SQDQHESIQHGLR	5	S7	6.15136e-05	5	1614.7	0.624	0.354	0.775	1.517	1.384	1.117
protein-containing complex	A0A444Z7Q6	206	S	2.515	0.0232271	Up	Eukaryotic translation initiation factor 3 subunit C OS=Arachis hypogaea OX=3818 GN=Ahy_B05g078642 PE=3 SV=1	Ahy_B05g078642	0.988	GRDDLKSDSEVSHYEDEK	3	S7	0.000111532	5	2188.9	0.511	0.657	0.606	2.003	1.551	0.907
protein-containing complex	A0A445CFD8	457	S	1.696	0.0460119	Up	Serine/threonine-protein phosphatase 2A 55 kDa regulatory subunit B OS=Arachis hypogaea OX=3818 GN=Ahy_A07g036173 PE=3 SV=1	Ahy_A07g036173	1	SLGNSITR	32	S1	0.0107743	23	928.414	0.788	0.835	0.641	1.589	1.327	0.924
protein-containing complex	A0A444Z0V9	169	T	0.38	0.00101826	Down	[RNA-polymerase]-subunit kinase OS=Arachis hypogaea OX=3818 GN=Ahy_A05g022906 PE=3 SV=1	Ahy_A05g022906	1	FTHQVFAR	33	T2	0.0740354	7	1085.49	1.638	1.35	1.507	0.677	0.549	0.482
protein-containing complex	A0A445C3I9	128	S	1.77	0.000583961	Up	t-SNARE coiled-coil homology domain-containing protein OS=Arachis hypogaea OX=3818 GN=Ahy_A07g031287 PE=3 SV=1	Ahy_A07g031287	1	LPNSHQADTSNQYTANHNDDFIESESDR	19	S4	7.50635e-16	14	3285.34	0.75	0.694	0.726	1.411	1.251	1.179
protein-containing complex	A0A445B322	182	S	1.653	0.0294415	Up	V-SNARE domain-containing protein OS=Arachis hypogaea OX=3818 GN=Ahy_A10g047610 PE=3 SV=1	Ahy_A10g047610	1	QSLLHAHNTLHGVDDNIGKSK	9	S20	0.0175823	9	2364.15	0.859	0.744	0.652	1.554	1.155	1.018
protein-containing complex	A0A444Z1T3	901	S	1.625	0.0428766	Up	Peptidase S59 domain-containing protein OS=Arachis hypogaea OX=3818 GN=Ahy_B05g075683 PE=4 SV=1	Ahy_B05g075683	1	ASPFKDR	13	S2	0.0478122	13	900.398	0.724	0.91	0.619	1.527	1.102	1.032
protein-containing complex	A0A444Z1T3	962	S	1.524	0.0247116	Up	Peptidase S59 domain-containing protein OS=Arachis hypogaea OX=3818 GN=Ahy_B05g075683 PE=4 SV=1	Ahy_B05g075683	1	QVPNGSSEVHSPQK	12	S11	3.59063e-06	12	1574.68	0.738	0.689	0.931	1.373	1.177	1.044
protein-containing complex	A0A445D296	181	S	1.51	0.0199375	Up	Syntaxin-18_N domain-containing protein OS=Arachis hypogaea OX=3818 GN=Ahy_A05g023043 PE=3 SV=1	Ahy_A05g023043	1	KDSIETPK	26	S3	0.00151518	18	997.46	0.841	0.762	0.832	1.471	1.036	1.171
protein-containing complex	A0A444ZWP4	231	S	2.283	0.000508149	Up	40S ribosomal protein S6 OS=Arachis hypogaea OX=3818 GN=Ahy_B03g063204 PE=3 SV=1	Ahy_B03g063204	1	ERRSESLAK	13	S6	0.00514497	7	1235.52	0.584	0.514	0.679	1.376	1.33	1.351
protein-containing complex	A0A444ZWP4	237	S	1.981	0.0359389	Up	40S ribosomal protein S6 OS=Arachis hypogaea OX=3818 GN=Ahy_B03g063204 PE=3 SV=1	Ahy_B03g063204	1	RSKLSSAAAK	1	S2	0.161182	1	1258.5	0.656	0.472	0.827	1.683	1.02	1.17
protein-containing complex	A0A444ZWP4	240	S	1.981	0.0359389	Up	40S ribosomal protein S6 OS=Arachis hypogaea OX=3818 GN=Ahy_B03g063204 PE=3 SV=1	Ahy_B03g063204	1	RSKLSSAAAK	1	S5	0.161182	1	1258.5	0.656	0.472	0.827	1.683	1.02	1.17
protein-containing complex	A0A444ZWP4	241	S	1.981	0.0359389	Up	40S ribosomal protein S6 OS=Arachis hypogaea OX=3818 GN=Ahy_B03g063204 PE=3 SV=1	Ahy_B03g063204	1	RSKLSSAAAK	1	S6	0.161182	1	1258.5	0.656	0.472	0.827	1.683	1.02	1.17
protein-containing complex	A0A445E7N3	268	T	1.647	0.0322067	Up	t-SNARE coiled-coil homology domain-containing protein OS=Arachis hypogaea OX=3818 GN=Ahy_A02g005706 PE=3 SV=1	Ahy_A02g005706	0.996	AHSFVHTGTER	3	T9	0.0377166	5	1401.53	0.725	0.741	0.683	1.538	0.953	1.049
protein-containing complex	A0A444WV24	528	S	3.116	0.0116048	Up	Conserved oligomeric Golgi complex subunit 6 OS=Arachis hypogaea OX=3818 GN=Ahy_Scaffold1g107273 PE=3 SV=1	Ahy_Scaffold1g107273	1	MSSDSGQLTR	1	S2	0.00315821	7	1161.46	0.417	0.371	0.689	2.111	1.233	1.258
protein-containing complex	A0A444XVW0	36	S	1.528	0.0113639	Up	40S ribosomal protein S3a OS=Arachis hypogaea OX=3818 GN=Ahy_B09g100152 PE=3 SV=1	Ahy_B09g100152	1	APSVFQVK	8	S3	0.00134276	8	955.465	0.921	0.801	0.661	1.214	1.248	1.179
protein-containing complex	A0A445AN89	1809	S	1.833	0.0299662	Up	Enhancer of mRNA-decapping protein 4 isoform A(predicted) OS=Arachis hypogaea OX=3818 GN=Ahy_B01g051986 PE=3 SV=1	Ahy_B01g051986	1	SSQSNLGDHVGDQSINDYSVDR	5	S4	1.18843e-10	11	2473.03	0.701	0.804	0.573	1.326	1.552	0.932
protein-containing complex	A0A445AN89	623	S	1.833	0.0299662	Up	Enhancer of mRNA-decapping protein 4 isoform A(predicted) OS=Arachis hypogaea OX=3818 GN=Ahy_B01g051986 PE=3 SV=1	Ahy_B01g051986	1	SSQSNLGDHVGDQSINDYSVDR	5	S4	1.18843e-10	11	2473.03	0.701	0.804	0.573	1.326	1.552	0.932
protein-containing complex	A0A445AN89	1802	S	1.757	0.027128	Up	Enhancer of mRNA-decapping protein 4 isoform A(predicted) OS=Arachis hypogaea OX=3818 GN=Ahy_B01g051986 PE=3 SV=1	Ahy_B01g051986	1	KLSDFR	18	S3	0.128488	6	845.392	0.709	0.747	0.656	1.496	1.32	0.895
protein-containing complex	A0A445AN89	616	S	1.757	0.027128	Up	Enhancer of mRNA-decapping protein 4 isoform A(predicted) OS=Arachis hypogaea OX=3818 GN=Ahy_B01g051986 PE=3 SV=1	Ahy_B01g051986	1	KLSDFR	18	S3	0.128488	6	845.392	0.709	0.747	0.656	1.496	1.32	0.895
protein-containing complex	A0A445EJ70	436	S	1.69	0.0357501	Up	DUF4005 domain-containing protein OS=Arachis hypogaea OX=3818 GN=Ahy_A01g000058 PE=4 SV=1	Ahy_A01g000058	0.996	KISSQPSDTLQENPQSELEK	13	S4	1.84565e-09	15	2338.08	0.991	0.605	0.611	1.26	1.375	1.094
protein-containing complex	A0A445DLX6	2812	S	1.924	0.0394008	Up	HECT-type E3 ubiquitin transferase OS=Arachis hypogaea OX=3818 GN=Ahy_A03g010371 PE=4 SV=1	Ahy_A03g010371	1	SLFGGSHR	2	S6	0.169382	2	940.404	0.612	0.84	0.61	1.824	1.011	1.132
reproduction	A0A445C9V3	1035	T	0.66	0.0365364	Down	Acetyl-CoA carboxylase OS=Arachis hypogaea OX=3818 GN=Ahy_A07g033568 PE=4 SV=1	Ahy_A07g033568	1	SLSELEMFTEDGENIDTPK	20	T17	0.000985116	8	2234.94	1.196	1.084	1.375	0.962	0.812	0.639
reproduction	A0A445E9Q6	197	S	2.161	0.0212556	Up	Axial regulator YABBY 1(predicted) OS=Arachis hypogaea OX=3818 GN=Ahy_A02g006391 PE=3 SV=1	Ahy_A02g006391	1	AVLGSQR	2	S5	0.0263764	2	810.387	0.715	0.606	0.586	1.925	1.161	1.035
reproduction	A0A445C5G5	323	S	0.399	0.0249438	Down	Phosphoinositide phospholipase C OS=Arachis hypogaea OX=3818 GN=Ahy_A07g031892 PE=4 SV=1	Ahy_A07g031892	1	GGTIADYKDNEDEENFDGEEDLDEGDKSSHHNEASEYR	9	S29	3.67165e-15	2	4476.68	1.146	1.505	2.125	0.601	0.44	0.864
reproduction	A0A445CTM6	10	S	2.259	0.0201371	Up	sialyltransferase-like protein 5(predicted) OS=Arachis hypogaea OX=3818 GN=Ahy_A06g029486 PE=3 SV=1	Ahy_A06g029486	0.998	LLSSSASNNR	10	S5	0.0435376	6	1129.49	0.569	0.817	0.575	2	1.096	1.334
reproduction	A0A445E9Q6	137	S	2.31	0.0211244	Up	Axial regulator YABBY 1(predicted) OS=Arachis hypogaea OX=3818 GN=Ahy_A02g006391 PE=3 SV=1	Ahy_A02g006391	1	GNINSMR	3	S5	0.0820028	3	871.349	0.686	0.62	0.515	2	1.157	1.049
reproduction	A0A445AN89	1809	S	1.833	0.0299662	Up	Enhancer of mRNA-decapping protein 4 isoform A(predicted) OS=Arachis hypogaea OX=3818 GN=Ahy_B01g051986 PE=3 SV=1	Ahy_B01g051986	1	SSQSNLGDHVGDQSINDYSVDR	5	S4	1.18843e-10	11	2473.03	0.701	0.804	0.573	1.326	1.552	0.932
reproduction	A0A445AN89	623	S	1.833	0.0299662	Up	Enhancer of mRNA-decapping protein 4 isoform A(predicted) OS=Arachis hypogaea OX=3818 GN=Ahy_B01g051986 PE=3 SV=1	Ahy_B01g051986	1	SSQSNLGDHVGDQSINDYSVDR	5	S4	1.18843e-10	11	2473.03	0.701	0.804	0.573	1.326	1.552	0.932
reproduction	A0A445AN89	616	S	1.757	0.027128	Up	Enhancer of mRNA-decapping protein 4 isoform A(predicted) OS=Arachis hypogaea OX=3818 GN=Ahy_B01g051986 PE=3 SV=1	Ahy_B01g051986	1	KLSDFR	18	S3	0.128488	6	845.392	0.709	0.747	0.656	1.496	1.32	0.895
reproduction	A0A445C479	887	T	1.539	0.00494131	Up	Protein argonaute 4A(predicted) OS=Arachis hypogaea OX=3818 GN=Ahy_A07g031552 PE=3 SV=1	Ahy_A07g031552	0.981	SETSSSHGGLTAAGAVPVPQLPK	5	T11	1.09388e-07	7	2351.07	0.883	0.684	0.745	1.175	1.232	1.151
reproduction	A0A445AN89	1802	S	1.757	0.027128	Up	Enhancer of mRNA-decapping protein 4 isoform A(predicted) OS=Arachis hypogaea OX=3818 GN=Ahy_B01g051986 PE=3 SV=1	Ahy_B01g051986	1	KLSDFR	18	S3	0.128488	6	845.392	0.709	0.747	0.656	1.496	1.32	0.895
reproduction	A0A444X9B6	15	S	2.168	0.0343168	Up	Allene-oxide cyclase OS=Arachis hypogaea OX=3818 GN=Ahy_B10g105960 PE=3 SV=1	Ahy_B10g105960	1	TLSSFSLK	2	S4	0.00859971	2	962.459	0.812	0.487	0.704	2.025	1.173	1.144
reproduction	A0A445EUW6	330	S	2.139	0.0220987	Up	Peptidylprolyl isomerase OS=Arachis hypogaea OX=3818 GN=Ahy_A01g004005 PE=4 SV=1	Ahy_A01g004005	1	RIPSAAANANESK	6	S4	3.18815e-07	6	1408.66	0.509	0.615	0.804	1.839	1.13	1.155
reproduction	A0A445BSY5	46	S	0.408	0.0248551	Down	Transcriptional corepressor SEUSS (Fragment)(predicted) OS=Arachis hypogaea OX=3818 GN=Ahy_A08g038130 PE=4 SV=1	Ahy_A08g038130	1	SNSGMLGAQGGPMPSQTSFPSLVSPR	4	S24	9.95635e-05	3	2670.21	2.155	1.319	1.36	0.681	0.862	0.427
reproduction	A0A445CPK9	905	S	1.775	0.0458476	Up	Plasma membrane ATPase OS=Arachis hypogaea OX=3818 GN=Ahy_A06g027746 PE=3 SV=1	Ahy_A06g027746	1	SSSWIAEQAR	3	S3	0.00347926	3	1214.52	0.744	0.645	0.853	1.759	1.257	0.963
reproduction	A0A445B1V1	94	S	1.685	0.00952685	Up	Valyl-tRNA synthetase OS=Arachis hypogaea OX=3818 GN=Ahy_A10g047195 PE=3 SV=1	Ahy_A10g047195	1	QYSPTAVEK	4	S3	0.00068529	4	1102.48	0.866	0.74	0.585	1.215	1.221	1.255
response to stimulus	A0A445E434	333	S	0.657	0.0265949	Down	Protein kinase domain-containing protein OS=Arachis hypogaea OX=3818 GN=Ahy_A03g016701 PE=3 SV=1	Ahy_A03g016701	0.993	ETSVLSYVLMGIPDGNVSSK	1	S18	4.33842e-07	5	2176.02	1.32	1.08	1.298	0.647	0.907	0.874
response to stimulus	A0A445B5K4	14	S	2.626	0.0134063	Up	nodulin-related protein 1(predicted) OS=Arachis hypogaea OX=3818 GN=Ahy_A10g048651 PE=4 SV=1	Ahy_A10g048651	0.995	EEQHSTSELFSSAK	1	S5	0.00114169	10	1659.69	0.624	0.594	0.503	0.955	1.879	1.686
response to stimulus	A0A445C9N8	10	S	2.295	0.0259454	Up	Methyltransferase OS=Arachis hypogaea OX=3818 GN=Ahy_A07g033501 PE=3 SV=1	Ahy_A07g033501	1	GVSGVRTPEHNHDSWESHNK	8	S3	0.000463808	8	2432.98	0.569	0.76	0.547	1.735	1.659	0.911
response to stimulus	A0A445B3Z7	858	S	1.947	0.00301066	Up	Protein kinase domain-containing protein OS=Arachis hypogaea OX=3818 GN=Ahy_A10g047996 PE=4 SV=1	Ahy_A10g047996	0.986	MTSTSSNVGLQMSNNQPLNSR	3	S3	3.38194e-06	4	2346.02	0.673	0.685	0.729	1.625	1.271	1.167
response to stimulus	A0A445EIN1	336	S	2.746	0.0473323	Up	Protein kinase domain-containing protein OS=Arachis hypogaea OX=3818 GN=Ahy_A02g009970 PE=3 SV=1	Ahy_A02g009970	1	SHPAVENSDPKSGTEDDGSDLILEVK	2	S12	9.29728e-08	3	2819.26	0.762	0.2	0.536	1.298	1.545	1.27
response to stimulus	A0A445BG06	52	S	2.242	0.00139199	Up	Longin domain-containing protein OS=Arachis hypogaea OX=3818 GN=Ahy_A09g042475 PE=3 SV=1	Ahy_A09g042475	0.996	TEEGAEEKPSEGSINR	5	S13	4.37128e-06	5	1812.76	0.639	0.731	0.556	1.472	1.58	1.266
response to stimulus	A0A445CNH9	8	S	1.979	0.00265692	Up	ACB domain-containing protein OS=Arachis hypogaea OX=3818 GN=Ahy_A06g027387 PE=3 SV=1	Ahy_A06g027387	0.996	GSSSLQYPDK	5	S3	0.00198707	16	1161.48	0.65	0.613	0.765	1.554	1.22	1.24
response to stimulus	A0A445B2F9	550	S	1.795	0.0435835	Up	Protein kinase domain-containing protein OS=Arachis hypogaea OX=3818 GN=Ahy_A10g047402 PE=3 SV=1	Ahy_A10g047402	1	DPSDSDRIVK	7	S5	0.00116124	7	1211.53	0.889	0.714	0.623	1.775	1.206	1.015
response to stimulus	A0A444ZWP4	241	S	1.981	0.0359389	Up	40S ribosomal protein S6 OS=Arachis hypogaea OX=3818 GN=Ahy_B03g063204 PE=3 SV=1	Ahy_B03g063204	1	RSKLSSAAAK	1	S6	0.161182	1	1258.5	0.656	0.472	0.827	1.683	1.02	1.17
response to stimulus	A0A445C9N8	60	S	1.693	0.00444227	Up	Methyltransferase OS=Arachis hypogaea OX=3818 GN=Ahy_A07g033501 PE=3 SV=1	Ahy_A07g033501	0.996	LLFSDNSHSK	5	S7	0.00708913	6	1227.54	0.764	0.727	0.77	1.506	1.186	1.135
response to stimulus	A0A445AZE7	504	S	1.779	0.0108338	Up	CCR4-NOT transcription complex subunit 3(predicted) OS=Arachis hypogaea OX=3818 GN=Ahy_B01g056735 PE=3 SV=1	Ahy_B01g056735	1	VFSPSVVPGMQWRPGSPFQNQSDAIR	4	S16	6.43491e-08	4	2967.4	0.684	0.858	0.877	1.434		1.435
response to stimulus	A0A444Z225	22	S	1.629	0.0178633	Up	Formate dehydrogenase, mitochondrial OS=Arachis hypogaea OX=3818 GN=Ahy_A05g022553 PE=3 SV=1	Ahy_A05g022553	0.998	SLLTSSNSTFTR	6	S8	7.28624e-05	7	1393.64	0.805	0.682	0.775	1.454	1.243	0.987
response to stimulus	A0A445DKG2	18	S	1.508	0.029751	Up	NAD(P)-bd_dom domain-containing protein OS=Arachis hypogaea OX=3818 GN=Ahy_A04g021463 PE=4 SV=1	Ahy_A04g021463	1	YNSYIR	25	S3	0.0855182	13	895.371	0.978	0.667	0.842	1.397	1.218	1.136
response to stimulus	A0A445BCC1	1608	S	1.558	0.0358245	Up	ABC transporter C family member 2(predicted) OS=Arachis hypogaea OX=3818 GN=Ahy_A10g051313 PE=4 SV=1	Ahy_A10g051313	1	LHQSDFDFDDR	8	S4	2.26228e-06	8	1474.56	0.93	0.798	0.608	1.37	1.054	1.216
response to stimulus	A0A444ZWP4	240	S	1.981	0.0359389	Up	40S ribosomal protein S6 OS=Arachis hypogaea OX=3818 GN=Ahy_B03g063204 PE=3 SV=1	Ahy_B03g063204	1	RSKLSSAAAK	1	S5	0.161182	1	1258.5	0.656	0.472	0.827	1.683	1.02	1.17
response to stimulus	A0A444YF54	94	T	1.77	0.00018226	Up	Calcium-dependent protein kinase 9 isoform A(predicted) OS=Arachis hypogaea OX=3818 GN=Ahy_B07g088672 PE=4 SV=1	Ahy_B07g088672	0.997	SDTILGKPLEDVR	8	T3	6.6181e-06	8	1522.75	0.695	0.727	0.675	1.257	1.303	1.151
response to stimulus	A0A445CWQ9	44	T	1.806	0.0415281	Up	Aspartate--tRNA ligase OS=Arachis hypogaea OX=3818 GN=Ahy_A06g030553 PE=3 SV=1	Ahy_A06g030553	1	RQETAIASATSK	3	T4	0.0596057	3	1342.64	0.81	0.56	0.801	1.723	1.035	1.163
response to stimulus	A0A445DQ58	158	S	1.552	0.0370585	Up	UTP--glucose-1-phosphate uridylyltransferase OS=Arachis hypogaea OX=3818 GN=Ahy_A03g011249 PE=3 SV=1	Ahy_A03g011249	1	YKSSNIEIHTFNQSQYPR	6	S3	2.68664e-07	6	2292.04	0.896	0.718	0.758	1.509	1.183	0.989
response to stimulus	A0A445CYM5	256	S	2.146	0.0121847	Up	Resistance protein (Fragment)(predicted) OS=Arachis hypogaea OX=3818 GN=Ahy_A05g021857 PE=4 SV=1	Ahy_A05g021857	1	SEGSWSR	12	S4	0.0170531	12	888.325	0.558	0.677	0.643	1.784	1.201	1.045
response to stimulus	A0A445E0J4	16	S	1.618	0.0170496	Up	Calcium-transporting ATPase OS=Arachis hypogaea OX=3818 GN=Ahy_A03g015502 PE=3 SV=1	Ahy_A03g015502	1	DRSIEALSR	5	S3	0.000817175	5	1126.53	0.686	0.711	0.848	1.467	1.069	1.097
response to stimulus	A0A445DR17	85	S	1.921	0.00853112	Up	Auxin-repressed protein(predicted) OS=Arachis hypogaea OX=3818 GN=Ahy_A03g011537 PE=3 SV=1	Ahy_A03g011537	1	SVFHPGSNSATK	10	S7	3.10365e-05	11	1311.57	0.622	0.695	0.678	1.606	1.183	1.044
response to stimulus	A0A444ZBG8	271	S	2.006	0.0174349	Up	Protein kinase domain-containing protein OS=Arachis hypogaea OX=3818 GN=Ahy_B04g069039 PE=4 SV=1	Ahy_B04g069039	1	EELLSQDSKPMFR	27	S8	1.16067e-06	24	1659.74	0.701	0.613	0.78	1.813	1.338	1.049
response to stimulus	A0A445E3G1	884	S	1.613	0.0152371	Up	Protein kinase domain-containing protein OS=Arachis hypogaea OX=3818 GN=Ahy_A03g016495 PE=4 SV=1	Ahy_A03g016495	1	ISFSANR	6	S2	0.02205	6	874.382	0.799	0.793	0.696	1.349	1.358	0.984
response to stimulus	A0A445DKG2	10	T	1.977	0.0215733	Up	NAD(P)-bd_dom domain-containing protein OS=Arachis hypogaea OX=3818 GN=Ahy_A04g021463 PE=4 SV=1	Ahy_A04g021463	1	SKTIKLER	12	T3	0.0034472	12	1054.57	0.914	0.618	0.613	1.804	1.19	1.247
response to stimulus	A0A444ZWP4	237	S	1.981	0.0359389	Up	40S ribosomal protein S6 OS=Arachis hypogaea OX=3818 GN=Ahy_B03g063204 PE=3 SV=1	Ahy_B03g063204	1	RSKLSSAAAK	1	S2	0.161182	1	1258.5	0.656	0.472	0.827	1.683	1.02	1.17
response to stimulus	A0A445DE08	1561	S	2.012	0.0155373	Up	SEC7 domain-containing protein OS=Arachis hypogaea OX=3818 GN=Ahy_A04g018570 PE=4 SV=1	Ahy_A04g018570	1	ASTAEEDNDPADESSSPNNLESFR	28	S16	1.10388e-08	18	2663.03	0.612	0.569	0.843	1.686	1.106	1.281
response to stimulus	A0A445C920	614	S	2.036	0.0128279	Up	NADPH--cytochrome P450 reductase(predicted) OS=Arachis hypogaea OX=3818 GN=Ahy_A07g033371 PE=4 SV=1	Ahy_A07g033371	0.997	YYSISSSPR	2	S7	0.00826389	4	1139.48	0.771	0.483	0.696	1.573	1.218	1.18
response to stimulus	A0A445C9V3	1035	T	0.66	0.0365364	Down	Acetyl-CoA carboxylase OS=Arachis hypogaea OX=3818 GN=Ahy_A07g033568 PE=4 SV=1	Ahy_A07g033568	1	SLSELEMFTEDGENIDTPK	20	T17	0.000985116	8	2234.94	1.196	1.084	1.375	0.962	0.812	0.639
response to stimulus	A0A445BSY5	46	S	0.408	0.0248551	Down	Transcriptional corepressor SEUSS (Fragment)(predicted) OS=Arachis hypogaea OX=3818 GN=Ahy_A08g038130 PE=4 SV=1	Ahy_A08g038130	1	SNSGMLGAQGGPMPSQTSFPSLVSPR	4	S24	9.95635e-05	3	2670.21	2.155	1.319	1.36	0.681	0.862	0.427
response to stimulus	A0A444X9B6	15	S	2.168	0.0343168	Up	Allene-oxide cyclase OS=Arachis hypogaea OX=3818 GN=Ahy_B10g105960 PE=3 SV=1	Ahy_B10g105960	1	TLSSFSLK	2	S4	0.00859971	2	962.459	0.812	0.487	0.704	2.025	1.173	1.144
response to stimulus	A0A445C479	887	T	1.539	0.00494131	Up	Protein argonaute 4A(predicted) OS=Arachis hypogaea OX=3818 GN=Ahy_A07g031552 PE=3 SV=1	Ahy_A07g031552	0.981	SETSSSHGGLTAAGAVPVPQLPK	5	T11	1.09388e-07	7	2351.07	0.883	0.684	0.745	1.175	1.232	1.151
response to stimulus	A0A445AN89	616	S	1.757	0.027128	Up	Enhancer of mRNA-decapping protein 4 isoform A(predicted) OS=Arachis hypogaea OX=3818 GN=Ahy_B01g051986 PE=3 SV=1	Ahy_B01g051986	1	KLSDFR	18	S3	0.128488	6	845.392	0.709	0.747	0.656	1.496	1.32	0.895
response to stimulus	A0A445AN89	1802	S	1.757	0.027128	Up	Enhancer of mRNA-decapping protein 4 isoform A(predicted) OS=Arachis hypogaea OX=3818 GN=Ahy_B01g051986 PE=3 SV=1	Ahy_B01g051986	1	KLSDFR	18	S3	0.128488	6	845.392	0.709	0.747	0.656	1.496	1.32	0.895
response to stimulus	A0A445AN89	623	S	1.833	0.0299662	Up	Enhancer of mRNA-decapping protein 4 isoform A(predicted) OS=Arachis hypogaea OX=3818 GN=Ahy_B01g051986 PE=3 SV=1	Ahy_B01g051986	1	SSQSNLGDHVGDQSINDYSVDR	5	S4	1.18843e-10	11	2473.03	0.701	0.804	0.573	1.326	1.552	0.932
response to stimulus	A0A445AN89	1809	S	1.833	0.0299662	Up	Enhancer of mRNA-decapping protein 4 isoform A(predicted) OS=Arachis hypogaea OX=3818 GN=Ahy_B01g051986 PE=3 SV=1	Ahy_B01g051986	1	SSQSNLGDHVGDQSINDYSVDR	5	S4	1.18843e-10	11	2473.03	0.701	0.804	0.573	1.326	1.552	0.932
response to stimulus	A0A445C5G5	323	S	0.399	0.0249438	Down	Phosphoinositide phospholipase C OS=Arachis hypogaea OX=3818 GN=Ahy_A07g031892 PE=4 SV=1	Ahy_A07g031892	1	GGTIADYKDNEDEENFDGEEDLDEGDKSSHHNEASEYR	9	S29	3.67165e-15	2	4476.68	1.146	1.505	2.125	0.601	0.44	0.864
response to stimulus	A0A445C8X3	68	T	0.614	0.00190211	Down	Phosphoenolpyruvate carboxykinase (ATP) OS=Arachis hypogaea OX=3818 GN=Ahy_A07g033333 PE=3 SV=1	Ahy_A07g033333	1	KSSAPSTPITSSSATSPFSTILEEER	8	T7	8.57594e-09	9	2950.24	1.468	1.259	1.216	0.758	0.85	0.813
response to stimulus	A0A444ZWP4	231	S	2.283	0.000508149	Up	40S ribosomal protein S6 OS=Arachis hypogaea OX=3818 GN=Ahy_B03g063204 PE=3 SV=1	Ahy_B03g063204	1	ERRSESLAK	13	S6	0.00514497	7	1235.52	0.584	0.514	0.679	1.376	1.33	1.351
response to stimulus	A0A445C8X3	71	T	0.614	0.00190211	Down	Phosphoenolpyruvate carboxykinase (ATP) OS=Arachis hypogaea OX=3818 GN=Ahy_A07g033333 PE=3 SV=1	Ahy_A07g033333	0.991	KSSAPSTPITSSSATSPFSTILEEER	8	T10	8.57594e-09	9	2950.24	1.468	1.259	1.216	0.758	0.85	0.813
response to stimulus	A0A444Y907	29	S	3.866	0.00071091	Up	Malic enzyme(predicted) OS=Arachis hypogaea OX=3818 GN=Ahy_B08g094432 PE=3 SV=1	Ahy_B08g094432	1	DEVFASGR	3	S6	0.0262359	3	960.382	0.499	0.343	0.393	1.82	1.631	1.323
response to stimulus	A0A444Y907	819	S	2.503	0.0028805	Up	Malic enzyme(predicted) OS=Arachis hypogaea OX=3818 GN=Ahy_B08g094432 PE=3 SV=1	Ahy_B08g094432	1	MMSSQSDASASGNIESATGVAPK	11	S3	3.06119e-11	7	2305.97	0.716	0.502	0.499	1.626	1.428	1.243
response to stimulus	A0A444Y907	2121	T	1.919	0.00611732	Up	Malic enzyme(predicted) OS=Arachis hypogaea OX=3818 GN=Ahy_B08g094432 PE=3 SV=1	Ahy_B08g094432	1	TPTQVASHAQK	5	T3	3.22651e-06	6	1247.58	0.733	0.709	0.618	1.453	1.454	1.046
response to stimulus	A0A445BZ74	88	S	0.596	0.0188242	Down	protein PAT1 homolog(predicted) OS=Arachis hypogaea OX=3818 GN=Ahy_A08g040230 PE=4 SV=1	Ahy_A08g040230	0.989	STSEVDDLTTTFSK	1	S3	0.00415471	1	1610.68	1.369	1.539	1.066	0.755	0.701	0.914
response to stimulus	A0A444YZ99	532	S	2.288	0.0174808	Up	Protein kinase domain-containing protein OS=Arachis hypogaea OX=3818 GN=Ahy_B05g074540 PE=4 SV=1	Ahy_B05g074540	1	NHSGPLLYR	18	S3	0.00113686	18	1136.52	0.772	0.426	0.608	1.731	1.123	1.278
response to stimulus	A0A444XRP0	27	S	1.701	0.00496774	Up	Protein BTR1(predicted) OS=Arachis hypogaea OX=3818 GN=Ahy_A09g042730 PE=4 SV=1	Ahy_A09g042730	1	HASPPHQSPSLEDSAEKPTYVR	74	S10	3.23458e-10	14	2673.08	0.827	0.676	0.723	1.347	1.356	1.084
response to stimulus	A0A445DQQ3	1467	S	0.284	0.0462076	Down	probable phosphoinositide phosphatase SAC9(predicted) OS=Arachis hypogaea OX=3818 GN=Ahy_A03g011431 PE=4 SV=1	Ahy_A03g011431	1	RASFGGSTESEPCLHAK	3	S3	1.71585e-05	3	1913.82		1.308	2.68	0.787	0.523	0.386
response to stimulus	A0A444Y7Z9	456	S	1.625	0.000494205	Up	Protein kinase domain-containing protein OS=Arachis hypogaea OX=3818 GN=Ahy_B08g094148 PE=4 SV=1	Ahy_B08g094148	1	TWIPFSINGTTSHTMGSK	12	S6	2.58514e-07	7	2045.9	0.791	0.708	0.784	1.31	1.221	1.18
response to stimulus	A0A444YYS4	71	T	1.529	0.0232019	Up	Succinate--CoA ligase [ADP-forming] subunit alpha, mitochondrial OS=Arachis hypogaea OX=3818 GN=Ahy_B05g074385 PE=3 SV=1	Ahy_B05g074385	1	MVGGVTPK	25	T6	0.00376534	6	868.4	0.913	0.714	0.748	1.435	1.067	1.13
response to stimulus	A0A445EEF5	77	S	1.67	0.0378885	Up	Calcium dependent protein kinase(predicted) OS=Arachis hypogaea OX=3818 GN=Ahy_A02g008349 PE=4 SV=1	Ahy_A02g008349	1	SKVEMEPEQEK	27	S1	0.000145197	5	1413.6	0.618	0.792	0.808	1.504	1.268	0.933
response to stimulus	A0A445C8X3	77	S	0.58	0.00972724	Down	Phosphoenolpyruvate carboxykinase (ATP) OS=Arachis hypogaea OX=3818 GN=Ahy_A07g033333 PE=3 SV=1	Ahy_A07g033333	1	SSAPSTPITSSSATSPFSTILEEER	12	S15	0.00119632	2	2822.15	1.399	1.346	1.303	0.614	0.912	0.822
response to stimulus	A0A444Z0X4	20	S	1.969	0.00199097	Up	C2 domain-containing protein OS=Arachis hypogaea OX=3818 GN=Ahy_B05g075332 PE=4 SV=1	Ahy_B05g075332	1	FGTNSQQNIQLR	6	S5	2.37128e-06	6	1485.68	0.665	0.727	0.69	1.607	1.306	1.186
response to stimulus	A0A445E3G1	438	S	1.632	0.0184042	Up	Protein kinase domain-containing protein OS=Arachis hypogaea OX=3818 GN=Ahy_A03g016495 PE=4 SV=1	Ahy_A03g016495	1	DSTNNNGNKSFAFGTR	3	S10	9.11918e-06	3	1810.74	0.727	0.737	0.821	1.209	1.513	1.006
response to stimulus	A0A445D098	90	S	2.114	0.00434674	Up	Guanine nucleotide exchange factor SPIKE 1(predicted) OS=Arachis hypogaea OX=3818 GN=Ahy_A05g022282 PE=3 SV=1	Ahy_A05g022282	1	GEDISEDDVPSTSGR	9	S5	9.08029e-06	9	1643.64	0.688	0.678	0.618	1.737	1.306	1.151
response to stimulus	A0A445BR85	345	S	2.254	0.0012454	Up	WAT1-related protein OS=Arachis hypogaea OX=3818 GN=Ahy_A08g037582 PE=3 SV=1	Ahy_A08g037582	0.997	FASQSQHVIASGPEHSSIRPASHAK	2	S3	2.59482e-14	26	2709.29	0.589	0.579	0.758	1.516	1.52	1.305
response to stimulus	A0A445D098	1057	S	1.766	0.0155448	Up	Guanine nucleotide exchange factor SPIKE 1(predicted) OS=Arachis hypogaea OX=3818 GN=Ahy_A05g022282 PE=3 SV=1	Ahy_A05g022282	1	NPVGEAPASPK	22	S9	6.04798e-05	22	1146.52	0.717	0.63	0.88	1.588	1.18	1.165
response to stimulus	A0A445CIW5	439	S	0.568	0.0214043	Down	WD_REPEATS_REGION domain-containing protein OS=Arachis hypogaea OX=3818 GN=Ahy_A06g025861 PE=4 SV=1	Ahy_A06g025861	0.996	RPPGGSPTYSTGSQSSHWDSVVPLGTLQPAPSMR	5	S6	1.35483e-07	3	3617.68	1.272	1.207	1.422	0.537	0.885	0.795
response to stimulus	A0A445D098	1085	T	1.748	0.0224504	Up	Guanine nucleotide exchange factor SPIKE 1(predicted) OS=Arachis hypogaea OX=3818 GN=Ahy_A05g022282 PE=3 SV=1	Ahy_A05g022282	1	QEVRPQGTPDNGYLWQR	29	T8	0.000338156	9	2123.97	0.791	0.594	0.855	1.565	1.273	1.078
response to stimulus	A0A445D098	1097	S	1.617	0.00664144	Up	Guanine nucleotide exchange factor SPIKE 1(predicted) OS=Arachis hypogaea OX=3818 GN=Ahy_A05g022282 PE=3 SV=1	Ahy_A05g022282	1	VNSQLSSPSQPYSLR	7	S3	6.07366e-05	18	1742.81	0.806	0.676	0.862	1.386	1.272	1.132
response to stimulus	A0A445CIW5	98	S	1.619	0.0484344	Up	WD_REPEATS_REGION domain-containing protein OS=Arachis hypogaea OX=3818 GN=Ahy_A06g025861 PE=4 SV=1	Ahy_A06g025861	1	LLGGSNGSR	6	S8	0.00419402	7	941.409	0.861	0.6	0.806	1.554	1.039	1.078
response to stimulus	A0A445DND4	310	S	3.097	0.0011948	Up	C2 NT-type domain-containing protein OS=Arachis hypogaea OX=3818 GN=Ahy_A03g010753 PE=3 SV=1	Ahy_A03g010753	0.997	TSFSMPSPR	8	S2	0.0104019	5	1169.41	0.547	0.423	0.55	1.699	1.753	1.256
response to stimulus	A0A445DND4	315	S	1.873	0.0260968	Up	C2 NT-type domain-containing protein OS=Arachis hypogaea OX=3818 GN=Ahy_A03g010753 PE=3 SV=1	Ahy_A03g010753	1	TSFSMPSPR	11	S7	0.000544389	9	1089.44	0.958	0.563	0.621	1.537	1.356	1.119
response to stimulus	A0A445DND4	33	S	2.187	0.002427	Up	C2 NT-type domain-containing protein OS=Arachis hypogaea OX=3818 GN=Ahy_A03g010753 PE=3 SV=1	Ahy_A03g010753	1	RTASLVLPR	6	S4	0.00113205	8	1092.59	0.678	0.578	0.676	1.699	1.304	1.222
response to stimulus	A0A444YXB6	332	S	1.636	0.0413735	Up	Protein SGT1 like B(predicted) OS=Arachis hypogaea OX=3818 GN=Ahy_B05g073887 PE=3 SV=1	Ahy_B05g073887	1	KSFVESNGTVLSTNWK	7	S2	0.000463808	8	1877.87	0.674	0.716	0.904	1.61	1.075	1.069
response to stimulus	A0A445AV19	942	T	0.594	0.00565642	Down	Plasma membrane ATPase OS=Arachis hypogaea OX=3818 GN=Ahy_B01g055062 PE=3 SV=1	Ahy_B01g055062	1	GLDIDTIQQHYTV	10	T6	0.0445635	6	1662.68	1.251	1.332	1.258	0.908	0.661	0.711
response to stimulus	A0A445DND4	66	S	2.847	0.000240016	Up	C2 NT-type domain-containing protein OS=Arachis hypogaea OX=3818 GN=Ahy_A03g010753 PE=3 SV=1	Ahy_A03g010753	1	RLSLSPWR	7	S5	0.0640678	7	1174.52	0.627	0.47	0.521	1.519	1.529	1.559
response to stimulus	A0A445DND4	64	S	2.847	0.000240016	Up	C2 NT-type domain-containing protein OS=Arachis hypogaea OX=3818 GN=Ahy_A03g010753 PE=3 SV=1	Ahy_A03g010753	1	RLSLSPWR	7	S3	0.0640678	7	1174.52	0.627	0.47	0.521	1.519	1.529	1.559
response to stimulus	A0A445C0J8	805	S	1.816	0.0289956	Up	Dynamin GTPase OS=Arachis hypogaea OX=3818 GN=Ahy_A08g040720 PE=3 SV=1	Ahy_A08g040720	1	HSHSDGSLETMAR	12	S7	0.000298455	5	1587.57	0.655	0.722	0.593	1.574	1.098	0.905
response to stimulus	A0A445C0J8	796	S	2.514	0.0287716	Up	Dynamin GTPase OS=Arachis hypogaea OX=3818 GN=Ahy_A08g040720 PE=3 SV=1	Ahy_A08g040720	1	LPSEGGSMR	5	S7	0.040389	5	1013.41	0.762	0.408	0.36	1.732	1.052	1.063
response to stimulus	A0A445DND4	375	S	1.678	0.00713015	Up	C2 NT-type domain-containing protein OS=Arachis hypogaea OX=3818 GN=Ahy_A03g010753 PE=3 SV=1	Ahy_A03g010753	1	GVEVQEKEEDGGESEKPLPVK	2	S14	1.18576e-06	2	2363.1	0.702	0.791	0.781	1.519	1.144	1.153
response to stimulus	A0A445B7J2	207	S	2.315	0.0186411	Up	BAG-associated GRAM protein 1 isoform A(predicted) OS=Arachis hypogaea OX=3818 GN=Ahy_A10g049600 PE=3 SV=1	Ahy_A10g049600	1	INGFGGPSTR	2	S8	0.00213295	2	1086.46	0.516	0.637	0.703	2.018	1.139	1.139
response to stimulus	A0A445DND4	85	S	2.041	0.0332651	Up	C2 NT-type domain-containing protein OS=Arachis hypogaea OX=3818 GN=Ahy_A03g010753 PE=3 SV=1	Ahy_A03g010753	1	APPTTQSPGETR	5	S7	8.55487e-05	5	1321.58	0.906	0.489	0.632	1.789	1.182	1.166
response to stimulus	A0A445DHT1	948	T	0.553	0.0300403	Down	Plasma membrane ATPase OS=Arachis hypogaea OX=3818 GN=Ahy_A04g020463 PE=3 SV=1	Ahy_A04g020463	1	GLDIDTIQQHYTV	10	T6	0.0445635	6	1662.68	1.472	1.191	1.36	0.955	0.519	0.751
response to stimulus	A0A445BSW9	79	S	2.312	0.00992984	Up	ras-related protein RABA5b(predicted) OS=Arachis hypogaea OX=3818 GN=Ahy_A07g035319 PE=4 SV=1	Ahy_A07g035319	1	AVTSAYYR	6	S4	0.0137877	6	1010.43	0.857	0.689	0.602	1.334	2.159	1.474
response to stimulus	A0A445BSW9	197	S	2.783	0.0224607	Up	ras-related protein RABA5b(predicted) OS=Arachis hypogaea OX=3818 GN=Ahy_A07g035319 PE=4 SV=1	Ahy_A07g035319	1	AELSANRVSLVNGAGSK	3	S9	9.08029e-06	6	1753.85	0.679	0.655	0.69	1.219	2.913	1.5
response to stimulus	A0A445BSW9	183	S	2.991	0.0308212	Up	ras-related protein RABA5b(predicted) OS=Arachis hypogaea OX=3818 GN=Ahy_A07g035319 PE=4 SV=1	Ahy_A07g035319	0.996	KVLSSDSHKAELSANR	4	S4	1.9669e-05	6	1901.85	0.713	0.584	0.643	1.4	3.189	1.213
response to stimulus	A0A444ZB47	215	T	0.427	0.00215431	Down	V-ATPase 69 kDa subunit OS=Arachis hypogaea OX=3818 GN=Ahy_A04g021649 PE=3 SV=1	Ahy_A04g021649	1	FTMLQTWPVRTPRPVASK	8	T11	3.77972e-06	3	2195.12	1.37	1.141	1.702	0.567	0.612	0.622
response to stimulus	A0A445CY76	341	S	2.123	0.00031823	Up	Peroxin-5 OS=Arachis hypogaea OX=3818 GN=Ahy_A05g021726 PE=3 SV=1	Ahy_A05g021726	1	MSRGELIIDDNQVK	11	S2	0.000243513	8	1697.79	0.681	0.674	0.582	1.485	1.319	1.309
response to stimulus	A0A445AV19	931	S	2.329	0.0447209	Up	Plasma membrane ATPase OS=Arachis hypogaea OX=3818 GN=Ahy_B01g055062 PE=3 SV=1	Ahy_B01g055062	1	GHVESVVK	3	S5	0.00174927	3	934.439	0.719	0.616	0.432	1.742	1.563	0.811
response to stimulus	A0A445A3S6	188	T	2.648	0.00733608	Up	Malate dehydrogenase OS=Arachis hypogaea OX=3818 GN=Ahy_B03g066347 PE=3 SV=1	Ahy_B03g066347	1	AKTFYAGK	7	T3	0.01533	7	965.449	0.599	0.584	0.505	2.03	1.336	1.104
response to stimulus	A0A445C6Y4	641	S	1.695	0.0208146	Up	E1 ubiquitin-activating enzyme OS=Arachis hypogaea OX=3818 GN=Ahy_A07g032472 PE=3 SV=1	Ahy_A07g032472	1	LTVTDDDVIEKSNLSR	6	S12	5.30479e-07	6	1884.9	0.803	0.581	0.82	1.432	1.048	1.256
response to stimulus	A0A444Y4T5	29	T	1.537	0.0113974	Up	Usp domain-containing protein OS=Arachis hypogaea OX=3818 GN=Ahy_B08g092864 PE=4 SV=1	Ahy_B08g092864	1	IHHPSAAVAASTPTPTAGAR	62	T12	7.24221e-13	54	2072.93	0.912	0.695	0.74	1.32	1.19	1.098
response to stimulus	A0A444YSZ2	16	S	6.818	0.000900491	Up	Aa_trans domain-containing protein OS=Arachis hypogaea OX=3818 GN=Ahy_B06g084857 PE=3 SV=1	Ahy_B06g084857	0.995	MGTQGPTDHNSHTNDSVDGK	5	S16	5.68067e-07	5	2088.83	0.208	0.193	0.221	1.966	1.319	0.956
response to stimulus	A0A445DYK2	188	T	2.481	0.0149236	Up	Malate dehydrogenase OS=Arachis hypogaea OX=3818 GN=Ahy_A03g014799 PE=3 SV=1	Ahy_A03g014799	1	AKTFYAGK	7	T3	0.01533	7	965.449	0.653	0.6	0.495	2.051	1.198	1.088
response to stimulus	A0A445BVK3	81	T	1.643	0.0219986	Up	Ras domain-containing protein(predicted) OS=Arachis hypogaea OX=3818 GN=Ahy_A08g039201 PE=4 SV=1	Ahy_A08g039201	1	TITTAYYR	8	T3	0.022281	8	1068.48	0.811	0.719	0.761	1.575	1.165	1.024
response to stimulus	A0A445CT40	80	T	1.756	0.0159451	Up	Calcium load-activated calcium channel OS=Arachis hypogaea OX=3818 GN=Ahy_A06g029322 PE=3 SV=1	Ahy_A06g029322	1	IDRVETSLK	6	T6	0.00469866	6	1140.57	0.753	0.668	0.743	1.617	1.097	1.087
response to stimulus	A0A445E7J6	8	S	1.607	0.00436402	Up	UBC core domain-containing protein OS=Arachis hypogaea OX=3818 GN=Ahy_A02g005656 PE=4 SV=1	Ahy_A02g005656	0.998	MTLGSAGSSVVVPR	6	S8	3.82853e-06	34	1309.65	0.867	0.687	0.746	1.347	1.18	1.169
response to stimulus	A0A444YMT7	99	S	1.723	0.0405206	Up	Inorganic diphosphatase OS=Arachis hypogaea OX=3818 GN=Ahy_B06g082007 PE=3 SV=1	Ahy_B06g082007	1	IISSMTR	273	S3	0.00744718	31	887.406	0.805	0.689	0.731	1.733	1.054	1.046
response to stimulus	A0A445B322	182	S	1.653	0.0294415	Up	V-SNARE domain-containing protein OS=Arachis hypogaea OX=3818 GN=Ahy_A10g047610 PE=3 SV=1	Ahy_A10g047610	1	QSLLHAHNTLHGVDDNIGKSK	9	S20	0.0175823	9	2364.15	0.859	0.744	0.652	1.554	1.155	1.018
response to stimulus	A0A444ZGE9	212	S	0.366	0.0284689	Down	Plasma membrane-associated cation-binding protein 1(predicted) OS=Arachis hypogaea OX=3818 GN=Ahy_B04g070361 PE=4 SV=1	Ahy_B04g070361	1	SAEEVAKEEEKPAEAAAATTSAEK	7	S21	4.21729e-10	12	2527.14	1.481	1.353	1.523	0.765	0.572	0.257
response to stimulus	A0A445EKM7	714	S	1.659	0.00280129	Up	Dynamin GTPase OS=Arachis hypogaea OX=3818 GN=Ahy_A01g000598 PE=3 SV=1	Ahy_A01g000598	1	QSLSDGSLDTMAR	12	S4	9.97534e-06	6	1460.61	0.778	0.743	0.678	1.301	1.285	1.063
response to stimulus	A0A445BR85	347	S	1.695	0.000209783	Up	WAT1-related protein OS=Arachis hypogaea OX=3818 GN=Ahy_A08g037582 PE=3 SV=1	Ahy_A08g037582	1	FASQSQHVIASGPEHSSIRPASHAK	9	S5	4.9759e-05	6	2789.26	0.743	0.746	0.799	1.378	1.233	1.267
response to stimulus	A0A444YX55	32	S	0.322	0.00521779	Down	BZIP domain-containing protein OS=Arachis hypogaea OX=3818 GN=Ahy_B05g073841 PE=4 SV=1	Ahy_B05g073841	1	RSHSDTSFR	4	S4	0.000123863	4	1172.48	1.763	2.072	3.282	0.691	0.873	0.73
response to stimulus	A0A445E7N3	268	T	1.647	0.0322067	Up	t-SNARE coiled-coil homology domain-containing protein OS=Arachis hypogaea OX=3818 GN=Ahy_A02g005706 PE=3 SV=1	Ahy_A02g005706	0.996	AHSFVHTGTER	3	T9	0.0377166	5	1401.53	0.725	0.741	0.683	1.538	0.953	1.049
response to stimulus	A0A445CRD7	524	S	1.798	0.0342831	Up	Cell division cycle protein 48-like isoform A(predicted) OS=Arachis hypogaea OX=3818 GN=Ahy_A06g028577 PE=4 SV=1	Ahy_A06g028577	1	FGMSPSK	12	S4	0.0410913	5	833.326	0.783	0.622	0.694	1.581	1.297	0.897
response to stimulus	A0A445ARV9	316	T	2.473	0.00114271	Up	Protein kinase domain-containing protein OS=Arachis hypogaea OX=3818 GN=Ahy_A01g003036 PE=3 SV=1	Ahy_A01g003036	0.991	ASDVGQTGTGSLDDEDDEVDVSGDFEHV	4	T9	3.83636e-09	6	2975.16	0.596	0.661	0.567	1.414		1.593
response to stimulus	A0A445CUQ5	387	S	1.527	0.0350155	Up	Dynamin-related protein 1E(predicted) OS=Arachis hypogaea OX=3818 GN=Ahy_A06g029976 PE=3 SV=1	Ahy_A06g029976	1	HLSLQNVR	3	S3	0.00373038	3	1046.51	0.863	0.82	0.672	1.47	1.037	1.09
response to stimulus	A0A445ARV9	155	S	2.75	0.0222959	Up	Protein kinase domain-containing protein OS=Arachis hypogaea OX=3818 GN=Ahy_A01g003036 PE=3 SV=1	Ahy_A01g003036	1	SALLHSQPK	13	S6	0.000179515	8	1060.52	0.73	0.631	0.52	2.151		1.298
signaling	A0A444YZ99	532	S	2.288	0.0174808	Up	Protein kinase domain-containing protein OS=Arachis hypogaea OX=3818 GN=Ahy_B05g074540 PE=4 SV=1	Ahy_B05g074540	1	NHSGPLLYR	18	S3	0.00113686	18	1136.52	0.772	0.426	0.608	1.731	1.123	1.278
signaling	A0A445DE08	1561	S	2.012	0.0155373	Up	SEC7 domain-containing protein OS=Arachis hypogaea OX=3818 GN=Ahy_A04g018570 PE=4 SV=1	Ahy_A04g018570	1	ASTAEEDNDPADESSSPNNLESFR	28	S16	1.10388e-08	18	2663.03	0.612	0.569	0.843	1.686	1.106	1.281
signaling	A0A445EEF5	77	S	1.67	0.0378885	Up	Calcium dependent protein kinase(predicted) OS=Arachis hypogaea OX=3818 GN=Ahy_A02g008349 PE=4 SV=1	Ahy_A02g008349	1	SKVEMEPEQEK	27	S1	0.000145197	5	1413.6	0.618	0.792	0.808	1.504	1.268	0.933
signaling	A0A445AN89	623	S	1.833	0.0299662	Up	Enhancer of mRNA-decapping protein 4 isoform A(predicted) OS=Arachis hypogaea OX=3818 GN=Ahy_B01g051986 PE=3 SV=1	Ahy_B01g051986	1	SSQSNLGDHVGDQSINDYSVDR	5	S4	1.18843e-10	11	2473.03	0.701	0.804	0.573	1.326	1.552	0.932
signaling	A0A444X9B6	15	S	2.168	0.0343168	Up	Allene-oxide cyclase OS=Arachis hypogaea OX=3818 GN=Ahy_B10g105960 PE=3 SV=1	Ahy_B10g105960	1	TLSSFSLK	2	S4	0.00859971	2	962.459	0.812	0.487	0.704	2.025	1.173	1.144
signaling	A0A445CT40	80	T	1.756	0.0159451	Up	Calcium load-activated calcium channel OS=Arachis hypogaea OX=3818 GN=Ahy_A06g029322 PE=3 SV=1	Ahy_A06g029322	1	IDRVETSLK	6	T6	0.00469866	6	1140.57	0.753	0.668	0.743	1.617	1.097	1.087
signaling	A0A445BR85	345	S	2.254	0.0012454	Up	WAT1-related protein OS=Arachis hypogaea OX=3818 GN=Ahy_A08g037582 PE=3 SV=1	Ahy_A08g037582	0.997	FASQSQHVIASGPEHSSIRPASHAK	2	S3	2.59482e-14	26	2709.29	0.589	0.579	0.758	1.516	1.52	1.305
signaling	A0A445AN89	616	S	1.757	0.027128	Up	Enhancer of mRNA-decapping protein 4 isoform A(predicted) OS=Arachis hypogaea OX=3818 GN=Ahy_B01g051986 PE=3 SV=1	Ahy_B01g051986	1	KLSDFR	18	S3	0.128488	6	845.392	0.709	0.747	0.656	1.496	1.32	0.895
signaling	A0A445BR85	347	S	1.695	0.000209783	Up	WAT1-related protein OS=Arachis hypogaea OX=3818 GN=Ahy_A08g037582 PE=3 SV=1	Ahy_A08g037582	1	FASQSQHVIASGPEHSSIRPASHAK	9	S5	4.9759e-05	6	2789.26	0.743	0.746	0.799	1.378	1.233	1.267
signaling	A0A445AN89	1802	S	1.757	0.027128	Up	Enhancer of mRNA-decapping protein 4 isoform A(predicted) OS=Arachis hypogaea OX=3818 GN=Ahy_B01g051986 PE=3 SV=1	Ahy_B01g051986	1	KLSDFR	18	S3	0.128488	6	845.392	0.709	0.747	0.656	1.496	1.32	0.895
signaling	A0A445AN89	1809	S	1.833	0.0299662	Up	Enhancer of mRNA-decapping protein 4 isoform A(predicted) OS=Arachis hypogaea OX=3818 GN=Ahy_B01g051986 PE=3 SV=1	Ahy_B01g051986	1	SSQSNLGDHVGDQSINDYSVDR	5	S4	1.18843e-10	11	2473.03	0.701	0.804	0.573	1.326	1.552	0.932
signaling	A0A444YX55	32	S	0.322	0.00521779	Down	BZIP domain-containing protein OS=Arachis hypogaea OX=3818 GN=Ahy_B05g073841 PE=4 SV=1	Ahy_B05g073841	1	RSHSDTSFR	4	S4	0.000123863	4	1172.48	1.763	2.072	3.282	0.691	0.873	0.73
signaling	A0A445ARV9	155	S	2.75	0.0222959	Up	Protein kinase domain-containing protein OS=Arachis hypogaea OX=3818 GN=Ahy_A01g003036 PE=3 SV=1	Ahy_A01g003036	1	SALLHSQPK	13	S6	0.000179515	8	1060.52	0.73	0.631	0.52	2.151		1.298
signaling	A0A445B5K4	14	S	2.626	0.0134063	Up	nodulin-related protein 1(predicted) OS=Arachis hypogaea OX=3818 GN=Ahy_A10g048651 PE=4 SV=1	Ahy_A10g048651	0.995	EEQHSTSELFSSAK	1	S5	0.00114169	10	1659.69	0.624	0.594	0.503	0.955	1.879	1.686
signaling	A0A445E434	333	S	0.657	0.0265949	Down	Protein kinase domain-containing protein OS=Arachis hypogaea OX=3818 GN=Ahy_A03g016701 PE=3 SV=1	Ahy_A03g016701	0.993	ETSVLSYVLMGIPDGNVSSK	1	S18	4.33842e-07	5	2176.02	1.32	1.08	1.298	0.647	0.907	0.874
signaling	A0A445BVK3	81	T	1.643	0.0219986	Up	Ras domain-containing protein(predicted) OS=Arachis hypogaea OX=3818 GN=Ahy_A08g039201 PE=4 SV=1	Ahy_A08g039201	1	TITTAYYR	8	T3	0.022281	8	1068.48	0.811	0.719	0.761	1.575	1.165	1.024
signaling	A0A445EIN1	336	S	2.746	0.0473323	Up	Protein kinase domain-containing protein OS=Arachis hypogaea OX=3818 GN=Ahy_A02g009970 PE=3 SV=1	Ahy_A02g009970	1	SHPAVENSDPKSGTEDDGSDLILEVK	2	S12	9.29728e-08	3	2819.26	0.762	0.2	0.536	1.298	1.545	1.27
signaling	A0A445B3Z7	858	S	1.947	0.00301066	Up	Protein kinase domain-containing protein OS=Arachis hypogaea OX=3818 GN=Ahy_A10g047996 PE=4 SV=1	Ahy_A10g047996	0.986	MTSTSSNVGLQMSNNQPLNSR	3	S3	3.38194e-06	4	2346.02	0.673	0.685	0.729	1.625	1.271	1.167
signaling	A0A445AZE7	504	S	1.779	0.0108338	Up	CCR4-NOT transcription complex subunit 3(predicted) OS=Arachis hypogaea OX=3818 GN=Ahy_B01g056735 PE=3 SV=1	Ahy_B01g056735	1	VFSPSVVPGMQWRPGSPFQNQSDAIR	4	S16	6.43491e-08	4	2967.4	0.684	0.858	0.877	1.434		1.435
signaling	A0A445B2F9	550	S	1.795	0.0435835	Up	Protein kinase domain-containing protein OS=Arachis hypogaea OX=3818 GN=Ahy_A10g047402 PE=3 SV=1	Ahy_A10g047402	1	DPSDSDRIVK	7	S5	0.00116124	7	1211.53	0.889	0.714	0.623	1.775	1.206	1.015
signaling	A0A445CYM5	256	S	2.146	0.0121847	Up	Resistance protein (Fragment)(predicted) OS=Arachis hypogaea OX=3818 GN=Ahy_A05g021857 PE=4 SV=1	Ahy_A05g021857	1	SEGSWSR	12	S4	0.0170531	12	888.325	0.558	0.677	0.643	1.784	1.201	1.045
signaling	A0A444ZBG8	271	S	2.006	0.0174349	Up	Protein kinase domain-containing protein OS=Arachis hypogaea OX=3818 GN=Ahy_B04g069039 PE=4 SV=1	Ahy_B04g069039	1	EELLSQDSKPMFR	27	S8	1.16067e-06	24	1659.74	0.701	0.613	0.78	1.813	1.338	1.049
signaling	A0A444YF54	94	T	1.77	0.00018226	Up	Calcium-dependent protein kinase 9 isoform A(predicted) OS=Arachis hypogaea OX=3818 GN=Ahy_B07g088672 PE=4 SV=1	Ahy_B07g088672	0.997	SDTILGKPLEDVR	8	T3	6.6181e-06	8	1522.75	0.695	0.727	0.675	1.257	1.303	1.151
signaling	A0A445E3G1	884	S	1.613	0.0152371	Up	Protein kinase domain-containing protein OS=Arachis hypogaea OX=3818 GN=Ahy_A03g016495 PE=4 SV=1	Ahy_A03g016495	1	ISFSANR	6	S2	0.02205	6	874.382	0.799	0.793	0.696	1.349	1.358	0.984
signaling	A0A445E3G1	438	S	1.632	0.0184042	Up	Protein kinase domain-containing protein OS=Arachis hypogaea OX=3818 GN=Ahy_A03g016495 PE=4 SV=1	Ahy_A03g016495	1	DSTNNNGNKSFAFGTR	3	S10	9.11918e-06	3	1810.74	0.727	0.737	0.821	1.209	1.513	1.006
signaling	A0A445ARV9	316	T	2.473	0.00114271	Up	Protein kinase domain-containing protein OS=Arachis hypogaea OX=3818 GN=Ahy_A01g003036 PE=3 SV=1	Ahy_A01g003036	0.991	ASDVGQTGTGSLDDEDDEVDVSGDFEHV	4	T9	3.83636e-09	6	2975.16	0.596	0.661	0.567	1.414		1.593
structural molecule activity	A0A444ZWP4	240	S	1.981	0.0359389	Up	40S ribosomal protein S6 OS=Arachis hypogaea OX=3818 GN=Ahy_B03g063204 PE=3 SV=1	Ahy_B03g063204	1	RSKLSSAAAK	1	S5	0.161182	1	1258.5	0.656	0.472	0.827	1.683	1.02	1.17
structural molecule activity	A0A444ZWP4	241	S	1.981	0.0359389	Up	40S ribosomal protein S6 OS=Arachis hypogaea OX=3818 GN=Ahy_B03g063204 PE=3 SV=1	Ahy_B03g063204	1	RSKLSSAAAK	1	S6	0.161182	1	1258.5	0.656	0.472	0.827	1.683	1.02	1.17
structural molecule activity	A0A444XVW0	36	S	1.528	0.0113639	Up	40S ribosomal protein S3a OS=Arachis hypogaea OX=3818 GN=Ahy_B09g100152 PE=3 SV=1	Ahy_B09g100152	1	APSVFQVK	8	S3	0.00134276	8	955.465	0.921	0.801	0.661	1.214	1.248	1.179
structural molecule activity	A0A444WVK7	364	S	2.032	0.0466831	Up	PCI domain-containing protein OS=Arachis hypogaea OX=3818 GN=Ahy_Scaffold1g107375 PE=3 SV=1	Ahy_Scaffold1g107375	1	LDSWTGK	6	S3	0.00974486	6	886.371	0.813	0.582	0.609	1.917	1.233	0.922
structural molecule activity	A0A444ZWP4	237	S	1.981	0.0359389	Up	40S ribosomal protein S6 OS=Arachis hypogaea OX=3818 GN=Ahy_B03g063204 PE=3 SV=1	Ahy_B03g063204	1	RSKLSSAAAK	1	S2	0.161182	1	1258.5	0.656	0.472	0.827	1.683	1.02	1.17
structural molecule activity	A0A444ZWP4	231	S	2.283	0.000508149	Up	40S ribosomal protein S6 OS=Arachis hypogaea OX=3818 GN=Ahy_B03g063204 PE=3 SV=1	Ahy_B03g063204	1	ERRSESLAK	13	S6	0.00514497	7	1235.52	0.584	0.514	0.679	1.376	1.33	1.351
structural molecule activity	A0A444Z1T3	962	S	1.524	0.0247116	Up	Peptidase S59 domain-containing protein OS=Arachis hypogaea OX=3818 GN=Ahy_B05g075683 PE=4 SV=1	Ahy_B05g075683	1	QVPNGSSEVHSPQK	12	S11	3.59063e-06	12	1574.68	0.738	0.689	0.931	1.373	1.177	1.044
structural molecule activity	A0A444Z1T3	901	S	1.625	0.0428766	Up	Peptidase S59 domain-containing protein OS=Arachis hypogaea OX=3818 GN=Ahy_B05g075683 PE=4 SV=1	Ahy_B05g075683	1	ASPFKDR	13	S2	0.0478122	13	900.398	0.724	0.91	0.619	1.527	1.102	1.032
transcription regulator activity	A0A444Z1T3	962	S	1.524	0.0247116	Up	Peptidase S59 domain-containing protein OS=Arachis hypogaea OX=3818 GN=Ahy_B05g075683 PE=4 SV=1	Ahy_B05g075683	1	QVPNGSSEVHSPQK	12	S11	3.59063e-06	12	1574.68	0.738	0.689	0.931	1.373	1.177	1.044
transcription regulator activity	A0A444Z1T3	901	S	1.625	0.0428766	Up	Peptidase S59 domain-containing protein OS=Arachis hypogaea OX=3818 GN=Ahy_B05g075683 PE=4 SV=1	Ahy_B05g075683	1	ASPFKDR	13	S2	0.0478122	13	900.398	0.724	0.91	0.619	1.527	1.102	1.032
transcription regulator activity	A0A445E9Q6	137	S	2.31	0.0211244	Up	Axial regulator YABBY 1(predicted) OS=Arachis hypogaea OX=3818 GN=Ahy_A02g006391 PE=3 SV=1	Ahy_A02g006391	1	GNINSMR	3	S5	0.0820028	3	871.349	0.686	0.62	0.515	2	1.157	1.049
transcription regulator activity	A0A445E9Q6	197	S	2.161	0.0212556	Up	Axial regulator YABBY 1(predicted) OS=Arachis hypogaea OX=3818 GN=Ahy_A02g006391 PE=3 SV=1	Ahy_A02g006391	1	AVLGSQR	2	S5	0.0263764	2	810.387	0.715	0.606	0.586	1.925	1.161	1.035
transcription regulator activity	A0A444YX55	32	S	0.322	0.00521779	Down	BZIP domain-containing protein OS=Arachis hypogaea OX=3818 GN=Ahy_B05g073841 PE=4 SV=1	Ahy_B05g073841	1	RSHSDTSFR	4	S4	0.000123863	4	1172.48	1.763	2.072	3.282	0.691	0.873	0.73
transporter activity	A0A445BR85	345	S	2.254	0.0012454	Up	WAT1-related protein OS=Arachis hypogaea OX=3818 GN=Ahy_A08g037582 PE=3 SV=1	Ahy_A08g037582	0.997	FASQSQHVIASGPEHSSIRPASHAK	2	S3	2.59482e-14	26	2709.29	0.589	0.579	0.758	1.516	1.52	1.305
transporter activity	A0A444WYZ8	713	S	1.831	0.0382039	Up	Potassium transporter OS=Arachis hypogaea OX=3818 GN=Ahy_B10g101261 PE=3 SV=1	Ahy_B10g101261	1	SLESDGDEDSDSEEGHYDSR	11	S4	1.70154e-09	8	2388.77	0.663	0.991	0.509	1.532	1.243	1.186
transporter activity	A0A444YSZ2	16	S	6.818	0.000900491	Up	Aa_trans domain-containing protein OS=Arachis hypogaea OX=3818 GN=Ahy_B06g084857 PE=3 SV=1	Ahy_B06g084857	0.995	MGTQGPTDHNSHTNDSVDGK	5	S16	5.68067e-07	5	2088.83	0.208	0.193	0.221	1.966	1.319	0.956
transporter activity	A0A445E0J4	16	S	1.618	0.0170496	Up	Calcium-transporting ATPase OS=Arachis hypogaea OX=3818 GN=Ahy_A03g015502 PE=3 SV=1	Ahy_A03g015502	1	DRSIEALSR	5	S3	0.000817175	5	1126.53	0.686	0.711	0.848	1.467	1.069	1.097
transporter activity	A0A445CT40	80	T	1.756	0.0159451	Up	Calcium load-activated calcium channel OS=Arachis hypogaea OX=3818 GN=Ahy_A06g029322 PE=3 SV=1	Ahy_A06g029322	1	IDRVETSLK	6	T6	0.00469866	6	1140.57	0.753	0.668	0.743	1.617	1.097	1.087
transporter activity	A0A445CPK9	905	S	1.775	0.0458476	Up	Plasma membrane ATPase OS=Arachis hypogaea OX=3818 GN=Ahy_A06g027746 PE=3 SV=1	Ahy_A06g027746	1	SSSWIAEQAR	3	S3	0.00347926	3	1214.52	0.744	0.645	0.853	1.759	1.257	0.963
transporter activity	A0A445BR85	347	S	1.695	0.000209783	Up	WAT1-related protein OS=Arachis hypogaea OX=3818 GN=Ahy_A08g037582 PE=3 SV=1	Ahy_A08g037582	1	FASQSQHVIASGPEHSSIRPASHAK	9	S5	4.9759e-05	6	2789.26	0.743	0.746	0.799	1.378	1.233	1.267
transporter activity	A0A445BCC1	1608	S	1.558	0.0358245	Up	ABC transporter C family member 2(predicted) OS=Arachis hypogaea OX=3818 GN=Ahy_A10g051313 PE=4 SV=1	Ahy_A10g051313	1	LHQSDFDFDDR	8	S4	2.26228e-06	8	1474.56	0.93	0.798	0.608	1.37	1.054	1.216
transporter activity	A0A444WV59	383	T	1.82	0.0470866	Up	MFS domain-containing protein OS=Arachis hypogaea OX=3818 GN=Ahy_Scaffold1g107235 PE=4 SV=1	Ahy_Scaffold1g107235	1	SSFAHGNAVETPR	33	T11	3.3418e-07	42	1452.63	0.671	0.952	0.59	1.696	1.336	0.995
transporter activity	A0A445A9F0	84	S	1.827	0.0237276	Up	MFS domain-containing protein OS=Arachis hypogaea OX=3818 GN=Ahy_B03g068351 PE=3 SV=1	Ahy_B03g068351	1	GYASSGEEPQSR	7	S4	0.000171506	13	1347.52	0.957	0.646	0.616	1.623	1.279	1.153
transporter activity	A0A445AV19	931	S	2.329	0.0447209	Up	Plasma membrane ATPase OS=Arachis hypogaea OX=3818 GN=Ahy_B01g055062 PE=3 SV=1	Ahy_B01g055062	1	GHVESVVK	3	S5	0.00174927	3	934.439	0.719	0.616	0.432	1.742	1.563	0.811
transporter activity	A0A445AV19	942	T	0.594	0.00565642	Down	Plasma membrane ATPase OS=Arachis hypogaea OX=3818 GN=Ahy_B01g055062 PE=3 SV=1	Ahy_B01g055062	1	GLDIDTIQQHYTV	10	T6	0.0445635	6	1662.68	1.251	1.332	1.258	0.908	0.661	0.711
transporter activity	A0A444Z1T3	901	S	1.625	0.0428766	Up	Peptidase S59 domain-containing protein OS=Arachis hypogaea OX=3818 GN=Ahy_B05g075683 PE=4 SV=1	Ahy_B05g075683	1	ASPFKDR	13	S2	0.0478122	13	900.398	0.724	0.91	0.619	1.527	1.102	1.032
transporter activity	A0A444YSK4	22	S	1.956	0.00981006	Up	YSL6(predicted) OS=Arachis hypogaea OX=3818 GN=Ahy_B06g084695 PE=4 SV=1	Ahy_B06g084695	1	NSPSVSEHVPEWK	6	S4	0.00022159	6	1575.68	0.814	0.702	0.634	1.644	1.473	1.089
transporter activity	A0A444Z1T3	962	S	1.524	0.0247116	Up	Peptidase S59 domain-containing protein OS=Arachis hypogaea OX=3818 GN=Ahy_B05g075683 PE=4 SV=1	Ahy_B05g075683	1	QVPNGSSEVHSPQK	12	S11	3.59063e-06	12	1574.68	0.738	0.689	0.931	1.373	1.177	1.044
transporter activity	A0A444Y907	2121	T	1.919	0.00611732	Up	Malic enzyme(predicted) OS=Arachis hypogaea OX=3818 GN=Ahy_B08g094432 PE=3 SV=1	Ahy_B08g094432	1	TPTQVASHAQK	5	T3	3.22651e-06	6	1247.58	0.733	0.709	0.618	1.453	1.454	1.046
transporter activity	A0A445CIZ1	65	S	1.923	0.0268087	Up	t-SNARE coiled-coil homology domain-containing protein OS=Arachis hypogaea OX=3818 GN=Ahy_A06g025882 PE=4 SV=1	Ahy_A06g025882	1	GKASAVAINAEIR	13	S4	7.90207e-08	13	1379.7	0.747	0.638	0.698	1.833	1.132	1.04
transporter activity	A0A444Y907	819	S	2.503	0.0028805	Up	Malic enzyme(predicted) OS=Arachis hypogaea OX=3818 GN=Ahy_B08g094432 PE=3 SV=1	Ahy_B08g094432	1	MMSSQSDASASGNIESATGVAPK	11	S3	3.06119e-11	7	2305.97	0.716	0.502	0.499	1.626	1.428	1.243
transporter activity	A0A445DHT1	948	T	0.553	0.0300403	Down	Plasma membrane ATPase OS=Arachis hypogaea OX=3818 GN=Ahy_A04g020463 PE=3 SV=1	Ahy_A04g020463	1	GLDIDTIQQHYTV	10	T6	0.0445635	6	1662.68	1.472	1.191	1.36	0.955	0.519	0.751
transporter activity	A0A445AX64	236	S	1.716	0.0320014	Up	WAT1-related protein(predicted) OS=Arachis hypogaea OX=3818 GN=Ahy_B01g055786 PE=4 SV=1	Ahy_B01g055786	1	RHSISVLNSR	18	S3	4.53205e-05	6	1248.62	0.721	0.795	0.752	1.667	1.257	0.967
transporter activity	A0A444ZB47	215	T	0.427	0.00215431	Down	V-ATPase 69 kDa subunit OS=Arachis hypogaea OX=3818 GN=Ahy_A04g021649 PE=3 SV=1	Ahy_A04g021649	1	FTMLQTWPVRTPRPVASK	8	T11	3.77972e-06	3	2195.12	1.37	1.141	1.702	0.567	0.612	0.622
transporter activity	A0A445BT09	19	S	1.829	0.00933235	Up	Aa_trans domain-containing protein OS=Arachis hypogaea OX=3818 GN=Ahy_A08g038270 PE=3 SV=1	Ahy_A08g038270	1	NHHQSFDLSIDMHQQGGSK	124	S5	2.3617e-14	65	2245.94	0.773	0.727	0.629	1.512	1.344	1.038
transporter activity	A0A445BG82	173	S	0.461	0.0178959	Down	ABC transporter domain-containing protein OS=Arachis hypogaea OX=3818 GN=Ahy_A09g042531 PE=4 SV=1	Ahy_A09g042531	1	LSHGLSGGEHR	2	S6	0.0198817	2	1229.54	1.836	1.401	1.578	0.899	0.831	0.488
transporter activity	A0A444WV59	374	S	1.502	0.0363059	Up	MFS domain-containing protein OS=Arachis hypogaea OX=3818 GN=Ahy_Scaffold1g107235 PE=4 SV=1	Ahy_Scaffold1g107235	0.998	SSFAHGNAVETPR	81	S2	2.85249e-07	39	1453.61	0.953	0.759	0.76	1.501	1.152	1.059
transporter activity	A0A444Y907	29	S	3.866	0.00071091	Up	Malic enzyme(predicted) OS=Arachis hypogaea OX=3818 GN=Ahy_B08g094432 PE=3 SV=1	Ahy_B08g094432	1	DEVFASGR	3	S6	0.0262359	3	960.382	0.499	0.343	0.393	1.82	1.631	1.323
transporter activity	A0A444WV59	359	S	1.808	0.00995381	Up	MFS domain-containing protein OS=Arachis hypogaea OX=3818 GN=Ahy_Scaffold1g107235 PE=4 SV=1	Ahy_Scaffold1g107235	1	SKDNLGFR	15	S1	0.0210434	15	1016.46	0.825	0.779	0.624	1.604	1.252	1.172

## Sheet: Up Classification
GO Terms Level 1	GO Terms Level 2	Number of proteins	Related proteins
Biological Process	cellular process	76	A0A444Z7Q6 A0A445CIZ1 A0A444YZ99 A0A445BVK3 A0A445CY76 A0A445D098 A0A445BS41 A0A445C0J8 A0A445DE08 A0A444Y7Z9 A0A444YYS4 A0A445EEF5 A0A445C920 A0A445CFD8 A0A445DN22 A0A445B1V1 A0A445AV19 A0A444Z1T3 A0A444ZWP4 A0A445DND4 A0A444Y6V3 A0A445CCX5 A0A445DN07 A0A445CIW5 T2B9M0 A0A445C9N8 A0A445CPK9 A0A445DJH0 A0A444XVW0 A0A445EI25 A0A445B3Z7 A0A445EUW6 A0A445EIN1 A0A445C7A0 A0A445BR85 A0A445BG06 A0A445E…
Biological Process	response to stimulus	57	A0A444YXB6 A0A445B7J2 A0A444YZ99 A0A445BVK3 A0A445CY76 A0A445D098 A0A445BSW9 A0A445C0J8 A0A445CRD7 A0A445DE08 A0A444Y7Z9 A0A444YYS4 A0A445EEF5 A0A445C920 A0A445AV19 A0A444ZWP4 A0A445DND4 A0A444YMT7 A0A445CIW5 A0A445C9N8 A0A445B3Z7 A0A445EIN1 A0A445BR85 A0A445BG06 A0A445EKM7 A0A445B2F9 A0A445CUQ5 A0A445AZE7 A0A444YSZ2 A0A445CT40 A0A445B322 A0A444X9B6 A0A445C479 A0A444Y907 A0A445DKG2 A0A444Y4T5 A0A…
Biological Process	metabolic process	56	A0A444Z7Q6 A0A444YZ99 A0A445DE08 A0A444Y7Z9 A0A444YYS4 A0A445EEF5 A0A445C920 A0A445DM94 A0A445CFD8 A0A445DN22 A0A445B1V1 A0A444Z1T3 A0A444ZWP4 A0A445CCX5 A0A0A7E0N9 A0A445DN07 T2B9M0 A0A445CUC4 A0A445C9N8 A0A445CPK9 A0A444X3C5 A0A444WV24 A0A444XVW0 A0A445B3Z7 A0A445EUW6 A0A445EIN1 A0A445BG06 A0A445B2F9 A0A445DNG7 A0A445AZE7 A0A444X9B6 A0A445DLX6 A0A444YHY9 A0A444Y907 A0A445DKG2 A0A445AN89 A0A444Y…
Biological Process	biological regulation	45	A0A444YZ99 A0A445BVK3 A0A445D098 A0A445C0J8 A0A445CRD7 A0A445DE08 A0A445EEF5 A0A445DNL7 A0A445DM94 A0A445CFD8 A0A445DN22 A0A445AV19 A0A444Z1T3 A0A445DND4 A0A445CCX5 A0A445CIW5 A0A445CPK9 A0A445EI25 A0A445B3Z7 A0A445EUW6 A0A445EIN1 A0A445BR85 A0A445EKM7 A0A445B2F9 A0A445AZE7 A0A445CT40 A0A444X9B6 A0A445C479 A0A444Y907 A0A445AN89 A0A444YF54 A0A445CIJ3 A0A445DQ58 A0A445CYM5 A0A445AN54 A0A444ZBG8 A0A…
Biological Process	localization	42	A0A445A9F0 A0A445CIZ1 A0A445BVK3 A0A445CY76 A0A445D098 A0A445BS41 A0A445BSW9 A0A445C0J8 A0A445DE08 A0A445BT09 A0A445AV19 A0A444Z1T3 A0A445DND4 A0A444Y6V3 A0A445CPK9 A0A445D296 A0A444WV24 A0A445B3Z7 A0A445C7A0 A0A445BR85 A0A445EKM7 A0A445AX64 A0A445CUQ5 A0A444YSZ2 A0A445CT40 A0A444WQX5 A0A445B322 A0A445D2T1 A0A444Y907 A0A444YSK4 A0A444WYZ8 A0A445C3I9 A0A445CIJ3 A0A445DQ58 A0A445CD04 A0A444WV59 A0A…
Biological Process	developmental process	23	A0A445C0J8 A0A445DE08 A0A444Y7Z9 A0A445CFD8 A0A445B1V1 A0A445CCX5 A0A445C9N8 A0A445CPK9 A0A445DJH0 A0A445EUW6 A0A445BR85 A0A445EKM7 A0A445AZE7 A0A444WQX5 A0A444X9B6 A0A445C479 A0A445AN89 A0A445DQ58 A0A444YFA1 A0A445ANX2 A0A445E3G1 A0A445E9Q6 A0A445CTM6
Biological Process	signaling	18	A0A444YZ99 A0A445BVK3 A0A445DE08 A0A445EEF5 A0A445B3Z7 A0A445EIN1 A0A445BR85 A0A445B2F9 A0A445AZE7 A0A445CT40 A0A444X9B6 A0A445AN89 A0A444YF54 A0A445CYM5 A0A444ZBG8 A0A445E3G1 A0A445B5K4 A0A445ARV9
Biological Process	multicellular organismal process	18	A0A445C0J8 A0A445DE08 A0A445B1V1 A0A445CCX5 A0A445C9N8 A0A445CPK9 A0A445DJH0 A0A445EUW6 A0A445EKM7 A0A445AZE7 A0A444WQX5 A0A444X9B6 A0A445C479 A0A445AN89 A0A445DQ58 A0A445ANX2 A0A445E9Q6 A0A445CTM6
Biological Process	multi-organism process	18	A0A444YXB6 A0A445B7J2 A0A444Z1T3 A0A445CUQ5 A0A444X9B6 A0A445C479 A0A444Y907 A0A445DKG2 A0A444Y4T5 A0A445CWQ9 A0A445E3G1 A0A445B5K4 A0A445CTM6 A0A445C6Y4 A0A445E7N3 A0A445DYK2 A0A445A3S6 A0A445E0J4
Biological Process	reproduction	8	A0A445B1V1 A0A445CPK9 A0A445EUW6 A0A444X9B6 A0A445C479 A0A445AN89 A0A445E9Q6 A0A445CTM6
Biological Process	growth	7	A0A444Y7Z9 A0A445CCX5 A0A445DJH0 A0A445BR85 A0A444X9B6 A0A445E9Q6 A0A445CTM6
Biological Process	other	5	A0A444X9B6 A0A444Z1T3 A0A444Y907 A0A445E3G1 A0A445C479
Cellular Component	cell	110	A0A444YSH8 A0A444YXB6 A0A444Z0V8 A0A445A9F0 A0A445B7J2 A0A445BDI9 A0A444Z7Q6 A0A445CIZ1 A0A445E1Z9 A0A444YZ99 A0A445BVK3 A0A445CY76 A0A445D098 A0A445BS41 A0A445BSW9 A0A445C0J8 A0A445CRD7 A0A445DE08 A0A444Y7Z9 A0A444YYS4 A0A445EEF5 A0A445C920 A0A445CFD8 A0A445BT09 A0A445DN22 A0A445B1V1 A0A444XYG1 A0A445AV19 A0A445CVU3 A0A444Z1T3 A0A444ZWP4 A0A445DND4 A0A444Y6V3 A0A445CCX5 A0A0A7E0N9 A0A445DN07 A0A…
Cellular Component	intracellular	95	A0A444YXB6 A0A444Z0V8 A0A445A9F0 A0A445B7J2 A0A445BDI9 A0A444Z7Q6 A0A445CIZ1 A0A445E1Z9 A0A444YZ99 A0A445BVK3 A0A445CY76 A0A445D098 A0A445BS41 A0A445BSW9 A0A445C0J8 A0A445CRD7 A0A445DE08 A0A444YYS4 A0A445EEF5 A0A445C920 A0A445CFD8 A0A445DN22 A0A445B1V1 A0A445AV19 A0A444Z1T3 A0A444ZWP4 A0A445DND4 A0A444Y6V3 A0A445CCX5 A0A0A7E0N9 A0A444YMT7 T2B9M0 A0A445C9N8 A0A445CPK9 A0A444X3C5 A0A445EJ70 A0A445D…
Cellular Component	protein-containing complex	28	A0A444Z7Q6 A0A445CIZ1 A0A445CFD8 A0A444Z1T3 A0A444ZWP4 A0A444Y6V3 A0A445EJ70 A0A445D296 A0A444WV24 A0A444XVW0 A0A445EUW6 A0A445C7A0 A0A445BG06 A0A445DNG7 A0A445AZE7 A0A444WQX5 A0A445B322 A0A445DLX6 A0A445AN89 A0A445C3I9 A0A445CWQ9 A0A444YFA1 A0A445BQC1 A0A445E2W4 A0A444WV44 A0A445E7N3 A0A444WVK7 A0A444XUP6
Molecular Function	binding	51	A0A445BDI9 A0A444Z7Q6 A0A445CIZ1 A0A445BVK3 A0A445CY76 A0A445D098 A0A445BSW9 A0A445C0J8 A0A445DE08 A0A444YYS4 A0A445EEF5 A0A445AV19 A0A444Z1T3 A0A444ZWP4 A0A444Y6V3 A0A445DN07 A0A444WVS5 A0A444XVW0 A0A445EI25 A0A445B3Z7 A0A445EUW6 A0A445BG06 A0A445EKM7 A0A445CUQ5 A0A444WQX5 A0A445B322 A0A445C479 A0A444YHY9 A0A445CIM7 A0A445AN89 A0A444YF54 A0A445C3I9 A0A445AVC6 A0A445CIJ3 A0A445CD04 A0A444YFA1 A0A…
Molecular Function	catalytic activity	46	A0A444YZ99 A0A445BSW9 A0A445C0J8 A0A444Y7Z9 A0A444YYS4 A0A445EEF5 A0A445C920 A0A445DN22 A0A445B1V1 A0A445AV19 A0A445CCX5 A0A0A7E0N9 A0A444YMT7 T2B9M0 A0A445CUC4 A0A445C9N8 A0A445CPK9 A0A444X3C5 A0A445EUW6 A0A445EIN1 A0A445BG06 A0A445EKM7 A0A445B2F9 A0A445CUQ5 A0A445AVX9 A0A444X9B6 A0A445DLX6 A0A444Y907 A0A444WYZ8 A0A444YF54 A0A445CWQ9 A0A445DQ58 A0A445CYM5 A0A444ZBG8 A0A445E3G1 A0A444X1S9 A0A445C…
Molecular Function	transporter activity	16	A0A445A9F0 A0A445CIZ1 A0A445BT09 A0A445AV19 A0A444Z1T3 A0A445CPK9 A0A445BR85 A0A445AX64 A0A444YSZ2 A0A445CT40 A0A444Y907 A0A444YSK4 A0A444WYZ8 A0A444WV59 A0A445E0J4 A0A445BCC1
Molecular Function	structural molecule activity	4	A0A444Z1T3 A0A444ZWP4 A0A444XVW0 A0A444WVK7
Molecular Function	molecular function regulator	4	A0A445D098 A0A445DE08 A0A445CFD8 A0A444Z0X4
Molecular Function	molecular transducer activity	3	A0A445EIN1 A0A445B2F9 A0A444ZBG8
Molecular Function	other	2	A0A445E9Q6 A0A444Z1T3

## Sheet: Up list
Category	Protein accession	Position	Amino acid	UP/AP Ratio	UP/AP P value	Regulated Type	Protein description	Gene name	Localization probability	Modified sequence	Modified PSMs	Modifications	Qvality PEP	PSMs	Theo. MH+ [Da]	AP1	AP2	AP3	UP1	UP2	UP3
binding	A0A445E237	384	S	1.954	0.00318242	Up	Zinc finger CCCH domain-containing protein 53 isoform A(predicted) OS=Arachis hypogaea OX=3818 GN=Ahy_A03g016042 PE=4 SV=1	Ahy_A03g016042	1	SDFSLNSPGMVNPASR	15	S7	1.4375e-06	8	1758.75	0.778	0.645	0.59	1.158	1.31	1.465
binding	A0A445AN89	623	S	1.833	0.0299662	Up	Enhancer of mRNA-decapping protein 4 isoform A(predicted) OS=Arachis hypogaea OX=3818 GN=Ahy_B01g051986 PE=3 SV=1	Ahy_B01g051986	1	SSQSNLGDHVGDQSINDYSVDR	5	S4	1.18843e-10	11	2473.03	0.701	0.804	0.573	1.326	1.552	0.932
binding	A0A445AN89	1802	S	1.757	0.027128	Up	Enhancer of mRNA-decapping protein 4 isoform A(predicted) OS=Arachis hypogaea OX=3818 GN=Ahy_B01g051986 PE=3 SV=1	Ahy_B01g051986	1	KLSDFR	18	S3	0.128488	6	845.392	0.709	0.747	0.656	1.496	1.32	0.895
binding	A0A445AN89	616	S	1.757	0.027128	Up	Enhancer of mRNA-decapping protein 4 isoform A(predicted) OS=Arachis hypogaea OX=3818 GN=Ahy_B01g051986 PE=3 SV=1	Ahy_B01g051986	1	KLSDFR	18	S3	0.128488	6	845.392	0.709	0.747	0.656	1.496	1.32	0.895
binding	A0A445DYK2	188	T	2.481	0.0149236	Up	Malate dehydrogenase OS=Arachis hypogaea OX=3818 GN=Ahy_A03g014799 PE=3 SV=1	Ahy_A03g014799	1	AKTFYAGK	7	T3	0.01533	7	965.449	0.653	0.6	0.495	2.051	1.198	1.088
binding	A0A445A3S6	188	T	2.648	0.00733608	Up	Malate dehydrogenase OS=Arachis hypogaea OX=3818 GN=Ahy_B03g066347 PE=3 SV=1	Ahy_B03g066347	1	AKTFYAGK	7	T3	0.01533	7	965.449	0.599	0.584	0.505	2.03	1.336	1.104
binding	A0A445DE08	1561	S	2.012	0.0155373	Up	SEC7 domain-containing protein OS=Arachis hypogaea OX=3818 GN=Ahy_A04g018570 PE=4 SV=1	Ahy_A04g018570	1	ASTAEEDNDPADESSSPNNLESFR	28	S16	1.10388e-08	18	2663.03	0.612	0.569	0.843	1.686	1.106	1.281
binding	A0A445CIZ1	65	S	1.923	0.0268087	Up	t-SNARE coiled-coil homology domain-containing protein OS=Arachis hypogaea OX=3818 GN=Ahy_A06g025882 PE=4 SV=1	Ahy_A06g025882	1	GKASAVAINAEIR	13	S4	7.90207e-08	13	1379.7	0.747	0.638	0.698	1.833	1.132	1.04
binding	A0A445BVK3	81	T	1.643	0.0219986	Up	Ras domain-containing protein(predicted) OS=Arachis hypogaea OX=3818 GN=Ahy_A08g039201 PE=4 SV=1	Ahy_A08g039201	1	TITTAYYR	8	T3	0.022281	8	1068.48	0.811	0.719	0.761	1.575	1.165	1.024
binding	A0A445AN89	1809	S	1.833	0.0299662	Up	Enhancer of mRNA-decapping protein 4 isoform A(predicted) OS=Arachis hypogaea OX=3818 GN=Ahy_B01g051986 PE=3 SV=1	Ahy_B01g051986	1	SSQSNLGDHVGDQSINDYSVDR	5	S4	1.18843e-10	11	2473.03	0.701	0.804	0.573	1.326	1.552	0.932
binding	A0A445CY76	341	S	2.123	0.00031823	Up	Peroxin-5 OS=Arachis hypogaea OX=3818 GN=Ahy_A05g021726 PE=3 SV=1	Ahy_A05g021726	1	MSRGELIIDDNQVK	11	S2	0.000243513	8	1697.79	0.681	0.674	0.582	1.485	1.319	1.309
binding	A0A445D098	1057	S	1.766	0.0155448	Up	Guanine nucleotide exchange factor SPIKE 1(predicted) OS=Arachis hypogaea OX=3818 GN=Ahy_A05g022282 PE=3 SV=1	Ahy_A05g022282	1	NPVGEAPASPK	22	S9	6.04798e-05	22	1146.52	0.717	0.63	0.88	1.588	1.18	1.165
binding	A0A445D098	1085	T	1.748	0.0224504	Up	Guanine nucleotide exchange factor SPIKE 1(predicted) OS=Arachis hypogaea OX=3818 GN=Ahy_A05g022282 PE=3 SV=1	Ahy_A05g022282	1	QEVRPQGTPDNGYLWQR	29	T8	0.000338156	9	2123.97	0.791	0.594	0.855	1.565	1.273	1.078
binding	A0A445D098	1097	S	1.617	0.00664144	Up	Guanine nucleotide exchange factor SPIKE 1(predicted) OS=Arachis hypogaea OX=3818 GN=Ahy_A05g022282 PE=3 SV=1	Ahy_A05g022282	1	VNSQLSSPSQPYSLR	7	S3	6.07366e-05	18	1742.81	0.806	0.676	0.862	1.386	1.272	1.132
binding	A0A445C0J8	805	S	1.816	0.0289956	Up	Dynamin GTPase OS=Arachis hypogaea OX=3818 GN=Ahy_A08g040720 PE=3 SV=1	Ahy_A08g040720	1	HSHSDGSLETMAR	12	S7	0.000298455	5	1587.57	0.655	0.722	0.593	1.574	1.098	0.905
binding	A0A445C0J8	796	S	2.514	0.0287716	Up	Dynamin GTPase OS=Arachis hypogaea OX=3818 GN=Ahy_A08g040720 PE=3 SV=1	Ahy_A08g040720	1	LPSEGGSMR	5	S7	0.040389	5	1013.41	0.762	0.408	0.36	1.732	1.052	1.063
binding	A0A445AV19	931	S	2.329	0.0447209	Up	Plasma membrane ATPase OS=Arachis hypogaea OX=3818 GN=Ahy_B01g055062 PE=3 SV=1	Ahy_B01g055062	1	GHVESVVK	3	S5	0.00174927	3	934.439	0.719	0.616	0.432	1.742	1.563	0.811
binding	A0A444Y6V3	280	T	1.841	0.0226488	Up	t-SNARE coiled-coil homology domain-containing protein OS=Arachis hypogaea OX=3818 GN=Ahy_B08g093737 PE=3 SV=1	Ahy_B08g093737	1	GTTALQGAK	3	T3	0.00514497	3	926.434	0.778	0.558	0.775	1.502	1.391	0.993
binding	A0A445C479	887	T	1.539	0.00494131	Up	Protein argonaute 4A(predicted) OS=Arachis hypogaea OX=3818 GN=Ahy_A07g031552 PE=3 SV=1	Ahy_A07g031552	0.981	SETSSSHGGLTAAGAVPVPQLPK	5	T11	1.09388e-07	7	2351.07	0.883	0.684	0.745	1.175	1.232	1.151
binding	A0A445D098	90	S	2.114	0.00434674	Up	Guanine nucleotide exchange factor SPIKE 1(predicted) OS=Arachis hypogaea OX=3818 GN=Ahy_A05g022282 PE=3 SV=1	Ahy_A05g022282	1	GEDISEDDVPSTSGR	9	S5	9.08029e-06	9	1643.64	0.688	0.678	0.618	1.737	1.306	1.151
binding	A0A445E2W4	68	T	4.372	0.00562327	Up	DNA helicase OS=Arachis hypogaea OX=3818 GN=Ahy_A03g016326 PE=3 SV=1	Ahy_A03g016326	1	FAAAADATPTPSR	8	T10	5.05536e-06	2	1435.57	0.305		0.354	1.678	1.602	1.042
binding	A0A444XRP0	27	S	1.701	0.00496774	Up	Protein BTR1(predicted) OS=Arachis hypogaea OX=3818 GN=Ahy_A09g042730 PE=4 SV=1	Ahy_A09g042730	1	HASPPHQSPSLEDSAEKPTYVR	74	S10	3.23458e-10	14	2673.08	0.827	0.676	0.723	1.347	1.356	1.084
binding	A0A445E237	490	T	1.835	0.00302602	Up	Zinc finger CCCH domain-containing protein 53 isoform A(predicted) OS=Arachis hypogaea OX=3818 GN=Ahy_A03g016042 PE=4 SV=1	Ahy_A03g016042	1	QQQQVDRDFSPCGTPTGLDAR	10	T14	3.20182e-07	8	2536.03	0.766	0.622	0.691	1.433	1.114	1.269
binding	A0A444YYS4	71	T	1.529	0.0232019	Up	Succinate--CoA ligase [ADP-forming] subunit alpha, mitochondrial OS=Arachis hypogaea OX=3818 GN=Ahy_B05g074385 PE=3 SV=1	Ahy_B05g074385	1	MVGGVTPK	25	T6	0.00376534	6	868.4	0.913	0.714	0.748	1.435	1.067	1.13
binding	A0A445EEF5	77	S	1.67	0.0378885	Up	Calcium dependent protein kinase(predicted) OS=Arachis hypogaea OX=3818 GN=Ahy_A02g008349 PE=4 SV=1	Ahy_A02g008349	1	SKVEMEPEQEK	27	S1	0.000145197	5	1413.6	0.618	0.792	0.808	1.504	1.268	0.933
binding	A0A444Z7Q6	206	S	2.515	0.0232271	Up	Eukaryotic translation initiation factor 3 subunit C OS=Arachis hypogaea OX=3818 GN=Ahy_B05g078642 PE=3 SV=1	Ahy_B05g078642	0.988	GRDDLKSDSEVSHYEDEK	3	S7	0.000111532	5	2188.9	0.511	0.657	0.606	2.003	1.551	0.907
binding	A0A444Z1T3	901	S	1.625	0.0428766	Up	Peptidase S59 domain-containing protein OS=Arachis hypogaea OX=3818 GN=Ahy_B05g075683 PE=4 SV=1	Ahy_B05g075683	1	ASPFKDR	13	S2	0.0478122	13	900.398	0.724	0.91	0.619	1.527	1.102	1.032
binding	A0A444Z1T3	962	S	1.524	0.0247116	Up	Peptidase S59 domain-containing protein OS=Arachis hypogaea OX=3818 GN=Ahy_B05g075683 PE=4 SV=1	Ahy_B05g075683	1	QVPNGSSEVHSPQK	12	S11	3.59063e-06	12	1574.68	0.738	0.689	0.931	1.373	1.177	1.044
binding	A0A444ZWP4	231	S	2.283	0.000508149	Up	40S ribosomal protein S6 OS=Arachis hypogaea OX=3818 GN=Ahy_B03g063204 PE=3 SV=1	Ahy_B03g063204	1	ERRSESLAK	13	S6	0.00514497	7	1235.52	0.584	0.514	0.679	1.376	1.33	1.351
binding	A0A444ZWP4	237	S	1.981	0.0359389	Up	40S ribosomal protein S6 OS=Arachis hypogaea OX=3818 GN=Ahy_B03g063204 PE=3 SV=1	Ahy_B03g063204	1	RSKLSSAAAK	1	S2	0.161182	1	1258.5	0.656	0.472	0.827	1.683	1.02	1.17
binding	A0A444ZWP4	240	S	1.981	0.0359389	Up	40S ribosomal protein S6 OS=Arachis hypogaea OX=3818 GN=Ahy_B03g063204 PE=3 SV=1	Ahy_B03g063204	1	RSKLSSAAAK	1	S5	0.161182	1	1258.5	0.656	0.472	0.827	1.683	1.02	1.17
binding	A0A444ZWP4	241	S	1.981	0.0359389	Up	40S ribosomal protein S6 OS=Arachis hypogaea OX=3818 GN=Ahy_B03g063204 PE=3 SV=1	Ahy_B03g063204	1	RSKLSSAAAK	1	S6	0.161182	1	1258.5	0.656	0.472	0.827	1.683	1.02	1.17
binding	A0A445DN07	172	S	1.863	0.00564731	Up	Eukaryotic translation initiation factor 4B1 isoform A(predicted) OS=Arachis hypogaea OX=3818 GN=Ahy_A03g010635 PE=4 SV=1	Ahy_A03g010635	1	KLPSSFDSGR	5	S5	0.00478901	5	1173.53	0.771	0.687	0.592	1.498	1.146	1.175
binding	A0A445DN07	486	S	1.687	0.0160606	Up	Eukaryotic translation initiation factor 4B1 isoform A(predicted) OS=Arachis hypogaea OX=3818 GN=Ahy_A03g010635 PE=4 SV=1	Ahy_A03g010635	1	SSSISIEDSR	20	S3	0.00283037	9	1160.48	0.756	0.821	0.624	1.487	1.059	1.167
binding	A0A444XVW0	36	S	1.528	0.0113639	Up	40S ribosomal protein S3a OS=Arachis hypogaea OX=3818 GN=Ahy_B09g100152 PE=3 SV=1	Ahy_B09g100152	1	APSVFQVK	8	S3	0.00134276	8	955.465	0.921	0.801	0.661	1.214	1.248	1.179
binding	A0A445B3Z7	858	S	1.947	0.00301066	Up	Protein kinase domain-containing protein OS=Arachis hypogaea OX=3818 GN=Ahy_A10g047996 PE=4 SV=1	Ahy_A10g047996	0.986	MTSTSSNVGLQMSNNQPLNSR	3	S3	3.38194e-06	4	2346.02	0.673	0.685	0.729	1.625	1.271	1.167
binding	A0A445BG06	52	S	2.242	0.00139199	Up	Longin domain-containing protein OS=Arachis hypogaea OX=3818 GN=Ahy_A09g042475 PE=3 SV=1	Ahy_A09g042475	0.996	TEEGAEEKPSEGSINR	5	S13	4.37128e-06	5	1812.76	0.639	0.731	0.556	1.472	1.58	1.266
binding	A0A444YHY9	111	T	1.922	0.00877232	Up	NPL4-like protein 1 (Fragment)(predicted) OS=Arachis hypogaea OX=3818 GN=Ahy_B06g080449 PE=3 SV=1	Ahy_B06g080449	1	KMTMDDLIAK	6	T3	4.52342e-06	6	1245.56	0.768	0.654	0.647	1.385	1.559	1.033
binding	A0A444YF54	94	T	1.77	0.00018226	Up	Calcium-dependent protein kinase 9 isoform A(predicted) OS=Arachis hypogaea OX=3818 GN=Ahy_B07g088672 PE=4 SV=1	Ahy_B07g088672	0.997	SDTILGKPLEDVR	8	T3	6.6181e-06	8	1522.75	0.695	0.727	0.675	1.257	1.303	1.151
binding	A0A445CIJ3	437	T	1.547	0.0219334	Up	RanBD1 domain-containing protein OS=Arachis hypogaea OX=3818 GN=Ahy_A07g037366 PE=4 SV=1	Ahy_A07g037366	1	DKGGGAATSTTALKTPENSPK	57	T15	2.5304e-15	11	2111	0.933	0.767	0.731	1.495	1.132	1.133
binding	A0A445BQC1	36	T	1.783	0.00704464	Up	Cytochrome c oxidase subunit 5b-2 OS=Arachis hypogaea OX=3818 GN=Ahy_A09g046626 PE=4 SV=1	Ahy_A09g046626	0.962	FATAATASHSSTLLSR	1	T3	0.149889	1	1700.8	0.868	0.654	0.639	1.4	1.31	1.144
binding	A0A444ZBG8	271	S	2.006	0.0174349	Up	Protein kinase domain-containing protein OS=Arachis hypogaea OX=3818 GN=Ahy_B04g069039 PE=4 SV=1	Ahy_B04g069039	1	EELLSQDSKPMFR	27	S8	1.16067e-06	24	1659.74	0.701	0.613	0.78	1.813	1.338	1.049
binding	A0A445EI25	708	S	3.473	0.00323338	Up	Formin-like protein OS=Arachis hypogaea OX=3818 GN=Ahy_A02g009764 PE=3 SV=1	Ahy_A02g009764	1	ASSDREMVWDQLR	6	S3	0.000116802	6	1672.71	0.564	0.594	0.566	1.316	2.368	2.303
binding	A0A445EKM7	714	S	1.659	0.00280129	Up	Dynamin GTPase OS=Arachis hypogaea OX=3818 GN=Ahy_A01g000598 PE=3 SV=1	Ahy_A01g000598	1	QSLSDGSLDTMAR	12	S4	9.97534e-06	6	1460.61	0.778	0.743	0.678	1.301	1.285	1.063
binding	A0A445E7J6	8	S	1.607	0.00436402	Up	UBC core domain-containing protein OS=Arachis hypogaea OX=3818 GN=Ahy_A02g005656 PE=4 SV=1	Ahy_A02g005656	0.998	MTLGSAGSSVVVPR	6	S8	3.82853e-06	34	1309.65	0.867	0.687	0.746	1.347	1.18	1.169
binding	A0A444Z0X4	20	S	1.969	0.00199097	Up	C2 domain-containing protein OS=Arachis hypogaea OX=3818 GN=Ahy_B05g075332 PE=4 SV=1	Ahy_B05g075332	1	FGTNSQQNIQLR	6	S5	2.37128e-06	6	1485.68	0.665	0.727	0.69	1.607	1.306	1.186
binding	A0A444WVS5	143	S	1.705	0.00344475	Up	RRM domain-containing protein OS=Arachis hypogaea OX=3818 GN=Ahy_Scaffold1g107411 PE=4 SV=1	Ahy_Scaffold1g107411	1	HQLTSSASAK	6	S8	0.000124906	6	1109.5	0.758	0.674	0.785	1.323	1.371	1.087
binding	A0A445C3I9	128	S	1.77	0.000583961	Up	t-SNARE coiled-coil homology domain-containing protein OS=Arachis hypogaea OX=3818 GN=Ahy_A07g031287 PE=3 SV=1	Ahy_A07g031287	1	LPNSHQADTSNQYTANHNDDFIESESDR	19	S4	7.50635e-16	14	3285.34	0.75	0.694	0.726	1.411	1.251	1.179
binding	A0A445E7N3	268	T	1.647	0.0322067	Up	t-SNARE coiled-coil homology domain-containing protein OS=Arachis hypogaea OX=3818 GN=Ahy_A02g005706 PE=3 SV=1	Ahy_A02g005706	0.996	AHSFVHTGTER	3	T9	0.0377166	5	1401.53	0.725	0.741	0.683	1.538	0.953	1.049
binding	A0A445CD04	1062	S	1.611	0.0128049	Up	EH domain-containing protein 2 isoform D(predicted) OS=Arachis hypogaea OX=3818 GN=Ahy_A07g034886 PE=4 SV=1	Ahy_A07g034886	0.995	SDSMSSNRDFGLNNDK	55	S6	2.92399e-05	17	1946.7	0.76	0.865	0.693	1.456	1.21	1.069
binding	A0A445CUQ5	387	S	1.527	0.0350155	Up	Dynamin-related protein 1E(predicted) OS=Arachis hypogaea OX=3818 GN=Ahy_A06g029976 PE=3 SV=1	Ahy_A06g029976	1	HLSLQNVR	3	S3	0.00373038	3	1046.51	0.863	0.82	0.672	1.47	1.037	1.09
binding	A0A445CIM7	154	S	1.743	0.0190595	Up	MBD domain-containing protein OS=Arachis hypogaea OX=3818 GN=Ahy_A07g037392 PE=4 SV=1	Ahy_A07g037392	1	VKSSPPTDSEPAK	26	S4	8.7751e-06	26	1422.65	0.629	0.873	0.729	1.551	1.279	1.059
binding	A0A445E0J4	16	S	1.618	0.0170496	Up	Calcium-transporting ATPase OS=Arachis hypogaea OX=3818 GN=Ahy_A03g015502 PE=3 SV=1	Ahy_A03g015502	1	DRSIEALSR	5	S3	0.000817175	5	1126.53	0.686	0.711	0.848	1.467	1.069	1.097
binding	A0A444XUP6	158	T	1.635	0.0409738	Up	Vesicle-associated membrane protein 72(predicted) OS=Arachis hypogaea OX=3818 GN=Ahy_B09g099785 PE=3 SV=1	Ahy_B09g099785	1	AQITEVK	6	T4	0.0599649	6	868.418	0.765	0.614	0.87	1.499	1.216	0.963
binding	A0A445AN54	161	S	1.875	0.0315296	Up	RRM domain-containing protein OS=Arachis hypogaea OX=3818 GN=Ahy_B01g051950 PE=4 SV=1	Ahy_B01g051950	1	AKSYDDGKDSAEHTGVLR	38	S3	1.89465e-10	38	2028.9	0.609	0.944	0.597	1.702	1.154	1.176
binding	A0A445BDI9	293	S	1.521	0.0442558	Up	ENTH domain-containing protein OS=Arachis hypogaea OX=3818 GN=Ahy_A09g041706 PE=4 SV=1	Ahy_A09g041706	1	LEQKLSEQNMGAPPSYEDAVGESQSSVHHER	4	S6	5.91657e-11	4	3519.55	0.832	0.845	0.712	1.373	1.339	0.921
binding	A0A445EUW6	330	S	2.139	0.0220987	Up	Peptidylprolyl isomerase OS=Arachis hypogaea OX=3818 GN=Ahy_A01g004005 PE=4 SV=1	Ahy_A01g004005	1	RIPSAAANANESK	6	S4	3.18815e-07	6	1408.66	0.509	0.615	0.804	1.839	1.13	1.155
binding	A0A445BSW9	183	S	2.991	0.0308212	Up	ras-related protein RABA5b(predicted) OS=Arachis hypogaea OX=3818 GN=Ahy_A07g035319 PE=4 SV=1	Ahy_A07g035319	0.996	KVLSSDSHKAELSANR	4	S4	1.9669e-05	6	1901.85	0.713	0.584	0.643	1.4	3.189	1.213
binding	A0A445B322	182	S	1.653	0.0294415	Up	V-SNARE domain-containing protein OS=Arachis hypogaea OX=3818 GN=Ahy_A10g047610 PE=3 SV=1	Ahy_A10g047610	1	QSLLHAHNTLHGVDDNIGKSK	9	S20	0.0175823	9	2364.15	0.859	0.744	0.652	1.554	1.155	1.018
binding	A0A445BSW9	79	S	2.312	0.00992984	Up	ras-related protein RABA5b(predicted) OS=Arachis hypogaea OX=3818 GN=Ahy_A07g035319 PE=4 SV=1	Ahy_A07g035319	1	AVTSAYYR	6	S4	0.0137877	6	1010.43	0.857	0.689	0.602	1.334	2.159	1.474
binding	A0A445AVC6	216	S	1.512	0.00183523	Up	MI domain-containing protein OS=Arachis hypogaea OX=3818 GN=Ahy_B01g055169 PE=4 SV=1	Ahy_B01g055169	1	RGSLSEKDR	10	S3	0.00346319	10	1127.52	0.753	0.748	0.816	1.203	1.242	1.059
binding	A0A444YFA1	207	S	1.569	0.0235695	Up	RNA-binding protein Musashi like Rbp6(predicted) OS=Arachis hypogaea OX=3818 GN=Ahy_B07g088748 PE=4 SV=1	Ahy_B07g088748	0.991	TSSYLNSYAQGFNINPIGGYGVR	14	S3	6.30207e-09	10	2558.17	0.826	0.629	0.904	1.134	1.162	1.406
binding	A0A445BSW9	197	S	2.783	0.0224607	Up	ras-related protein RABA5b(predicted) OS=Arachis hypogaea OX=3818 GN=Ahy_A07g035319 PE=4 SV=1	Ahy_A07g035319	1	AELSANRVSLVNGAGSK	3	S9	9.08029e-06	6	1753.85	0.679	0.655	0.69	1.219	2.913	1.5
binding	A0A445ANX2	535	S	2.206	0.0128193	Up	65-kDa microtubule-associated protein 1(predicted) OS=Arachis hypogaea OX=3818 GN=Ahy_B01g052256 PE=3 SV=1	Ahy_B01g052256	1	RLSLNAHQNGSK	6	S3	6.39041e-05	3	1405.66	0.55	0.598	0.686	1.438	0.949	1.659
binding	A0A445CNH9	8	S	1.979	0.00265692	Up	ACB domain-containing protein OS=Arachis hypogaea OX=3818 GN=Ahy_A06g027387 PE=3 SV=1	Ahy_A06g027387	0.996	GSSSLQYPDK	5	S3	0.00198707	16	1161.48	0.65	0.613	0.765	1.554	1.22	1.24
binding	A0A444WQX5	130	S	2.516	0.0159345	Up	RanBD1 domain-containing protein OS=Arachis hypogaea OX=3818 GN=Ahy_Scaffold1g106630 PE=4 SV=1	Ahy_Scaffold1g106630	1	KLSPDVTNK	6	S3	2.74297e-05	6	1081.53	0.57	0.647	0.695	1.041	1.609	2.16
binding	A0A445CD04	1134	S	2.24	0.0251181	Up	EH domain-containing protein 2 isoform D(predicted) OS=Arachis hypogaea OX=3818 GN=Ahy_A07g034886 PE=4 SV=1	Ahy_A07g034886	0.996	FDSISSTK	3	S5	0.00354437	5	1044.37	0.434	0.752	0.704	1.812	1.36	1.061
biological regulation	A0A445E9Q6	137	S	2.31	0.0211244	Up	Axial regulator YABBY 1(predicted) OS=Arachis hypogaea OX=3818 GN=Ahy_A02g006391 PE=3 SV=1	Ahy_A02g006391	1	GNINSMR	3	S5	0.0820028	3	871.349	0.686	0.62	0.515	2	1.157	1.049
biological regulation	A0A444XRP0	27	S	1.701	0.00496774	Up	Protein BTR1(predicted) OS=Arachis hypogaea OX=3818 GN=Ahy_A09g042730 PE=4 SV=1	Ahy_A09g042730	1	HASPPHQSPSLEDSAEKPTYVR	74	S10	3.23458e-10	14	2673.08	0.827	0.676	0.723	1.347	1.356	1.084
biological regulation	A0A445CRD7	524	S	1.798	0.0342831	Up	Cell division cycle protein 48-like isoform A(predicted) OS=Arachis hypogaea OX=3818 GN=Ahy_A06g028577 PE=4 SV=1	Ahy_A06g028577	1	FGMSPSK	12	S4	0.0410913	5	833.326	0.783	0.622	0.694	1.581	1.297	0.897
biological regulation	A0A445E2W4	68	T	4.372	0.00562327	Up	DNA helicase OS=Arachis hypogaea OX=3818 GN=Ahy_A03g016326 PE=3 SV=1	Ahy_A03g016326	1	FAAAADATPTPSR	8	T10	5.05536e-06	2	1435.57	0.305		0.354	1.678	1.602	1.042
biological regulation	A0A444Z1T3	962	S	1.524	0.0247116	Up	Peptidase S59 domain-containing protein OS=Arachis hypogaea OX=3818 GN=Ahy_B05g075683 PE=4 SV=1	Ahy_B05g075683	1	QVPNGSSEVHSPQK	12	S11	3.59063e-06	12	1574.68	0.738	0.689	0.931	1.373	1.177	1.044
biological regulation	A0A445ARV9	316	T	2.473	0.00114271	Up	Protein kinase domain-containing protein OS=Arachis hypogaea OX=3818 GN=Ahy_A01g003036 PE=3 SV=1	Ahy_A01g003036	0.991	ASDVGQTGTGSLDDEDDEVDVSGDFEHV	4	T9	3.83636e-09	6	2975.16	0.596	0.661	0.567	1.414		1.593
biological regulation	A0A445ARV9	155	S	2.75	0.0222959	Up	Protein kinase domain-containing protein OS=Arachis hypogaea OX=3818 GN=Ahy_A01g003036 PE=3 SV=1	Ahy_A01g003036	1	SALLHSQPK	13	S6	0.000179515	8	1060.52	0.73	0.631	0.52	2.151		1.298
biological regulation	A0A445EUW6	330	S	2.139	0.0220987	Up	Peptidylprolyl isomerase OS=Arachis hypogaea OX=3818 GN=Ahy_A01g004005 PE=4 SV=1	Ahy_A01g004005	1	RIPSAAANANESK	6	S4	3.18815e-07	6	1408.66	0.509	0.615	0.804	1.839	1.13	1.155
biological regulation	A0A445E9Q6	197	S	2.161	0.0212556	Up	Axial regulator YABBY 1(predicted) OS=Arachis hypogaea OX=3818 GN=Ahy_A02g006391 PE=3 SV=1	Ahy_A02g006391	1	AVLGSQR	2	S5	0.0263764	2	810.387	0.715	0.606	0.586	1.925	1.161	1.035
biological regulation	A0A445E3G1	884	S	1.613	0.0152371	Up	Protein kinase domain-containing protein OS=Arachis hypogaea OX=3818 GN=Ahy_A03g016495 PE=4 SV=1	Ahy_A03g016495	1	ISFSANR	6	S2	0.02205	6	874.382	0.799	0.793	0.696	1.349	1.358	0.984
biological regulation	A0A445DE08	1561	S	2.012	0.0155373	Up	SEC7 domain-containing protein OS=Arachis hypogaea OX=3818 GN=Ahy_A04g018570 PE=4 SV=1	Ahy_A04g018570	1	ASTAEEDNDPADESSSPNNLESFR	28	S16	1.10388e-08	18	2663.03	0.612	0.569	0.843	1.686	1.106	1.281
biological regulation	A0A444Z0X4	20	S	1.969	0.00199097	Up	C2 domain-containing protein OS=Arachis hypogaea OX=3818 GN=Ahy_B05g075332 PE=4 SV=1	Ahy_B05g075332	1	FGTNSQQNIQLR	6	S5	2.37128e-06	6	1485.68	0.665	0.727	0.69	1.607	1.306	1.186
biological regulation	A0A445B3Z7	858	S	1.947	0.00301066	Up	Protein kinase domain-containing protein OS=Arachis hypogaea OX=3818 GN=Ahy_A10g047996 PE=4 SV=1	Ahy_A10g047996	0.986	MTSTSSNVGLQMSNNQPLNSR	3	S3	3.38194e-06	4	2346.02	0.673	0.685	0.729	1.625	1.271	1.167
biological regulation	A0A444Y907	29	S	3.866	0.00071091	Up	Malic enzyme(predicted) OS=Arachis hypogaea OX=3818 GN=Ahy_B08g094432 PE=3 SV=1	Ahy_B08g094432	1	DEVFASGR	3	S6	0.0262359	3	960.382	0.499	0.343	0.393	1.82	1.631	1.323
biological regulation	A0A445EIN1	336	S	2.746	0.0473323	Up	Protein kinase domain-containing protein OS=Arachis hypogaea OX=3818 GN=Ahy_A02g009970 PE=3 SV=1	Ahy_A02g009970	1	SHPAVENSDPKSGTEDDGSDLILEVK	2	S12	9.29728e-08	3	2819.26	0.762	0.2	0.536	1.298	1.545	1.27
biological regulation	A0A444Y907	819	S	2.503	0.0028805	Up	Malic enzyme(predicted) OS=Arachis hypogaea OX=3818 GN=Ahy_B08g094432 PE=3 SV=1	Ahy_B08g094432	1	MMSSQSDASASGNIESATGVAPK	11	S3	3.06119e-11	7	2305.97	0.716	0.502	0.499	1.626	1.428	1.243
biological regulation	A0A444Y907	2121	T	1.919	0.00611732	Up	Malic enzyme(predicted) OS=Arachis hypogaea OX=3818 GN=Ahy_B08g094432 PE=3 SV=1	Ahy_B08g094432	1	TPTQVASHAQK	5	T3	3.22651e-06	6	1247.58	0.733	0.709	0.618	1.453	1.454	1.046
biological regulation	A0A445CPK9	905	S	1.775	0.0458476	Up	Plasma membrane ATPase OS=Arachis hypogaea OX=3818 GN=Ahy_A06g027746 PE=3 SV=1	Ahy_A06g027746	1	SSSWIAEQAR	3	S3	0.00347926	3	1214.52	0.744	0.645	0.853	1.759	1.257	0.963
biological regulation	A0A445B2F9	550	S	1.795	0.0435835	Up	Protein kinase domain-containing protein OS=Arachis hypogaea OX=3818 GN=Ahy_A10g047402 PE=3 SV=1	Ahy_A10g047402	1	DPSDSDRIVK	7	S5	0.00116124	7	1211.53	0.889	0.714	0.623	1.775	1.206	1.015
biological regulation	A0A445DNL7	243	S	1.979	0.0376654	Up	Fw2.2 (Fragment)(predicted) OS=Arachis hypogaea OX=3818 GN=Ahy_A03g010818 PE=4 SV=1	Ahy_A03g010818	1	GVAMTAPSAPPPQPPMSR	102	S17	1.41311e-06	15	1871.85	0.695	0.515	0.823	1.8	1.218	1.006
biological regulation	A0A445AZE7	504	S	1.779	0.0108338	Up	CCR4-NOT transcription complex subunit 3(predicted) OS=Arachis hypogaea OX=3818 GN=Ahy_B01g056735 PE=3 SV=1	Ahy_B01g056735	1	VFSPSVVPGMQWRPGSPFQNQSDAIR	4	S16	6.43491e-08	4	2967.4	0.684	0.858	0.877	1.434		1.435
biological regulation	A0A445AN54	161	S	1.875	0.0315296	Up	RRM domain-containing protein OS=Arachis hypogaea OX=3818 GN=Ahy_B01g051950 PE=4 SV=1	Ahy_B01g051950	1	AKSYDDGKDSAEHTGVLR	38	S3	1.89465e-10	38	2028.9	0.609	0.944	0.597	1.702	1.154	1.176
biological regulation	A0A444YF54	94	T	1.77	0.00018226	Up	Calcium-dependent protein kinase 9 isoform A(predicted) OS=Arachis hypogaea OX=3818 GN=Ahy_B07g088672 PE=4 SV=1	Ahy_B07g088672	0.997	SDTILGKPLEDVR	8	T3	6.6181e-06	8	1522.75	0.695	0.727	0.675	1.257	1.303	1.151
biological regulation	A0A445CCX5	41	S	1.97	0.0240064	Up	Methyltransferase OS=Arachis hypogaea OX=3818 GN=Ahy_A07g034760 PE=3 SV=1	Ahy_A07g034760	1	ATDLSGGSISAEK	2	S8	1.14857e-05	2	1315.58	0.724	0.723	0.687	1.62	1.639	0.944
biological regulation	A0A445CIJ3	437	T	1.547	0.0219334	Up	RanBD1 domain-containing protein OS=Arachis hypogaea OX=3818 GN=Ahy_A07g037366 PE=4 SV=1	Ahy_A07g037366	1	DKGGGAATSTTALKTPENSPK	57	T15	2.5304e-15	11	2111	0.933	0.767	0.731	1.495	1.132	1.133
biological regulation	A0A445E0J4	16	S	1.618	0.0170496	Up	Calcium-transporting ATPase OS=Arachis hypogaea OX=3818 GN=Ahy_A03g015502 PE=3 SV=1	Ahy_A03g015502	1	DRSIEALSR	5	S3	0.000817175	5	1126.53	0.686	0.711	0.848	1.467	1.069	1.097
biological regulation	A0A445DQ58	158	S	1.552	0.0370585	Up	UTP--glucose-1-phosphate uridylyltransferase OS=Arachis hypogaea OX=3818 GN=Ahy_A03g011249 PE=3 SV=1	Ahy_A03g011249	1	YKSSNIEIHTFNQSQYPR	6	S3	2.68664e-07	6	2292.04	0.896	0.718	0.758	1.509	1.183	0.989
biological regulation	A0A445CYM5	256	S	2.146	0.0121847	Up	Resistance protein (Fragment)(predicted) OS=Arachis hypogaea OX=3818 GN=Ahy_A05g021857 PE=4 SV=1	Ahy_A05g021857	1	SEGSWSR	12	S4	0.0170531	12	888.325	0.558	0.677	0.643	1.784	1.201	1.045
biological regulation	A0A444ZBG8	271	S	2.006	0.0174349	Up	Protein kinase domain-containing protein OS=Arachis hypogaea OX=3818 GN=Ahy_B04g069039 PE=4 SV=1	Ahy_B04g069039	1	EELLSQDSKPMFR	27	S8	1.16067e-06	24	1659.74	0.701	0.613	0.78	1.813	1.338	1.049
biological regulation	A0A445E3G1	438	S	1.632	0.0184042	Up	Protein kinase domain-containing protein OS=Arachis hypogaea OX=3818 GN=Ahy_A03g016495 PE=4 SV=1	Ahy_A03g016495	1	DSTNNNGNKSFAFGTR	3	S10	9.11918e-06	3	1810.74	0.727	0.737	0.821	1.209	1.513	1.006
biological regulation	A0A444Z1T3	901	S	1.625	0.0428766	Up	Peptidase S59 domain-containing protein OS=Arachis hypogaea OX=3818 GN=Ahy_B05g075683 PE=4 SV=1	Ahy_B05g075683	1	ASPFKDR	13	S2	0.0478122	13	900.398	0.724	0.91	0.619	1.527	1.102	1.032
biological regulation	A0A445DM94	54	S	2.282	0.0460116	Up	cobW domain-containing protein OS=Arachis hypogaea OX=3818 GN=Ahy_A03g010423 PE=3 SV=1	Ahy_A03g010423	1	VYHSHDGLAPHSHEPIYSPGYFSR	24	S18	4.31077e-11	24	2833.25	0.376	0.982	0.386	1.519	1.276	1.185
biological regulation	A0A445DN22	405	S	2.43	0.0129335	Up	RING-type domain-containing protein OS=Arachis hypogaea OX=3818 GN=Ahy_A03g010646 PE=4 SV=1	Ahy_A03g010646	0.996	SNSFQQSTPSHTGYDNAVSTSAESSPGGLYDHK	6	S3	6.78838e-12	4	3536.49	0.531	0.42	0.754	1.697	1.345	1.101
biological regulation	A0A444YZ99	532	S	2.288	0.0174808	Up	Protein kinase domain-containing protein OS=Arachis hypogaea OX=3818 GN=Ahy_B05g074540 PE=4 SV=1	Ahy_B05g074540	1	NHSGPLLYR	18	S3	0.00113686	18	1136.52	0.772	0.426	0.608	1.731	1.123	1.278
biological regulation	A0A445AV19	931	S	2.329	0.0447209	Up	Plasma membrane ATPase OS=Arachis hypogaea OX=3818 GN=Ahy_B01g055062 PE=3 SV=1	Ahy_B01g055062	1	GHVESVVK	3	S5	0.00174927	3	934.439	0.719	0.616	0.432	1.742	1.563	0.811
biological regulation	A0A445DND4	85	S	2.041	0.0332651	Up	C2 NT-type domain-containing protein OS=Arachis hypogaea OX=3818 GN=Ahy_A03g010753 PE=3 SV=1	Ahy_A03g010753	1	APPTTQSPGETR	5	S7	8.55487e-05	5	1321.58	0.906	0.489	0.632	1.789	1.182	1.166
biological regulation	A0A445DND4	375	S	1.678	0.00713015	Up	C2 NT-type domain-containing protein OS=Arachis hypogaea OX=3818 GN=Ahy_A03g010753 PE=3 SV=1	Ahy_A03g010753	1	GVEVQEKEEDGGESEKPLPVK	2	S14	1.18576e-06	2	2363.1	0.702	0.791	0.781	1.519	1.144	1.153
biological regulation	A0A445DND4	64	S	2.847	0.000240016	Up	C2 NT-type domain-containing protein OS=Arachis hypogaea OX=3818 GN=Ahy_A03g010753 PE=3 SV=1	Ahy_A03g010753	1	RLSLSPWR	7	S3	0.0640678	7	1174.52	0.627	0.47	0.521	1.519	1.529	1.559
biological regulation	A0A445DND4	66	S	2.847	0.000240016	Up	C2 NT-type domain-containing protein OS=Arachis hypogaea OX=3818 GN=Ahy_A03g010753 PE=3 SV=1	Ahy_A03g010753	1	RLSLSPWR	7	S5	0.0640678	7	1174.52	0.627	0.47	0.521	1.519	1.529	1.559
biological regulation	A0A445DND4	33	S	2.187	0.002427	Up	C2 NT-type domain-containing protein OS=Arachis hypogaea OX=3818 GN=Ahy_A03g010753 PE=3 SV=1	Ahy_A03g010753	1	RTASLVLPR	6	S4	0.00113205	8	1092.59	0.678	0.578	0.676	1.699	1.304	1.222
biological regulation	A0A445DND4	315	S	1.873	0.0260968	Up	C2 NT-type domain-containing protein OS=Arachis hypogaea OX=3818 GN=Ahy_A03g010753 PE=3 SV=1	Ahy_A03g010753	1	TSFSMPSPR	11	S7	0.000544389	9	1089.44	0.958	0.563	0.621	1.537	1.356	1.119
biological regulation	A0A445DND4	310	S	3.097	0.0011948	Up	C2 NT-type domain-containing protein OS=Arachis hypogaea OX=3818 GN=Ahy_A03g010753 PE=3 SV=1	Ahy_A03g010753	0.997	TSFSMPSPR	8	S2	0.0104019	5	1169.41	0.547	0.423	0.55	1.699	1.753	1.256
biological regulation	A0A445CIW5	98	S	1.619	0.0484344	Up	WD_REPEATS_REGION domain-containing protein OS=Arachis hypogaea OX=3818 GN=Ahy_A06g025861 PE=4 SV=1	Ahy_A06g025861	1	LLGGSNGSR	6	S8	0.00419402	7	941.409	0.861	0.6	0.806	1.554	1.039	1.078
biological regulation	A0A445EI25	708	S	3.473	0.00323338	Up	Formin-like protein OS=Arachis hypogaea OX=3818 GN=Ahy_A02g009764 PE=3 SV=1	Ahy_A02g009764	1	ASSDREMVWDQLR	6	S3	0.000116802	6	1672.71	0.564	0.594	0.566	1.316	2.368	2.303
biological regulation	A0A444X9B6	15	S	2.168	0.0343168	Up	Allene-oxide cyclase OS=Arachis hypogaea OX=3818 GN=Ahy_B10g105960 PE=3 SV=1	Ahy_B10g105960	1	TLSSFSLK	2	S4	0.00859971	2	962.459	0.812	0.487	0.704	2.025	1.173	1.144
biological regulation	A0A445BR85	345	S	2.254	0.0012454	Up	WAT1-related protein OS=Arachis hypogaea OX=3818 GN=Ahy_A08g037582 PE=3 SV=1	Ahy_A08g037582	0.997	FASQSQHVIASGPEHSSIRPASHAK	2	S3	2.59482e-14	26	2709.29	0.589	0.579	0.758	1.516	1.52	1.305
biological regulation	A0A445C479	887	T	1.539	0.00494131	Up	Protein argonaute 4A(predicted) OS=Arachis hypogaea OX=3818 GN=Ahy_A07g031552 PE=3 SV=1	Ahy_A07g031552	0.981	SETSSSHGGLTAAGAVPVPQLPK	5	T11	1.09388e-07	7	2351.07	0.883	0.684	0.745	1.175	1.232	1.151
biological regulation	A0A445BR85	347	S	1.695	0.000209783	Up	WAT1-related protein OS=Arachis hypogaea OX=3818 GN=Ahy_A08g037582 PE=3 SV=1	Ahy_A08g037582	1	FASQSQHVIASGPEHSSIRPASHAK	9	S5	4.9759e-05	6	2789.26	0.743	0.746	0.799	1.378	1.233	1.267
biological regulation	A0A445EKM7	714	S	1.659	0.00280129	Up	Dynamin GTPase OS=Arachis hypogaea OX=3818 GN=Ahy_A01g000598 PE=3 SV=1	Ahy_A01g000598	1	QSLSDGSLDTMAR	12	S4	9.97534e-06	6	1460.61	0.778	0.743	0.678	1.301	1.285	1.063
biological regulation	A0A445CT40	80	T	1.756	0.0159451	Up	Calcium load-activated calcium channel OS=Arachis hypogaea OX=3818 GN=Ahy_A06g029322 PE=3 SV=1	Ahy_A06g029322	1	IDRVETSLK	6	T6	0.00469866	6	1140.57	0.753	0.668	0.743	1.617	1.097	1.087
biological regulation	A0A445C0J8	796	S	2.514	0.0287716	Up	Dynamin GTPase OS=Arachis hypogaea OX=3818 GN=Ahy_A08g040720 PE=3 SV=1	Ahy_A08g040720	1	LPSEGGSMR	5	S7	0.040389	5	1013.41	0.762	0.408	0.36	1.732	1.052	1.063
biological regulation	A0A445C0J8	805	S	1.816	0.0289956	Up	Dynamin GTPase OS=Arachis hypogaea OX=3818 GN=Ahy_A08g040720 PE=3 SV=1	Ahy_A08g040720	1	HSHSDGSLETMAR	12	S7	0.000298455	5	1587.57	0.655	0.722	0.593	1.574	1.098	0.905
biological regulation	A0A445EEF5	77	S	1.67	0.0378885	Up	Calcium dependent protein kinase(predicted) OS=Arachis hypogaea OX=3818 GN=Ahy_A02g008349 PE=4 SV=1	Ahy_A02g008349	1	SKVEMEPEQEK	27	S1	0.000145197	5	1413.6	0.618	0.792	0.808	1.504	1.268	0.933
biological regulation	A0A445E7N3	268	T	1.647	0.0322067	Up	t-SNARE coiled-coil homology domain-containing protein OS=Arachis hypogaea OX=3818 GN=Ahy_A02g005706 PE=3 SV=1	Ahy_A02g005706	0.996	AHSFVHTGTER	3	T9	0.0377166	5	1401.53	0.725	0.741	0.683	1.538	0.953	1.049
biological regulation	A0A445CFD8	457	S	1.696	0.0460119	Up	Serine/threonine-protein phosphatase 2A 55 kDa regulatory subunit B OS=Arachis hypogaea OX=3818 GN=Ahy_A07g036173 PE=3 SV=1	Ahy_A07g036173	1	SLGNSITR	32	S1	0.0107743	23	928.414	0.788	0.835	0.641	1.589	1.327	0.924
biological regulation	A0A445B5K4	14	S	2.626	0.0134063	Up	nodulin-related protein 1(predicted) OS=Arachis hypogaea OX=3818 GN=Ahy_A10g048651 PE=4 SV=1	Ahy_A10g048651	0.995	EEQHSTSELFSSAK	1	S5	0.00114169	10	1659.69	0.624	0.594	0.503	0.955	1.879	1.686
biological regulation	A0A445AN89	1809	S	1.833	0.0299662	Up	Enhancer of mRNA-decapping protein 4 isoform A(predicted) OS=Arachis hypogaea OX=3818 GN=Ahy_B01g051986 PE=3 SV=1	Ahy_B01g051986	1	SSQSNLGDHVGDQSINDYSVDR	5	S4	1.18843e-10	11	2473.03	0.701	0.804	0.573	1.326	1.552	0.932
biological regulation	A0A445AN89	623	S	1.833	0.0299662	Up	Enhancer of mRNA-decapping protein 4 isoform A(predicted) OS=Arachis hypogaea OX=3818 GN=Ahy_B01g051986 PE=3 SV=1	Ahy_B01g051986	1	SSQSNLGDHVGDQSINDYSVDR	5	S4	1.18843e-10	11	2473.03	0.701	0.804	0.573	1.326	1.552	0.932
biological regulation	A0A445AN89	1802	S	1.757	0.027128	Up	Enhancer of mRNA-decapping protein 4 isoform A(predicted) OS=Arachis hypogaea OX=3818 GN=Ahy_B01g051986 PE=3 SV=1	Ahy_B01g051986	1	KLSDFR	18	S3	0.128488	6	845.392	0.709	0.747	0.656	1.496	1.32	0.895
biological regulation	A0A445BVK3	81	T	1.643	0.0219986	Up	Ras domain-containing protein(predicted) OS=Arachis hypogaea OX=3818 GN=Ahy_A08g039201 PE=4 SV=1	Ahy_A08g039201	1	TITTAYYR	8	T3	0.022281	8	1068.48	0.811	0.719	0.761	1.575	1.165	1.024
biological regulation	A0A445D098	90	S	2.114	0.00434674	Up	Guanine nucleotide exchange factor SPIKE 1(predicted) OS=Arachis hypogaea OX=3818 GN=Ahy_A05g022282 PE=3 SV=1	Ahy_A05g022282	1	GEDISEDDVPSTSGR	9	S5	9.08029e-06	9	1643.64	0.688	0.678	0.618	1.737	1.306	1.151
biological regulation	A0A445D098	1057	S	1.766	0.0155448	Up	Guanine nucleotide exchange factor SPIKE 1(predicted) OS=Arachis hypogaea OX=3818 GN=Ahy_A05g022282 PE=3 SV=1	Ahy_A05g022282	1	NPVGEAPASPK	22	S9	6.04798e-05	22	1146.52	0.717	0.63	0.88	1.588	1.18	1.165
biological regulation	A0A445D098	1085	T	1.748	0.0224504	Up	Guanine nucleotide exchange factor SPIKE 1(predicted) OS=Arachis hypogaea OX=3818 GN=Ahy_A05g022282 PE=3 SV=1	Ahy_A05g022282	1	QEVRPQGTPDNGYLWQR	29	T8	0.000338156	9	2123.97	0.791	0.594	0.855	1.565	1.273	1.078
biological regulation	A0A445D098	1097	S	1.617	0.00664144	Up	Guanine nucleotide exchange factor SPIKE 1(predicted) OS=Arachis hypogaea OX=3818 GN=Ahy_A05g022282 PE=3 SV=1	Ahy_A05g022282	1	VNSQLSSPSQPYSLR	7	S3	6.07366e-05	18	1742.81	0.806	0.676	0.862	1.386	1.272	1.132
biological regulation	A0A445AN89	616	S	1.757	0.027128	Up	Enhancer of mRNA-decapping protein 4 isoform A(predicted) OS=Arachis hypogaea OX=3818 GN=Ahy_B01g051986 PE=3 SV=1	Ahy_B01g051986	1	KLSDFR	18	S3	0.128488	6	845.392	0.709	0.747	0.656	1.496	1.32	0.895
catalytic activity	A0A445DN22	405	S	2.43	0.0129335	Up	RING-type domain-containing protein OS=Arachis hypogaea OX=3818 GN=Ahy_A03g010646 PE=4 SV=1	Ahy_A03g010646	0.996	SNSFQQSTPSHTGYDNAVSTSAESSPGGLYDHK	6	S3	6.78838e-12	4	3536.49	0.531	0.42	0.754	1.697	1.345	1.101
catalytic activity	A0A444Y7Z9	456	S	1.625	0.000494205	Up	Protein kinase domain-containing protein OS=Arachis hypogaea OX=3818 GN=Ahy_B08g094148 PE=4 SV=1	Ahy_B08g094148	1	TWIPFSINGTTSHTMGSK	12	S6	2.58514e-07	7	2045.9	0.791	0.708	0.784	1.31	1.221	1.18
catalytic activity	T2B9M0	295	S	1.501	0.00811985	Up	Fructose-bisphosphate aldolase OS=Arachis hypogaea OX=3818 GN=Ahy_A07g032979 PE=2 SV=1	Ahy_A07g032979	1	KPWSLSFSFGR	2	S8	0.00130863	3	1391.65	0.753	0.879	0.773	1.116	1.37	1.123
catalytic activity	A0A445AVX9	715	S	1.748	0.0223767	Up	Sucrose-phosphate synthase OS=Arachis hypogaea OX=3818 GN=Ahy_B01g055317 PE=3 SV=1	Ahy_B01g055317	1	FSLDGEKSGGSGNDSSLDPDGNAADR	6	S11	2.55358e-08	6	2728.04	0.772	0.634	0.757	1.404	1.435	0.942
catalytic activity	A0A445C920	614	S	2.036	0.0128279	Up	NADPH--cytochrome P450 reductase(predicted) OS=Arachis hypogaea OX=3818 GN=Ahy_A07g033371 PE=4 SV=1	Ahy_A07g033371	0.997	YYSISSSPR	2	S7	0.00826389	4	1139.48	0.771	0.483	0.696	1.573	1.218	1.18
catalytic activity	A0A445AVX9	700	S	1.767	0.00516618	Up	Sucrose-phosphate synthase OS=Arachis hypogaea OX=3818 GN=Ahy_B01g055317 PE=3 SV=1	Ahy_B01g055317	1	DIQDLSLNLK	3	S6	0.0924299	3	1238.6	0.672	0.85	0.626	1.385	1.188	1.222
catalytic activity	A0A445AVX9	712	S	1.748	0.0223767	Up	Sucrose-phosphate synthase OS=Arachis hypogaea OX=3818 GN=Ahy_B01g055317 PE=3 SV=1	Ahy_B01g055317	1	FSLDGEKSGGSGNDSSLDPDGNAADR	6	S8	2.55358e-08	6	2728.04	0.772	0.634	0.757	1.404	1.435	0.942
catalytic activity	A0A445EEF5	77	S	1.67	0.0378885	Up	Calcium dependent protein kinase(predicted) OS=Arachis hypogaea OX=3818 GN=Ahy_A02g008349 PE=4 SV=1	Ahy_A02g008349	1	SKVEMEPEQEK	27	S1	0.000145197	5	1413.6	0.618	0.792	0.808	1.504	1.268	0.933
catalytic activity	A0A444YYS4	71	T	1.529	0.0232019	Up	Succinate--CoA ligase [ADP-forming] subunit alpha, mitochondrial OS=Arachis hypogaea OX=3818 GN=Ahy_B05g074385 PE=3 SV=1	Ahy_B05g074385	1	MVGGVTPK	25	T6	0.00376534	6	868.4	0.913	0.714	0.748	1.435	1.067	1.13
catalytic activity	A0A0A7E0N9	216	S	2.679	0.00356995	Up	Abhydrolase_3 domain-containing protein(predicted) OS=Arachis hypogaea OX=3818 GN=Ahy_A10g049904 PE=2 SV=1	Ahy_A10g049904	1	VFVAGNSAGGNITHYVVSK	14	S7	8.65424e-10	8	1999.96	0.576	0.372	0.594	1.429	1.214	1.488
catalytic activity	A0A445CCX5	41	S	1.97	0.0240064	Up	Methyltransferase OS=Arachis hypogaea OX=3818 GN=Ahy_A07g034760 PE=3 SV=1	Ahy_A07g034760	1	ATDLSGGSISAEK	2	S8	1.14857e-05	2	1315.58	0.724	0.723	0.687	1.62	1.639	0.944
catalytic activity	A0A445AVX9	134	S	1.774	0.0427	Up	Sucrose-phosphate synthase OS=Arachis hypogaea OX=3818 GN=Ahy_B01g055317 PE=3 SV=1	Ahy_B01g055317	1	GDPVSDISTHGGESNK	5	S8	1.56873e-05	6	1679.69	0.804	0.771	0.569	1.613	1.253	0.937
catalytic activity	A0A445CUC4	119	S	1.946	0.0232545	Up	Abhydrolase_3 domain-containing protein OS=Arachis hypogaea OX=3818 GN=Ahy_A06g029812 PE=4 SV=1	Ahy_A06g029812	1	RNSYEPSTVMHR	19	S3	2.49618e-06	6	1556.67	0.691	0.814	0.495	1.552	1.309	1.032
catalytic activity	A0A445CUQ5	387	S	1.527	0.0350155	Up	Dynamin-related protein 1E(predicted) OS=Arachis hypogaea OX=3818 GN=Ahy_A06g029976 PE=3 SV=1	Ahy_A06g029976	1	HLSLQNVR	3	S3	0.00373038	3	1046.51	0.863	0.82	0.672	1.47	1.037	1.09
catalytic activity	A0A445C9N8	60	S	1.693	0.00444227	Up	Methyltransferase OS=Arachis hypogaea OX=3818 GN=Ahy_A07g033501 PE=3 SV=1	Ahy_A07g033501	0.996	LLFSDNSHSK	5	S7	0.00708913	6	1227.54	0.764	0.727	0.77	1.506	1.186	1.135
catalytic activity	A0A445EKM7	714	S	1.659	0.00280129	Up	Dynamin GTPase OS=Arachis hypogaea OX=3818 GN=Ahy_A01g000598 PE=3 SV=1	Ahy_A01g000598	1	QSLSDGSLDTMAR	12	S4	9.97534e-06	6	1460.61	0.778	0.743	0.678	1.301	1.285	1.063
catalytic activity	A0A444WYZ8	713	S	1.831	0.0382039	Up	Potassium transporter OS=Arachis hypogaea OX=3818 GN=Ahy_B10g101261 PE=3 SV=1	Ahy_B10g101261	1	SLESDGDEDSDSEEGHYDSR	11	S4	1.70154e-09	8	2388.77	0.663	0.991	0.509	1.532	1.243	1.186
catalytic activity	A0A445AV19	931	S	2.329	0.0447209	Up	Plasma membrane ATPase OS=Arachis hypogaea OX=3818 GN=Ahy_B01g055062 PE=3 SV=1	Ahy_B01g055062	1	GHVESVVK	3	S5	0.00174927	3	934.439	0.719	0.616	0.432	1.742	1.563	0.811
catalytic activity	A0A445C0J8	796	S	2.514	0.0287716	Up	Dynamin GTPase OS=Arachis hypogaea OX=3818 GN=Ahy_A08g040720 PE=3 SV=1	Ahy_A08g040720	1	LPSEGGSMR	5	S7	0.040389	5	1013.41	0.762	0.408	0.36	1.732	1.052	1.063
catalytic activity	A0A445C0J8	805	S	1.816	0.0289956	Up	Dynamin GTPase OS=Arachis hypogaea OX=3818 GN=Ahy_A08g040720 PE=3 SV=1	Ahy_A08g040720	1	HSHSDGSLETMAR	12	S7	0.000298455	5	1587.57	0.655	0.722	0.593	1.574	1.098	0.905
catalytic activity	A0A445E7J6	8	S	1.607	0.00436402	Up	UBC core domain-containing protein OS=Arachis hypogaea OX=3818 GN=Ahy_A02g005656 PE=4 SV=1	Ahy_A02g005656	0.998	MTLGSAGSSVVVPR	6	S8	3.82853e-06	34	1309.65	0.867	0.687	0.746	1.347	1.18	1.169
catalytic activity	A0A445BSW9	79	S	2.312	0.00992984	Up	ras-related protein RABA5b(predicted) OS=Arachis hypogaea OX=3818 GN=Ahy_A07g035319 PE=4 SV=1	Ahy_A07g035319	1	AVTSAYYR	6	S4	0.0137877	6	1010.43	0.857	0.689	0.602	1.334	2.159	1.474
catalytic activity	A0A445A3S6	188	T	2.648	0.00733608	Up	Malate dehydrogenase OS=Arachis hypogaea OX=3818 GN=Ahy_B03g066347 PE=3 SV=1	Ahy_B03g066347	1	AKTFYAGK	7	T3	0.01533	7	965.449	0.599	0.584	0.505	2.03	1.336	1.104
catalytic activity	A0A445BSW9	197	S	2.783	0.0224607	Up	ras-related protein RABA5b(predicted) OS=Arachis hypogaea OX=3818 GN=Ahy_A07g035319 PE=4 SV=1	Ahy_A07g035319	1	AELSANRVSLVNGAGSK	3	S9	9.08029e-06	6	1753.85	0.679	0.655	0.69	1.219	2.913	1.5
catalytic activity	A0A445DYK2	188	T	2.481	0.0149236	Up	Malate dehydrogenase OS=Arachis hypogaea OX=3818 GN=Ahy_A03g014799 PE=3 SV=1	Ahy_A03g014799	1	AKTFYAGK	7	T3	0.01533	7	965.449	0.653	0.6	0.495	2.051	1.198	1.088
catalytic activity	A0A445C6Y4	641	S	1.695	0.0208146	Up	E1 ubiquitin-activating enzyme OS=Arachis hypogaea OX=3818 GN=Ahy_A07g032472 PE=3 SV=1	Ahy_A07g032472	1	LTVTDDDVIEKSNLSR	6	S12	5.30479e-07	6	1884.9	0.803	0.581	0.82	1.432	1.048	1.256
catalytic activity	A0A445ARV9	155	S	2.75	0.0222959	Up	Protein kinase domain-containing protein OS=Arachis hypogaea OX=3818 GN=Ahy_A01g003036 PE=3 SV=1	Ahy_A01g003036	1	SALLHSQPK	13	S6	0.000179515	8	1060.52	0.73	0.631	0.52	2.151		1.298
catalytic activity	A0A445ARV9	316	T	2.473	0.00114271	Up	Protein kinase domain-containing protein OS=Arachis hypogaea OX=3818 GN=Ahy_A01g003036 PE=3 SV=1	Ahy_A01g003036	0.991	ASDVGQTGTGSLDDEDDEVDVSGDFEHV	4	T9	3.83636e-09	6	2975.16	0.596	0.661	0.567	1.414		1.593
catalytic activity	A0A445BSW9	183	S	2.991	0.0308212	Up	ras-related protein RABA5b(predicted) OS=Arachis hypogaea OX=3818 GN=Ahy_A07g035319 PE=4 SV=1	Ahy_A07g035319	0.996	KVLSSDSHKAELSANR	4	S4	1.9669e-05	6	1901.85	0.713	0.584	0.643	1.4	3.189	1.213
catalytic activity	A0A445C9N8	10	S	2.295	0.0259454	Up	Methyltransferase OS=Arachis hypogaea OX=3818 GN=Ahy_A07g033501 PE=3 SV=1	Ahy_A07g033501	1	GVSGVRTPEHNHDSWESHNK	8	S3	0.000463808	8	2432.98	0.569	0.76	0.547	1.735	1.659	0.911
catalytic activity	A0A445DL13	373	S	1.522	0.0395885	Up	Nudix hydrolase domain-containing protein OS=Arachis hypogaea OX=3818 GN=Ahy_A04g021623 PE=4 SV=1	Ahy_A04g021623	0.994	RHSESILNSHPHGNK	3	S3	0.0425392	3	1792.82	0.88	0.68	0.789	1.479	1.039	1.058
catalytic activity	A0A444X1S9	217	S	21.961	0.0145938	Up	Abhydrolase_3 domain-containing protein(predicted) OS=Arachis hypogaea OX=3818 GN=Ahy_B10g102421 PE=4 SV=1	Ahy_B10g102421	1	VFIAGNSAGGNITHYVVSQVGK	18	S7	1.36867e-10	10	2298.13	0.015	0.256	0.014	1.713	2.719	1.827
catalytic activity	A0A444YMT7	99	S	1.723	0.0405206	Up	Inorganic diphosphatase OS=Arachis hypogaea OX=3818 GN=Ahy_B06g082007 PE=3 SV=1	Ahy_B06g082007	1	IISSMTR	273	S3	0.00744718	31	887.406	0.805	0.689	0.731	1.733	1.054	1.046
catalytic activity	A0A444ZBG8	271	S	2.006	0.0174349	Up	Protein kinase domain-containing protein OS=Arachis hypogaea OX=3818 GN=Ahy_B04g069039 PE=4 SV=1	Ahy_B04g069039	1	EELLSQDSKPMFR	27	S8	1.16067e-06	24	1659.74	0.701	0.613	0.78	1.813	1.338	1.049
catalytic activity	A0A445CYM5	256	S	2.146	0.0121847	Up	Resistance protein (Fragment)(predicted) OS=Arachis hypogaea OX=3818 GN=Ahy_A05g021857 PE=4 SV=1	Ahy_A05g021857	1	SEGSWSR	12	S4	0.0170531	12	888.325	0.558	0.677	0.643	1.784	1.201	1.045
catalytic activity	A0A445DQ58	158	S	1.552	0.0370585	Up	UTP--glucose-1-phosphate uridylyltransferase OS=Arachis hypogaea OX=3818 GN=Ahy_A03g011249 PE=3 SV=1	Ahy_A03g011249	1	YKSSNIEIHTFNQSQYPR	6	S3	2.68664e-07	6	2292.04	0.896	0.718	0.758	1.509	1.183	0.989
catalytic activity	A0A445CWQ9	44	T	1.806	0.0415281	Up	Aspartate--tRNA ligase OS=Arachis hypogaea OX=3818 GN=Ahy_A06g030553 PE=3 SV=1	Ahy_A06g030553	1	RQETAIASATSK	3	T4	0.0596057	3	1342.64	0.81	0.56	0.801	1.723	1.035	1.163
catalytic activity	A0A445E0J4	16	S	1.618	0.0170496	Up	Calcium-transporting ATPase OS=Arachis hypogaea OX=3818 GN=Ahy_A03g015502 PE=3 SV=1	Ahy_A03g015502	1	DRSIEALSR	5	S3	0.000817175	5	1126.53	0.686	0.711	0.848	1.467	1.069	1.097
catalytic activity	A0A444YF54	94	T	1.77	0.00018226	Up	Calcium-dependent protein kinase 9 isoform A(predicted) OS=Arachis hypogaea OX=3818 GN=Ahy_B07g088672 PE=4 SV=1	Ahy_B07g088672	0.997	SDTILGKPLEDVR	8	T3	6.6181e-06	8	1522.75	0.695	0.727	0.675	1.257	1.303	1.151
catalytic activity	A0A445DLX6	2812	S	1.924	0.0394008	Up	HECT-type E3 ubiquitin transferase OS=Arachis hypogaea OX=3818 GN=Ahy_A03g010371 PE=4 SV=1	Ahy_A03g010371	1	SLFGGSHR	2	S6	0.169382	2	940.404	0.612	0.84	0.61	1.824	1.011	1.132
catalytic activity	A0A445B2F9	550	S	1.795	0.0435835	Up	Protein kinase domain-containing protein OS=Arachis hypogaea OX=3818 GN=Ahy_A10g047402 PE=3 SV=1	Ahy_A10g047402	1	DPSDSDRIVK	7	S5	0.00116124	7	1211.53	0.889	0.714	0.623	1.775	1.206	1.015
catalytic activity	A0A445BG06	52	S	2.242	0.00139199	Up	Longin domain-containing protein OS=Arachis hypogaea OX=3818 GN=Ahy_A09g042475 PE=3 SV=1	Ahy_A09g042475	0.996	TEEGAEEKPSEGSINR	5	S13	4.37128e-06	5	1812.76	0.639	0.731	0.556	1.472	1.58	1.266
catalytic activity	A0A445EIN1	336	S	2.746	0.0473323	Up	Protein kinase domain-containing protein OS=Arachis hypogaea OX=3818 GN=Ahy_A02g009970 PE=3 SV=1	Ahy_A02g009970	1	SHPAVENSDPKSGTEDDGSDLILEVK	2	S12	9.29728e-08	3	2819.26	0.762	0.2	0.536	1.298	1.545	1.27
catalytic activity	A0A445BCC1	1608	S	1.558	0.0358245	Up	ABC transporter C family member 2(predicted) OS=Arachis hypogaea OX=3818 GN=Ahy_A10g051313 PE=4 SV=1	Ahy_A10g051313	1	LHQSDFDFDDR	8	S4	2.26228e-06	8	1474.56	0.93	0.798	0.608	1.37	1.054	1.216
catalytic activity	A0A444X3C5	164	S	1.66	0.0234664	Up	Abhydrolase_3 domain-containing protein(predicted) OS=Arachis hypogaea OX=3818 GN=Ahy_B10g103163 PE=4 SV=1	Ahy_B10g103163	1	LFVAGSSAGGNITHTLVSQIGK	5	S6	4.03406e-07	7	2317.1	0.918	0.563	0.769	1.264	1.309	1.161
catalytic activity	A0A444Z013	2	S	1.574	0.00716505	Up	Aldedh domain-containing protein OS=Arachis hypogaea OX=3818 GN=Ahy_B05g074906 PE=3 SV=1	Ahy_B05g074906	1	MSIDISDGHVK	4	S2	0.0115603	4	1192.52	0.91	0.794	0.673	1.303	1.246	1.192
catalytic activity	A0A445E3G1	884	S	1.613	0.0152371	Up	Protein kinase domain-containing protein OS=Arachis hypogaea OX=3818 GN=Ahy_A03g016495 PE=4 SV=1	Ahy_A03g016495	1	ISFSANR	6	S2	0.02205	6	874.382	0.799	0.793	0.696	1.349	1.358	0.984
catalytic activity	A0A445E3G1	438	S	1.632	0.0184042	Up	Protein kinase domain-containing protein OS=Arachis hypogaea OX=3818 GN=Ahy_A03g016495 PE=4 SV=1	Ahy_A03g016495	1	DSTNNNGNKSFAFGTR	3	S10	9.11918e-06	3	1810.74	0.727	0.737	0.821	1.209	1.513	1.006
catalytic activity	A0A445CPK9	905	S	1.775	0.0458476	Up	Plasma membrane ATPase OS=Arachis hypogaea OX=3818 GN=Ahy_A06g027746 PE=3 SV=1	Ahy_A06g027746	1	SSSWIAEQAR	3	S3	0.00347926	3	1214.52	0.744	0.645	0.853	1.759	1.257	0.963
catalytic activity	A0A444Y907	29	S	3.866	0.00071091	Up	Malic enzyme(predicted) OS=Arachis hypogaea OX=3818 GN=Ahy_B08g094432 PE=3 SV=1	Ahy_B08g094432	1	DEVFASGR	3	S6	0.0262359	3	960.382	0.499	0.343	0.393	1.82	1.631	1.323
catalytic activity	A0A445CTM6	10	S	2.259	0.0201371	Up	sialyltransferase-like protein 5(predicted) OS=Arachis hypogaea OX=3818 GN=Ahy_A06g029486 PE=3 SV=1	Ahy_A06g029486	0.998	LLSSSASNNR	10	S5	0.0435376	6	1129.49	0.569	0.817	0.575	2	1.096	1.334
catalytic activity	A0A444YZ99	532	S	2.288	0.0174808	Up	Protein kinase domain-containing protein OS=Arachis hypogaea OX=3818 GN=Ahy_B05g074540 PE=4 SV=1	Ahy_B05g074540	1	NHSGPLLYR	18	S3	0.00113686	18	1136.52	0.772	0.426	0.608	1.731	1.123	1.278
catalytic activity	A0A445B1V1	94	S	1.685	0.00952685	Up	Valyl-tRNA synthetase OS=Arachis hypogaea OX=3818 GN=Ahy_A10g047195 PE=3 SV=1	Ahy_A10g047195	1	QYSPTAVEK	4	S3	0.00068529	4	1102.48	0.866	0.74	0.585	1.215	1.221	1.255
catalytic activity	A0A444Y907	819	S	2.503	0.0028805	Up	Malic enzyme(predicted) OS=Arachis hypogaea OX=3818 GN=Ahy_B08g094432 PE=3 SV=1	Ahy_B08g094432	1	MMSSQSDASASGNIESATGVAPK	11	S3	3.06119e-11	7	2305.97	0.716	0.502	0.499	1.626	1.428	1.243
catalytic activity	A0A444Y907	2121	T	1.919	0.00611732	Up	Malic enzyme(predicted) OS=Arachis hypogaea OX=3818 GN=Ahy_B08g094432 PE=3 SV=1	Ahy_B08g094432	1	TPTQVASHAQK	5	T3	3.22651e-06	6	1247.58	0.733	0.709	0.618	1.453	1.454	1.046
catalytic activity	A0A445EUW6	330	S	2.139	0.0220987	Up	Peptidylprolyl isomerase OS=Arachis hypogaea OX=3818 GN=Ahy_A01g004005 PE=4 SV=1	Ahy_A01g004005	1	RIPSAAANANESK	6	S4	3.18815e-07	6	1408.66	0.509	0.615	0.804	1.839	1.13	1.155
catalytic activity	A0A444X9B6	15	S	2.168	0.0343168	Up	Allene-oxide cyclase OS=Arachis hypogaea OX=3818 GN=Ahy_B10g105960 PE=3 SV=1	Ahy_B10g105960	1	TLSSFSLK	2	S4	0.00859971	2	962.459	0.812	0.487	0.704	2.025	1.173	1.144
cell	A0A445D296	181	S	1.51	0.0199375	Up	Syntaxin-18_N domain-containing protein OS=Arachis hypogaea OX=3818 GN=Ahy_A05g023043 PE=3 SV=1	Ahy_A05g023043	1	KDSIETPK	26	S3	0.00151518	18	997.46	0.841	0.762	0.832	1.471	1.036	1.171
cell	A0A445D098	1057	S	1.766	0.0155448	Up	Guanine nucleotide exchange factor SPIKE 1(predicted) OS=Arachis hypogaea OX=3818 GN=Ahy_A05g022282 PE=3 SV=1	Ahy_A05g022282	1	NPVGEAPASPK	22	S9	6.04798e-05	22	1146.52	0.717	0.63	0.88	1.588	1.18	1.165
cell	A0A445D098	1085	T	1.748	0.0224504	Up	Guanine nucleotide exchange factor SPIKE 1(predicted) OS=Arachis hypogaea OX=3818 GN=Ahy_A05g022282 PE=3 SV=1	Ahy_A05g022282	1	QEVRPQGTPDNGYLWQR	29	T8	0.000338156	9	2123.97	0.791	0.594	0.855	1.565	1.273	1.078
cell	A0A444Y907	2121	T	1.919	0.00611732	Up	Malic enzyme(predicted) OS=Arachis hypogaea OX=3818 GN=Ahy_B08g094432 PE=3 SV=1	Ahy_B08g094432	1	TPTQVASHAQK	5	T3	3.22651e-06	6	1247.58	0.733	0.709	0.618	1.453	1.454	1.046
cell	A0A445BS41	867	S	1.77	0.0466677	Up	Putative WEB family protein(predicted) OS=Arachis hypogaea OX=3818 GN=Ahy_A08g037902 PE=3 SV=1	Ahy_A08g037902	1	ASESGQGGVNQTKSPR	16	S14	9.39608e-06	7	1682.75	0.678	0.962	0.677	1.534		1.2
cell	A0A445BDI9	293	S	1.521	0.0442558	Up	ENTH domain-containing protein OS=Arachis hypogaea OX=3818 GN=Ahy_A09g041706 PE=4 SV=1	Ahy_A09g041706	1	LEQKLSEQNMGAPPSYEDAVGESQSSVHHER	4	S6	5.91657e-11	4	3519.55	0.832	0.845	0.712	1.373	1.339	0.921
cell	A0A444Z225	22	S	1.629	0.0178633	Up	Formate dehydrogenase, mitochondrial OS=Arachis hypogaea OX=3818 GN=Ahy_A05g022553 PE=3 SV=1	Ahy_A05g022553	0.998	SLLTSSNSTFTR	6	S8	7.28624e-05	7	1393.64	0.805	0.682	0.775	1.454	1.243	0.987
cell	A0A445D098	1097	S	1.617	0.00664144	Up	Guanine nucleotide exchange factor SPIKE 1(predicted) OS=Arachis hypogaea OX=3818 GN=Ahy_A05g022282 PE=3 SV=1	Ahy_A05g022282	1	VNSQLSSPSQPYSLR	7	S3	6.07366e-05	18	1742.81	0.806	0.676	0.862	1.386	1.272	1.132
cell	A0A444YSZ2	16	S	6.818	0.000900491	Up	Aa_trans domain-containing protein OS=Arachis hypogaea OX=3818 GN=Ahy_B06g084857 PE=3 SV=1	Ahy_B06g084857	0.995	MGTQGPTDHNSHTNDSVDGK	5	S16	5.68067e-07	5	2088.83	0.208	0.193	0.221	1.966	1.319	0.956
cell	A0A444Y907	819	S	2.503	0.0028805	Up	Malic enzyme(predicted) OS=Arachis hypogaea OX=3818 GN=Ahy_B08g094432 PE=3 SV=1	Ahy_B08g094432	1	MMSSQSDASASGNIESATGVAPK	11	S3	3.06119e-11	7	2305.97	0.716	0.502	0.499	1.626	1.428	1.243
cell	A0A445CCX5	41	S	1.97	0.0240064	Up	Methyltransferase OS=Arachis hypogaea OX=3818 GN=Ahy_A07g034760 PE=3 SV=1	Ahy_A07g034760	1	ATDLSGGSISAEK	2	S8	1.14857e-05	2	1315.58	0.724	0.723	0.687	1.62	1.639	0.944
cell	A0A444Y907	29	S	3.866	0.00071091	Up	Malic enzyme(predicted) OS=Arachis hypogaea OX=3818 GN=Ahy_B08g094432 PE=3 SV=1	Ahy_B08g094432	1	DEVFASGR	3	S6	0.0262359	3	960.382	0.499	0.343	0.393	1.82	1.631	1.323
cell	A0A444YMT7	99	S	1.723	0.0405206	Up	Inorganic diphosphatase OS=Arachis hypogaea OX=3818 GN=Ahy_B06g082007 PE=3 SV=1	Ahy_B06g082007	1	IISSMTR	273	S3	0.00744718	31	887.406	0.805	0.689	0.731	1.733	1.054	1.046
cell	A0A0A7E0N9	216	S	2.679	0.00356995	Up	Abhydrolase_3 domain-containing protein(predicted) OS=Arachis hypogaea OX=3818 GN=Ahy_A10g049904 PE=2 SV=1	Ahy_A10g049904	1	VFVAGNSAGGNITHYVVSK	14	S7	8.65424e-10	8	1999.96	0.576	0.372	0.594	1.429	1.214	1.488
cell	A0A445BG06	52	S	2.242	0.00139199	Up	Longin domain-containing protein OS=Arachis hypogaea OX=3818 GN=Ahy_A09g042475 PE=3 SV=1	Ahy_A09g042475	0.996	TEEGAEEKPSEGSINR	5	S13	4.37128e-06	5	1812.76	0.639	0.731	0.556	1.472	1.58	1.266
cell	A0A444YHY9	111	T	1.922	0.00877232	Up	NPL4-like protein 1 (Fragment)(predicted) OS=Arachis hypogaea OX=3818 GN=Ahy_B06g080449 PE=3 SV=1	Ahy_B06g080449	1	KMTMDDLIAK	6	T3	4.52342e-06	6	1245.56	0.768	0.654	0.647	1.385	1.559	1.033
cell	A0A445D098	90	S	2.114	0.00434674	Up	Guanine nucleotide exchange factor SPIKE 1(predicted) OS=Arachis hypogaea OX=3818 GN=Ahy_A05g022282 PE=3 SV=1	Ahy_A05g022282	1	GEDISEDDVPSTSGR	9	S5	9.08029e-06	9	1643.64	0.688	0.678	0.618	1.737	1.306	1.151
cell	A0A445C0J8	805	S	1.816	0.0289956	Up	Dynamin GTPase OS=Arachis hypogaea OX=3818 GN=Ahy_A08g040720 PE=3 SV=1	Ahy_A08g040720	1	HSHSDGSLETMAR	12	S7	0.000298455	5	1587.57	0.655	0.722	0.593	1.574	1.098	0.905
cell	A0A445B1V1	94	S	1.685	0.00952685	Up	Valyl-tRNA synthetase OS=Arachis hypogaea OX=3818 GN=Ahy_A10g047195 PE=3 SV=1	Ahy_A10g047195	1	QYSPTAVEK	4	S3	0.00068529	4	1102.48	0.866	0.74	0.585	1.215	1.221	1.255
cell	A0A445AVC6	216	S	1.512	0.00183523	Up	MI domain-containing protein OS=Arachis hypogaea OX=3818 GN=Ahy_B01g055169 PE=4 SV=1	Ahy_B01g055169	1	RGSLSEKDR	10	S3	0.00346319	10	1127.52	0.753	0.748	0.816	1.203	1.242	1.059
cell	A0A444Y4T5	29	T	1.537	0.0113974	Up	Usp domain-containing protein OS=Arachis hypogaea OX=3818 GN=Ahy_B08g092864 PE=4 SV=1	Ahy_B08g092864	1	IHHPSAAVAASTPTPTAGAR	62	T12	7.24221e-13	54	2072.93	0.912	0.695	0.74	1.32	1.19	1.098
cell	A0A444ZBG8	271	S	2.006	0.0174349	Up	Protein kinase domain-containing protein OS=Arachis hypogaea OX=3818 GN=Ahy_B04g069039 PE=4 SV=1	Ahy_B04g069039	1	EELLSQDSKPMFR	27	S8	1.16067e-06	24	1659.74	0.701	0.613	0.78	1.813	1.338	1.049
cell	A0A445E9Q6	137	S	2.31	0.0211244	Up	Axial regulator YABBY 1(predicted) OS=Arachis hypogaea OX=3818 GN=Ahy_A02g006391 PE=3 SV=1	Ahy_A02g006391	1	GNINSMR	3	S5	0.0820028	3	871.349	0.686	0.62	0.515	2	1.157	1.049
cell	A0A444ZWP4	231	S	2.283	0.000508149	Up	40S ribosomal protein S6 OS=Arachis hypogaea OX=3818 GN=Ahy_B03g063204 PE=3 SV=1	Ahy_B03g063204	1	ERRSESLAK	13	S6	0.00514497	7	1235.52	0.584	0.514	0.679	1.376	1.33	1.351
cell	A0A445BS41	240	S	2.117	0.0449985	Up	Putative WEB family protein(predicted) OS=Arachis hypogaea OX=3818 GN=Ahy_A08g037902 PE=3 SV=1	Ahy_A08g037902	1	DLQNDHSELDSPEINDAHVTR	13	S11	6.35284e-08	5	2485.06	0.638	0.974	0.616	1.836		1.308
cell	A0A444ZWP4	237	S	1.981	0.0359389	Up	40S ribosomal protein S6 OS=Arachis hypogaea OX=3818 GN=Ahy_B03g063204 PE=3 SV=1	Ahy_B03g063204	1	RSKLSSAAAK	1	S2	0.161182	1	1258.5	0.656	0.472	0.827	1.683	1.02	1.17
cell	A0A444ZWP4	241	S	1.981	0.0359389	Up	40S ribosomal protein S6 OS=Arachis hypogaea OX=3818 GN=Ahy_B03g063204 PE=3 SV=1	Ahy_B03g063204	1	RSKLSSAAAK	1	S6	0.161182	1	1258.5	0.656	0.472	0.827	1.683	1.02	1.17
cell	A0A445BS41	900	T	1.685	0.000733042	Up	Putative WEB family protein(predicted) OS=Arachis hypogaea OX=3818 GN=Ahy_A08g037902 PE=3 SV=1	Ahy_A08g037902	1	SLVHVEHDEGGTSPESK	4	T12	2.56312e-07	4	1967.78	0.848	0.85	0.799	1.355		1.45
cell	A0A445CIM7	154	S	1.743	0.0190595	Up	MBD domain-containing protein OS=Arachis hypogaea OX=3818 GN=Ahy_A07g037392 PE=4 SV=1	Ahy_A07g037392	1	VKSSPPTDSEPAK	26	S4	8.7751e-06	26	1422.65	0.629	0.873	0.729	1.551	1.279	1.059
cell	A0A445BS41	901	S	1.84	0.0153973	Up	Putative WEB family protein(predicted) OS=Arachis hypogaea OX=3818 GN=Ahy_A08g037902 PE=3 SV=1	Ahy_A08g037902	1	EAHTADNLSSPKSLVHVEHDEGGTSPESK	1	S25	0.000379818	7	3298.33	0.762	0.874	0.634	1.447		1.338
cell	A0A445EJ70	436	S	1.69	0.0357501	Up	DUF4005 domain-containing protein OS=Arachis hypogaea OX=3818 GN=Ahy_A01g000058 PE=4 SV=1	Ahy_A01g000058	0.996	KISSQPSDTLQENPQSELEK	13	S4	1.84565e-09	15	2338.08	0.991	0.605	0.611	1.26	1.375	1.094
cell	A0A445BS41	885	S	1.84	0.0153973	Up	Putative WEB family protein(predicted) OS=Arachis hypogaea OX=3818 GN=Ahy_A08g037902 PE=3 SV=1	Ahy_A08g037902	1	EAHTADNLSSPKSLVHVEHDEGGTSPESK	7	S9	0.000379818	7	3298.33	0.762	0.874	0.634	1.447		1.338
cell	A0A445E1Z9	810	S	1.634	0.00651574	Up	WD_REPEATS_REGION domain-containing protein OS=Arachis hypogaea OX=3818 GN=Ahy_A03g016018 PE=3 SV=1	Ahy_A03g016018	0.996	TTAFDNSQSHSGSFYGADSSSYNR	2	S21	3.06119e-11	18	2666.04	0.631	0.865	0.781	1.292	1.24	1.189
cell	A0A444ZWP4	240	S	1.981	0.0359389	Up	40S ribosomal protein S6 OS=Arachis hypogaea OX=3818 GN=Ahy_B03g063204 PE=3 SV=1	Ahy_B03g063204	1	RSKLSSAAAK	1	S5	0.161182	1	1258.5	0.656	0.472	0.827	1.683	1.02	1.17
cell	A0A445E7N3	268	T	1.647	0.0322067	Up	t-SNARE coiled-coil homology domain-containing protein OS=Arachis hypogaea OX=3818 GN=Ahy_A02g005706 PE=3 SV=1	Ahy_A02g005706	0.996	AHSFVHTGTER	3	T9	0.0377166	5	1401.53	0.725	0.741	0.683	1.538	0.953	1.049
cell	A0A445CRD7	524	S	1.798	0.0342831	Up	Cell division cycle protein 48-like isoform A(predicted) OS=Arachis hypogaea OX=3818 GN=Ahy_A06g028577 PE=4 SV=1	Ahy_A06g028577	1	FGMSPSK	12	S4	0.0410913	5	833.326	0.783	0.622	0.694	1.581	1.297	0.897
cell	A0A445DN07	486	S	1.687	0.0160606	Up	Eukaryotic translation initiation factor 4B1 isoform A(predicted) OS=Arachis hypogaea OX=3818 GN=Ahy_A03g010635 PE=4 SV=1	Ahy_A03g010635	1	SSSISIEDSR	20	S3	0.00283037	9	1160.48	0.756	0.821	0.624	1.487	1.059	1.167
cell	A0A445AN89	623	S	1.833	0.0299662	Up	Enhancer of mRNA-decapping protein 4 isoform A(predicted) OS=Arachis hypogaea OX=3818 GN=Ahy_B01g051986 PE=3 SV=1	Ahy_B01g051986	1	SSQSNLGDHVGDQSINDYSVDR	5	S4	1.18843e-10	11	2473.03	0.701	0.804	0.573	1.326	1.552	0.932
cell	A0A445A3S6	188	T	2.648	0.00733608	Up	Malate dehydrogenase OS=Arachis hypogaea OX=3818 GN=Ahy_B03g066347 PE=3 SV=1	Ahy_B03g066347	1	AKTFYAGK	7	T3	0.01533	7	965.449	0.599	0.584	0.505	2.03	1.336	1.104
cell	A0A445B7J2	207	S	2.315	0.0186411	Up	BAG-associated GRAM protein 1 isoform A(predicted) OS=Arachis hypogaea OX=3818 GN=Ahy_A10g049600 PE=3 SV=1	Ahy_A10g049600	1	INGFGGPSTR	2	S8	0.00213295	2	1086.46	0.516	0.637	0.703	2.018	1.139	1.139
cell	A0A445AN89	1809	S	1.833	0.0299662	Up	Enhancer of mRNA-decapping protein 4 isoform A(predicted) OS=Arachis hypogaea OX=3818 GN=Ahy_B01g051986 PE=3 SV=1	Ahy_B01g051986	1	SSQSNLGDHVGDQSINDYSVDR	5	S4	1.18843e-10	11	2473.03	0.701	0.804	0.573	1.326	1.552	0.932
cell	A0A444X3C5	164	S	1.66	0.0234664	Up	Abhydrolase_3 domain-containing protein(predicted) OS=Arachis hypogaea OX=3818 GN=Ahy_B10g103163 PE=4 SV=1	Ahy_B10g103163	1	LFVAGSSAGGNITHTLVSQIGK	5	S6	4.03406e-07	7	2317.1	0.918	0.563	0.769	1.264	1.309	1.161
cell	A0A445DYK2	188	T	2.481	0.0149236	Up	Malate dehydrogenase OS=Arachis hypogaea OX=3818 GN=Ahy_A03g014799 PE=3 SV=1	Ahy_A03g014799	1	AKTFYAGK	7	T3	0.01533	7	965.449	0.653	0.6	0.495	2.051	1.198	1.088
cell	A0A445C6Y4	641	S	1.695	0.0208146	Up	E1 ubiquitin-activating enzyme OS=Arachis hypogaea OX=3818 GN=Ahy_A07g032472 PE=3 SV=1	Ahy_A07g032472	1	LTVTDDDVIEKSNLSR	6	S12	5.30479e-07	6	1884.9	0.803	0.581	0.82	1.432	1.048	1.256
cell	A0A445ARV9	155	S	2.75	0.0222959	Up	Protein kinase domain-containing protein OS=Arachis hypogaea OX=3818 GN=Ahy_A01g003036 PE=3 SV=1	Ahy_A01g003036	1	SALLHSQPK	13	S6	0.000179515	8	1060.52	0.73	0.631	0.52	2.151		1.298
cell	A0A444WV24	528	S	3.116	0.0116048	Up	Conserved oligomeric Golgi complex subunit 6 OS=Arachis hypogaea OX=3818 GN=Ahy_Scaffold1g107273 PE=3 SV=1	Ahy_Scaffold1g107273	1	MSSDSGQLTR	1	S2	0.00315821	7	1161.46	0.417	0.371	0.689	2.111	1.233	1.258
cell	A0A445ARV9	316	T	2.473	0.00114271	Up	Protein kinase domain-containing protein OS=Arachis hypogaea OX=3818 GN=Ahy_A01g003036 PE=3 SV=1	Ahy_A01g003036	0.991	ASDVGQTGTGSLDDEDDEVDVSGDFEHV	4	T9	3.83636e-09	6	2975.16	0.596	0.661	0.567	1.414		1.593
cell	A0A445BSW9	79	S	2.312	0.00992984	Up	ras-related protein RABA5b(predicted) OS=Arachis hypogaea OX=3818 GN=Ahy_A07g035319 PE=4 SV=1	Ahy_A07g035319	1	AVTSAYYR	6	S4	0.0137877	6	1010.43	0.857	0.689	0.602	1.334	2.159	1.474
cell	A0A445BSW9	197	S	2.783	0.0224607	Up	ras-related protein RABA5b(predicted) OS=Arachis hypogaea OX=3818 GN=Ahy_A07g035319 PE=4 SV=1	Ahy_A07g035319	1	AELSANRVSLVNGAGSK	3	S9	9.08029e-06	6	1753.85	0.679	0.655	0.69	1.219	2.913	1.5
cell	A0A445BSW9	183	S	2.991	0.0308212	Up	ras-related protein RABA5b(predicted) OS=Arachis hypogaea OX=3818 GN=Ahy_A07g035319 PE=4 SV=1	Ahy_A07g035319	0.996	KVLSSDSHKAELSANR	4	S4	1.9669e-05	6	1901.85	0.713	0.584	0.643	1.4	3.189	1.213
cell	A0A444XVW0	36	S	1.528	0.0113639	Up	40S ribosomal protein S3a OS=Arachis hypogaea OX=3818 GN=Ahy_B09g100152 PE=3 SV=1	Ahy_B09g100152	1	APSVFQVK	8	S3	0.00134276	8	955.465	0.921	0.801	0.661	1.214	1.248	1.179
cell	A0A445EUW6	330	S	2.139	0.0220987	Up	Peptidylprolyl isomerase OS=Arachis hypogaea OX=3818 GN=Ahy_A01g004005 PE=4 SV=1	Ahy_A01g004005	1	RIPSAAANANESK	6	S4	3.18815e-07	6	1408.66	0.509	0.615	0.804	1.839	1.13	1.155
cell	A0A444X1S9	217	S	21.961	0.0145938	Up	Abhydrolase_3 domain-containing protein(predicted) OS=Arachis hypogaea OX=3818 GN=Ahy_B10g102421 PE=4 SV=1	Ahy_B10g102421	1	VFIAGNSAGGNITHYVVSQVGK	18	S7	1.36867e-10	10	2298.13	0.015	0.256	0.014	1.713	2.719	1.827
cell	A0A444YSK4	22	S	1.956	0.00981006	Up	YSL6(predicted) OS=Arachis hypogaea OX=3818 GN=Ahy_B06g084695 PE=4 SV=1	Ahy_B06g084695	1	NSPSVSEHVPEWK	6	S4	0.00022159	6	1575.68	0.814	0.702	0.634	1.644	1.473	1.089
cell	A0A445C9N8	60	S	1.693	0.00444227	Up	Methyltransferase OS=Arachis hypogaea OX=3818 GN=Ahy_A07g033501 PE=3 SV=1	Ahy_A07g033501	0.996	LLFSDNSHSK	5	S7	0.00708913	6	1227.54	0.764	0.727	0.77	1.506	1.186	1.135
cell	A0A445DN07	172	S	1.863	0.00564731	Up	Eukaryotic translation initiation factor 4B1 isoform A(predicted) OS=Arachis hypogaea OX=3818 GN=Ahy_A03g010635 PE=4 SV=1	Ahy_A03g010635	1	KLPSSFDSGR	5	S5	0.00478901	5	1173.53	0.771	0.687	0.592	1.498	1.146	1.175
cell	A0A445C9N8	10	S	2.295	0.0259454	Up	Methyltransferase OS=Arachis hypogaea OX=3818 GN=Ahy_A07g033501 PE=3 SV=1	Ahy_A07g033501	1	GVSGVRTPEHNHDSWESHNK	8	S3	0.000463808	8	2432.98	0.569	0.76	0.547	1.735	1.659	0.911
cell	A0A445E2W4	68	T	4.372	0.00562327	Up	DNA helicase OS=Arachis hypogaea OX=3818 GN=Ahy_A03g016326 PE=3 SV=1	Ahy_A03g016326	1	FAAAADATPTPSR	8	T10	5.05536e-06	2	1435.57	0.305		0.354	1.678	1.602	1.042
cell	A0A445BQK6	67	S	1.69	0.0216164	Up	V-type proton ATPase subunit D-like(predicted) OS=Arachis hypogaea OX=3818 GN=Ahy_A09g046701 PE=3 SV=1	Ahy_A09g046701	1	TSSFALTEAK	5	S3	0.00810123	6	1134.51	0.853	0.797	0.628	1.573	1.132	1.144
cell	A0A444XUP6	158	T	1.635	0.0409738	Up	Vesicle-associated membrane protein 72(predicted) OS=Arachis hypogaea OX=3818 GN=Ahy_B09g099785 PE=3 SV=1	Ahy_B09g099785	1	AQITEVK	6	T4	0.0599649	6	868.418	0.765	0.614	0.87	1.499	1.216	0.963
cell	A0A445E9Q6	197	S	2.161	0.0212556	Up	Axial regulator YABBY 1(predicted) OS=Arachis hypogaea OX=3818 GN=Ahy_A02g006391 PE=3 SV=1	Ahy_A02g006391	1	AVLGSQR	2	S5	0.0263764	2	810.387	0.715	0.606	0.586	1.925	1.161	1.035
cell	A0A445E3G1	438	S	1.632	0.0184042	Up	Protein kinase domain-containing protein OS=Arachis hypogaea OX=3818 GN=Ahy_A03g016495 PE=4 SV=1	Ahy_A03g016495	1	DSTNNNGNKSFAFGTR	3	S10	9.11918e-06	3	1810.74	0.727	0.737	0.821	1.209	1.513	1.006
cell	A0A445E3G1	884	S	1.613	0.0152371	Up	Protein kinase domain-containing protein OS=Arachis hypogaea OX=3818 GN=Ahy_A03g016495 PE=4 SV=1	Ahy_A03g016495	1	ISFSANR	6	S2	0.02205	6	874.382	0.799	0.793	0.696	1.349	1.358	0.984
cell	T2B9M0	295	S	1.501	0.00811985	Up	Fructose-bisphosphate aldolase OS=Arachis hypogaea OX=3818 GN=Ahy_A07g032979 PE=2 SV=1	Ahy_A07g032979	1	KPWSLSFSFGR	2	S8	0.00130863	3	1391.65	0.753	0.879	0.773	1.116	1.37	1.123
cell	A0A445EIN1	336	S	2.746	0.0473323	Up	Protein kinase domain-containing protein OS=Arachis hypogaea OX=3818 GN=Ahy_A02g009970 PE=3 SV=1	Ahy_A02g009970	1	SHPAVENSDPKSGTEDDGSDLILEVK	2	S12	9.29728e-08	3	2819.26	0.762	0.2	0.536	1.298	1.545	1.27
cell	A0A445CY76	341	S	2.123	0.00031823	Up	Peroxin-5 OS=Arachis hypogaea OX=3818 GN=Ahy_A05g021726 PE=3 SV=1	Ahy_A05g021726	1	MSRGELIIDDNQVK	11	S2	0.000243513	8	1697.79	0.681	0.674	0.582	1.485	1.319	1.309
cell	A0A445BVK3	81	T	1.643	0.0219986	Up	Ras domain-containing protein(predicted) OS=Arachis hypogaea OX=3818 GN=Ahy_A08g039201 PE=4 SV=1	Ahy_A08g039201	1	TITTAYYR	8	T3	0.022281	8	1068.48	0.811	0.719	0.761	1.575	1.165	1.024
cell	A0A444WQX5	130	S	2.516	0.0159345	Up	RanBD1 domain-containing protein OS=Arachis hypogaea OX=3818 GN=Ahy_Scaffold1g106630 PE=4 SV=1	Ahy_Scaffold1g106630	1	KLSPDVTNK	6	S3	2.74297e-05	6	1081.53	0.57	0.647	0.695	1.041	1.609	2.16
cell	A0A445CIZ1	65	S	1.923	0.0268087	Up	t-SNARE coiled-coil homology domain-containing protein OS=Arachis hypogaea OX=3818 GN=Ahy_A06g025882 PE=4 SV=1	Ahy_A06g025882	1	GKASAVAINAEIR	13	S4	7.90207e-08	13	1379.7	0.747	0.638	0.698	1.833	1.132	1.04
cell	A0A445AX64	236	S	1.716	0.0320014	Up	WAT1-related protein(predicted) OS=Arachis hypogaea OX=3818 GN=Ahy_B01g055786 PE=4 SV=1	Ahy_B01g055786	1	RHSISVLNSR	18	S3	4.53205e-05	6	1248.62	0.721	0.795	0.752	1.667	1.257	0.967
cell	A0A444YXB6	332	S	1.636	0.0413735	Up	Protein SGT1 like B(predicted) OS=Arachis hypogaea OX=3818 GN=Ahy_B05g073887 PE=3 SV=1	Ahy_B05g073887	1	KSFVESNGTVLSTNWK	7	S2	0.000463808	8	1877.87	0.674	0.716	0.904	1.61	1.075	1.069
cell	A0A444Z0V8	130	S	1.591	0.00398342	Up	H15 domain-containing protein OS=Arachis hypogaea OX=3818 GN=Ahy_B05g075290 PE=4 SV=1	Ahy_B05g075290	1	SADATDPNPSPSGSSRPR	21	S10	1.3168e-05	29	1878.8	0.757	0.755	0.745	1.209	1.347	1.034
cell	A0A444WVK7	364	S	2.032	0.0466831	Up	PCI domain-containing protein OS=Arachis hypogaea OX=3818 GN=Ahy_Scaffold1g107375 PE=3 SV=1	Ahy_Scaffold1g107375	1	LDSWTGK	6	S3	0.00974486	6	886.371	0.813	0.582	0.609	1.917	1.233	0.922
cell	A0A445AN89	616	S	1.757	0.027128	Up	Enhancer of mRNA-decapping protein 4 isoform A(predicted) OS=Arachis hypogaea OX=3818 GN=Ahy_B01g051986 PE=3 SV=1	Ahy_B01g051986	1	KLSDFR	18	S3	0.128488	6	845.392	0.709	0.747	0.656	1.496	1.32	0.895
cell	A0A445E7J6	8	S	1.607	0.00436402	Up	UBC core domain-containing protein OS=Arachis hypogaea OX=3818 GN=Ahy_A02g005656 PE=4 SV=1	Ahy_A02g005656	0.998	MTLGSAGSSVVVPR	6	S8	3.82853e-06	34	1309.65	0.867	0.687	0.746	1.347	1.18	1.169
cell	A0A445AN89	1802	S	1.757	0.027128	Up	Enhancer of mRNA-decapping protein 4 isoform A(predicted) OS=Arachis hypogaea OX=3818 GN=Ahy_B01g051986 PE=3 SV=1	Ahy_B01g051986	1	KLSDFR	18	S3	0.128488	6	845.392	0.709	0.747	0.656	1.496	1.32	0.895
cell	A0A445ANX2	535	S	2.206	0.0128193	Up	65-kDa microtubule-associated protein 1(predicted) OS=Arachis hypogaea OX=3818 GN=Ahy_B01g052256 PE=3 SV=1	Ahy_B01g052256	1	RLSLNAHQNGSK	6	S3	6.39041e-05	3	1405.66	0.55	0.598	0.686	1.438	0.949	1.659
cell	A0A445C0J8	796	S	2.514	0.0287716	Up	Dynamin GTPase OS=Arachis hypogaea OX=3818 GN=Ahy_A08g040720 PE=3 SV=1	Ahy_A08g040720	1	LPSEGGSMR	5	S7	0.040389	5	1013.41	0.762	0.408	0.36	1.732	1.052	1.063
cell	A0A444Z7Q6	206	S	2.515	0.0232271	Up	Eukaryotic translation initiation factor 3 subunit C OS=Arachis hypogaea OX=3818 GN=Ahy_B05g078642 PE=3 SV=1	Ahy_B05g078642	0.988	GRDDLKSDSEVSHYEDEK	3	S7	0.000111532	5	2188.9	0.511	0.657	0.606	2.003	1.551	0.907
cell	A0A444ZB35	61	S	1.656	0.00272494	Up	Putative membrane protein isoform B(predicted) OS=Arachis hypogaea OX=3818 GN=Ahy_B04g068933 PE=4 SV=1	Ahy_B04g068933	1	SRKSGPLNSAPSR	2	S1	0.115718	2	1516.67	0.756	0.828	0.684	1.377	1.229	1.149
cell	A0A445C7A0	50	S	1.767	0.0487049	Up	Protein TIC110, chloroplastic isoform A(predicted) OS=Arachis hypogaea OX=3818 GN=Ahy_A07g032664 PE=4 SV=1	Ahy_A07g032664	0.996	TSSSSSPPPPSKPQR	3	S6	0.000270769	4	1619.74	0.934	0.692	0.559	1.605	1.267	0.989
cell	A0A445EEF5	77	S	1.67	0.0378885	Up	Calcium dependent protein kinase(predicted) OS=Arachis hypogaea OX=3818 GN=Ahy_A02g008349 PE=4 SV=1	Ahy_A02g008349	1	SKVEMEPEQEK	27	S1	0.000145197	5	1413.6	0.618	0.792	0.808	1.504	1.268	0.933
cell	A0A444ZB35	109	S	2.079	0.0474317	Up	Putative membrane protein isoform B(predicted) OS=Arachis hypogaea OX=3818 GN=Ahy_B04g068933 PE=4 SV=1	Ahy_B04g068933	1	SAYVTSGNLSAGGMSASASMKK	1	S15	2.73131e-05	1	2264.93	0.635	0.785	0.54	1.989	1.114	0.971
cell	A0A445CTM6	10	S	2.259	0.0201371	Up	sialyltransferase-like protein 5(predicted) OS=Arachis hypogaea OX=3818 GN=Ahy_A06g029486 PE=3 SV=1	Ahy_A06g029486	0.998	LLSSSASNNR	10	S5	0.0435376	6	1129.49	0.569	0.817	0.575	2	1.096	1.334
cell	A0A445C479	887	T	1.539	0.00494131	Up	Protein argonaute 4A(predicted) OS=Arachis hypogaea OX=3818 GN=Ahy_A07g031552 PE=3 SV=1	Ahy_A07g031552	0.981	SETSSSHGGLTAAGAVPVPQLPK	5	T11	1.09388e-07	7	2351.07	0.883	0.684	0.745	1.175	1.232	1.151
cell	A0A445EI25	708	S	3.473	0.00323338	Up	Formin-like protein OS=Arachis hypogaea OX=3818 GN=Ahy_A02g009764 PE=3 SV=1	Ahy_A02g009764	1	ASSDREMVWDQLR	6	S3	0.000116802	6	1672.71	0.564	0.594	0.566	1.316	2.368	2.303
cell	A0A444YF54	94	T	1.77	0.00018226	Up	Calcium-dependent protein kinase 9 isoform A(predicted) OS=Arachis hypogaea OX=3818 GN=Ahy_B07g088672 PE=4 SV=1	Ahy_B07g088672	0.997	SDTILGKPLEDVR	8	T3	6.6181e-06	8	1522.75	0.695	0.727	0.675	1.257	1.303	1.151
cell	A0A444ZB35	137	S	1.63	0.025132	Up	Putative membrane protein isoform B(predicted) OS=Arachis hypogaea OX=3818 GN=Ahy_B04g068933 PE=4 SV=1	Ahy_B04g068933	1	HGEPVKKSSGPQSGGVTR	6	S13	0.00039531	6	2047.84	0.75	0.723	0.811	1.582	1.099	1.043
cell	A0A445C3I9	128	S	1.77	0.000583961	Up	t-SNARE coiled-coil homology domain-containing protein OS=Arachis hypogaea OX=3818 GN=Ahy_A07g031287 PE=3 SV=1	Ahy_A07g031287	1	LPNSHQADTSNQYTANHNDDFIESESDR	19	S4	7.50635e-16	14	3285.34	0.75	0.694	0.726	1.411	1.251	1.179
cell	A0A445CWQ9	44	T	1.806	0.0415281	Up	Aspartate--tRNA ligase OS=Arachis hypogaea OX=3818 GN=Ahy_A06g030553 PE=3 SV=1	Ahy_A06g030553	1	RQETAIASATSK	3	T4	0.0596057	3	1342.64	0.81	0.56	0.801	1.723	1.035	1.163
cell	A0A444ZB35	133	S	1.63	0.025132	Up	Putative membrane protein isoform B(predicted) OS=Arachis hypogaea OX=3818 GN=Ahy_B04g068933 PE=4 SV=1	Ahy_B04g068933	1	HGEPVKKSSGPQSGGVTR	6	S9	0.00039531	6	2047.84	0.75	0.723	0.811	1.582	1.099	1.043
cell	A0A445CPK9	905	S	1.775	0.0458476	Up	Plasma membrane ATPase OS=Arachis hypogaea OX=3818 GN=Ahy_A06g027746 PE=3 SV=1	Ahy_A06g027746	1	SSSWIAEQAR	3	S3	0.00347926	3	1214.52	0.744	0.645	0.853	1.759	1.257	0.963
cell	A0A445CIJ3	437	T	1.547	0.0219334	Up	RanBD1 domain-containing protein OS=Arachis hypogaea OX=3818 GN=Ahy_A07g037366 PE=4 SV=1	Ahy_A07g037366	1	DKGGGAATSTTALKTPENSPK	57	T15	2.5304e-15	11	2111	0.933	0.767	0.731	1.495	1.132	1.133
cell	A0A445BT09	19	S	1.829	0.00933235	Up	Aa_trans domain-containing protein OS=Arachis hypogaea OX=3818 GN=Ahy_A08g038270 PE=3 SV=1	Ahy_A08g038270	1	NHHQSFDLSIDMHQQGGSK	124	S5	2.3617e-14	65	2245.94	0.773	0.727	0.629	1.512	1.344	1.038
cell	A0A444Y6V3	280	T	1.841	0.0226488	Up	t-SNARE coiled-coil homology domain-containing protein OS=Arachis hypogaea OX=3818 GN=Ahy_B08g093737 PE=3 SV=1	Ahy_B08g093737	1	GTTALQGAK	3	T3	0.00514497	3	926.434	0.778	0.558	0.775	1.502	1.391	0.993
cell	A0A445C920	614	S	2.036	0.0128279	Up	NADPH--cytochrome P450 reductase(predicted) OS=Arachis hypogaea OX=3818 GN=Ahy_A07g033371 PE=4 SV=1	Ahy_A07g033371	0.997	YYSISSSPR	2	S7	0.00826389	4	1139.48	0.771	0.483	0.696	1.573	1.218	1.18
cell	A0A445CFD8	457	S	1.696	0.0460119	Up	Serine/threonine-protein phosphatase 2A 55 kDa regulatory subunit B OS=Arachis hypogaea OX=3818 GN=Ahy_A07g036173 PE=3 SV=1	Ahy_A07g036173	1	SLGNSITR	32	S1	0.0107743	23	928.414	0.788	0.835	0.641	1.589	1.327	0.924
cell	A0A445AZE7	504	S	1.779	0.0108338	Up	CCR4-NOT transcription complex subunit 3(predicted) OS=Arachis hypogaea OX=3818 GN=Ahy_B01g056735 PE=3 SV=1	Ahy_B01g056735	1	VFSPSVVPGMQWRPGSPFQNQSDAIR	4	S16	6.43491e-08	4	2967.4	0.684	0.858	0.877	1.434		1.435
cell	A0A445BR85	345	S	2.254	0.0012454	Up	WAT1-related protein OS=Arachis hypogaea OX=3818 GN=Ahy_A08g037582 PE=3 SV=1	Ahy_A08g037582	0.997	FASQSQHVIASGPEHSSIRPASHAK	2	S3	2.59482e-14	26	2709.29	0.589	0.579	0.758	1.516	1.52	1.305
cell	A0A445B322	182	S	1.653	0.0294415	Up	V-SNARE domain-containing protein OS=Arachis hypogaea OX=3818 GN=Ahy_A10g047610 PE=3 SV=1	Ahy_A10g047610	1	QSLLHAHNTLHGVDDNIGKSK	9	S20	0.0175823	9	2364.15	0.859	0.744	0.652	1.554	1.155	1.018
cell	A0A445CT40	80	T	1.756	0.0159451	Up	Calcium load-activated calcium channel OS=Arachis hypogaea OX=3818 GN=Ahy_A06g029322 PE=3 SV=1	Ahy_A06g029322	1	IDRVETSLK	6	T6	0.00469866	6	1140.57	0.753	0.668	0.743	1.617	1.097	1.087
cell	A0A445DE08	1561	S	2.012	0.0155373	Up	SEC7 domain-containing protein OS=Arachis hypogaea OX=3818 GN=Ahy_A04g018570 PE=4 SV=1	Ahy_A04g018570	1	ASTAEEDNDPADESSSPNNLESFR	28	S16	1.10388e-08	18	2663.03	0.612	0.569	0.843	1.686	1.106	1.281
cell	A0A445DKG2	10	T	1.977	0.0215733	Up	NAD(P)-bd_dom domain-containing protein OS=Arachis hypogaea OX=3818 GN=Ahy_A04g021463 PE=4 SV=1	Ahy_A04g021463	1	SKTIKLER	12	T3	0.0034472	12	1054.57	0.914	0.618	0.613	1.804	1.19	1.247
cell	A0A445DLX6	2812	S	1.924	0.0394008	Up	HECT-type E3 ubiquitin transferase OS=Arachis hypogaea OX=3818 GN=Ahy_A03g010371 PE=4 SV=1	Ahy_A03g010371	1	SLFGGSHR	2	S6	0.169382	2	940.404	0.612	0.84	0.61	1.824	1.011	1.132
cell	A0A445DKG2	18	S	1.508	0.029751	Up	NAD(P)-bd_dom domain-containing protein OS=Arachis hypogaea OX=3818 GN=Ahy_A04g021463 PE=4 SV=1	Ahy_A04g021463	1	YNSYIR	25	S3	0.0855182	13	895.371	0.978	0.667	0.842	1.397	1.218	1.136
cell	A0A445CUQ5	387	S	1.527	0.0350155	Up	Dynamin-related protein 1E(predicted) OS=Arachis hypogaea OX=3818 GN=Ahy_A06g029976 PE=3 SV=1	Ahy_A06g029976	1	HLSLQNVR	3	S3	0.00373038	3	1046.51	0.863	0.82	0.672	1.47	1.037	1.09
cell	A0A444WYZ8	713	S	1.831	0.0382039	Up	Potassium transporter OS=Arachis hypogaea OX=3818 GN=Ahy_B10g101261 PE=3 SV=1	Ahy_B10g101261	1	SLESDGDEDSDSEEGHYDSR	11	S4	1.70154e-09	8	2388.77	0.663	0.991	0.509	1.532	1.243	1.186
cell	A0A445EKM7	714	S	1.659	0.00280129	Up	Dynamin GTPase OS=Arachis hypogaea OX=3818 GN=Ahy_A01g000598 PE=3 SV=1	Ahy_A01g000598	1	QSLSDGSLDTMAR	12	S4	9.97534e-06	6	1460.61	0.778	0.743	0.678	1.301	1.285	1.063
cell	A0A444Y7Z9	456	S	1.625	0.000494205	Up	Protein kinase domain-containing protein OS=Arachis hypogaea OX=3818 GN=Ahy_B08g094148 PE=4 SV=1	Ahy_B08g094148	1	TWIPFSINGTTSHTMGSK	12	S6	2.58514e-07	7	2045.9	0.791	0.708	0.784	1.31	1.221	1.18
cell	A0A445D2T1	244	S	2.18	0.0158931	Up	Golgin candidate 1-like protein(predicted) OS=Arachis hypogaea OX=3818 GN=Ahy_A05g023250 PE=4 SV=1	Ahy_A05g023250	1	TEISPQK	9	S4	0.00859971	9	882.397	0.651	0.633	0.625	1.93	1.163	1.068
cell	A0A445BCC1	1608	S	1.558	0.0358245	Up	ABC transporter C family member 2(predicted) OS=Arachis hypogaea OX=3818 GN=Ahy_A10g051313 PE=4 SV=1	Ahy_A10g051313	1	LHQSDFDFDDR	8	S4	2.26228e-06	8	1474.56	0.93	0.798	0.608	1.37	1.054	1.216
cell	A0A445CNH9	8	S	1.979	0.00265692	Up	ACB domain-containing protein OS=Arachis hypogaea OX=3818 GN=Ahy_A06g027387 PE=3 SV=1	Ahy_A06g027387	0.996	GSSSLQYPDK	5	S3	0.00198707	16	1161.48	0.65	0.613	0.765	1.554	1.22	1.24
cell	A0A445BR85	347	S	1.695	0.000209783	Up	WAT1-related protein OS=Arachis hypogaea OX=3818 GN=Ahy_A08g037582 PE=3 SV=1	Ahy_A08g037582	1	FASQSQHVIASGPEHSSIRPASHAK	9	S5	4.9759e-05	6	2789.26	0.743	0.746	0.799	1.378	1.233	1.267
cell	A0A444YYS4	71	T	1.529	0.0232019	Up	Succinate--CoA ligase [ADP-forming] subunit alpha, mitochondrial OS=Arachis hypogaea OX=3818 GN=Ahy_B05g074385 PE=3 SV=1	Ahy_B05g074385	1	MVGGVTPK	25	T6	0.00376534	6	868.4	0.913	0.714	0.748	1.435	1.067	1.13
cell	A0A444YZ99	532	S	2.288	0.0174808	Up	Protein kinase domain-containing protein OS=Arachis hypogaea OX=3818 GN=Ahy_B05g074540 PE=4 SV=1	Ahy_B05g074540	1	NHSGPLLYR	18	S3	0.00113686	18	1136.52	0.772	0.426	0.608	1.731	1.123	1.278
cell	A0A445D2T1	651	S	2.039	0.0300376	Up	Golgin candidate 1-like protein(predicted) OS=Arachis hypogaea OX=3818 GN=Ahy_A05g023250 PE=4 SV=1	Ahy_A05g023250	1	RASTSWEDETEIK	5	S3	8.00416e-08	5	1631.69	0.706	0.619	0.679	1.885	0.944	1.258
cell	A0A444ZB35	132	S	1.63	0.025132	Up	Putative membrane protein isoform B(predicted) OS=Arachis hypogaea OX=3818 GN=Ahy_B04g068933 PE=4 SV=1	Ahy_B04g068933	1	HGEPVKKSSGPQSGGVTR	6	S8	0.00039531	6	2047.84	0.75	0.723	0.811	1.582	1.099	1.043
cell	A0A445DL13	373	S	1.522	0.0395885	Up	Nudix hydrolase domain-containing protein OS=Arachis hypogaea OX=3818 GN=Ahy_A04g021623 PE=4 SV=1	Ahy_A04g021623	0.994	RHSESILNSHPHGNK	3	S3	0.0425392	3	1792.82	0.88	0.68	0.789	1.479	1.039	1.058
cell	A0A445DND4	310	S	3.097	0.0011948	Up	C2 NT-type domain-containing protein OS=Arachis hypogaea OX=3818 GN=Ahy_A03g010753 PE=3 SV=1	Ahy_A03g010753	0.997	TSFSMPSPR	8	S2	0.0104019	5	1169.41	0.547	0.423	0.55	1.699	1.753	1.256
cell	A0A444YFA1	207	S	1.569	0.0235695	Up	RNA-binding protein Musashi like Rbp6(predicted) OS=Arachis hypogaea OX=3818 GN=Ahy_B07g088748 PE=4 SV=1	Ahy_B07g088748	0.991	TSSYLNSYAQGFNINPIGGYGVR	14	S3	6.30207e-09	10	2558.17	0.826	0.629	0.904	1.134	1.162	1.406
cell	A0A445DQ58	158	S	1.552	0.0370585	Up	UTP--glucose-1-phosphate uridylyltransferase OS=Arachis hypogaea OX=3818 GN=Ahy_A03g011249 PE=3 SV=1	Ahy_A03g011249	1	YKSSNIEIHTFNQSQYPR	6	S3	2.68664e-07	6	2292.04	0.896	0.718	0.758	1.509	1.183	0.989
cell	A0A445EK46	628	S	1.595	0.000753709	Up	Protein kinase domain-containing protein OS=Arachis hypogaea OX=3818 GN=Ahy_A01g000383 PE=4 SV=1	Ahy_A01g000383	1	GETDEGLRQSSDDPSKGSEGHTPPQESR	3	S11	9.47673e-06	6	3223.22	0.815	0.786	0.755	1.364	1.219	1.174
cell	A0A445A9F0	84	S	1.827	0.0237276	Up	MFS domain-containing protein OS=Arachis hypogaea OX=3818 GN=Ahy_B03g068351 PE=3 SV=1	Ahy_B03g068351	1	GYASSGEEPQSR	7	S4	0.000171506	13	1347.52	0.957	0.646	0.616	1.623	1.279	1.153
cell	A0A444Z1T3	901	S	1.625	0.0428766	Up	Peptidase S59 domain-containing protein OS=Arachis hypogaea OX=3818 GN=Ahy_B05g075683 PE=4 SV=1	Ahy_B05g075683	1	ASPFKDR	13	S2	0.0478122	13	900.398	0.724	0.91	0.619	1.527	1.102	1.032
cell	A0A444Z1T3	962	S	1.524	0.0247116	Up	Peptidase S59 domain-containing protein OS=Arachis hypogaea OX=3818 GN=Ahy_B05g075683 PE=4 SV=1	Ahy_B05g075683	1	QVPNGSSEVHSPQK	12	S11	3.59063e-06	12	1574.68	0.738	0.689	0.931	1.373	1.177	1.044
cell	A0A445E0J4	16	S	1.618	0.0170496	Up	Calcium-transporting ATPase OS=Arachis hypogaea OX=3818 GN=Ahy_A03g015502 PE=3 SV=1	Ahy_A03g015502	1	DRSIEALSR	5	S3	0.000817175	5	1126.53	0.686	0.711	0.848	1.467	1.069	1.097
cell	A0A445EK46	627	S	1.595	0.000753709	Up	Protein kinase domain-containing protein OS=Arachis hypogaea OX=3818 GN=Ahy_A01g000383 PE=4 SV=1	Ahy_A01g000383	1	GETDEGLRQSSDDPSKGSEGHTPPQESR	5	S10	9.47673e-06	6	3223.22	0.815	0.786	0.755	1.364	1.219	1.174
cell	A0A444XYG1	933	S	2.843	0.00988452	Up	Plasma membrane ATPase OS=Arachis hypogaea OX=3818 GN=Ahy_B08g089641 PE=3 SV=1	Ahy_B08g089641	1	GHVESVVK	3	S5	0.00174927	3	934.439	0.606	0.553	0.41	1.844	1.622	0.995
cell	A0A444YSH8	432	S	1.651	0.0381083	Up	S-acyltransferase OS=Arachis hypogaea OX=3818 GN=Ahy_A06g029605 PE=3 SV=1	Ahy_A06g029605	0.998	VGGGSSSSLTNENR	16	S8	5.19828e-09	13	1444.61	0.748	0.781	0.759	1.671	1.013	1.093
cell	A0A445DAD5	781	S	1.552	0.0318185	Up	ABC transporter B family member 20(predicted) OS=Arachis hypogaea OX=3818 GN=Ahy_A04g017220 PE=4 SV=1	Ahy_A04g017220	1	SHSQTFSR	10	S3	0.00814157	5	1029.41	0.79	0.639	0.911	1.129	1.07	1.432
cell	A0A444WV44	676	S	2.292	0.0253164	Up	AP-4 complex subunit epsilon OS=Arachis hypogaea OX=3818 GN=Ahy_Scaffold1g107287 PE=3 SV=1	Ahy_Scaffold1g107287	1	SQDQHESIQHGLR	5	S7	6.15136e-05	5	1614.7	0.624	0.354	0.775	1.517	1.384	1.117
cell	A0A445CYM5	256	S	2.146	0.0121847	Up	Resistance protein (Fragment)(predicted) OS=Arachis hypogaea OX=3818 GN=Ahy_A05g021857 PE=4 SV=1	Ahy_A05g021857	1	SEGSWSR	12	S4	0.0170531	12	888.325	0.558	0.677	0.643	1.784	1.201	1.045
cell	A0A445BQC1	36	T	1.783	0.00704464	Up	Cytochrome c oxidase subunit 5b-2 OS=Arachis hypogaea OX=3818 GN=Ahy_A09g046626 PE=4 SV=1	Ahy_A09g046626	0.962	FATAATASHSSTLLSR	1	T3	0.149889	1	1700.8	0.868	0.654	0.639	1.4	1.31	1.144
cell	A0A445CVU3	933	S	2.519	0.0348158	Up	Plasma membrane ATPase OS=Arachis hypogaea OX=3818 GN=Ahy_A06g030314 PE=3 SV=1	Ahy_A06g030314	1	GHVESVVK	3	S5	0.00174927	3	934.439	0.796	0.494	0.404	1.975	1.348	0.944
cell	A0A445BGF3	42	S	1.61	0.00951995	Up	Pyruvate kinase OS=Arachis hypogaea OX=3818 GN=Ahy_A09g042641 PE=3 SV=1	Ahy_A09g042641	1	SIDTISR	6	S1	0.0464267	6	871.392	0.806	0.807	0.676	1.438	1.117	1.13
cell	A0A445DNG7	898	S	2.248	0.042531	Up	26S proteasome non-ATPase regulatory subunit 1 homolog OS=Arachis hypogaea OX=3818 GN=Ahy_A03g010778 PE=3 SV=1	Ahy_A03g010778	1	DGDAMQVDSPVDK	122	S9	2.03283e-06	5	1456.57	0.884	0.405	0.58	1.876	1.278	1.048
cell	A0A445CD04	1134	S	2.24	0.0251181	Up	EH domain-containing protein 2 isoform D(predicted) OS=Arachis hypogaea OX=3818 GN=Ahy_A07g034886 PE=4 SV=1	Ahy_A07g034886	0.996	FDSISSTK	3	S5	0.00354437	5	1044.37	0.434	0.752	0.704	1.812	1.36	1.061
cell	A0A445DND4	315	S	1.873	0.0260968	Up	C2 NT-type domain-containing protein OS=Arachis hypogaea OX=3818 GN=Ahy_A03g010753 PE=3 SV=1	Ahy_A03g010753	1	TSFSMPSPR	11	S7	0.000544389	9	1089.44	0.958	0.563	0.621	1.537	1.356	1.119
cell	A0A445DND4	33	S	2.187	0.002427	Up	C2 NT-type domain-containing protein OS=Arachis hypogaea OX=3818 GN=Ahy_A03g010753 PE=3 SV=1	Ahy_A03g010753	1	RTASLVLPR	6	S4	0.00113205	8	1092.59	0.678	0.578	0.676	1.699	1.304	1.222
cell	A0A445DND4	66	S	2.847	0.000240016	Up	C2 NT-type domain-containing protein OS=Arachis hypogaea OX=3818 GN=Ahy_A03g010753 PE=3 SV=1	Ahy_A03g010753	1	RLSLSPWR	7	S5	0.0640678	7	1174.52	0.627	0.47	0.521	1.519	1.529	1.559
cell	A0A445DN22	405	S	2.43	0.0129335	Up	RING-type domain-containing protein OS=Arachis hypogaea OX=3818 GN=Ahy_A03g010646 PE=4 SV=1	Ahy_A03g010646	0.996	SNSFQQSTPSHTGYDNAVSTSAESSPGGLYDHK	6	S3	6.78838e-12	4	3536.49	0.531	0.42	0.754	1.697	1.345	1.101
cell	A0A445DND4	64	S	2.847	0.000240016	Up	C2 NT-type domain-containing protein OS=Arachis hypogaea OX=3818 GN=Ahy_A03g010753 PE=3 SV=1	Ahy_A03g010753	1	RLSLSPWR	7	S3	0.0640678	7	1174.52	0.627	0.47	0.521	1.519	1.529	1.559
cell	A0A445CD04	1062	S	1.611	0.0128049	Up	EH domain-containing protein 2 isoform D(predicted) OS=Arachis hypogaea OX=3818 GN=Ahy_A07g034886 PE=4 SV=1	Ahy_A07g034886	0.995	SDSMSSNRDFGLNNDK	55	S6	2.92399e-05	17	1946.7	0.76	0.865	0.693	1.456	1.21	1.069
cell	A0A445DND4	85	S	2.041	0.0332651	Up	C2 NT-type domain-containing protein OS=Arachis hypogaea OX=3818 GN=Ahy_A03g010753 PE=3 SV=1	Ahy_A03g010753	1	APPTTQSPGETR	5	S7	8.55487e-05	5	1321.58	0.906	0.489	0.632	1.789	1.182	1.166
cell	A0A445DND4	375	S	1.678	0.00713015	Up	C2 NT-type domain-containing protein OS=Arachis hypogaea OX=3818 GN=Ahy_A03g010753 PE=3 SV=1	Ahy_A03g010753	1	GVEVQEKEEDGGESEKPLPVK	2	S14	1.18576e-06	2	2363.1	0.702	0.791	0.781	1.519	1.144	1.153
cell	A0A445DNG7	848	S	1.546	0.0174156	Up	26S proteasome non-ATPase regulatory subunit 1 homolog OS=Arachis hypogaea OX=3818 GN=Ahy_A03g010778 PE=3 SV=1	Ahy_A03g010778	0.997	LPTAVLSTSAK	6	S7	2.3328e-05	16	1167.6	0.82	0.685	0.867	1.433	1.151	1.083
cell	A0A445AV19	931	S	2.329	0.0447209	Up	Plasma membrane ATPase OS=Arachis hypogaea OX=3818 GN=Ahy_B01g055062 PE=3 SV=1	Ahy_B01g055062	1	GHVESVVK	3	S5	0.00174927	3	934.439	0.719	0.616	0.432	1.742	1.563	0.811
cell	A0A445EAN9	9	S	2.097	0.00187642	Up	Patellin-6(predicted) OS=Arachis hypogaea OX=3818 GN=Ahy_A02g006524 PE=3 SV=1	Ahy_A02g006524	1	FHLGLSQNR	4	S6	0.0256829	4	1151.54	0.686	0.753	0.622	1.38	1.262	1.68
cell	A0A445EK46	312	S	1.802	0.00300226	Up	Protein kinase domain-containing protein OS=Arachis hypogaea OX=3818 GN=Ahy_A01g000383 PE=4 SV=1	Ahy_A01g000383	0.99	GVPAEAGTSSSKEDITGGSAEAER	2	S10	2.10857e-10	17	2386.04	0.787	0.64	0.764	1.472	1.176	1.301
cell	A0A445B2F9	550	S	1.795	0.0435835	Up	Protein kinase domain-containing protein OS=Arachis hypogaea OX=3818 GN=Ahy_A10g047402 PE=3 SV=1	Ahy_A10g047402	1	DPSDSDRIVK	7	S5	0.00116124	7	1211.53	0.889	0.714	0.623	1.775	1.206	1.015
cell	A0A444Z0X4	20	S	1.969	0.00199097	Up	C2 domain-containing protein OS=Arachis hypogaea OX=3818 GN=Ahy_B05g075332 PE=4 SV=1	Ahy_B05g075332	1	FGTNSQQNIQLR	6	S5	2.37128e-06	6	1485.68	0.665	0.727	0.69	1.607	1.306	1.186
cellular process	A0A445DKG2	10	T	1.977	0.0215733	Up	NAD(P)-bd_dom domain-containing protein OS=Arachis hypogaea OX=3818 GN=Ahy_A04g021463 PE=4 SV=1	Ahy_A04g021463	1	SKTIKLER	12	T3	0.0034472	12	1054.57	0.914	0.618	0.613	1.804	1.19	1.247
cellular process	A0A444ZBG8	271	S	2.006	0.0174349	Up	Protein kinase domain-containing protein OS=Arachis hypogaea OX=3818 GN=Ahy_B04g069039 PE=4 SV=1	Ahy_B04g069039	1	EELLSQDSKPMFR	27	S8	1.16067e-06	24	1659.74	0.701	0.613	0.78	1.813	1.338	1.049
cellular process	A0A445DKG2	18	S	1.508	0.029751	Up	NAD(P)-bd_dom domain-containing protein OS=Arachis hypogaea OX=3818 GN=Ahy_A04g021463 PE=4 SV=1	Ahy_A04g021463	1	YNSYIR	25	S3	0.0855182	13	895.371	0.978	0.667	0.842	1.397	1.218	1.136
cellular process	A0A445BQC1	36	T	1.783	0.00704464	Up	Cytochrome c oxidase subunit 5b-2 OS=Arachis hypogaea OX=3818 GN=Ahy_A09g046626 PE=4 SV=1	Ahy_A09g046626	0.962	FATAATASHSSTLLSR	1	T3	0.149889	1	1700.8	0.868	0.654	0.639	1.4	1.31	1.144
cellular process	A0A445CYM5	256	S	2.146	0.0121847	Up	Resistance protein (Fragment)(predicted) OS=Arachis hypogaea OX=3818 GN=Ahy_A05g021857 PE=4 SV=1	Ahy_A05g021857	1	SEGSWSR	12	S4	0.0170531	12	888.325	0.558	0.677	0.643	1.784	1.201	1.045
cellular process	A0A445EUW6	330	S	2.139	0.0220987	Up	Peptidylprolyl isomerase OS=Arachis hypogaea OX=3818 GN=Ahy_A01g004005 PE=4 SV=1	Ahy_A01g004005	1	RIPSAAANANESK	6	S4	3.18815e-07	6	1408.66	0.509	0.615	0.804	1.839	1.13	1.155
cellular process	A0A445CTM6	10	S	2.259	0.0201371	Up	sialyltransferase-like protein 5(predicted) OS=Arachis hypogaea OX=3818 GN=Ahy_A06g029486 PE=3 SV=1	Ahy_A06g029486	0.998	LLSSSASNNR	10	S5	0.0435376	6	1129.49	0.569	0.817	0.575	2	1.096	1.334
cellular process	A0A445E2W4	68	T	4.372	0.00562327	Up	DNA helicase OS=Arachis hypogaea OX=3818 GN=Ahy_A03g016326 PE=3 SV=1	Ahy_A03g016326	1	FAAAADATPTPSR	8	T10	5.05536e-06	2	1435.57	0.305		0.354	1.678	1.602	1.042
cellular process	A0A445E3G1	884	S	1.613	0.0152371	Up	Protein kinase domain-containing protein OS=Arachis hypogaea OX=3818 GN=Ahy_A03g016495 PE=4 SV=1	Ahy_A03g016495	1	ISFSANR	6	S2	0.02205	6	874.382	0.799	0.793	0.696	1.349	1.358	0.984
cellular process	A0A444XRP0	27	S	1.701	0.00496774	Up	Protein BTR1(predicted) OS=Arachis hypogaea OX=3818 GN=Ahy_A09g042730 PE=4 SV=1	Ahy_A09g042730	1	HASPPHQSPSLEDSAEKPTYVR	74	S10	3.23458e-10	14	2673.08	0.827	0.676	0.723	1.347	1.356	1.084
cellular process	A0A445CWQ9	44	T	1.806	0.0415281	Up	Aspartate--tRNA ligase OS=Arachis hypogaea OX=3818 GN=Ahy_A06g030553 PE=3 SV=1	Ahy_A06g030553	1	RQETAIASATSK	3	T4	0.0596057	3	1342.64	0.81	0.56	0.801	1.723	1.035	1.163
cellular process	A0A445DQ58	158	S	1.552	0.0370585	Up	UTP--glucose-1-phosphate uridylyltransferase OS=Arachis hypogaea OX=3818 GN=Ahy_A03g011249 PE=3 SV=1	Ahy_A03g011249	1	YKSSNIEIHTFNQSQYPR	6	S3	2.68664e-07	6	2292.04	0.896	0.718	0.758	1.509	1.183	0.989
cellular process	A0A445CIJ3	437	T	1.547	0.0219334	Up	RanBD1 domain-containing protein OS=Arachis hypogaea OX=3818 GN=Ahy_A07g037366 PE=4 SV=1	Ahy_A07g037366	1	DKGGGAATSTTALKTPENSPK	57	T15	2.5304e-15	11	2111	0.933	0.767	0.731	1.495	1.132	1.133
cellular process	A0A444YF54	94	T	1.77	0.00018226	Up	Calcium-dependent protein kinase 9 isoform A(predicted) OS=Arachis hypogaea OX=3818 GN=Ahy_B07g088672 PE=4 SV=1	Ahy_B07g088672	0.997	SDTILGKPLEDVR	8	T3	6.6181e-06	8	1522.75	0.695	0.727	0.675	1.257	1.303	1.151
cellular process	A0A444Z013	2	S	1.574	0.00716505	Up	Aldedh domain-containing protein OS=Arachis hypogaea OX=3818 GN=Ahy_B05g074906 PE=3 SV=1	Ahy_B05g074906	1	MSIDISDGHVK	4	S2	0.0115603	4	1192.52	0.91	0.794	0.673	1.303	1.246	1.192
cellular process	A0A445CY76	341	S	2.123	0.00031823	Up	Peroxin-5 OS=Arachis hypogaea OX=3818 GN=Ahy_A05g021726 PE=3 SV=1	Ahy_A05g021726	1	MSRGELIIDDNQVK	11	S2	0.000243513	8	1697.79	0.681	0.674	0.582	1.485	1.319	1.309
cellular process	A0A445E9Q6	197	S	2.161	0.0212556	Up	Axial regulator YABBY 1(predicted) OS=Arachis hypogaea OX=3818 GN=Ahy_A02g006391 PE=3 SV=1	Ahy_A02g006391	1	AVLGSQR	2	S5	0.0263764	2	810.387	0.715	0.606	0.586	1.925	1.161	1.035
cellular process	A0A445DND4	33	S	2.187	0.002427	Up	C2 NT-type domain-containing protein OS=Arachis hypogaea OX=3818 GN=Ahy_A03g010753 PE=3 SV=1	Ahy_A03g010753	1	RTASLVLPR	6	S4	0.00113205	8	1092.59	0.678	0.578	0.676	1.699	1.304	1.222
cellular process	A0A445DND4	315	S	1.873	0.0260968	Up	C2 NT-type domain-containing protein OS=Arachis hypogaea OX=3818 GN=Ahy_A03g010753 PE=3 SV=1	Ahy_A03g010753	1	TSFSMPSPR	11	S7	0.000544389	9	1089.44	0.958	0.563	0.621	1.537	1.356	1.119
cellular process	A0A445DND4	310	S	3.097	0.0011948	Up	C2 NT-type domain-containing protein OS=Arachis hypogaea OX=3818 GN=Ahy_A03g010753 PE=3 SV=1	Ahy_A03g010753	0.997	TSFSMPSPR	8	S2	0.0104019	5	1169.41	0.547	0.423	0.55	1.699	1.753	1.256
cellular process	A0A444YFA1	207	S	1.569	0.0235695	Up	RNA-binding protein Musashi like Rbp6(predicted) OS=Arachis hypogaea OX=3818 GN=Ahy_B07g088748 PE=4 SV=1	Ahy_B07g088748	0.991	TSSYLNSYAQGFNINPIGGYGVR	14	S3	6.30207e-09	10	2558.17	0.826	0.629	0.904	1.134	1.162	1.406
cellular process	A0A445AN89	1802	S	1.757	0.027128	Up	Enhancer of mRNA-decapping protein 4 isoform A(predicted) OS=Arachis hypogaea OX=3818 GN=Ahy_B01g051986 PE=3 SV=1	Ahy_B01g051986	1	KLSDFR	18	S3	0.128488	6	845.392	0.709	0.747	0.656	1.496	1.32	0.895
cellular process	A0A445AN89	616	S	1.757	0.027128	Up	Enhancer of mRNA-decapping protein 4 isoform A(predicted) OS=Arachis hypogaea OX=3818 GN=Ahy_B01g051986 PE=3 SV=1	Ahy_B01g051986	1	KLSDFR	18	S3	0.128488	6	845.392	0.709	0.747	0.656	1.496	1.32	0.895
cellular process	A0A444Y6V3	280	T	1.841	0.0226488	Up	t-SNARE coiled-coil homology domain-containing protein OS=Arachis hypogaea OX=3818 GN=Ahy_B08g093737 PE=3 SV=1	Ahy_B08g093737	1	GTTALQGAK	3	T3	0.00514497	3	926.434	0.778	0.558	0.775	1.502	1.391	0.993
cellular process	A0A445CIW5	98	S	1.619	0.0484344	Up	WD_REPEATS_REGION domain-containing protein OS=Arachis hypogaea OX=3818 GN=Ahy_A06g025861 PE=4 SV=1	Ahy_A06g025861	1	LLGGSNGSR	6	S8	0.00419402	7	941.409	0.861	0.6	0.806	1.554	1.039	1.078
cellular process	A0A445CD04	1062	S	1.611	0.0128049	Up	EH domain-containing protein 2 isoform D(predicted) OS=Arachis hypogaea OX=3818 GN=Ahy_A07g034886 PE=4 SV=1	Ahy_A07g034886	0.995	SDSMSSNRDFGLNNDK	55	S6	2.92399e-05	17	1946.7	0.76	0.865	0.693	1.456	1.21	1.069
cellular process	A0A445CD04	1134	S	2.24	0.0251181	Up	EH domain-containing protein 2 isoform D(predicted) OS=Arachis hypogaea OX=3818 GN=Ahy_A07g034886 PE=4 SV=1	Ahy_A07g034886	0.996	FDSISSTK	3	S5	0.00354437	5	1044.37	0.434	0.752	0.704	1.812	1.36	1.061
cellular process	A0A445DJH0	48	S	1.987	0.00569128	Up	Rho GDP-dissociation inhibitor 1 (Fragment)(predicted) OS=Arachis hypogaea OX=3818 GN=Ahy_A04g021128 PE=3 SV=1	Ahy_A04g021128	1	HRSESSIVATEDEDDDHDK	49	S3	3.02536e-13	9	2264.89	0.778	0.542	0.729	1.522	1.219	1.331
cellular process	A0A445DND4	66	S	2.847	0.000240016	Up	C2 NT-type domain-containing protein OS=Arachis hypogaea OX=3818 GN=Ahy_A03g010753 PE=3 SV=1	Ahy_A03g010753	1	RLSLSPWR	7	S5	0.0640678	7	1174.52	0.627	0.47	0.521	1.519	1.529	1.559
cellular process	A0A445EI25	708	S	3.473	0.00323338	Up	Formin-like protein OS=Arachis hypogaea OX=3818 GN=Ahy_A02g009764 PE=3 SV=1	Ahy_A02g009764	1	ASSDREMVWDQLR	6	S3	0.000116802	6	1672.71	0.564	0.594	0.566	1.316	2.368	2.303
cellular process	A0A445BR85	345	S	2.254	0.0012454	Up	WAT1-related protein OS=Arachis hypogaea OX=3818 GN=Ahy_A08g037582 PE=3 SV=1	Ahy_A08g037582	0.997	FASQSQHVIASGPEHSSIRPASHAK	2	S3	2.59482e-14	26	2709.29	0.589	0.579	0.758	1.516	1.52	1.305
cellular process	A0A445BR85	347	S	1.695	0.000209783	Up	WAT1-related protein OS=Arachis hypogaea OX=3818 GN=Ahy_A08g037582 PE=3 SV=1	Ahy_A08g037582	1	FASQSQHVIASGPEHSSIRPASHAK	9	S5	4.9759e-05	6	2789.26	0.743	0.746	0.799	1.378	1.233	1.267
cellular process	A0A445C3I9	128	S	1.77	0.000583961	Up	t-SNARE coiled-coil homology domain-containing protein OS=Arachis hypogaea OX=3818 GN=Ahy_A07g031287 PE=3 SV=1	Ahy_A07g031287	1	LPNSHQADTSNQYTANHNDDFIESESDR	19	S4	7.50635e-16	14	3285.34	0.75	0.694	0.726	1.411	1.251	1.179
cellular process	A0A444WYZ8	713	S	1.831	0.0382039	Up	Potassium transporter OS=Arachis hypogaea OX=3818 GN=Ahy_B10g101261 PE=3 SV=1	Ahy_B10g101261	1	SLESDGDEDSDSEEGHYDSR	11	S4	1.70154e-09	8	2388.77	0.663	0.991	0.509	1.532	1.243	1.186
cellular process	A0A445EKM7	714	S	1.659	0.00280129	Up	Dynamin GTPase OS=Arachis hypogaea OX=3818 GN=Ahy_A01g000598 PE=3 SV=1	Ahy_A01g000598	1	QSLSDGSLDTMAR	12	S4	9.97534e-06	6	1460.61	0.778	0.743	0.678	1.301	1.285	1.063
cellular process	A0A445CUQ5	387	S	1.527	0.0350155	Up	Dynamin-related protein 1E(predicted) OS=Arachis hypogaea OX=3818 GN=Ahy_A06g029976 PE=3 SV=1	Ahy_A06g029976	1	HLSLQNVR	3	S3	0.00373038	3	1046.51	0.863	0.82	0.672	1.47	1.037	1.09
cellular process	A0A445C479	887	T	1.539	0.00494131	Up	Protein argonaute 4A(predicted) OS=Arachis hypogaea OX=3818 GN=Ahy_A07g031552 PE=3 SV=1	Ahy_A07g031552	0.981	SETSSSHGGLTAAGAVPVPQLPK	5	T11	1.09388e-07	7	2351.07	0.883	0.684	0.745	1.175	1.232	1.151
cellular process	A0A445CT40	80	T	1.756	0.0159451	Up	Calcium load-activated calcium channel OS=Arachis hypogaea OX=3818 GN=Ahy_A06g029322 PE=3 SV=1	Ahy_A06g029322	1	IDRVETSLK	6	T6	0.00469866	6	1140.57	0.753	0.668	0.743	1.617	1.097	1.087
cellular process	A0A445D2T1	244	S	2.18	0.0158931	Up	Golgin candidate 1-like protein(predicted) OS=Arachis hypogaea OX=3818 GN=Ahy_A05g023250 PE=4 SV=1	Ahy_A05g023250	1	TEISPQK	9	S4	0.00859971	9	882.397	0.651	0.633	0.625	1.93	1.163	1.068
cellular process	A0A445D2T1	651	S	2.039	0.0300376	Up	Golgin candidate 1-like protein(predicted) OS=Arachis hypogaea OX=3818 GN=Ahy_A05g023250 PE=4 SV=1	Ahy_A05g023250	1	RASTSWEDETEIK	5	S3	8.00416e-08	5	1631.69	0.706	0.619	0.679	1.885	0.944	1.258
cellular process	A0A445B322	182	S	1.653	0.0294415	Up	V-SNARE domain-containing protein OS=Arachis hypogaea OX=3818 GN=Ahy_A10g047610 PE=3 SV=1	Ahy_A10g047610	1	QSLLHAHNTLHGVDDNIGKSK	9	S20	0.0175823	9	2364.15	0.859	0.744	0.652	1.554	1.155	1.018
cellular process	A0A445C7A0	50	S	1.767	0.0487049	Up	Protein TIC110, chloroplastic isoform A(predicted) OS=Arachis hypogaea OX=3818 GN=Ahy_A07g032664 PE=4 SV=1	Ahy_A07g032664	0.996	TSSSSSPPPPSKPQR	3	S6	0.000270769	4	1619.74	0.934	0.692	0.559	1.605	1.267	0.989
cellular process	A0A445DND4	64	S	2.847	0.000240016	Up	C2 NT-type domain-containing protein OS=Arachis hypogaea OX=3818 GN=Ahy_A03g010753 PE=3 SV=1	Ahy_A03g010753	1	RLSLSPWR	7	S3	0.0640678	7	1174.52	0.627	0.47	0.521	1.519	1.529	1.559
cellular process	A0A445DND4	375	S	1.678	0.00713015	Up	C2 NT-type domain-containing protein OS=Arachis hypogaea OX=3818 GN=Ahy_A03g010753 PE=3 SV=1	Ahy_A03g010753	1	GVEVQEKEEDGGESEKPLPVK	2	S14	1.18576e-06	2	2363.1	0.702	0.791	0.781	1.519	1.144	1.153
cellular process	A0A445DND4	85	S	2.041	0.0332651	Up	C2 NT-type domain-containing protein OS=Arachis hypogaea OX=3818 GN=Ahy_A03g010753 PE=3 SV=1	Ahy_A03g010753	1	APPTTQSPGETR	5	S7	8.55487e-05	5	1321.58	0.906	0.489	0.632	1.789	1.182	1.166
cellular process	A0A445ARV9	316	T	2.473	0.00114271	Up	Protein kinase domain-containing protein OS=Arachis hypogaea OX=3818 GN=Ahy_A01g003036 PE=3 SV=1	Ahy_A01g003036	0.991	ASDVGQTGTGSLDDEDDEVDVSGDFEHV	4	T9	3.83636e-09	6	2975.16	0.596	0.661	0.567	1.414		1.593
cellular process	A0A445ARV9	155	S	2.75	0.0222959	Up	Protein kinase domain-containing protein OS=Arachis hypogaea OX=3818 GN=Ahy_A01g003036 PE=3 SV=1	Ahy_A01g003036	1	SALLHSQPK	13	S6	0.000179515	8	1060.52	0.73	0.631	0.52	2.151		1.298
cellular process	A0A445C6Y4	641	S	1.695	0.0208146	Up	E1 ubiquitin-activating enzyme OS=Arachis hypogaea OX=3818 GN=Ahy_A07g032472 PE=3 SV=1	Ahy_A07g032472	1	LTVTDDDVIEKSNLSR	6	S12	5.30479e-07	6	1884.9	0.803	0.581	0.82	1.432	1.048	1.256
cellular process	A0A445E7J6	8	S	1.607	0.00436402	Up	UBC core domain-containing protein OS=Arachis hypogaea OX=3818 GN=Ahy_A02g005656 PE=4 SV=1	Ahy_A02g005656	0.998	MTLGSAGSSVVVPR	6	S8	3.82853e-06	34	1309.65	0.867	0.687	0.746	1.347	1.18	1.169
cellular process	A0A444WVK7	364	S	2.032	0.0466831	Up	PCI domain-containing protein OS=Arachis hypogaea OX=3818 GN=Ahy_Scaffold1g107375 PE=3 SV=1	Ahy_Scaffold1g107375	1	LDSWTGK	6	S3	0.00974486	6	886.371	0.813	0.582	0.609	1.917	1.233	0.922
cellular process	A0A445CIZ1	65	S	1.923	0.0268087	Up	t-SNARE coiled-coil homology domain-containing protein OS=Arachis hypogaea OX=3818 GN=Ahy_A06g025882 PE=4 SV=1	Ahy_A06g025882	1	GKASAVAINAEIR	13	S4	7.90207e-08	13	1379.7	0.747	0.638	0.698	1.833	1.132	1.04
cellular process	A0A445BVK3	81	T	1.643	0.0219986	Up	Ras domain-containing protein(predicted) OS=Arachis hypogaea OX=3818 GN=Ahy_A08g039201 PE=4 SV=1	Ahy_A08g039201	1	TITTAYYR	8	T3	0.022281	8	1068.48	0.811	0.719	0.761	1.575	1.165	1.024
cellular process	A0A445D098	90	S	2.114	0.00434674	Up	Guanine nucleotide exchange factor SPIKE 1(predicted) OS=Arachis hypogaea OX=3818 GN=Ahy_A05g022282 PE=3 SV=1	Ahy_A05g022282	1	GEDISEDDVPSTSGR	9	S5	9.08029e-06	9	1643.64	0.688	0.678	0.618	1.737	1.306	1.151
cellular process	A0A445D098	1057	S	1.766	0.0155448	Up	Guanine nucleotide exchange factor SPIKE 1(predicted) OS=Arachis hypogaea OX=3818 GN=Ahy_A05g022282 PE=3 SV=1	Ahy_A05g022282	1	NPVGEAPASPK	22	S9	6.04798e-05	22	1146.52	0.717	0.63	0.88	1.588	1.18	1.165
cellular process	A0A445D098	1085	T	1.748	0.0224504	Up	Guanine nucleotide exchange factor SPIKE 1(predicted) OS=Arachis hypogaea OX=3818 GN=Ahy_A05g022282 PE=3 SV=1	Ahy_A05g022282	1	QEVRPQGTPDNGYLWQR	29	T8	0.000338156	9	2123.97	0.791	0.594	0.855	1.565	1.273	1.078
cellular process	A0A445D098	1097	S	1.617	0.00664144	Up	Guanine nucleotide exchange factor SPIKE 1(predicted) OS=Arachis hypogaea OX=3818 GN=Ahy_A05g022282 PE=3 SV=1	Ahy_A05g022282	1	VNSQLSSPSQPYSLR	7	S3	6.07366e-05	18	1742.81	0.806	0.676	0.862	1.386	1.272	1.132
cellular process	A0A444XUP6	158	T	1.635	0.0409738	Up	Vesicle-associated membrane protein 72(predicted) OS=Arachis hypogaea OX=3818 GN=Ahy_B09g099785 PE=3 SV=1	Ahy_B09g099785	1	AQITEVK	6	T4	0.0599649	6	868.418	0.765	0.614	0.87	1.499	1.216	0.963
cellular process	A0A444X9B6	15	S	2.168	0.0343168	Up	Allene-oxide cyclase OS=Arachis hypogaea OX=3818 GN=Ahy_B10g105960 PE=3 SV=1	Ahy_B10g105960	1	TLSSFSLK	2	S4	0.00859971	2	962.459	0.812	0.487	0.704	2.025	1.173	1.144
cellular process	A0A445BS41	867	S	1.77	0.0466677	Up	Putative WEB family protein(predicted) OS=Arachis hypogaea OX=3818 GN=Ahy_A08g037902 PE=3 SV=1	Ahy_A08g037902	1	ASESGQGGVNQTKSPR	16	S14	9.39608e-06	7	1682.75	0.678	0.962	0.677	1.534		1.2
cellular process	A0A445BS41	240	S	2.117	0.0449985	Up	Putative WEB family protein(predicted) OS=Arachis hypogaea OX=3818 GN=Ahy_A08g037902 PE=3 SV=1	Ahy_A08g037902	1	DLQNDHSELDSPEINDAHVTR	13	S11	6.35284e-08	5	2485.06	0.638	0.974	0.616	1.836		1.308
[truncated: 610 more rows]

## Sheet: Down Classification
GO Terms Level 1	GO Terms Level 2	Number of proteins	Related proteins
[truncated: 21 more rows]

[truncated: 1 more sheets: Down list]
