# Supplementary material for: Deciphering the Proteome and Phosphoproteome of Peanut (Arachis hypogaea L.) Pegs Penetrating into the Soil
Source: Int J Mol Sci. 2025 Jan 14;26(2):634. doi: 10.3390/ijms26020634 (PMC11765555; doi:10.3390/ijms26020634)
Supplement: Supplementary file 1 [file ijms-26-00634-s001.zip › Supplementary Table S7.xlsx]

## Sheet: Sheet 1
Protein accession	Position	Amino acid	pro_postion	regulated type	Protein description	Gene name	Localization probability	Modified sequence	Modified PSMs	Modifications	Qvality PEP	PSMs	Theo MH+ [Da]	AP1	AP2	AP3	UP1	UP2	UP3	UP/AP Ratio	log2(UP/AP Ratio)	UP/AP P value	Subcellular localization	KEGG KO No.	KEGG Gene	KEGG pathway	Biological Process	Cellular Component	Molecular Function	Pfam ID	Domain description	COG/KOG category	COG/KOG NO.	COG/KOG description
A0A444ZZB3	35	S	A0A444ZZB3_S35	Down	Reticulon-like protein OS=Arachis hypogaea OX=3818 GN=Ahy_B03g064283 PE=4 SV=1	Ahy_B03g064283	1	IHDHDDSSSSSDSDNEK	55	S13	1.87414e-06	6	1954.69	1.966	1.332	1.039	0.288	0.324		0.212	-2.23786	0.00830802	plasma membrane	K20721	RTN1; reticulon-1		GO:0006996 organelle organization; GO:0007029 endoplasmic reticulum organization; GO:0009987 cellular process; GO:0010256 endomembrane system organization; GO:0016043 cellular component organization; GO:0071786 endoplasmic reticulum tubular network organization; GO:0071840 cellular component organization or biogenesis;	GO:0005622 intracellular; GO:0005623 cell; GO:0005737 cytoplasm; GO:0005773 vacuole; GO:0005783 endoplasmic reticulum; GO:0005789 endoplasmic reticulum membrane; GO:0005794 Golgi apparatus; GO:0005886 plasma membrane; GO:0005911 cell-cell junction; GO:0009506 plasmodesma; GO:0012505 endomembrane system; GO:0016020 membrane; GO:0016021 integral component of membrane; GO:0030054 cell junction; GO:0…				U	KOG1792	Reticulon
A0A445B866	179	S	A0A445B866_S179	Down	Abhydrolase_3 domain-containing protein OS=Arachis hypogaea OX=3818 GN=Ahy_A10g049905 PE=4 SV=1	Ahy_A10g049905	1	DGGVELLHSPPVFYPPSDVK	5	S9	2.84491e-10	5	2233.06	3.402	2.699		0.704		0.671	0.225	-2.152	0.00628808	nucleus				GO:0008152 metabolic process; GO:0009056 catabolic process;	GO:0005622 intracellular; GO:0005623 cell; GO:0005737 cytoplasm; GO:0005829 cytosol;	GO:0003824 catalytic activity; GO:0016787 hydrolase activity; GO:0016788 hydrolase activity, acting on ester bonds; GO:0052689 carboxylic ester hydrolase activity;	PF07859	alpha/beta hydrolase fold	V	KOG1515	Arylacetamide deacetylase
A0A444WNZ2	54	S	A0A444WNZ2_S54	Down	Brix domain-containing protein OS=Arachis hypogaea OX=3818 GN=Ahy_Scaffold8g108416 PE=3 SV=1	Ahy_Scaffold8g108416	1	DVELDDSPIFR	6	S7	0.000248544	6	1385.6	3.209	2.553	2.717	0.783	0.684	0.636	0.248	-2.01159	0.000108445	nucleus	K14820	BRX1, BRIX1; ribosome biogenesis protein BRX1		GO:0000027 ribosomal large subunit assembly; GO:0006139 nucleobase-containing compound metabolic process; GO:0006364 rRNA processing; GO:0006396 RNA processing; GO:0006725 cellular aromatic compound metabolic process; GO:0006807 nitrogen compound metabolic process; GO:0006996 organelle organization; GO:0008152 metabolic process; GO:0009987 cellular process; GO:0010467 gene expression; GO:0016043 …	GO:0005622 intracellular; GO:0005623 cell; GO:0005634 nucleus; GO:0005730 nucleolus; GO:0005737 cytoplasm; GO:0005829 cytosol; GO:0031974 membrane-enclosed lumen; GO:0031981 nuclear lumen; GO:0043226 organelle; GO:0043227 membrane-bounded organelle; GO:0043228 non-membrane-bounded organelle; GO:0043229 intracellular organelle; GO:0043231 intracellular membrane-bounded organelle; GO:0043232 intrac…	GO:0003676 nucleic acid binding; GO:0003723 RNA binding; GO:0005488 binding; GO:0097159 organic cyclic compound binding; GO:1901363 heterocyclic compound binding;	PF04427	Brix domain	J	KOG2971	RNA-binding protein required for biogenesis of the ribosomal 60S subunit
A0A445E2U4	184	S	A0A445E2U4_S184	Down	Putative caffeine synthase 4 (Fragment)(predicted) OS=Arachis hypogaea OX=3818 GN=Ahy_A03g016312 PE=4 SV=1	Ahy_A03g016312	1	GAICPTSESPPGVHK	4	S9	1.38013e-05	4	1616.71	2.584	2.342	3.002	0.929	0.596	0.693	0.28	-1.8365	0.000990554	cytoskeleton	K21483	SAMT; salicylate 1-O-methyltransferase [EC:2.1.1.274]
A0A445DQQ3	1467	S	A0A445DQQ3_S1467	Down	probable phosphoinositide phosphatase SAC9(predicted) OS=Arachis hypogaea OX=3818 GN=Ahy_A03g011431 PE=4 SV=1	Ahy_A03g011431	1	RASFGGSTESEPCLHAK	3	S3	1.71585e-05	3	1913.82		1.308	2.68	0.787	0.523	0.386	0.284	-1.81604	0.0462076	nucleus				GO:0006464 cellular protein modification process; GO:0006468 protein phosphorylation; GO:0006793 phosphorus metabolic process; GO:0006796 phosphate-containing compound metabolic process; GO:0006807 nitrogen compound metabolic process; GO:0006950 response to stress; GO:0006952 defense response; GO:0008152 metabolic process; GO:0009605 response to external stimulus; GO:0009607 response to biotic st…	GO:0005623 cell; GO:0005886 plasma membrane; GO:0005911 cell-cell junction; GO:0009506 plasmodesma; GO:0016020 membrane; GO:0030054 cell junction; GO:0055044 symplast; GO:0071944 cell periphery;	GO:0003824 catalytic activity; GO:0004672 protein kinase activity; GO:0005102 signaling receptor binding; GO:0005488 binding; GO:0005515 protein binding; GO:0016301 kinase activity; GO:0016740 transferase activity; GO:0016772 transferase activity, transferring phosphorus-containing groups; GO:0016773 phosphotransferase activity, alcohol group as acceptor; GO:0033612 receptor serine/threonine kina…	PF00397	WW domain	I	KOG1888	Putative phosphoinositide phosphatase
A0A444YX55	32	S	A0A444YX55_S32	Down	BZIP domain-containing protein OS=Arachis hypogaea OX=3818 GN=Ahy_B05g073841 PE=4 SV=1	Ahy_B05g073841	1	RSHSDTSFR	4	S4	0.000123863	4	1172.48	1.763	2.072	3.282	0.691	0.873	0.73	0.322	-1.63487	0.00521779	nucleus	K20557	VIP1; transcription factor VIP1	map04016 MAPK signaling pathway - plant	GO:0006355 regulation of transcription, DNA-templated; GO:0006810 transport; GO:0006811 ion transport; GO:0006820 anion transport; GO:0006913 nucleocytoplasmic transport; GO:0006950 response to stress; GO:0006970 response to osmotic stress; GO:0007154 cell communication; GO:0007165 signal transduction; GO:0007231 osmosensory signaling pathway; GO:0008272 sulfate transport; GO:0009267 cellular res…	GO:0005622 intracellular; GO:0005623 cell; GO:0005634 nucleus; GO:0005737 cytoplasm; GO:0005829 cytosol; GO:0043226 organelle; GO:0043227 membrane-bounded organelle; GO:0043229 intracellular organelle; GO:0043231 intracellular membrane-bounded organelle;	GO:0003676 nucleic acid binding; GO:0003677 DNA binding; GO:0003682 chromatin binding; GO:0003700 DNA-binding transcription factor activity; GO:0005488 binding; GO:0005515 protein binding; GO:0019899 enzyme binding; GO:0019900 kinase binding; GO:0019901 protein kinase binding; GO:0043565 sequence-specific DNA binding; GO:0043621 protein self-association; GO:0051019 mitogen-activated protein kinas…
A0A444X0C6	345	S	A0A444X0C6_S345	Down	T-complex protein 1 subunit epsilon(predicted) OS=Arachis hypogaea OX=3818 GN=Ahy_B10g101769 PE=3 SV=1	Ahy_B10g101769	1	FQELSPEK	8	S5	0.00782474	8	1057.46	1.437	1.868	1.346	0.695	0.487	0.438	0.348	-1.52284	0.00345124	plasma membrane	K09497	CCT5; T-complex protein 1 subunit epsilon		GO:0006457 protein folding; GO:0006458 'de novo' protein folding; GO:0009987 cellular process; GO:0061077 chaperone-mediated protein folding;	GO:0005622 intracellular; GO:0005623 cell; GO:0005737 cytoplasm; GO:0005829 cytosol; GO:0005832 chaperonin-containing T-complex; GO:0005886 plasma membrane; GO:0005911 cell-cell junction; GO:0009506 plasmodesma; GO:0016020 membrane; GO:0030054 cell junction; GO:0032991 protein-containing complex; GO:0055044 symplast; GO:0071944 cell periphery; GO:0101031 chaperone complex;	GO:0005488 binding; GO:0005515 protein binding; GO:0044183 protein folding chaperone; GO:0051082 unfolded protein binding;			O	KOG0357	Chaperonin complex component, TCP-1 epsilon subunit (CCT5)
A0A444ZGE9	212	S	A0A444ZGE9_S212	Down	Plasma membrane-associated cation-binding protein 1(predicted) OS=Arachis hypogaea OX=3818 GN=Ahy_B04g070361 PE=4 SV=1	Ahy_B04g070361	1	SAEEVAKEEEKPAEAAAATTSAEK	7	S21	4.21729e-10	12	2527.14	1.481	1.353	1.523	0.765	0.572	0.257	0.366	-1.45008	0.0284689	nucleus				GO:0000226 microtubule cytoskeleton organization; GO:0001101 response to acid chemical; GO:0001558 regulation of cell growth; GO:0002237 response to molecule of bacterial origin; GO:0006464 cellular protein modification process; GO:0006497 protein lipidation; GO:0006498 N-terminal protein lipidation; GO:0006499 N-terminal protein myristoylation; GO:0006807 nitrogen compound metabolic process; GO:…	GO:0005622 intracellular; GO:0005623 cell; GO:0005737 cytoplasm; GO:0005773 vacuole; GO:0005856 cytoskeleton; GO:0005874 microtubule; GO:0005881 cytoplasmic microtubule; GO:0005886 plasma membrane; GO:0005911 cell-cell junction; GO:0009506 plasmodesma; GO:0009507 chloroplast; GO:0009536 plastid; GO:0015630 microtubule cytoskeleton; GO:0016020 membrane; GO:0030054 cell junction; GO:0031224 intrins…	GO:0005488 binding; GO:0005507 copper ion binding; GO:0005509 calcium ion binding; GO:0005515 protein binding; GO:0005516 calmodulin binding; GO:0005543 phospholipid binding; GO:0005546 phosphatidylinositol-4,5-bisphosphate binding; GO:0005547 phosphatidylinositol-3,4,5-trisphosphate binding; GO:0008017 microtubule binding; GO:0008092 cytoskeletal protein binding; GO:0008289 lipid binding; GO:001…
A0A445C5G5	323	S	A0A445C5G5_S323	Down	Phosphoinositide phospholipase C OS=Arachis hypogaea OX=3818 GN=Ahy_A07g031892 PE=4 SV=1	Ahy_A07g031892	1	GGTIADYKDNEDEENFDGEEDLDEGDKSSHHNEASEYR	9	S29	3.67165e-15	2	4476.68	1.146	1.505	2.125	0.601	0.44	0.864	0.399	-1.32554	0.0249438	chloroplast	K05857	PLCD; phosphatidylinositol phospholipase C, delta [EC:3.1.4.11]	map00562 Inositol phosphate metabolism; map01100 Metabolic pathways; map04070 Phosphatidylinositol signaling system	GO:0000003 reproduction; GO:0003006 developmental process involved in reproduction; GO:0006950 response to stress; GO:0006952 defense response; GO:0007049 cell cycle; GO:0007275 multicellular organism development; GO:0009553 embryo sac development; GO:0009555 pollen development; GO:0009556 microsporogenesis; GO:0009605 response to external stimulus; GO:0009607 response to biotic stimulus; GO:0009…	GO:0005623 cell; GO:0005886 plasma membrane; GO:0016020 membrane; GO:0071944 cell periphery;	GO:0003824 catalytic activity; GO:0004620 phospholipase activity; GO:0004629 phospholipase C activity; GO:0008081 phosphoric diester hydrolase activity; GO:0016298 lipase activity; GO:0016787 hydrolase activity; GO:0016788 hydrolase activity, acting on ester bonds; GO:0042578 phosphoric ester hydrolase activity;	PF09279; PF00168	Phosphoinositide-specific phospholipase C, efhand-like; C2 domain	I	KOG0169	Phosphoinositide-specific phospholipase C
A0A444XJ67	63	S	A0A444XJ67_S63	Down	Putative root-knot resistance protein(predicted) OS=Arachis hypogaea OX=3818 GN=Ahy_B09g096211 PE=4 SV=1	Ahy_B09g096211	1	HEVPSGEEDEKKDDSALQDVNSTNK	1	S5	0.00045828	1	2851.23	1.058	1.458	1.803	0.495	0.642	0.602	0.403	-1.31115	0.00678596	cytoplasm									S	KOG1181	FOG: Low-complexity
A0A445BSY5	46	S	A0A445BSY5_S46	Down	Transcriptional corepressor SEUSS (Fragment)(predicted) OS=Arachis hypogaea OX=3818 GN=Ahy_A08g038130 PE=4 SV=1	Ahy_A08g038130	1	SNSGMLGAQGGPMPSQTSFPSLVSPR	4	S24	9.95635e-05	3	2670.21	2.155	1.319	1.36	0.681	0.862	0.427	0.408	-1.29336	0.0248551	chloroplast				GO:0000003 reproduction; GO:0001666 response to hypoxia; GO:0003006 developmental process involved in reproduction; GO:0006950 response to stress; GO:0006974 cellular response to DNA damage stimulus; GO:0006979 response to oxidative stress; GO:0007275 multicellular organism development; GO:0009605 response to external stimulus; GO:0009607 response to biotic stimulus; GO:0009617 response to bacter…		GO:0003676 nucleic acid binding; GO:0003677 DNA binding; GO:0005488 binding; GO:0005515 protein binding; GO:0046982 protein heterodimerization activity; GO:0046983 protein dimerization activity; GO:0060090 molecular adaptor activity; GO:0097159 organic cyclic compound binding; GO:1901363 heterocyclic compound binding;
A0A445D9U3	67	S	A0A445D9U3_S67	Down	No exine formation protein(predicted) OS=Arachis hypogaea OX=3818 GN=Ahy_A04g017081 PE=4 SV=1	Ahy_A04g017081	1	SIKNPSGFTHNYR	3	S1	1.67686e-06	3	1600.73	1.313		1.577	0.593		0.619	0.419	-1.25498	0.0116238	plasma membrane
A0A444ZB47	215	T	A0A444ZB47_T215	Down	V-ATPase 69 kDa subunit OS=Arachis hypogaea OX=3818 GN=Ahy_A04g021649 PE=3 SV=1	Ahy_A04g021649	1	FTMLQTWPVRTPRPVASK	8	T11	3.77972e-06	3	2195.12	1.37	1.141	1.702	0.567	0.612	0.622	0.427	-1.22769	0.00215431	chloroplast	K02145	ATPeV1A, ATP6A; V-type H+-transporting ATPase subunit A [EC:7.1.2.2]	map00190 Oxidative phosphorylation; map01100 Metabolic pathways; map04145 Phagosome	GO:0006810 transport; GO:0006811 ion transport; GO:0006812 cation transport; GO:0006950 response to stress; GO:0006970 response to osmotic stress; GO:0006996 organelle organization; GO:0007030 Golgi organization; GO:0007275 multicellular organism development; GO:0009555 pollen development; GO:0009628 response to abiotic stimulus; GO:0009651 response to salt stress; GO:0009987 cellular process; GO…	GO:0000325 plant-type vacuole; GO:0005576 extracellular region; GO:0005618 cell wall; GO:0005622 intracellular; GO:0005623 cell; GO:0005737 cytoplasm; GO:0005773 vacuole; GO:0005774 vacuolar membrane; GO:0005794 Golgi apparatus; GO:0005886 plasma membrane; GO:0005911 cell-cell junction; GO:0009506 plasmodesma; GO:0009507 chloroplast; GO:0009526 plastid envelope; GO:0009536 plastid; GO:0009941 chl…	GO:0002020 protease binding; GO:0003824 catalytic activity; GO:0005215 transporter activity; GO:0005488 binding; GO:0005515 protein binding; GO:0008324 cation transmembrane transporter activity; GO:0015075 ion transmembrane transporter activity; GO:0015077 monovalent inorganic cation transmembrane transporter activity; GO:0015078 proton transmembrane transporter activity; GO:0015318 inorganic mol…	PF02874; PF00006	ATP synthase alpha/beta family, beta-barrel domain; ATP synthase alpha/beta family, nucleotide-binding domain	C	KOG1352	Vacuolar H+-ATPase V1 sector, subunit A
A0A445BG82	173	S	A0A445BG82_S173	Down	ABC transporter domain-containing protein OS=Arachis hypogaea OX=3818 GN=Ahy_A09g042531 PE=4 SV=1	Ahy_A09g042531	1	LSHGLSGGEHR	2	S6	0.0198817	2	1229.54	1.836	1.401	1.578	0.899	0.831	0.488	0.461	-1.11716	0.0178959	plasma membrane				GO:0006810 transport; GO:0051179 localization; GO:0051234 establishment of localization; GO:0055085 transmembrane transport;	GO:0005623 cell; GO:0005886 plasma membrane; GO:0016020 membrane; GO:0016021 integral component of membrane; GO:0031224 intrinsic component of membrane; GO:0071944 cell periphery;	GO:0003824 catalytic activity; GO:0005215 transporter activity; GO:0015399 primary active transmembrane transporter activity; GO:0016462 pyrophosphatase activity; GO:0016787 hydrolase activity; GO:0016817 hydrolase activity, acting on acid anhydrides; GO:0016818 hydrolase activity, acting on acid anhydrides, in phosphorus-containing anhydrides; GO:0016887 ATPase activity; GO:0017111 nucleoside-tr…	PF00005	ABC transporter	Q	KOG0061	Transporter, ABC superfamily (Breast cancer resistance protein)
A0A445BMH6	291	S	A0A445BMH6_S291	Down	Lipoxygenase OS=Arachis hypogaea OX=3818 GN=Ahy_A09g045482 PE=3 SV=1	Ahy_A09g045482	0.996	SASQNVIPQLQSALPLVGK	5	S3	2.55127e-05	6	2030.07		1.784	1.185	0.529	0.715	0.807	0.461	-1.11716	0.0406575	cytoplasm	K15718	LOX1_5; linoleate 9S-lipoxygenase [EC:1.13.11.58]	map00591 Linoleic acid metabolism		GO:0005622 intracellular; GO:0005623 cell; GO:0005737 cytoplasm;		PF01477; PF00305	PLAT/LH2 domain; Lipoxygenase
A0A445AGT6	572	S	A0A445AGT6_S572	Down	Putative TPR repeat-containing protein(predicted) OS=Arachis hypogaea OX=3818 GN=Ahy_B02g059439 PE=4 SV=1	Ahy_B02g059439	0.997	KEMSEHDVPVSYSGSGVPEK	6	S15	1.43233e-07	12	2257.97	2.026	1.058	1.375	0.614	0.961	0.514	0.468	-1.09542	0.0459564	chloroplast					GO:0005622 intracellular; GO:0005623 cell; GO:0005737 cytoplasm; GO:0005768 endosome; GO:0005794 Golgi apparatus; GO:0005802 trans-Golgi network; GO:0005886 plasma membrane; GO:0005911 cell-cell junction; GO:0009506 plasmodesma; GO:0012505 endomembrane system; GO:0016020 membrane; GO:0030054 cell junction; GO:0031410 cytoplasmic vesicle; GO:0031982 vesicle; GO:0031984 organelle subcompartment; GO…				S	KOG1124	FOG: TPR repeat
A0A444X8I7	250	S	A0A444X8I7_S250	Down	Glycogen debranching enzyme(predicted) OS=Arachis hypogaea OX=3818 GN=Ahy_B10g105632 PE=3 SV=1	Ahy_B10g105632	0.997	LKSKSDAPQSQR	1	S3	0.00969613	1	1424.69	1.415	1.495	1.304	0.763	0.811	0.445	0.479	-1.0619	0.0169158	chloroplast	K21989	TMEM63; calcium permeable stress-gated cation channel							S	KOG1134	Uncharacterized conserved protein
A0A445D2W2	18	S	A0A445D2W2_S18	Down	Malic enzyme OS=Arachis hypogaea OX=3818 GN=Ahy_A05g023259 PE=3 SV=1	Ahy_A05g023259	1	ALREGESVLDLSPR	6	S12	2.99968e-05	6	1621.79	1.517	1.187	1.296	0.702	0.755	0.558	0.504	-0.988504	0.00403515	chloroplast	K00029	E1.1.1.40, maeB; malate dehydrogenase (oxaloacetate-decarboxylating)(NADP+) [EC:1.1.1.40]	map00620 Pyruvate metabolism; map00710 Carbon fixation in photosynthetic organisms; map01100 Metabolic pathways; map01200 Carbon metabolism	GO:0006082 organic acid metabolic process; GO:0006090 pyruvate metabolic process; GO:0006108 malate metabolic process; GO:0008152 metabolic process; GO:0009987 cellular process; GO:0016043 cellular component organization; GO:0019752 carboxylic acid metabolic process; GO:0022607 cellular component assembly; GO:0032787 monocarboxylic acid metabolic process; GO:0043436 oxoacid metabolic process; GO:…	GO:0005622 intracellular; GO:0005623 cell; GO:0005737 cytoplasm; GO:0005829 cytosol; GO:0009507 chloroplast; GO:0009536 plastid; GO:0043226 organelle; GO:0043227 membrane-bounded organelle; GO:0043229 intracellular organelle; GO:0043231 intracellular membrane-bounded organelle;	GO:0003824 catalytic activity; GO:0004470 malic enzyme activity; GO:0004473 malate dehydrogenase (decarboxylating) (NADP+) activity; GO:0016491 oxidoreductase activity; GO:0016614 oxidoreductase activity, acting on CH-OH group of donors; GO:0016615 malate dehydrogenase activity; GO:0016616 oxidoreductase activity, acting on the CH-OH group of donors, NAD or NADP as acceptor;	PF00390; PF03949	Malic enzyme, N-terminal domain; Malic enzyme, NAD binding domain	C	KOG1257	NADP+-dependent malic enzyme
A0A444XW20	394	S	A0A444XW20_S394	Down	Aldo_ket_red domain-containing protein OS=Arachis hypogaea OX=3818 GN=Ahy_B09g100165 PE=4 SV=1	Ahy_B09g100165	1	EQSTEPISPVTPPKPQPR	6	S8	7.47003e-07	6	2068.01	1.306	1.344	1.326	0.746	0.662	0.595	0.504	-0.988504	0.000469201	chloroplast							PF00248	Aldo/keto reductase family	C	KOG1575	Voltage-gated shaker-like K+ channel, subunit beta/KCNAB
A0A445C368	668	S	A0A445C368_S668	Down	Putative hemolysin(predicted) OS=Arachis hypogaea OX=3818 GN=Ahy_A07g031213 PE=4 SV=1	Ahy_A07g031213	1	RPQHEISSEYIDDQENSDRD	8	S17	4.52572e-14	7	2513.02	1.558	1.31	1.011	0.854	0.588	0.526	0.507	-0.979942	0.0238067	plasma membrane					GO:0005622 intracellular; GO:0005623 cell; GO:0005737 cytoplasm; GO:0009507 chloroplast; GO:0009526 plastid envelope; GO:0009536 plastid; GO:0009941 chloroplast envelope; GO:0031967 organelle envelope; GO:0031975 envelope; GO:0043226 organelle; GO:0043227 membrane-bounded organelle; GO:0043229 intracellular organelle; GO:0043231 intracellular membrane-bounded organelle;		PF01595; PF00571; PF03471	Domain of unknown function DUF21; CBS domain; Transporter associated domain	S	KOG2118	Predicted membrane protein, contains two CBS domains
A0A445B271	956	S	A0A445B271_S956	Down	Endo-1,3(4)-beta-glucanase OS=Arachis hypogaea OX=3818 GN=Ahy_A10g047304 PE=3 SV=1	Ahy_A10g047304	1	GHSLSDYDGSQR	11	S5	3.01248e-05	11	1401.54	1.716	1.605	1.131	0.752	0.835	0.756	0.526	-0.926865	0.00937023	Golgi apparatus	K01180	E3.2.1.6; endo-1,3(4)-beta-glucanase [EC:3.2.1.6]					PF03639	Glycosyl hydrolase family 81	G	KOG2254	Predicted endo-1,3-beta-glucanase
A0A445DHT1	948	T	A0A445DHT1_T948	Down	Plasma membrane ATPase OS=Arachis hypogaea OX=3818 GN=Ahy_A04g020463 PE=3 SV=1	Ahy_A04g020463	1	GLDIDTIQQHYTV	10	T6	0.0445635	6	1662.68	1.472	1.191	1.36	0.955	0.519	0.751	0.553	-0.854649	0.0300403	plasma membrane	K01535	PMA1, PMA2; H+-transporting ATPase [EC:7.1.2.1]	map00190 Oxidative phosphorylation; map01100 Metabolic pathways	GO:0001101 response to acid chemical; GO:0006810 transport; GO:0006811 ion transport; GO:0006812 cation transport; GO:0006950 response to stress; GO:0009414 response to water deprivation; GO:0009415 response to water; GO:0009628 response to abiotic stimulus; GO:0009719 response to endogenous stimulus; GO:0009725 response to hormone; GO:0009737 response to abscisic acid; GO:0009987 cellular proces…	GO:0005622 intracellular; GO:0005623 cell; GO:0005634 nucleus; GO:0005737 cytoplasm; GO:0005773 vacuole; GO:0005794 Golgi apparatus; GO:0005886 plasma membrane; GO:0005911 cell-cell junction; GO:0009506 plasmodesma; GO:0012505 endomembrane system; GO:0016020 membrane; GO:0016021 integral component of membrane; GO:0030054 cell junction; GO:0031224 intrinsic component of membrane; GO:0043226 organe…	GO:0000287 magnesium ion binding; GO:0003824 catalytic activity; GO:0005215 transporter activity; GO:0005488 binding; GO:0008324 cation transmembrane transporter activity; GO:0008553 proton-exporting ATPase activity, phosphorylative mechanism; GO:0015075 ion transmembrane transporter activity; GO:0015077 monovalent inorganic cation transmembrane transporter activity; GO:0015078 proton transmembra…	PF00690; PF00702	Cation transporter/ATPase, N-terminus; haloacid dehalogenase-like hydrolase	P	KOG0205	Plasma membrane H+-transporting ATPase
A0A444XJ67	52	S	A0A444XJ67_S52	Down	Putative root-knot resistance protein(predicted) OS=Arachis hypogaea OX=3818 GN=Ahy_B09g096211 PE=4 SV=1	Ahy_B09g096211	1	SIDLEEEKPNDSPADAK	6	S12	3.73503e-07	6	1937.84	1.333	1.195	1.3	0.983	0.618	0.565	0.566	-0.821126	0.0265856	cytoplasm									S	KOG1181	FOG: Low-complexity
A0A445CIW5	439	S	A0A445CIW5_S439	Down	WD_REPEATS_REGION domain-containing protein OS=Arachis hypogaea OX=3818 GN=Ahy_A06g025861 PE=4 SV=1	Ahy_A06g025861	0.996	RPPGGSPTYSTGSQSSHWDSVVPLGTLQPAPSMR	5	S6	1.35483e-07	3	3617.68	1.272	1.207	1.422	0.537	0.885	0.795	0.568	-0.816037	0.0214043	nucleus				GO:0006355 regulation of transcription, DNA-templated; GO:0007154 cell communication; GO:0007584 response to nutrient; GO:0009605 response to external stimulus; GO:0009889 regulation of biosynthetic process; GO:0009890 negative regulation of biosynthetic process; GO:0009892 negative regulation of metabolic process; GO:0009987 cellular process; GO:0009991 response to extracellular stimulus; GO:001…					S	KOG2394	WD40 protein DMR-N9
A0A444ZZW2	1119	S	A0A444ZZW2_S1119	Down	SH3 domain-containing protein OS=Arachis hypogaea OX=3818 GN=Ahy_B03g064569 PE=4 SV=1	Ahy_B03g064569	1	YESFENPLAGSGSQSFGSPDDER	21	S18	5.97375e-13	27	2556.02	1.385	1.188	1.301	0.747	0.903	0.6	0.581	-0.78339	0.0117053	nucleus
A0A445B271	949	S	A0A445B271_S949	Down	Endo-1,3(4)-beta-glucanase OS=Arachis hypogaea OX=3818 GN=Ahy_A10g047304 PE=3 SV=1	Ahy_A10g047304	1	SYSEKGHSLSDYDGSQR	11	S3	8.61271e-09	6	1995.81	1.422	1.56	1.2	0.964	0.851	0.619	0.582	-0.780909	0.0223934	Golgi apparatus	K01180	E3.2.1.6; endo-1,3(4)-beta-glucanase [EC:3.2.1.6]					PF03639	Glycosyl hydrolase family 81	G	KOG2254	Predicted endo-1,3-beta-glucanase
A0A444ZSZ3	150	S	A0A444ZSZ3_S150	Down	3'(2'),5'-bisphosphate nucleotidase OS=Arachis hypogaea OX=3818 GN=Ahy_B03g062042 PE=3 SV=1	Ahy_B03g062042	1	KESGQETLKR	1	S3	0.0399286	1	1255.6	1.304		1.258	0.807	0.711		0.593	-0.753896	0.0153444	chloroplast	K15422	SAL; 3'(2'), 5'-bisphosphate nucleotidase / inositol polyphosphate 1-phosphatase [EC:3.1.3.7 3.1.3.57]	map00562 Inositol phosphate metabolism; map00920 Sulfur metabolism; map01100 Metabolic pathways; map04070 Phosphatidylinositol signaling system	GO:0006793 phosphorus metabolic process; GO:0006796 phosphate-containing compound metabolic process; GO:0008152 metabolic process; GO:0009987 cellular process; GO:0016311 dephosphorylation; GO:0044237 cellular metabolic process;		GO:0003824 catalytic activity; GO:0008252 nucleotidase activity; GO:0008441 3'(2'),5'-bisphosphate nucleotidase activity; GO:0016312 inositol bisphosphate phosphatase activity; GO:0016787 hydrolase activity; GO:0016788 hydrolase activity, acting on ester bonds; GO:0016791 phosphatase activity; GO:0042578 phosphoric ester hydrolase activity; GO:0052745 inositol phosphate phosphatase activity;			FP	KOG1528	Salt-sensitive 3'-phosphoadenosine-5'-phosphatase HAL2/SAL1
A0A445AV19	942	T	A0A445AV19_T942	Down	Plasma membrane ATPase OS=Arachis hypogaea OX=3818 GN=Ahy_B01g055062 PE=3 SV=1	Ahy_B01g055062	1	GLDIDTIQQHYTV	10	T6	0.0445635	6	1662.68	1.251	1.332	1.258	0.908	0.661	0.711	0.594	-0.751465	0.00565642	plasma membrane	K01535	PMA1, PMA2; H+-transporting ATPase [EC:7.1.2.1]	map00190 Oxidative phosphorylation; map01100 Metabolic pathways	GO:0001101 response to acid chemical; GO:0006810 transport; GO:0006811 ion transport; GO:0006812 cation transport; GO:0006950 response to stress; GO:0009414 response to water deprivation; GO:0009415 response to water; GO:0009628 response to abiotic stimulus; GO:0009719 response to endogenous stimulus; GO:0009725 response to hormone; GO:0009737 response to abscisic acid; GO:0009987 cellular proces…	GO:0005622 intracellular; GO:0005623 cell; GO:0005634 nucleus; GO:0005737 cytoplasm; GO:0005773 vacuole; GO:0005794 Golgi apparatus; GO:0005886 plasma membrane; GO:0005911 cell-cell junction; GO:0009506 plasmodesma; GO:0012505 endomembrane system; GO:0016020 membrane; GO:0016021 integral component of membrane; GO:0030054 cell junction; GO:0031224 intrinsic component of membrane; GO:0043226 organe…	GO:0000287 magnesium ion binding; GO:0003824 catalytic activity; GO:0005215 transporter activity; GO:0005488 binding; GO:0008324 cation transmembrane transporter activity; GO:0008553 proton-exporting ATPase activity, phosphorylative mechanism; GO:0015075 ion transmembrane transporter activity; GO:0015077 monovalent inorganic cation transmembrane transporter activity; GO:0015078 proton transmembra…	PF00690; PF00702	Cation transporter/ATPase, N-terminus; haloacid dehalogenase-like hydrolase	P	KOG0205	Plasma membrane H+-transporting ATPase
A0A445BZ74	88	S	A0A445BZ74_S88	Down	protein PAT1 homolog(predicted) OS=Arachis hypogaea OX=3818 GN=Ahy_A08g040230 PE=4 SV=1	Ahy_A08g040230	0.989	STSEVDDLTTTFSK	1	S3	0.00415471	1	1610.68	1.369	1.539	1.066	0.755	0.701	0.914	0.596	-0.746616	0.0188242	nucleus	K12617	PATL1, PAT1; DNA topoisomerase 2-associated protein PAT1	map03018 RNA degradation	GO:0000288 nuclear-transcribed mRNA catabolic process, deadenylation-dependent decay; GO:0000290 deadenylation-dependent decapping of nuclear-transcribed mRNA; GO:0000956 nuclear-transcribed mRNA catabolic process; GO:0002376 immune system process; GO:0006139 nucleobase-containing compound metabolic process; GO:0006401 RNA catabolic process; GO:0006402 mRNA catabolic process; GO:0006725 cellular …	GO:0000932 P-body; GO:0005622 intracellular; GO:0005623 cell; GO:0005737 cytoplasm; GO:0032991 protein-containing complex; GO:0035770 ribonucleoprotein granule; GO:0036464 cytoplasmic ribonucleoprotein granule; GO:0043226 organelle; GO:0043228 non-membrane-bounded organelle; GO:0043229 intracellular organelle; GO:0043232 intracellular non-membrane-bounded organelle; GO:1990904 ribonucleoprotein c…	GO:0003676 nucleic acid binding; GO:0003723 RNA binding; GO:0003729 mRNA binding; GO:0005488 binding; GO:0097159 organic cyclic compound binding; GO:1901363 heterocyclic compound binding;
A0A444YGA0	190	S	A0A444YGA0_S190	Down	HVA22-like protein OS=Arachis hypogaea OX=3818 GN=Ahy_B06g079830 PE=3 SV=1	Ahy_B06g079830	0.983	QPNSPAELQVEEPPSPASSTTSSQLQK	6	S19	6.86879e-10	6	2997.31	1.209	1.185	1.29	0.748	0.808	0.741	0.624	-0.680382	0.000229054	chloroplast	K17338	REEP1_2_3_4; receptor expression-enhancing protein 1/2/3/4							V	KOG1726	HVA22/DP1 gene product-related proteins
A0A444XJ67	26	S	A0A444XJ67_S26	Down	Putative root-knot resistance protein(predicted) OS=Arachis hypogaea OX=3818 GN=Ahy_B09g096211 PE=4 SV=1	Ahy_B09g096211	1	TDDAQGEEASPPSKTEVEAEAIDK	6	S10	2.42835e-10	6	2597.11	1.139	1.338	1.221	0.942	0.661	0.715	0.627	-0.673463	0.0152072	cytoplasm									S	KOG1181	FOG: Low-complexity
A0A445BDY1	499	S	A0A445BDY1_S499	Down	Protease 2(predicted) OS=Arachis hypogaea OX=3818 GN=Ahy_A09g041845 PE=3 SV=1	Ahy_A09g041845	1	KIDPVLGSFDSTHYVTER	6	S8	4.63603e-11	6	2144.01	1.235	1.264	1.225	0.847	0.704	0.787	0.628	-0.671164	0.00101301	chloroplast	K01354	ptrB; oligopeptidase B [EC:3.4.21.83]					PF02897; PF00326	Prolyl oligopeptidase, N-terminal beta-propeller domain; Prolyl oligopeptidase family	O	KOG2237	Predicted serine protease
A0A445A1J4	141	T	A0A445A1J4_T141	Down	Epimerase domain-containing protein OS=Arachis hypogaea OX=3818 GN=Ahy_B03g065406 PE=3 SV=1	Ahy_B03g065406	1	TPEVVVDETWFSDPDFCR	3	T1	7.63306e-05	3	2278.94	1.24	1.157	1.387	0.713	0.938	0.738	0.631	-0.664288	0.0100712	chloroplast									V	KOG1502	Flavonol reductase/cinnamoyl-CoA reductase
A0A445A1J4	247	S	A0A445A1J4_S247	Down	Epimerase domain-containing protein OS=Arachis hypogaea OX=3818 GN=Ahy_B03g065406 PE=3 SV=1	Ahy_B03g065406	0.996	DVANAHIQAYEIPSASGR	5	S16	2.77791e-06	6	1978.9	1.503	1.144	1.152	0.797	0.813	0.796	0.633	-0.659723	0.00760736	chloroplast									V	KOG1502	Flavonol reductase/cinnamoyl-CoA reductase
A0A445ENH1	614	S	A0A445ENH1_S614	Down	Calmodulin-binding protein(predicted) OS=Arachis hypogaea OX=3818 GN=Ahy_A01g001490 PE=3 SV=1	Ahy_A01g001490	1	LFSMGGHAPTNTDDSFSFPSFMQTPMPNFDEDR	20	S3	4.91963e-10	8	3819.54	1.414	1.272	1.203	0.824	1.014	0.632	0.635	-0.655172	0.0314672	cytoplasm
A0A444YA51	106	S	A0A444YA51_S106	Down	RNA helicase OS=Arachis hypogaea OX=3818 GN=Ahy_B07g086463 PE=4 SV=1	Ahy_B07g086463	1	TTQIPQFVLEAVDIESPDKR	1	S16	1.5281e-08	1	2366.16	1.381	1.283	1.254	0.744	0.887	0.874	0.639	-0.646112	0.00208631	cytoplasm	K12820	DHX15, PRP43; pre-mRNA-splicing factor ATP-dependent RNA helicase DHX15/PRP43 [EC:3.6.4.13]	map03040 Spliceosome	GO:0006139 nucleobase-containing compound metabolic process; GO:0006396 RNA processing; GO:0006725 cellular aromatic compound metabolic process; GO:0006807 nitrogen compound metabolic process; GO:0008152 metabolic process; GO:0009987 cellular process; GO:0010467 gene expression; GO:0016070 RNA metabolic process; GO:0034641 cellular nitrogen compound metabolic process; GO:0043170 macromolecule met…	GO:0005622 intracellular; GO:0005623 cell; GO:0005634 nucleus; GO:0005730 nucleolus; GO:0005737 cytoplasm; GO:0005829 cytosol; GO:0009507 chloroplast; GO:0009526 plastid envelope; GO:0009536 plastid; GO:0009941 chloroplast envelope; GO:0016020 membrane; GO:0031967 organelle envelope; GO:0031974 membrane-enclosed lumen; GO:0031975 envelope; GO:0031981 nuclear lumen; GO:0043226 organelle; GO:004322…	GO:0003676 nucleic acid binding; GO:0003723 RNA binding; GO:0003724 RNA helicase activity; GO:0003824 catalytic activity; GO:0004386 helicase activity; GO:0005488 binding; GO:0008186 RNA-dependent ATPase activity; GO:0016462 pyrophosphatase activity; GO:0016787 hydrolase activity; GO:0016817 hydrolase activity, acting on acid anhydrides; GO:0016818 hydrolase activity, acting on acid anhydrides, i…	PF00270; PF04408; PF07717	DEAD/DEAH box helicase; Helicase associated domain (HA2); Oligonucleotide/oligosaccharide-binding (OB)-fold	A	KOG0925	mRNA splicing factor ATP-dependent RNA helicase
A0A445BFI0	38	S	A0A445BFI0_S38	Down	Abhydrolase_3 domain-containing protein OS=Arachis hypogaea OX=3818 GN=Ahy_A09g042321 PE=3 SV=1	Ahy_A09g042321	1	FLGSSYVPPSPQDPDTGVSSK	7	S10	0.000126485	6	2245.01	1.269	1.127	1.447	0.917	0.715	0.837	0.642	-0.639355	0.0124515	cytoplasm	K13258	HIDH; 2-hydroxyisoflavanone dehydratase [EC:4.2.1.105]	map00943 Isoflavonoid biosynthesis; map01100 Metabolic pathways; map01110 Biosynthesis of secondary metabolites	GO:0008152 metabolic process; GO:0009056 catabolic process;		GO:0003824 catalytic activity; GO:0016787 hydrolase activity;	PF07859	alpha/beta hydrolase fold	V	KOG1515	Arylacetamide deacetylase
A0A444Y4D9	245	S	A0A444Y4D9_S245	Down	DUF3700 domain-containing protein OS=Arachis hypogaea OX=3818 GN=Ahy_B08g092718 PE=4 SV=1	Ahy_B08g092718	0.997	VGSQSNWMEWDQH	7	S3	0.00361081	6	1683.63	1.417	1.243	1.258	0.973	0.843	0.725	0.649	-0.62371	0.00979969	nucleus							PF12481	Aluminium induced protein
A0A445C3P1	221	S	A0A445C3P1_S221	Down	Peroxisomal and mitochondrial division factor 2 isoform A(predicted) OS=Arachis hypogaea OX=3818 GN=Ahy_A07g031388 PE=4 SV=1	Ahy_A07g031388	1	EKSLELFVAR	1	S3	0.0193771	1	1271.64	1.241	1.312	1.046	0.985	0.672	0.709	0.657	-0.606035	0.035448	cytoplasm	K10374	TPM2; tropomyosin 2		GO:0006996 organelle organization; GO:0007005 mitochondrion organization; GO:0007031 peroxisome organization; GO:0009987 cellular process; GO:0016043 cellular component organization; GO:0071840 cellular component organization or biogenesis;	GO:0005622 intracellular; GO:0005623 cell; GO:0005737 cytoplasm; GO:0005739 mitochondrion; GO:0005740 mitochondrial envelope; GO:0005741 mitochondrial outer membrane; GO:0005773 vacuole; GO:0005774 vacuolar membrane; GO:0005777 peroxisome; GO:0005778 peroxisomal membrane; GO:0009536 plastid; GO:0016020 membrane; GO:0016021 integral component of membrane; GO:0019867 outer membrane; GO:0031090 orga…	GO:0005488 binding; GO:0005515 protein binding; GO:0042802 identical protein binding; GO:0042803 protein homodimerization activity; GO:0046983 protein dimerization activity;
A0A445C9V3	1035	T	A0A445C9V3_T1035	Down	Acetyl-CoA carboxylase OS=Arachis hypogaea OX=3818 GN=Ahy_A07g033568 PE=4 SV=1	Ahy_A07g033568	1	SLSELEMFTEDGENIDTPK	20	T17	0.000985116	8	2234.94	1.196	1.084	1.375	0.962	0.812	0.639	0.66	-0.599462	0.0365364	chloroplast	K11262	ACACA; acetyl-CoA carboxylase / biotin carboxylase 1 [EC:6.4.1.2 6.3.4.14 2.1.3.15]	map00061 Fatty acid biosynthesis; map00620 Pyruvate metabolism; map00640 Propanoate metabolism; map01100 Metabolic pathways; map01110 Biosynthesis of secondary metabolites; map01212 Fatty acid metabolism	GO:0000003 reproduction; GO:0003006 developmental process involved in reproduction; GO:0006082 organic acid metabolic process; GO:0006629 lipid metabolic process; GO:0006631 fatty acid metabolic process; GO:0006633 fatty acid biosynthetic process; GO:0007275 multicellular organism development; GO:0008152 metabolic process; GO:0008610 lipid biosynthetic process; GO:0009058 biosynthetic process; GO…	GO:0005623 cell; GO:0005886 plasma membrane; GO:0016020 membrane; GO:0071944 cell periphery;	GO:0003824 catalytic activity; GO:0003989 acetyl-CoA carboxylase activity; GO:0016421 CoA carboxylase activity; GO:0016874 ligase activity; GO:0016885 ligase activity, forming carbon-carbon bonds;	PF00289; PF02786; PF02785; PF00364	Carbamoyl-phosphate synthase L chain, N-terminal domain; Carbamoyl-phosphate synthase L chain, ATP binding domain; Biotin carboxylase C-terminal domain; Biotin-requiring enzyme	I	KOG0368	Acetyl-CoA carboxylase
A0A445BCL2	469	S	A0A445BCL2_S469	Down	Phosphoenolpyruvate carboxylase OS=Arachis hypogaea OX=3818 GN=Ahy_A09g041379 PE=3 SV=1	Ahy_A09g041379	1	IGETSANSGASAAAISPSSSFNSIQQLGQR	18	S16	1.11573e-12	12	3016.4	1.367	1.1	1.23	0.94	0.676	0.846	0.666	-0.586406	0.0235916	cytoplasm	K01595	ppc; phosphoenolpyruvate carboxylase [EC:4.1.1.31]	map00620 Pyruvate metabolism; map00710 Carbon fixation in photosynthetic organisms; map01100 Metabolic pathways; map01200 Carbon metabolism	GO:0006082 organic acid metabolic process; GO:0006091 generation of precursor metabolites and energy; GO:0006099 tricarboxylic acid cycle; GO:0006101 citrate metabolic process; GO:0008152 metabolic process; GO:0009060 aerobic respiration; GO:0009987 cellular process; GO:0015980 energy derivation by oxidation of organic compounds; GO:0016999 antibiotic metabolic process; GO:0017144 drug metabolic …	GO:0005622 intracellular; GO:0005623 cell; GO:0005737 cytoplasm; GO:0005829 cytosol;	GO:0003824 catalytic activity; GO:0004611 phosphoenolpyruvate carboxykinase activity; GO:0008964 phosphoenolpyruvate carboxylase activity; GO:0016829 lyase activity; GO:0016830 carbon-carbon lyase activity; GO:0016831 carboxy-lyase activity;
T2B9M0	295	S	T2B9M0_S295	Up	Fructose-bisphosphate aldolase OS=Arachis hypogaea OX=3818 GN=Ahy_A07g032979 PE=2 SV=1	Ahy_A07g032979	1	KPWSLSFSFGR	2	S8	0.00130863	3	1391.65	0.753	0.879	0.773	1.116	1.37	1.123	1.501	0.585924	0.00811985	cytoplasm	K01623	ALDO; fructose-bisphosphate aldolase, class I [EC:4.1.2.13]	map00010 Glycolysis / Gluconeogenesis; map00030 Pentose phosphate pathway; map00051 Fructose and mannose metabolism; map00710 Carbon fixation in photosynthetic organisms; map01100 Metabolic pathways; map01110 Biosynthesis of secondary metabolites; map01200 Carbon metabolism; map01230 Biosynthesis of amino acids	GO:0005975 carbohydrate metabolic process; GO:0005996 monosaccharide metabolic process; GO:0006006 glucose metabolic process; GO:0006082 organic acid metabolic process; GO:0006090 pyruvate metabolic process; GO:0006091 generation of precursor metabolites and energy; GO:0006094 gluconeogenesis; GO:0006096 glycolytic process; GO:0006139 nucleobase-containing compound metabolic process; GO:0006163 p…	GO:0005622 intracellular; GO:0005623 cell; GO:0005737 cytoplasm; GO:0005829 cytosol;	GO:0003824 catalytic activity; GO:0004332 fructose-bisphosphate aldolase activity; GO:0016829 lyase activity; GO:0016830 carbon-carbon lyase activity; GO:0016832 aldehyde-lyase activity;	PF00274	Fructose-bisphosphate aldolase class-I	G	KOG1557	Fructose-biphosphate aldolase
A0A444WV59	374	S	A0A444WV59_S374	Up	MFS domain-containing protein OS=Arachis hypogaea OX=3818 GN=Ahy_Scaffold1g107235 PE=4 SV=1	Ahy_Scaffold1g107235	0.998	SSFAHGNAVETPR	81	S2	2.85249e-07	39	1453.61	0.953	0.759	0.76	1.501	1.152	1.059	1.502	0.586885	0.0363059	plasma membrane				GO:0006810 transport; GO:0006811 ion transport; GO:0006812 cation transport; GO:0008643 carbohydrate transport; GO:0008645 hexose transmembrane transport; GO:0015672 monovalent inorganic cation transport; GO:0015749 monosaccharide transmembrane transport; GO:0034219 carbohydrate transmembrane transport; GO:0034220 ion transmembrane transport; GO:0046323 glucose import; GO:0051179 localization; GO…		GO:0005215 transporter activity; GO:0005351 carbohydrate:proton symporter activity; GO:0005355 glucose transmembrane transporter activity; GO:0005402 carbohydrate:cation symporter activity; GO:0008324 cation transmembrane transporter activity; GO:0015075 ion transmembrane transporter activity; GO:0015077 monovalent inorganic cation transmembrane transporter activity; GO:0015078 proton transmembra…			U	KOG0254	Predicted transporter (major facilitator superfamily)
A0A444ZZW2	542	S	A0A444ZZW2_S542	Up	SH3 domain-containing protein OS=Arachis hypogaea OX=3818 GN=Ahy_B03g064569 PE=4 SV=1	Ahy_B03g064569	1	TSSISNSVSGGR	9	S9	2.28172e-06	14	1231.53	0.928	0.672	0.757	1.392	1.053	1.106	1.507	0.591679	0.0321869	nucleus
A0A445DKG2	18	S	A0A445DKG2_S18	Up	NAD(P)-bd_dom domain-containing protein OS=Arachis hypogaea OX=3818 GN=Ahy_A04g021463 PE=4 SV=1	Ahy_A04g021463	1	YNSYIR	25	S3	0.0855182	13	895.371	0.978	0.667	0.842	1.397	1.218	1.136	1.508	0.592636	0.029751	chloroplast	K08679	E5.1.3.6; UDP-glucuronate 4-epimerase [EC:5.1.3.6]	map00520 Amino sugar and nucleotide sugar metabolism; map01100 Metabolic pathways	GO:0005975 carbohydrate metabolic process; GO:0005996 monosaccharide metabolic process; GO:0006063 uronic acid metabolic process; GO:0006082 organic acid metabolic process; GO:0006950 response to stress; GO:0006952 defense response; GO:0008152 metabolic process; GO:0009058 biosynthetic process; GO:0009605 response to external stimulus; GO:0009607 response to biotic stimulus; GO:0009617 response t…	GO:0005622 intracellular; GO:0005623 cell; GO:0005737 cytoplasm; GO:0005768 endosome; GO:0005794 Golgi apparatus; GO:0005802 trans-Golgi network; GO:0012505 endomembrane system; GO:0031410 cytoplasmic vesicle; GO:0031982 vesicle; GO:0031984 organelle subcompartment; GO:0043226 organelle; GO:0043227 membrane-bounded organelle; GO:0043229 intracellular organelle; GO:0043231 intracellular membrane-b…				M	KOG1371	UDP-glucose 4-epimerase/UDP-sulfoquinovose synthase
A0A445D296	181	S	A0A445D296_S181	Up	Syntaxin-18_N domain-containing protein OS=Arachis hypogaea OX=3818 GN=Ahy_A05g023043 PE=3 SV=1	Ahy_A05g023043	1	KDSIETPK	26	S3	0.00151518	18	997.46	0.841	0.762	0.832	1.471	1.036	1.171	1.51	0.594549	0.0199375	nucleus	K08492	STX18; syntaxin 18	map04130 SNARE interactions in vesicular transport; map04145 Phagosome	GO:0006810 transport; GO:0006888 endoplasmic reticulum to Golgi vesicle-mediated transport; GO:0006890 retrograde vesicle-mediated transport, Golgi to endoplasmic reticulum; GO:0016192 vesicle-mediated transport; GO:0046907 intracellular transport; GO:0048193 Golgi vesicle transport; GO:0051179 localization; GO:0051234 establishment of localization; GO:0051641 cellular localization; GO:0051649 es…	GO:0005622 intracellular; GO:0005623 cell; GO:0005737 cytoplasm; GO:0005783 endoplasmic reticulum; GO:0012505 endomembrane system; GO:0016020 membrane; GO:0031201 SNARE complex; GO:0032991 protein-containing complex; GO:0043226 organelle; GO:0043227 membrane-bounded organelle; GO:0043229 intracellular organelle; GO:0043231 intracellular membrane-bounded organelle; GO:0098796 membrane protein comp…		PF10496	SNARE-complex protein Syntaxin-18 N-terminus	U	KOG3894	SNARE protein Syntaxin 18/UFE1
A0A445AVC6	216	S	A0A445AVC6_S216	Up	MI domain-containing protein OS=Arachis hypogaea OX=3818 GN=Ahy_B01g055169 PE=4 SV=1	Ahy_B01g055169	1	RGSLSEKDR	10	S3	0.00346319	10	1127.52	0.753	0.748	0.816	1.203	1.242	1.059	1.512	0.596458	0.00183523	nucleus	K03260	EIF4G; translation initiation factor 4G	map03013 RNA transport		GO:0005622 intracellular; GO:0005623 cell; GO:0005634 nucleus; GO:0005737 cytoplasm; GO:0005829 cytosol; GO:0043226 organelle; GO:0043227 membrane-bounded organelle; GO:0043229 intracellular organelle; GO:0043231 intracellular membrane-bounded organelle;	GO:0003676 nucleic acid binding; GO:0003723 RNA binding; GO:0003729 mRNA binding; GO:0005488 binding; GO:0097159 organic cyclic compound binding; GO:1901363 heterocyclic compound binding;			J	KOG0401	Translation initiation factor 4F, ribosome/mRNA-bridging subunit (eIF-4G)
A0A445BDI9	293	S	A0A445BDI9_S293	Up	ENTH domain-containing protein OS=Arachis hypogaea OX=3818 GN=Ahy_A09g041706 PE=4 SV=1	Ahy_A09g041706	1	LEQKLSEQNMGAPPSYEDAVGESQSSVHHER	4	S6	5.91657e-11	4	3519.55	0.832	0.845	0.712	1.373	1.339	0.921	1.521	0.60502	0.0442558	nucleus	K12471	EPN; epsin	map04144 Endocytosis		GO:0005622 intracellular; GO:0005623 cell; GO:0005737 cytoplasm; GO:0005773 vacuole; GO:0005774 vacuolar membrane; GO:0005794 Golgi apparatus; GO:0005886 plasma membrane; GO:0012505 endomembrane system; GO:0016020 membrane; GO:0031090 organelle membrane; GO:0043226 organelle; GO:0043227 membrane-bounded organelle; GO:0043229 intracellular organelle; GO:0043231 intracellular membrane-bounded organ…	GO:0005488 binding; GO:0005515 protein binding; GO:0005543 phospholipid binding; GO:0008289 lipid binding; GO:0030276 clathrin binding; GO:0043167 ion binding; GO:0043168 anion binding;	PF01417	ENTH domain	F	KOG2056	Equilibrative nucleoside transporter protein
A0A445DL13	373	S	A0A445DL13_S373	Up	Nudix hydrolase domain-containing protein OS=Arachis hypogaea OX=3818 GN=Ahy_A04g021623 PE=4 SV=1	Ahy_A04g021623	0.994	RHSESILNSHPHGNK	3	S3	0.0425392	3	1792.82	0.88	0.68	0.789	1.479	1.039	1.058	1.522	0.605968	0.0395885	cytoplasm				GO:0006508 proteolysis; GO:0006807 nitrogen compound metabolic process; GO:0008152 metabolic process; GO:0019538 protein metabolic process; GO:0043170 macromolecule metabolic process; GO:0044238 primary metabolic process; GO:0071704 organic substance metabolic process; GO:1901564 organonitrogen compound metabolic process;	GO:0005622 intracellular; GO:0005623 cell; GO:0005737 cytoplasm; GO:0005773 vacuole; GO:0005829 cytosol; GO:0043226 organelle; GO:0043227 membrane-bounded organelle; GO:0043229 intracellular organelle; GO:0043231 intracellular membrane-bounded organelle;	GO:0003824 catalytic activity; GO:0004177 aminopeptidase activity; GO:0008233 peptidase activity; GO:0008238 exopeptidase activity; GO:0008239 dipeptidyl-peptidase activity; GO:0016787 hydrolase activity; GO:0070011 peptidase activity, acting on L-amino acid peptides; GO:0140096 catalytic activity, acting on a protein;	PF00293	NUDIX domain
A0A444Z1T3	962	S	A0A444Z1T3_S962	Up	Peptidase S59 domain-containing protein OS=Arachis hypogaea OX=3818 GN=Ahy_B05g075683 PE=4 SV=1	Ahy_B05g075683	1	QVPNGSSEVHSPQK	12	S11	3.59063e-06	12	1574.68	0.738	0.689	0.931	1.373	1.177	1.044	1.524	0.607863	0.0247116	nucleus	K14297	NUP98, ADAR2, NUP116; nuclear pore complex protein Nup98-Nup96	map03013 RNA transport	GO:0000972 transcription-dependent tethering of RNA polymerase II gene DNA at nuclear periphery; GO:0000973 posttranscriptional tethering of RNA polymerase II gene DNA at nuclear periphery; GO:0006139 nucleobase-containing compound metabolic process; GO:0006259 DNA metabolic process; GO:0006260 DNA replication; GO:0006403 RNA localization; GO:0006405 RNA export from nucleus; GO:0006406 mRNA expor…	GO:0005622 intracellular; GO:0005623 cell; GO:0005634 nucleus; GO:0005635 nuclear envelope; GO:0005643 nuclear pore; GO:0005654 nucleoplasm; GO:0005737 cytoplasm; GO:0005829 cytosol; GO:0012505 endomembrane system; GO:0016020 membrane; GO:0016234 inclusion body; GO:0016604 nuclear body; GO:0031080 nuclear pore outer ring; GO:0031090 organelle membrane; GO:0031965 nuclear membrane; GO:0031967 orga…	GO:0003676 nucleic acid binding; GO:0003682 chromatin binding; GO:0003712 transcription coregulator activity; GO:0003713 transcription coactivator activity; GO:0003723 RNA binding; GO:0003729 mRNA binding; GO:0005048 signal sequence binding; GO:0005198 structural molecule activity; GO:0005215 transporter activity; GO:0005488 binding; GO:0008139 nuclear localization sequence binding; GO:0017056 st…			UY	KOG0845	Nuclear pore complex, Nup98 component (sc Nup145/Nup100/Nup116)
A0A445CUQ5	387	S	A0A445CUQ5_S387	Up	Dynamin-related protein 1E(predicted) OS=Arachis hypogaea OX=3818 GN=Ahy_A06g029976 PE=3 SV=1	Ahy_A06g029976	1	HLSLQNVR	3	S3	0.00373038	3	1046.51	0.863	0.82	0.672	1.47	1.037	1.09	1.527	0.6107	0.0350155	cytoplasm				GO:0000266 mitochondrial fission; GO:0006810 transport; GO:0006950 response to stress; GO:0006952 defense response; GO:0006996 organelle organization; GO:0007005 mitochondrion organization; GO:0009605 response to external stimulus; GO:0009607 response to biotic stimulus; GO:0009620 response to fungus; GO:0009987 cellular process; GO:0010035 response to inorganic substance; GO:0010038 response to …	GO:0005622 intracellular; GO:0005623 cell; GO:0005737 cytoplasm; GO:0005739 mitochondrion; GO:0005773 vacuole; GO:0005774 vacuolar membrane; GO:0005856 cytoskeleton; GO:0005886 plasma membrane; GO:0005911 cell-cell junction; GO:0009506 plasmodesma; GO:0009524 phragmoplast; GO:0016020 membrane; GO:0030054 cell junction; GO:0031090 organelle membrane; GO:0043226 organelle; GO:0043227 membrane-bound…	GO:0003824 catalytic activity; GO:0003924 GTPase activity; GO:0005488 binding; GO:0005515 protein binding; GO:0008017 microtubule binding; GO:0008092 cytoskeletal protein binding; GO:0015631 tubulin binding; GO:0016462 pyrophosphatase activity; GO:0016787 hydrolase activity; GO:0016817 hydrolase activity, acting on acid anhydrides; GO:0016818 hydrolase activity, acting on acid anhydrides, in phos…	PF00350	Dynamin family	U	KOG0446	Vacuolar sorting protein VPS1, dynamin, and related proteins
A0A445BTK8	145	S	A0A445BTK8_S145	Up	GRAM domain-containing protein OS=Arachis hypogaea OX=3818 GN=Ahy_A08g038490 PE=3 SV=1	Ahy_A08g038490	1	TGPSFADAAVGR	14	S4	0.000357686	15	1228.54	0.898	0.749	0.728	1.334	1.219	1.075	1.528	0.611645	0.00949397	nucleus							PF02893	GRAM domain
A0A444XVW0	36	S	A0A444XVW0_S36	Up	40S ribosomal protein S3a OS=Arachis hypogaea OX=3818 GN=Ahy_B09g100152 PE=3 SV=1	Ahy_B09g100152	1	APSVFQVK	8	S3	0.00134276	8	955.465	0.921	0.801	0.661	1.214	1.248	1.179	1.528	0.611645	0.0113639	cytoplasm	K02984	RP-S3Ae, RPS3A; small subunit ribosomal protein S3Ae	map03010 Ribosome	GO:0002181 cytoplasmic translation; GO:0006412 translation; GO:0006518 peptide metabolic process; GO:0006807 nitrogen compound metabolic process; GO:0008152 metabolic process; GO:0009058 biosynthetic process; GO:0009059 macromolecule biosynthetic process; GO:0009987 cellular process; GO:0010467 gene expression; GO:0019538 protein metabolic process; GO:0034641 cellular nitrogen compound metabolic …	GO:0005618 cell wall; GO:0005622 intracellular; GO:0005623 cell; GO:0005634 nucleus; GO:0005730 nucleolus; GO:0005737 cytoplasm; GO:0005829 cytosol; GO:0005840 ribosome; GO:0005844 polysome; GO:0005886 plasma membrane; GO:0005911 cell-cell junction; GO:0009506 plasmodesma; GO:0009507 chloroplast; GO:0009536 plastid; GO:0015935 small ribosomal subunit; GO:0016020 membrane; GO:0022626 cytosolic rib…	GO:0003676 nucleic acid binding; GO:0003723 RNA binding; GO:0003729 mRNA binding; GO:0003735 structural constituent of ribosome; GO:0005198 structural molecule activity; GO:0005488 binding; GO:0097159 organic cyclic compound binding; GO:1901363 heterocyclic compound binding;			J	KOG1628	40S ribosomal protein S3A
A0A444YYS4	71	T	A0A444YYS4_T71	Up	Succinate--CoA ligase [ADP-forming] subunit alpha, mitochondrial OS=Arachis hypogaea OX=3818 GN=Ahy_B05g074385 PE=3 SV=1	Ahy_B05g074385	1	MVGGVTPK	25	T6	0.00376534	6	868.4	0.913	0.714	0.748	1.435	1.067	1.13	1.529	0.612588	0.0232019	chloroplast	K01899	LSC1; succinyl-CoA synthetase alpha subunit [EC:6.2.1.4 6.2.1.5]	map00020 Citrate cycle (TCA cycle); map00640 Propanoate metabolism; map01100 Metabolic pathways; map01110 Biosynthesis of secondary metabolites; map01200 Carbon metabolism	GO:0006082 organic acid metabolic process; GO:0006091 generation of precursor metabolites and energy; GO:0006099 tricarboxylic acid cycle; GO:0006101 citrate metabolic process; GO:0006104 succinyl-CoA metabolic process; GO:0006105 succinate metabolic process; GO:0006139 nucleobase-containing compound metabolic process; GO:0006163 purine nucleotide metabolic process; GO:0006637 acyl-CoA metabolic …	GO:0005618 cell wall; GO:0005622 intracellular; GO:0005623 cell; GO:0005737 cytoplasm; GO:0005739 mitochondrion; GO:0005759 mitochondrial matrix; GO:0030312 external encapsulating structure; GO:0031974 membrane-enclosed lumen; GO:0043226 organelle; GO:0043227 membrane-bounded organelle; GO:0043229 intracellular organelle; GO:0043231 intracellular membrane-bounded organelle; GO:0043233 organelle l…	GO:0003824 catalytic activity; GO:0004774 succinate-CoA ligase activity; GO:0004775 succinate-CoA ligase (ADP-forming) activity; GO:0004776 succinate-CoA ligase (GDP-forming) activity; GO:0005488 binding; GO:0005507 copper ion binding; GO:0016874 ligase activity; GO:0016877 ligase activity, forming carbon-sulfur bonds; GO:0016878 acid-thiol ligase activity; GO:0043167 ion binding; GO:0043169 cati…	PF02629; PF00549	CoA binding domain; CoA-ligase	C	KOG1255	Succinyl-CoA synthetase, alpha subunit
A0A444Y4T5	29	T	A0A444Y4T5_T29	Up	Usp domain-containing protein OS=Arachis hypogaea OX=3818 GN=Ahy_B08g092864 PE=4 SV=1	Ahy_B08g092864	1	IHHPSAAVAASTPTPTAGAR	62	T12	7.24221e-13	54	2072.93	0.912	0.695	0.74	1.32	1.19	1.098	1.537	0.620117	0.0113974	cytoplasm				GO:0002238 response to molecule of fungal origin; GO:0009605 response to external stimulus; GO:0009607 response to biotic stimulus; GO:0009620 response to fungus; GO:0010033 response to organic substance; GO:0042221 response to chemical; GO:0043207 response to external biotic stimulus; GO:0050896 response to stimulus; GO:0051704 multi-organism process; GO:0051707 response to other organism;	GO:0005622 intracellular; GO:0005623 cell; GO:0005634 nucleus; GO:0005737 cytoplasm; GO:0005829 cytosol; GO:0005886 plasma membrane; GO:0016020 membrane; GO:0043226 organelle; GO:0043227 membrane-bounded organelle; GO:0043229 intracellular organelle; GO:0043231 intracellular membrane-bounded organelle; GO:0071944 cell periphery;		PF00582	Universal stress protein family
A0A445C479	887	T	A0A445C479_T887	Up	Protein argonaute 4A(predicted) OS=Arachis hypogaea OX=3818 GN=Ahy_A07g031552 PE=3 SV=1	Ahy_A07g031552	0.981	SETSSSHGGLTAAGAVPVPQLPK	5	T11	1.09388e-07	7	2351.07	0.883	0.684	0.745	1.175	1.232	1.151	1.539	0.621993	0.00494131	nucleus	K11593	ELF2C, AGO; eukaryotic translation initiation factor 2C		GO:0000003 reproduction; GO:0002252 immune effector process; GO:0002376 immune system process; GO:0003006 developmental process involved in reproduction; GO:0006950 response to stress; GO:0006952 defense response; GO:0007049 cell cycle; GO:0007275 multicellular organism development; GO:0009553 embryo sac development; GO:0009554 megasporogenesis; GO:0009605 response to external stimulus; GO:000960…	GO:0005622 intracellular; GO:0005623 cell; GO:0005634 nucleus; GO:0005737 cytoplasm; GO:0043226 organelle; GO:0043227 membrane-bounded organelle; GO:0043229 intracellular organelle; GO:0043231 intracellular membrane-bounded organelle;	GO:0003676 nucleic acid binding; GO:0003723 RNA binding; GO:0005488 binding; GO:0035197 siRNA binding; GO:0061980 regulatory RNA binding; GO:0097159 organic cyclic compound binding; GO:1901363 heterocyclic compound binding;	PF08699; PF02170	Domain of unknown function (DUF1785); PAZ domain	J	KOG1041	Translation initiation factor 2C (eIF-2C) and related proteins
A0A444ZLU5	46	S	A0A444ZLU5_S46	Up	Protein-lysine N-methyltransferase Ahy_B04g071885 OS=Arachis hypogaea OX=3818 GN=Ahy_B04g071885 PE=3 SV=1	Ahy_B04g071885	0.998	SEYGSTLDDDQR	11	S5	0.000103406	4	1465.55	0.755	0.787	0.84	1.338	1.423	0.915	1.543	0.625738	0.0422182	cytoplasm	K22856	EEF1AKMT2, EFM4, METTL10; EEF1A lysine methyltransferase 2 [EC:2.1.1.-]					PF13847	Methyltransferase domain	J	KOG1271	Methyltransferases
A0A444Z8R7	729	S	A0A444Z8R7_S729	Up	Agenet domain protein(predicted) OS=Arachis hypogaea OX=3818 GN=Ahy_B05g078990 PE=4 SV=1	Ahy_B05g078990	1	SSSGDDIVPGNK	5	S3	1.4342e-05	5	1255.52	0.78	0.707	0.815	1.45	1.118	0.985	1.543	0.625738	0.0252829	chloroplast							PF05641	Agenet domain	S	KOG1181	FOG: Low-complexity
A0A445DNG7	848	S	A0A445DNG7_S848	Up	26S proteasome non-ATPase regulatory subunit 1 homolog OS=Arachis hypogaea OX=3818 GN=Ahy_A03g010778 PE=3 SV=1	Ahy_A03g010778	0.997	LPTAVLSTSAK	6	S7	2.3328e-05	16	1167.6	0.82	0.685	0.867	1.433	1.151	1.083	1.546	0.62854	0.0174156	endoplasmic reticulum	K03032	PSMD1, RPN2; 26S proteasome regulatory subunit N2	map03050 Proteasome	GO:0006508 proteolysis; GO:0006511 ubiquitin-dependent protein catabolic process; GO:0006807 nitrogen compound metabolic process; GO:0008152 metabolic process; GO:0009056 catabolic process; GO:0009057 macromolecule catabolic process; GO:0009987 cellular process; GO:0010498 proteasomal protein catabolic process; GO:0019538 protein metabolic process; GO:0019941 modification-dependent protein catabo…	GO:0000502 proteasome complex; GO:0005622 intracellular; GO:0005623 cell; GO:0005634 nucleus; GO:0005737 cytoplasm; GO:0005829 cytosol; GO:0005838 proteasome regulatory particle; GO:0005886 plasma membrane; GO:0008540 proteasome regulatory particle, base subcomplex; GO:0016020 membrane; GO:0022624 proteasome accessory complex; GO:0031597 cytosolic proteasome complex; GO:0032991 protein-containing…				O	KOG2062	26S proteasome regulatory complex, subunit RPN2/PSMD1
A0A445CIJ3	437	T	A0A445CIJ3_T437	Up	RanBD1 domain-containing protein OS=Arachis hypogaea OX=3818 GN=Ahy_A07g037366 PE=4 SV=1	Ahy_A07g037366	1	DKGGGAATSTTALKTPENSPK	57	T15	2.5304e-15	11	2111	0.933	0.767	0.731	1.495	1.132	1.133	1.547	0.629473	0.0219334	nucleus	K15304	RANBP3; Ran-binding protein 3		GO:0000054 ribosomal subunit export from nucleus; GO:0000056 ribosomal small subunit export from nucleus; GO:0000082 G1/S transition of mitotic cell cycle; GO:0000226 microtubule cytoskeleton organization; GO:0000278 mitotic cell cycle; GO:0006355 regulation of transcription, DNA-templated; GO:0006403 RNA localization; GO:0006405 RNA export from nucleus; GO:0006508 proteolysis; GO:0006511 ubiquit…	GO:0005622 intracellular; GO:0005623 cell; GO:0005634 nucleus; GO:0005737 cytoplasm; GO:0005829 cytosol; GO:0043226 organelle; GO:0043227 membrane-bounded organelle; GO:0043229 intracellular organelle; GO:0043231 intracellular membrane-bounded organelle;	GO:0005488 binding; GO:0005515 protein binding; GO:0008536 Ran GTPase binding; GO:0017016 Ras GTPase binding; GO:0019899 enzyme binding; GO:0031267 small GTPase binding; GO:0051020 GTPase binding;	PF08911	NUP50 (Nucleoporin 50 kDa)	U	KOG0864	Ran-binding protein RANBP1 and related RanBD domain proteins
A0A444Z8R7	1450	S	A0A444Z8R7_S1450	Up	Agenet domain protein(predicted) OS=Arachis hypogaea OX=3818 GN=Ahy_B05g078990 PE=4 SV=1	Ahy_B05g078990	1	GANGTNSPGSIIVAAK	8	S7	7.37926e-05	1	1536.74	0.849	0.632	0.824	1.481	0.98	1.104	1.547	0.629473	0.0498764	chloroplast							PF05641	Agenet domain	S	KOG1181	FOG: Low-complexity
A0A445D9V5	351	S	A0A445D9V5_S351	Up	Isocitrate lyase OS=Arachis hypogaea OX=3818 GN=Ahy_A04g017068 PE=4 SV=1	Ahy_A04g017068	0.995	IPPPESMPSFEEIK	2	S9	0.000693705	3	1680.76	0.836	0.679	0.882	1.201	1.49	1.019	1.548	0.630405	0.0338414	chloroplast							PF13714	Phosphoenolpyruvate phosphomutase	C	KOG1260	Isocitrate lyase
A0A445CSJ4	236	S	A0A445CSJ4_S236	Up	RRM domain-containing protein OS=Arachis hypogaea OX=3818 GN=Ahy_A06g029181 PE=3 SV=1	Ahy_A06g029181	1	HQLTANASAK	2	S8	0.0127844	2	1120.51	0.779	0.825	0.759	1.199	1.448	1.019	1.551	0.633199	0.0147214	chloroplast							PF00076; PF02902	RNA recognition motif. (a.k.a. RRM, RBD, or RNP domain); Ulp1 protease family, C-terminal catalytic domain
A0A445E4E5	64	S	A0A445E4E5_S64	Up	L-ascorbate peroxidase OS=Arachis hypogaea OX=3818 GN=Ahy_A03g016822 PE=3 SV=1	Ahy_A03g016822	1	HPSELAHGANAGLDIAVR	13	S3	3.02054e-10	6	1907.91	0.81	0.721	0.842	1.331	1.237	1.112	1.551	0.633199	0.00331815	mitochondria	K00434	E1.11.1.11; L-ascorbate peroxidase [EC:1.11.1.11]	map00053 Ascorbate and aldarate metabolism; map00480 Glutathione metabolism; map01100 Metabolic pathways				PF00141	Peroxidase
A0A444ZX65	633	S	A0A444ZX65_S633	Up	YTH domain-containing protein OS=Arachis hypogaea OX=3818 GN=Ahy_B03g063380 PE=4 SV=1	Ahy_B03g063380	1	AQKSDVPSELLK	2	S4	0.000713774	2	1394.69	0.739	0.807	0.66	1.217	1.305	0.901	1.552	0.634129	0.0280533	nucleus	K20102	YTHDF; YTH domain-containing family protein					PF04146	YT521-B-like domain	O	KOG1901	Uncharacterized high-glucose-regulated protein
A0A445DQ58	158	S	A0A445DQ58_S158	Up	UTP--glucose-1-phosphate uridylyltransferase OS=Arachis hypogaea OX=3818 GN=Ahy_A03g011249 PE=3 SV=1	Ahy_A03g011249	1	YKSSNIEIHTFNQSQYPR	6	S3	2.68664e-07	6	2292.04	0.896	0.718	0.758	1.509	1.183	0.989	1.552	0.634129	0.0370585	cytoplasm	K00963	UGP2, galU, galF; UTP--glucose-1-phosphate uridylyltransferase [EC:2.7.7.9]	map00040 Pentose and glucuronate interconversions; map00052 Galactose metabolism; map00500 Starch and sucrose metabolism; map00520 Amino sugar and nucleotide sugar metabolism; map01100 Metabolic pathways	GO:0005975 carbohydrate metabolic process; GO:0005976 polysaccharide metabolic process; GO:0005977 glycogen metabolic process; GO:0005984 disaccharide metabolic process; GO:0005985 sucrose metabolic process; GO:0006011 UDP-glucose metabolic process; GO:0006073 cellular glucan metabolic process; GO:0006091 generation of precursor metabolites and energy; GO:0006112 energy reserve metabolic process;…	GO:0005622 intracellular; GO:0005623 cell; GO:0005737 cytoplasm; GO:0005829 cytosol; GO:0005886 plasma membrane; GO:0016020 membrane; GO:0042995 cell projection; GO:0071944 cell periphery; GO:0090406 pollen tube; GO:0120025 plasma membrane bounded cell projection;	GO:0003824 catalytic activity; GO:0003983 UTP:glucose-1-phosphate uridylyltransferase activity; GO:0016740 transferase activity; GO:0016772 transferase activity, transferring phosphorus-containing groups; GO:0016779 nucleotidyltransferase activity; GO:0051748 UTP-monosaccharide-1-phosphate uridylyltransferase activity; GO:0070569 uridylyltransferase activity;			G	KOG2638	UDP-glucose pyrophosphorylase
A0A445DAD5	781	S	A0A445DAD5_S781	Up	ABC transporter B family member 20(predicted) OS=Arachis hypogaea OX=3818 GN=Ahy_A04g017220 PE=4 SV=1	Ahy_A04g017220	1	SHSQTFSR	10	S3	0.00814157	5	1029.41	0.79	0.639	0.911	1.129	1.07	1.432	1.552	0.634129	0.0318185	cytoplasm	K05658	ABCB1, CD243; ATP-binding cassette, subfamily B (MDR/TAP), member 1 [EC:7.6.2.2]	map02010 ABC transporters		GO:0005622 intracellular; GO:0005623 cell; GO:0005634 nucleus; GO:0005886 plasma membrane; GO:0005911 cell-cell junction; GO:0009506 plasmodesma; GO:0016020 membrane; GO:0030054 cell junction; GO:0043226 organelle; GO:0043227 membrane-bounded organelle; GO:0043229 intracellular organelle; GO:0043231 intracellular membrane-bounded organelle; GO:0055044 symplast; GO:0071944 cell periphery;		PF00005	ABC transporter	Q	KOG0055	Multidrug/pheromone exporter, ABC superfamily
A0A444ZRL1	768	S	A0A444ZRL1_S768	Up	GBF-interacting protein 1-like isoform A(predicted) OS=Arachis hypogaea OX=3818 GN=Ahy_B03g061645 PE=4 SV=1	Ahy_B03g061645	0.988	DNNHMISLQQNENSPMWVQGPGSR	1	S14	0.00336844	3	2819.2	0.821	0.679	0.788	1.316	1.145	1.093	1.553	0.635058	0.00536544	nucleus
A0A445BCC1	1608	S	A0A445BCC1_S1608	Up	ABC transporter C family member 2(predicted) OS=Arachis hypogaea OX=3818 GN=Ahy_A10g051313 PE=4 SV=1	Ahy_A10g051313	1	LHQSDFDFDDR	8	S4	2.26228e-06	8	1474.56	0.93	0.798	0.608	1.37	1.054	1.216	1.558	0.639695	0.0358245	plasma membrane	K05665	ABCC1; ATP-binding cassette, subfamily C (CFTR/MRP), member 1 [EC:7.6.2.3]	map02010 ABC transporters	GO:0006810 transport; GO:0006811 ion transport; GO:0006812 cation transport; GO:0006820 anion transport; GO:0015698 inorganic anion transport; GO:0015700 arsenite transport; GO:0034220 ion transmembrane transport; GO:0042221 response to chemical; GO:0042946 glucoside transport; GO:0046685 response to arsenic-containing substance; GO:0050896 response to stimulus; GO:0051179 localization; GO:005123…	GO:0000325 plant-type vacuole; GO:0005622 intracellular; GO:0005623 cell; GO:0005737 cytoplasm; GO:0005773 vacuole; GO:0005774 vacuolar membrane; GO:0005911 cell-cell junction; GO:0009506 plasmodesma; GO:0016020 membrane; GO:0030054 cell junction; GO:0031090 organelle membrane; GO:0043226 organelle; GO:0043227 membrane-bounded organelle; GO:0043229 intracellular organelle; GO:0043231 intracellula…	GO:0003824 catalytic activity; GO:0005215 transporter activity; GO:0008324 cation transmembrane transporter activity; GO:0008490 arsenite secondary active transmembrane transporter activity; GO:0008509 anion transmembrane transporter activity; GO:0015075 ion transmembrane transporter activity; GO:0015103 inorganic anion transmembrane transporter activity; GO:0015105 arsenite transmembrane transpo…	PF00005	ABC transporter	Q	KOG0054	Multidrug resistance-associated protein/mitoxantrone resistance protein, ABC superfamily
A0A445CFP3	251	T	A0A445CFP3_T251	Up	Eukaryotic initiation factor 4A-15(predicted) OS=Arachis hypogaea OX=3818 GN=Ahy_A07g036260 PE=3 SV=1	Ahy_A07g036260	1	VHACVGGTSVR	46	T8	0.000102972	55	1222.54	0.782	0.796	0.757	1.49	1.193	0.969	1.564	0.645241	0.0259633	plasma membrane	K03257	EIF4A; translation initiation factor 4A	map03013 RNA transport				PF00270	DEAD/DEAH box helicase	A	KOG0327	Translation initiation factor 4F, helicase subunit (eIF-4A) and related helicases
A0A444ZWB2	17	S	A0A444ZWB2_S17	Up	UBP1-associated protein 2C (Fragment)(predicted) OS=Arachis hypogaea OX=3818 GN=Ahy_B03g063115 PE=4 SV=1	Ahy_B03g063115	1	KTEQNGDADSSPSQQPPPSTSLSADDIR	9	S10	2.43876e-10	13	3089.26	0.898	0.685	0.778	1.403	1.358	0.944	1.569	0.649845	0.0415968	nucleus	K12741	HNRNPA1_3; heterogeneous nuclear ribonucleoprotein A1/A3	map03040 Spliceosome				PF00076	RNA recognition motif. (a.k.a. RRM, RBD, or RNP domain)	A	KOG0118	FOG: RRM domain
A0A444YFA1	207	S	A0A444YFA1_S207	Up	RNA-binding protein Musashi like Rbp6(predicted) OS=Arachis hypogaea OX=3818 GN=Ahy_B07g088748 PE=4 SV=1	Ahy_B07g088748	0.991	TSSYLNSYAQGFNINPIGGYGVR	14	S3	6.30207e-09	10	2558.17	0.826	0.629	0.904	1.134	1.162	1.406	1.569	0.649845	0.0235695	nucleus	K14411	MSI; RNA-binding protein Musashi	map03015 mRNA surveillance pathway	GO:0009987 cellular process; GO:0030154 cell differentiation; GO:0032502 developmental process; GO:0048468 cell development; GO:0048856 anatomical structure development; GO:0048863 stem cell differentiation; GO:0048864 stem cell development; GO:0048869 cellular developmental process;	GO:0005622 intracellular; GO:0005623 cell; GO:0005737 cytoplasm; GO:0005844 polysome; GO:0032991 protein-containing complex; GO:1990904 ribonucleoprotein complex;	GO:0003676 nucleic acid binding; GO:0003723 RNA binding; GO:0003727 single-stranded RNA binding; GO:0005488 binding; GO:0008187 poly-pyrimidine tract binding; GO:0008266 poly(U) RNA binding; GO:0097159 organic cyclic compound binding; GO:1901363 heterocyclic compound binding;	PF00076	RNA recognition motif. (a.k.a. RRM, RBD, or RNP domain)	A	KOG4205	RNA-binding protein musashi/mRNA cleavage and polyadenylation factor I complex, subunit HRP1
A0A444Z013	2	S	A0A444Z013_S2	Up	Aldedh domain-containing protein OS=Arachis hypogaea OX=3818 GN=Ahy_B05g074906 PE=3 SV=1	Ahy_B05g074906	1	MSIDISDGHVK	4	S2	0.0115603	4	1192.52	0.91	0.794	0.673	1.303	1.246	1.192	1.574	0.654436	0.00716505	cytoplasm	K12355	REF1; coniferyl-aldehyde dehydrogenase [EC:1.2.1.68]	map00940 Phenylpropanoid biosynthesis	GO:0006725 cellular aromatic compound metabolic process; GO:0008152 metabolic process; GO:0009058 biosynthetic process; GO:0009698 phenylpropanoid metabolic process; GO:0009699 phenylpropanoid biosynthetic process; GO:0009987 cellular process; GO:0019438 aromatic compound biosynthetic process; GO:0019748 secondary metabolic process; GO:0044237 cellular metabolic process; GO:0044249 cellular biosy…		GO:0003824 catalytic activity; GO:0004029 aldehyde dehydrogenase (NAD+) activity; GO:0004030 aldehyde dehydrogenase [NAD(P)+] activity; GO:0016491 oxidoreductase activity; GO:0016620 oxidoreductase activity, acting on the aldehyde or oxo group of donors, NAD or NADP as acceptor; GO:0016903 oxidoreductase activity, acting on the aldehyde or oxo group of donors; GO:0050269 coniferyl-aldehyde dehydr…			C	KOG2450	Aldehyde dehydrogenase
A0A444ZLU5	39	S	A0A444ZLU5_S39	Up	Protein-lysine N-methyltransferase Ahy_B04g071885 OS=Arachis hypogaea OX=3818 GN=Ahy_B04g071885 PE=3 SV=1	Ahy_B04g071885	1	SVAADSWSIK	15	S8	0.000906259	6	1143.51	0.713	0.823	0.811	1.45	1.317	0.937	1.578	0.658097	0.0344598	cytoplasm	K22856	EEF1AKMT2, EFM4, METTL10; EEF1A lysine methyltransferase 2 [EC:2.1.1.-]					PF13847	Methyltransferase domain	J	KOG1271	Methyltransferases
A0A445DT01	38	S	A0A445DT01_S38	Up	Patellin-3 (Fragment)(predicted) OS=Arachis hypogaea OX=3818 GN=Ahy_A03g012295 PE=3 SV=1	Ahy_A03g012295	1	KQPVTLGTHLSKLPESGTFK	14	S11	3.12407e-09	15	2248.17	0.816	0.807	0.696	1.118	1.396	1.15	1.58	0.659925	0.00627984	nucleus							PF03765; PF00650	CRAL/TRIO, N-terminal domain; CRAL/TRIO domain	I	KOG1471	Phosphatidylinositol transfer protein SEC14 and related proteins
A0A444YJL3	288	T	A0A444YJL3_T288	Up	Vegetative incompatibility protein HET-E-1(predicted) OS=Arachis hypogaea OX=3818 GN=Ahy_B06g080976 PE=4 SV=1	Ahy_B06g080976	1	RPRTPPTAPGMVDYQNAADHDQLMK	62	T4	2.03862e-19	22	2889.32	0.78	0.734	0.757	1.514	1.08	0.999	1.582	0.66175	0.0264393	chloroplast									KLT	KOG0266	WD40 repeat-containing protein
A0A445E3J7	111	S	A0A445E3J7_S111	Up	RRM domain-containing protein OS=Arachis hypogaea OX=3818 GN=Ahy_A03g016531 PE=4 SV=1	Ahy_A03g016531	1	SGGGGGYGGGGFSR	9	S13	1.61352e-06	15	1252.47	0.777	0.763	0.742	1.527	1.188	0.912	1.589	0.668119	0.041745	nucleus	K13195	CIRBP; cold-inducible RNA-binding protein					PF00076	RNA recognition motif. (a.k.a. RRM, RBD, or RNP domain)	A	KOG0118	FOG: RRM domain
A0A444Z0V8	130	S	A0A444Z0V8_S130	Up	H15 domain-containing protein OS=Arachis hypogaea OX=3818 GN=Ahy_B05g075290 PE=4 SV=1	Ahy_B05g075290	1	SADATDPNPSPSGSSRPR	21	S10	1.3168e-05	29	1878.8	0.757	0.755	0.745	1.209	1.347	1.034	1.591	0.669934	0.00398342	nucleus	K11275	H1_5; histone H1/5			GO:0005622 intracellular; GO:0005623 cell; GO:0005634 nucleus; GO:0005694 chromosome; GO:0005730 nucleolus; GO:0005737 cytoplasm; GO:0005739 mitochondrion; GO:0031974 membrane-enclosed lumen; GO:0031981 nuclear lumen; GO:0043226 organelle; GO:0043227 membrane-bounded organelle; GO:0043228 non-membrane-bounded organelle; GO:0043229 intracellular organelle; GO:0043231 intracellular membrane-bounded…		PF00538	linker histone H1 and H5 family
A0A444ZD55	834	S	A0A444ZD55_S834	Up	Enhancer of mRNA-decapping protein 4 isoform A(predicted) OS=Arachis hypogaea OX=3818 GN=Ahy_B04g069650 PE=3 SV=1	Ahy_B04g069650	1	RIESEKDNTADVPASGDSSLK	6	S4	3.0991e-10	6	2299.04	0.919	0.601	0.724	1.407	1.088	1.083	1.594	0.672652	0.0343721	nucleus	K12616	EDC4; enhancer of mRNA-decapping protein 4	map03018 RNA degradation						S	KOG1916	Nuclear protein, contains WD40 repeats
A0A445CPV2	1436	S	A0A445CPV2_S1436	Up	ABC transporter-like(predicted) OS=Arachis hypogaea OX=3818 GN=Ahy_A06g027807 PE=3 SV=1	Ahy_A06g027807	1	IGSSSIWR	12	S3	0.000968767	9	985.45	0.702	0.668	0.771	1.373	1.125	0.934	1.603	0.680774	0.0178578	plasma membrane							PF00005	ABC transporter	Q	KOG0065	Pleiotropic drug resistance proteins (PDR1-15), ABC superfamily
A0A444YXC7	206	S	A0A444YXC7_S206	Up	PPPDE domain-containing protein OS=Arachis hypogaea OX=3818 GN=Ahy_B05g073917 PE=3 SV=1	Ahy_B05g073917	1	FQASWLK	3	S4	0.0596057	3	959.439	0.905	0.603	0.81	1.107	1.39	1.226	1.606	0.683472	0.0247209	nucleus							PF05903	PPPDE putative peptidase domain	S	KOG0324	Uncharacterized conserved protein
A0A445E7J6	8	S	A0A445E7J6_S8	Up	UBC core domain-containing protein OS=Arachis hypogaea OX=3818 GN=Ahy_A02g005656 PE=4 SV=1	Ahy_A02g005656	0.998	MTLGSAGSSVVVPR	6	S8	3.82853e-06	34	1309.65	0.867	0.687	0.746	1.347	1.18	1.169	1.607	0.68437	0.00436402	cytoplasm	K10704	UBE2V; ubiquitin-conjugating enzyme E2 variant		GO:0000209 protein polyubiquitination; GO:0006139 nucleobase-containing compound metabolic process; GO:0006259 DNA metabolic process; GO:0006281 DNA repair; GO:0006301 postreplication repair; GO:0006464 cellular protein modification process; GO:0006725 cellular aromatic compound metabolic process; GO:0006807 nitrogen compound metabolic process; GO:0006950 response to stress; GO:0006974 cellular r…	GO:0005622 intracellular; GO:0005623 cell; GO:0005634 nucleus; GO:0005737 cytoplasm; GO:0005829 cytosol; GO:0043226 organelle; GO:0043227 membrane-bounded organelle; GO:0043229 intracellular organelle; GO:0043231 intracellular membrane-bounded organelle;	GO:0003824 catalytic activity; GO:0004842 ubiquitin-protein transferase activity; GO:0005488 binding; GO:0005515 protein binding; GO:0016740 transferase activity; GO:0019787 ubiquitin-like protein transferase activity; GO:0019899 enzyme binding; GO:0031625 ubiquitin protein ligase binding; GO:0044389 ubiquitin-like protein ligase binding; GO:0061630 ubiquitin protein ligase activity; GO:0061659 u…	PF00179	Ubiquitin-conjugating enzyme	O	KOG0896	Ubiquitin-conjugating enzyme E2
A0A445CD04	1062	S	A0A445CD04_S1062	Up	EH domain-containing protein 2 isoform D(predicted) OS=Arachis hypogaea OX=3818 GN=Ahy_A07g034886 PE=4 SV=1	Ahy_A07g034886	0.995	SDSMSSNRDFGLNNDK	55	S6	2.92399e-05	17	1946.7	0.76	0.865	0.693	1.456	1.21	1.069	1.611	0.687956	0.0128049	nucleus	K12472	EPS15; epidermal growth factor receptor substrate 15	map04144 Endocytosis	GO:0000147 actin cortical patch assembly; GO:0006810 transport; GO:0006886 intracellular protein transport; GO:0006897 endocytosis; GO:0006996 organelle organization; GO:0007010 cytoskeleton organization; GO:0008104 protein localization; GO:0009987 cellular process; GO:0015031 protein transport; GO:0015833 peptide transport; GO:0016043 cellular component organization; GO:0016192 vesicle-mediated …	GO:0005622 intracellular; GO:0005623 cell; GO:0005737 cytoplasm; GO:0005856 cytoskeleton; GO:0005938 cell cortex; GO:0015629 actin cytoskeleton; GO:0030479 actin cortical patch; GO:0030863 cortical cytoskeleton; GO:0030864 cortical actin cytoskeleton; GO:0043226 organelle; GO:0043228 non-membrane-bounded organelle; GO:0043229 intracellular organelle; GO:0043232 intracellular non-membrane-bounded …	GO:0005488 binding; GO:0005509 calcium ion binding; GO:0043167 ion binding; GO:0043169 cation binding; GO:0046872 metal ion binding;	PF13202	EF hand	TU	KOG0998	Synaptic vesicle protein EHS-1 and related EH domain proteins
A0A445D098	1097	S	A0A445D098_S1097	Up	Guanine nucleotide exchange factor SPIKE 1(predicted) OS=Arachis hypogaea OX=3818 GN=Ahy_A05g022282 PE=3 SV=1	Ahy_A05g022282	1	VNSQLSSPSQPYSLR	7	S3	6.07366e-05	18	1742.81	0.806	0.676	0.862	1.386	1.272	1.132	1.617	0.69332	0.00664144	chloroplast	K21852	DOCK6_7_8; dedicator of cytokinesis protein 6/7/8		GO:0006810 transport; GO:0008064 regulation of actin polymerization or depolymerization; GO:0008360 regulation of cell shape; GO:0009605 response to external stimulus; GO:0009606 tropism; GO:0009628 response to abiotic stimulus; GO:0009629 response to gravity; GO:0009630 gravitropism; GO:0009958 positive gravitropism; GO:0009966 regulation of signal transduction; GO:0009987 cellular process; GO:0…	GO:0005622 intracellular; GO:0005623 cell; GO:0005634 nucleus; GO:0005737 cytoplasm; GO:0005783 endoplasmic reticulum; GO:0005829 cytosol; GO:0005886 plasma membrane; GO:0012505 endomembrane system; GO:0016020 membrane; GO:0019898 extrinsic component of membrane; GO:0043226 organelle; GO:0043227 membrane-bounded organelle; GO:0043229 intracellular organelle; GO:0043231 intracellular membrane-boun…	GO:0005085 guanyl-nucleotide exchange factor activity; GO:0005088 Ras guanyl-nucleotide exchange factor activity; GO:0005089 Rho guanyl-nucleotide exchange factor activity; GO:0005488 binding; GO:0005515 protein binding; GO:0017016 Ras GTPase binding; GO:0017048 Rho GTPase binding; GO:0019899 enzyme binding; GO:0031267 small GTPase binding; GO:0051020 GTPase binding; GO:0098772 molecular function…			T	KOG1997	PH domain-containing protein
A0A445E0J4	16	S	A0A445E0J4_S16	Up	Calcium-transporting ATPase OS=Arachis hypogaea OX=3818 GN=Ahy_A03g015502 PE=3 SV=1	Ahy_A03g015502	1	DRSIEALSR	5	S3	0.000817175	5	1126.53	0.686	0.711	0.848	1.467	1.069	1.097	1.618	0.694212	0.0170496	plasma membrane	K01537	ATP2C; P-type Ca2+ transporter type 2C [EC:7.2.2.10]		GO:0001101 response to acid chemical; GO:0006810 transport; GO:0006811 ion transport; GO:0006812 cation transport; GO:0006816 calcium ion transport; GO:0006950 response to stress; GO:0006952 defense response; GO:0009266 response to temperature stimulus; GO:0009409 response to cold; GO:0009414 response to water deprivation; GO:0009415 response to water; GO:0009605 response to external stimulus; GO…	GO:0000325 plant-type vacuole; GO:0005622 intracellular; GO:0005623 cell; GO:0005737 cytoplasm; GO:0005773 vacuole; GO:0005774 vacuolar membrane; GO:0005794 Golgi apparatus; GO:0005886 plasma membrane; GO:0005887 integral component of plasma membrane; GO:0009507 chloroplast; GO:0009536 plastid; GO:0009705 plant-type vacuole membrane; GO:0012505 endomembrane system; GO:0016020 membrane; GO:0016021…	GO:0003824 catalytic activity; GO:0005215 transporter activity; GO:0005388 calcium transmembrane transporter activity, phosphorylative mechanism; GO:0005488 binding; GO:0005515 protein binding; GO:0005516 calmodulin binding; GO:0008324 cation transmembrane transporter activity; GO:0015075 ion transmembrane transporter activity; GO:0015085 calcium ion transmembrane transporter activity; GO:0015318…	PF00690	Cation transporter/ATPase, N-terminus	P	KOG0204	Calcium transporting ATPase
A0A445CIW5	98	S	A0A445CIW5_S98	Up	WD_REPEATS_REGION domain-containing protein OS=Arachis hypogaea OX=3818 GN=Ahy_A06g025861 PE=4 SV=1	Ahy_A06g025861	1	LLGGSNGSR	6	S8	0.00419402	7	941.409	0.861	0.6	0.806	1.554	1.039	1.078	1.619	0.695103	0.0484344	nucleus				GO:0006355 regulation of transcription, DNA-templated; GO:0007154 cell communication; GO:0007584 response to nutrient; GO:0009605 response to external stimulus; GO:0009889 regulation of biosynthetic process; GO:0009890 negative regulation of biosynthetic process; GO:0009892 negative regulation of metabolic process; GO:0009987 cellular process; GO:0009991 response to extracellular stimulus; GO:001…					S	KOG2394	WD40 protein DMR-N9
A0A445CM38	533	S	A0A445CM38_S533	Up	UBA domain-containing protein(predicted) OS=Arachis hypogaea OX=3818 GN=Ahy_A06g026917 PE=3 SV=1	Ahy_A06g026917	1	NLSSLMPQR	16	S3	0.00142618	17	1125.51	0.799	0.831	0.775	1.051	1.591	1.261	1.623	0.698663	0.0180852	plasma membrane	K16275	BAH, NLA; E3 ubiquitin-protein ligase BAH [EC:2.3.2.27]					PF00177; PF00627; PF13445	Ribosomal protein S7p/S5e; UBA/TS-N domain; RING-type zinc-finger, LisH dimerisation motif	H	KOG2632	Rhomboid family proteins
A0A444Z1T3	901	S	A0A444Z1T3_S901	Up	Peptidase S59 domain-containing protein OS=Arachis hypogaea OX=3818 GN=Ahy_B05g075683 PE=4 SV=1	Ahy_B05g075683	1	ASPFKDR	13	S2	0.0478122	13	900.398	0.724	0.91	0.619	1.527	1.102	1.032	1.625	0.70044	0.0428766	nucleus	K14297	NUP98, ADAR2, NUP116; nuclear pore complex protein Nup98-Nup96	map03013 RNA transport	GO:0000972 transcription-dependent tethering of RNA polymerase II gene DNA at nuclear periphery; GO:0000973 posttranscriptional tethering of RNA polymerase II gene DNA at nuclear periphery; GO:0006139 nucleobase-containing compound metabolic process; GO:0006259 DNA metabolic process; GO:0006260 DNA replication; GO:0006403 RNA localization; GO:0006405 RNA export from nucleus; GO:0006406 mRNA expor…	GO:0005622 intracellular; GO:0005623 cell; GO:0005634 nucleus; GO:0005635 nuclear envelope; GO:0005643 nuclear pore; GO:0005654 nucleoplasm; GO:0005737 cytoplasm; GO:0005829 cytosol; GO:0012505 endomembrane system; GO:0016020 membrane; GO:0016234 inclusion body; GO:0016604 nuclear body; GO:0031080 nuclear pore outer ring; GO:0031090 organelle membrane; GO:0031965 nuclear membrane; GO:0031967 orga…	GO:0003676 nucleic acid binding; GO:0003682 chromatin binding; GO:0003712 transcription coregulator activity; GO:0003713 transcription coactivator activity; GO:0003723 RNA binding; GO:0003729 mRNA binding; GO:0005048 signal sequence binding; GO:0005198 structural molecule activity; GO:0005215 transporter activity; GO:0005488 binding; GO:0008139 nuclear localization sequence binding; GO:0017056 st…			UY	KOG0845	Nuclear pore complex, Nup98 component (sc Nup145/Nup100/Nup116)
A0A444Z225	22	S	A0A444Z225_S22	Up	Formate dehydrogenase, mitochondrial OS=Arachis hypogaea OX=3818 GN=Ahy_A05g022553 PE=3 SV=1	Ahy_A05g022553	0.998	SLLTSSNSTFTR	6	S8	7.28624e-05	7	1393.64	0.805	0.682	0.775	1.454	1.243	0.987	1.629	0.703987	0.0178633	mitochondria	K00122	FDH; formate dehydrogenase [EC:1.17.1.9]	map00630 Glyoxylate and dicarboxylate metabolism; map01100 Metabolic pathways; map01200 Carbon metabolism	GO:0010035 response to inorganic substance; GO:0010038 response to metal ion; GO:0042221 response to chemical; GO:0046686 response to cadmium ion; GO:0050896 response to stimulus;	GO:0005622 intracellular; GO:0005623 cell; GO:0005737 cytoplasm; GO:0005739 mitochondrion; GO:0009507 chloroplast; GO:0009536 plastid; GO:0009579 thylakoid; GO:0043226 organelle; GO:0043227 membrane-bounded organelle; GO:0043229 intracellular organelle; GO:0043231 intracellular membrane-bounded organelle;		PF00389; PF02826	D-isomer specific 2-hydroxyacid dehydrogenase, catalytic domain; D-isomer specific 2-hydroxyacid dehydrogenase, NAD binding domain	C	KOG0069	Glyoxylate/hydroxypyruvate reductase (D-isomer-specific 2-hydroxy acid dehydrogenase superfamily)
A0A444ZB35	132	S	A0A444ZB35_S132	Up	Putative membrane protein isoform B(predicted) OS=Arachis hypogaea OX=3818 GN=Ahy_B04g068933 PE=4 SV=1	Ahy_B04g068933	1	HGEPVKKSSGPQSGGVTR	6	S8	0.00039531	6	2047.84	0.75	0.723	0.811	1.582	1.099	1.043	1.63	0.704872	0.025132	mitochondria					GO:0005623 cell; GO:0005886 plasma membrane; GO:0016020 membrane; GO:0071944 cell periphery;
A0A444ZB35	133	S	A0A444ZB35_S133	Up	Putative membrane protein isoform B(predicted) OS=Arachis hypogaea OX=3818 GN=Ahy_B04g068933 PE=4 SV=1	Ahy_B04g068933	1	HGEPVKKSSGPQSGGVTR	6	S9	0.00039531	6	2047.84	0.75	0.723	0.811	1.582	1.099	1.043	1.63	0.704872	0.025132	mitochondria					GO:0005623 cell; GO:0005886 plasma membrane; GO:0016020 membrane; GO:0071944 cell periphery;
A0A444ZB35	137	S	A0A444ZB35_S137	Up	Putative membrane protein isoform B(predicted) OS=Arachis hypogaea OX=3818 GN=Ahy_B04g068933 PE=4 SV=1	Ahy_B04g068933	1	HGEPVKKSSGPQSGGVTR	6	S13	0.00039531	6	2047.84	0.75	0.723	0.811	1.582	1.099	1.043	1.63	0.704872	0.025132	mitochondria					GO:0005623 cell; GO:0005886 plasma membrane; GO:0016020 membrane; GO:0071944 cell periphery;
A0A445E1Z9	810	S	A0A445E1Z9_S810	Up	WD_REPEATS_REGION domain-containing protein OS=Arachis hypogaea OX=3818 GN=Ahy_A03g016018 PE=3 SV=1	Ahy_A03g016018	0.996	TTAFDNSQSHSGSFYGADSSSYNR	2	S21	3.06119e-11	18	2666.04	0.631	0.865	0.781	1.292	1.24	1.189	1.634	0.708408	0.00651574	nucleus	K14005	SEC31; protein transport protein SEC31	map04141 Protein processing in endoplasmic reticulum		GO:0005622 intracellular; GO:0005623 cell; GO:0005737 cytoplasm; GO:0005829 cytosol; GO:0005911 cell-cell junction; GO:0009506 plasmodesma; GO:0016020 membrane; GO:0030054 cell junction; GO:0055044 symplast;		PF12931	Sec23-binding domain of Sec16	U	KOG0307	Vesicle coat complex COPII, subunit SEC31
A0A444XUP6	158	T	A0A444XUP6_T158	Up	Vesicle-associated membrane protein 72(predicted) OS=Arachis hypogaea OX=3818 GN=Ahy_B09g099785 PE=3 SV=1	Ahy_B09g099785	1	AQITEVK	6	T4	0.0599649	6	868.418	0.765	0.614	0.87	1.499	1.216	0.963	1.635	0.709291	0.0409738	chloroplast	K08511	ATVAMP72; vesicle-associated membrane protein 72		GO:0006605 protein targeting; GO:0006623 protein targeting to vacuole; GO:0006810 transport; GO:0006886 intracellular protein transport; GO:0006887 exocytosis; GO:0006906 vesicle fusion; GO:0006996 organelle organization; GO:0007033 vacuole organization; GO:0007034 vacuolar transport; GO:0008104 protein localization; GO:0009987 cellular process; GO:0015031 protein transport; GO:0015833 peptide tr…	GO:0005622 intracellular; GO:0005623 cell; GO:0005737 cytoplasm; GO:0005768 endosome; GO:0012505 endomembrane system; GO:0016020 membrane; GO:0031201 SNARE complex; GO:0031410 cytoplasmic vesicle; GO:0031982 vesicle; GO:0032991 protein-containing complex; GO:0033263 CORVET complex; GO:0043226 organelle; GO:0043227 membrane-bounded organelle; GO:0043229 intracellular organelle; GO:0097708 intracel…	GO:0000149 SNARE binding; GO:0005484 SNAP receptor activity; GO:0005488 binding; GO:0005515 protein binding;	PF13774	Regulated-SNARE-like domain	U	KOG0859	Synaptobrevin/VAMP-like protein
A0A444YXB6	332	S	A0A444YXB6_S332	Up	Protein SGT1 like B(predicted) OS=Arachis hypogaea OX=3818 GN=Ahy_B05g073887 PE=3 SV=1	Ahy_B05g073887	1	KSFVESNGTVLSTNWK	7	S2	0.000463808	8	1877.87	0.674	0.716	0.904	1.61	1.075	1.069	1.636	0.710173	0.0413735	cytoplasm	K12795	SUGT1, SGT1; suppressor of G2 allele of SKP1	map04626 Plant-pathogen interaction	GO:0006950 response to stress; GO:0006952 defense response; GO:0009605 response to external stimulus; GO:0009607 response to biotic stimulus; GO:0009617 response to bacterium; GO:0009620 response to fungus; GO:0042742 defense response to bacterium; GO:0043207 response to external biotic stimulus; GO:0050832 defense response to fungus; GO:0050896 response to stimulus; GO:0051704 multi-organism pro…	GO:0005622 intracellular; GO:0005623 cell; GO:0005634 nucleus; GO:0005737 cytoplasm; GO:0043226 organelle; GO:0043227 membrane-bounded organelle; GO:0043229 intracellular organelle; GO:0043231 intracellular membrane-bounded organelle;		PF04969; PF05002	CS domain; SGS domain	T	KOG1309	Suppressor of G2 allele of skp1
A0A444YX62	45	S	A0A444YX62_S45	Up	Deubiquitinating enzyme MINDY-3 OS=Arachis hypogaea OX=3818 GN=Ahy_A05g021852 PE=3 SV=1	Ahy_A05g021852	1	DAVAGAVSGLPEESPEAK	6	S14	3.29428e-05	6	1806.82	0.783	0.756	0.689	1.288	1.204	1.152	1.636	0.710173	0.000600333	nucleus	K22647	MINDY3_4; ubiquitin carboxyl-terminal hydrolase MINDY-3/4 [EC:3.4.19.12]					PF13898	Domain of unknown function (DUF4205)	S	KOG2871	Uncharacterized conserved protein
A0A445A5N9	81	S	A0A445A5N9_S81	Up	C3H1-type domain-containing protein OS=Arachis hypogaea OX=3818 GN=Ahy_B03g067091 PE=4 SV=1	Ahy_B03g067091	0.997	GHQAIHEHSPSR	14	S9	0.0147224	6	1435.62	0.856	0.759	0.633	1.153	1.549	0.99	1.642	0.715454	0.0370368	mitochondria
A0A445BVK3	81	T	A0A445BVK3_T81	Up	Ras domain-containing protein(predicted) OS=Arachis hypogaea OX=3818 GN=Ahy_A08g039201 PE=4 SV=1	Ahy_A08g039201	1	TITTAYYR	8	T3	0.022281	8	1068.48	0.811	0.719	0.761	1.575	1.165	1.024	1.643	0.716332	0.0219986	cytoplasm	K07901	RAB8A, MEL; Ras-related protein Rab-8A	map04144 Endocytosis	GO:0000160 phosphorelay signal transduction system; GO:0002790 peptide secretion; GO:0006810 transport; GO:0006887 exocytosis; GO:0006904 vesicle docking involved in exocytosis; GO:0007154 cell communication; GO:0007165 signal transduction; GO:0008104 protein localization; GO:0009306 protein secretion; GO:0009719 response to endogenous stimulus; GO:0009723 response to ethylene; GO:0009725 respons…	GO:0005622 intracellular; GO:0005623 cell; GO:0005737 cytoplasm; GO:0005773 vacuole; GO:0005774 vacuolar membrane; GO:0005886 plasma membrane; GO:0016020 membrane; GO:0031090 organelle membrane; GO:0043226 organelle; GO:0043227 membrane-bounded organelle; GO:0043229 intracellular organelle; GO:0043231 intracellular membrane-bounded organelle; GO:0071944 cell periphery; GO:0098588 bounding membran…	GO:0000166 nucleotide binding; GO:0001882 nucleoside binding; GO:0001883 purine nucleoside binding; GO:0005488 binding; GO:0005525 GTP binding; GO:0017076 purine nucleotide binding; GO:0019001 guanyl nucleotide binding; GO:0032549 ribonucleoside binding; GO:0032550 purine ribonucleoside binding; GO:0032553 ribonucleotide binding; GO:0032555 purine ribonucleotide binding; GO:0032561 guanyl ribonuc…	PF00071	Ras family	U	KOG0078	GTP-binding protein SEC4, small G protein superfamily, and related Ras family GTP-binding proteins
A0A445BAS0	22	S	A0A445BAS0_S22	Up	Costars domain-containing protein OS=Arachis hypogaea OX=3818 GN=Ahy_A10g050865 PE=3 SV=1	Ahy_A10g050865	1	LGTLQSDGSYK	12	S6	1.09117e-05	14	1248.55	0.916	0.659	0.773	1.394	1.37	1.103	1.647	0.719841	0.0143509	chloroplast									S	KOG3376	Uncharacterized conserved protein
A0A445E7N3	268	T	A0A445E7N3_T268	Up	t-SNARE coiled-coil homology domain-containing protein OS=Arachis hypogaea OX=3818 GN=Ahy_A02g005706 PE=3 SV=1	Ahy_A02g005706	0.996	AHSFVHTGTER	3	T9	0.0377166	5	1401.53	0.725	0.741	0.683	1.538	0.953	1.049	1.647	0.719841	0.0322067	Golgi apparatus	K08486	STX1B_2_3; syntaxin 1B/2/3	map04130 SNARE interactions in vesicular transport	GO:0001101 response to acid chemical; GO:0006605 protein targeting; GO:0006612 protein targeting to membrane; GO:0006810 transport; GO:0006833 water transport; GO:0006886 intracellular protein transport; GO:0006887 exocytosis; GO:0006906 vesicle fusion; GO:0006950 response to stress; GO:0006952 defense response; GO:0006996 organelle organization; GO:0008104 protein localization; GO:0009605 respon…	GO:0005622 intracellular; GO:0005623 cell; GO:0005737 cytoplasm; GO:0005794 Golgi apparatus; GO:0005802 trans-Golgi network; GO:0005886 plasma membrane; GO:0005911 cell-cell junction; GO:0009504 cell plate; GO:0009506 plasmodesma; GO:0012505 endomembrane system; GO:0016020 membrane; GO:0016021 integral component of membrane; GO:0030054 cell junction; GO:0031201 SNARE complex; GO:0031224 intrinsic…	GO:0000149 SNARE binding; GO:0005488 binding; GO:0005515 protein binding; GO:0043495 protein-membrane adaptor activity;	PF00804	Syntaxin	U	KOG0810	SNARE protein Syntaxin 1 and related proteins
A0A445BDX0	99	T	A0A445BDX0_T99	Up	Ras-related protein RABE1c(predicted) OS=Arachis hypogaea OX=3818 GN=Ahy_A09g041835 PE=4 SV=1	Ahy_A09g041835	1	TITTAYYR	8	T3	0.022281	8	1068.48	0.743	0.795	0.753	1.601	1.13	1.048	1.649	0.721591	0.0216317	chloroplast	K07901	RAB8A, MEL; Ras-related protein Rab-8A	map04144 Endocytosis				PF00071	Ras family	U	KOG0078	GTP-binding protein SEC4, small G protein superfamily, and related Ras family GTP-binding proteins
A0A444YSH8	432	S	A0A444YSH8_S432	Up	S-acyltransferase OS=Arachis hypogaea OX=3818 GN=Ahy_A06g029605 PE=3 SV=1	Ahy_A06g029605	0.998	VGGGSSSSLTNENR	16	S8	5.19828e-09	13	1444.61	0.748	0.781	0.759	1.671	1.013	1.093	1.651	0.72334	0.0381083	plasma membrane	K16675	ZDHHC9_14_18; palmitoyltransferase ZDHHC9/14/18 [EC:2.3.1.225]			GO:0005623 cell; GO:0005886 plasma membrane; GO:0016020 membrane; GO:0071944 cell periphery;				S	KOG1311	DHHC-type Zn-finger proteins
A0A445B322	182	S	A0A445B322_S182	Up	V-SNARE domain-containing protein OS=Arachis hypogaea OX=3818 GN=Ahy_A10g047610 PE=3 SV=1	Ahy_A10g047610	1	QSLLHAHNTLHGVDDNIGKSK	9	S20	0.0175823	9	2364.15	0.859	0.744	0.652	1.554	1.155	1.018	1.653	0.725087	0.0294415	Golgi apparatus	K08493	VTI1; vesicle transport through interaction with t-SNAREs 1	map04130 SNARE interactions in vesicular transport	GO:0006605 protein targeting; GO:0006623 protein targeting to vacuole; GO:0006810 transport; GO:0006886 intracellular protein transport; GO:0006888 endoplasmic reticulum to Golgi vesicle-mediated transport; GO:0006891 intra-Golgi vesicle-mediated transport; GO:0006892 post-Golgi vesicle-mediated transport; GO:0006896 Golgi to vacuole transport; GO:0006906 vesicle fusion; GO:0006996 organelle orga…	GO:0000325 plant-type vacuole; GO:0005622 intracellular; GO:0005623 cell; GO:0005737 cytoplasm; GO:0005768 endosome; GO:0005770 late endosome; GO:0005773 vacuole; GO:0005774 vacuolar membrane; GO:0005783 endoplasmic reticulum; GO:0005789 endoplasmic reticulum membrane; GO:0005794 Golgi apparatus; GO:0005798 Golgi-associated vesicle; GO:0005802 trans-Golgi network; GO:0010008 endosome membrane; GO…	GO:0000149 SNARE binding; GO:0005484 SNAP receptor activity; GO:0005488 binding; GO:0005515 protein binding;	PF12352	Snare region anchored in the vesicle membrane C-terminus	U	KOG1666	V-SNARE
A0A445A0H0	561	S	A0A445A0H0_S561	Up	Nodulin-like domain-containing protein OS=Arachis hypogaea OX=3818 GN=Ahy_B03g064896 PE=4 SV=1	Ahy_B03g064896	1	IKPVYQMLYAGGSFR	109	S13	6.48639e-07	20	1809.88	0.774	0.824	0.74	1.53	1.179	1.158	1.654	0.725959	0.00649327	chloroplast
A0A444ZB35	61	S	A0A444ZB35_S61	Up	Putative membrane protein isoform B(predicted) OS=Arachis hypogaea OX=3818 GN=Ahy_B04g068933 PE=4 SV=1	Ahy_B04g068933	1	SRKSGPLNSAPSR	2	S1	0.115718	2	1516.67	0.756	0.828	0.684	1.377	1.229	1.149	1.656	0.727703	0.00272494	mitochondria					GO:0005623 cell; GO:0005886 plasma membrane; GO:0016020 membrane; GO:0071944 cell periphery;
A0A445EKM7	714	S	A0A445EKM7_S714	Up	Dynamin GTPase OS=Arachis hypogaea OX=3818 GN=Ahy_A01g000598 PE=3 SV=1	Ahy_A01g000598	1	QSLSDGSLDTMAR	12	S4	9.97534e-06	6	1460.61	0.778	0.743	0.678	1.301	1.285	1.063	1.659	0.730314	0.00280129	nucleus	K01528	DNM1_3; dynamin 1/3 [EC:3.6.5.5]	map04144 Endocytosis	GO:0000266 mitochondrial fission; GO:0000902 cell morphogenesis; GO:0000904 cell morphogenesis involved in differentiation; GO:0001101 response to acid chemical; GO:0006810 transport; GO:0006892 post-Golgi vesicle-mediated transport; GO:0006896 Golgi to vacuole transport; GO:0006897 endocytosis; GO:0006898 receptor-mediated endocytosis; GO:0006996 organelle organization; GO:0007005 mitochondrion …	GO:0005622 intracellular; GO:0005623 cell; GO:0005737 cytoplasm; GO:0005773 vacuole; GO:0005774 vacuolar membrane; GO:0005794 Golgi apparatus; GO:0005829 cytosol; GO:0005886 plasma membrane; GO:0005911 cell-cell junction; GO:0009504 cell plate; GO:0009506 plasmodesma; GO:0012505 endomembrane system; GO:0016020 membrane; GO:0030054 cell junction; GO:0030135 coated vesicle; GO:0030136 clathrin-coat…	GO:0003824 catalytic activity; GO:0003924 GTPase activity; GO:0005488 binding; GO:0005515 protein binding; GO:0008017 microtubule binding; GO:0008092 cytoskeletal protein binding; GO:0015631 tubulin binding; GO:0016462 pyrophosphatase activity; GO:0016787 hydrolase activity; GO:0016817 hydrolase activity, acting on acid anhydrides; GO:0016818 hydrolase activity, acting on acid anhydrides, in phos…	PF00350; PF00169	Dynamin family; PH domain	U	KOG0446	Vacuolar sorting protein VPS1, dynamin, and related proteins
A0A444X3C5	164	S	A0A444X3C5_S164	Up	Abhydrolase_3 domain-containing protein(predicted) OS=Arachis hypogaea OX=3818 GN=Ahy_B10g103163 PE=4 SV=1	Ahy_B10g103163	1	LFVAGSSAGGNITHTLVSQIGK	5	S6	4.03406e-07	7	2317.1	0.918	0.563	0.769	1.264	1.309	1.161	1.66	0.731183	0.0234664	cytoplasm				GO:0008152 metabolic process; GO:0009056 catabolic process;	GO:0005622 intracellular; GO:0005623 cell; GO:0005737 cytoplasm; GO:0005829 cytosol;	GO:0003824 catalytic activity; GO:0016787 hydrolase activity; GO:0016788 hydrolase activity, acting on ester bonds; GO:0052689 carboxylic ester hydrolase activity;	PF07859	alpha/beta hydrolase fold	V	KOG1515	Arylacetamide deacetylase
A0A445DND4	375	S	A0A445DND4_S375	Up	C2 NT-type domain-containing protein OS=Arachis hypogaea OX=3818 GN=Ahy_A03g010753 PE=3 SV=1	Ahy_A03g010753	1	GVEVQEKEEDGGESEKPLPVK	2	S14	1.18576e-06	2	2363.1	0.702	0.791	0.781	1.519	1.144	1.153	1.678	0.746743	0.00713015	nucleus				GO:0006810 transport; GO:0006928 movement of cell or subcellular component; GO:0006950 response to stress; GO:0006970 response to osmotic stress; GO:0006996 organelle organization; GO:0007097 nuclear migration; GO:0009314 response to radiation; GO:0009416 response to light stimulus; GO:0009628 response to abiotic stimulus; GO:0009637 response to blue light; GO:0009657 plastid organization; GO:000…	GO:0005622 intracellular; GO:0005623 cell; GO:0005737 cytoplasm; GO:0005829 cytosol; GO:0005886 plasma membrane; GO:0016020 membrane; GO:0071944 cell periphery;		PF00166	Chaperonin 10 Kd subunit
A0A445BS41	900	T	A0A445BS41_T900	Up	Putative WEB family protein(predicted) OS=Arachis hypogaea OX=3818 GN=Ahy_A08g037902 PE=3 SV=1	Ahy_A08g037902	1	SLVHVEHDEGGTSPESK	4	T12	2.56312e-07	4	1967.78	0.848	0.85	0.799	1.355		1.45	1.685	0.752749	0.000733042	nucleus				GO:0006996 organelle organization; GO:0009657 plastid organization; GO:0009658 chloroplast organization; GO:0009902 chloroplast relocation; GO:0009903 chloroplast avoidance movement; GO:0009904 chloroplast accumulation movement; GO:0009987 cellular process; GO:0016043 cellular component organization; GO:0019750 chloroplast localization; GO:0051179 localization; GO:0051234 establishment of localiz…	GO:0005622 intracellular; GO:0005623 cell; GO:0005737 cytoplasm; GO:0005829 cytosol; GO:0005886 plasma membrane; GO:0016020 membrane; GO:0071944 cell periphery;
A0A445B1V1	94	S	A0A445B1V1_S94	Up	Valyl-tRNA synthetase OS=Arachis hypogaea OX=3818 GN=Ahy_A10g047195 PE=3 SV=1	Ahy_A10g047195	1	QYSPTAVEK	4	S3	0.00068529	4	1102.48	0.866	0.74	0.585	1.215	1.221	1.255	1.685	0.752749	0.00952685	cytoplasm	K01873	VARS, valS; valyl-tRNA synthetase [EC:6.1.1.9]	map00970 Aminoacyl-tRNA biosynthesis	GO:0000003 reproduction; GO:0003006 developmental process involved in reproduction; GO:0006082 organic acid metabolic process; GO:0006139 nucleobase-containing compound metabolic process; GO:0006399 tRNA metabolic process; GO:0006412 translation; GO:0006418 tRNA aminoacylation for protein translation; GO:0006438 valyl-tRNA aminoacylation; GO:0006518 peptide metabolic process; GO:0006520 cellular …	GO:0005622 intracellular; GO:0005623 cell; GO:0005737 cytoplasm; GO:0005739 mitochondrion; GO:0005829 cytosol; GO:0009507 chloroplast; GO:0009536 plastid; GO:0043226 organelle; GO:0043227 membrane-bounded organelle; GO:0043229 intracellular organelle; GO:0043231 intracellular membrane-bounded organelle;	GO:0003824 catalytic activity; GO:0004812 aminoacyl-tRNA ligase activity; GO:0004832 valine-tRNA ligase activity; GO:0016874 ligase activity; GO:0016875 ligase activity, forming carbon-oxygen bonds; GO:0140098 catalytic activity, acting on RNA; GO:0140101 catalytic activity, acting on a tRNA;	PF08264	Anticodon-binding domain of tRNA	J	KOG0432	Valyl-tRNA synthetase
A0A445DN07	486	S	A0A445DN07_S486	Up	Eukaryotic translation initiation factor 4B1 isoform A(predicted) OS=Arachis hypogaea OX=3818 GN=Ahy_A03g010635 PE=4 SV=1	Ahy_A03g010635	1	SSSISIEDSR	20	S3	0.00283037	9	1160.48	0.756	0.821	0.624	1.487	1.059	1.167	1.687	0.75446	0.0160606	nucleus				GO:0006412 translation; GO:0006413 translational initiation; GO:0006518 peptide metabolic process; GO:0006807 nitrogen compound metabolic process; GO:0008152 metabolic process; GO:0009058 biosynthetic process; GO:0009059 macromolecule biosynthetic process; GO:0009987 cellular process; GO:0010467 gene expression; GO:0019538 protein metabolic process; GO:0034641 cellular nitrogen compound metabolic…	GO:0005618 cell wall; GO:0005623 cell; GO:0005911 cell-cell junction; GO:0009505 plant-type cell wall; GO:0009506 plasmodesma; GO:0030054 cell junction; GO:0030312 external encapsulating structure; GO:0055044 symplast; GO:0071944 cell periphery;	GO:0003676 nucleic acid binding; GO:0003723 RNA binding; GO:0003729 mRNA binding; GO:0003743 translation initiation factor activity; GO:0005488 binding; GO:0005515 protein binding; GO:0008135 translation factor activity, RNA binding; GO:0042802 identical protein binding; GO:0042803 protein homodimerization activity; GO:0046983 protein dimerization activity; GO:0097159 organic cyclic compound bind…
A0A444YXC7	189	S	A0A444YXC7_S189	Up	PPPDE domain-containing protein OS=Arachis hypogaea OX=3818 GN=Ahy_B05g073917 PE=3 SV=1	Ahy_B05g073917	1	NGAPPESPNSNR	33	S7	0.00123783	6	1319.54	0.783	0.719	0.732	1.308	1.47	0.997	1.69	0.757023	0.0121952	nucleus							PF05903	PPPDE putative peptidase domain	S	KOG0324	Uncharacterized conserved protein
A0A445EJ70	436	S	A0A445EJ70_S436	Up	DUF4005 domain-containing protein OS=Arachis hypogaea OX=3818 GN=Ahy_A01g000058 PE=4 SV=1	Ahy_A01g000058	0.996	KISSQPSDTLQENPQSELEK	13	S4	1.84565e-09	15	2338.08	0.991	0.605	0.611	1.26	1.375	1.094	1.69	0.757023	0.0357501	chloroplast					GO:0005622 intracellular; GO:0005623 cell; GO:0005737 cytoplasm; GO:0005829 cytosol; GO:0005856 cytoskeleton; GO:0005875 microtubule associated complex; GO:0005886 plasma membrane; GO:0015630 microtubule cytoskeleton; GO:0016020 membrane; GO:0032991 protein-containing complex; GO:0043226 organelle; GO:0043228 non-membrane-bounded organelle; GO:0043229 intracellular organelle; GO:0043232 intracell…
A0A445BQK6	67	S	A0A445BQK6_S67	Up	V-type proton ATPase subunit D-like(predicted) OS=Arachis hypogaea OX=3818 GN=Ahy_A09g046701 PE=3 SV=1	Ahy_A09g046701	1	TSSFALTEAK	5	S3	0.00810123	6	1134.51	0.853	0.797	0.628	1.573	1.132	1.144	1.69	0.757023	0.0216164	chloroplast	K02149	ATPeV1D, ATP6M; V-type H+-transporting ATPase subunit D	map00190 Oxidative phosphorylation; map01100 Metabolic pathways; map04145 Phagosome		GO:0000325 plant-type vacuole; GO:0005622 intracellular; GO:0005623 cell; GO:0005737 cytoplasm; GO:0005773 vacuole; GO:0005774 vacuolar membrane; GO:0005794 Golgi apparatus; GO:0005886 plasma membrane; GO:0012505 endomembrane system; GO:0016020 membrane; GO:0031090 organelle membrane; GO:0043226 organelle; GO:0043227 membrane-bounded organelle; GO:0043229 intracellular organelle; GO:0043231 intra…				C	KOG1647	Vacuolar H+-ATPase V1 sector, subunit D
A0A445C9N8	60	S	A0A445C9N8_S60	Up	Methyltransferase OS=Arachis hypogaea OX=3818 GN=Ahy_A07g033501 PE=3 SV=1	Ahy_A07g033501	0.996	LLFSDNSHSK	5	S7	0.00708913	6	1227.54	0.764	0.727	0.77	1.506	1.186	1.135	1.693	0.759582	0.00444227	nucleus				GO:0000271 polysaccharide biosynthetic process; GO:0005975 carbohydrate metabolic process; GO:0005976 polysaccharide metabolic process; GO:0007275 multicellular organism development; GO:0008152 metabolic process; GO:0009058 biosynthetic process; GO:0009059 macromolecule biosynthetic process; GO:0009664 plant-type cell wall organization; GO:0009719 response to endogenous stimulus; GO:0009725 respo…	GO:0005622 intracellular; GO:0005623 cell; GO:0005737 cytoplasm; GO:0005768 endosome; GO:0005794 Golgi apparatus; GO:0005802 trans-Golgi network; GO:0012505 endomembrane system; GO:0031410 cytoplasmic vesicle; GO:0031982 vesicle; GO:0031984 organelle subcompartment; GO:0043226 organelle; GO:0043227 membrane-bounded organelle; GO:0043229 intracellular organelle; GO:0043231 intracellular membrane-b…	GO:0003824 catalytic activity; GO:0008168 methyltransferase activity; GO:0008757 S-adenosylmethionine-dependent methyltransferase activity; GO:0016740 transferase activity; GO:0016741 transferase activity, transferring one-carbon groups;
A0A445BR85	347	S	A0A445BR85_S347	Up	WAT1-related protein OS=Arachis hypogaea OX=3818 GN=Ahy_A08g037582 PE=3 SV=1	Ahy_A08g037582	1	FASQSQHVIASGPEHSSIRPASHAK	9	S5	4.9759e-05	6	2789.26	0.743	0.746	0.799	1.378	1.233	1.267	1.695	0.761285	0.000209783	plasma membrane				GO:0000902 cell morphogenesis; GO:0006521 regulation of cellular amino acid metabolic process; GO:0006810 transport; GO:0007154 cell communication; GO:0007165 signal transduction; GO:0009653 anatomical structure morphogenesis; GO:0009719 response to endogenous stimulus; GO:0009725 response to hormone; GO:0009733 response to auxin; GO:0009734 auxin-activated signaling pathway; GO:0009755 hormone-m…	GO:0000325 plant-type vacuole; GO:0005622 intracellular; GO:0005623 cell; GO:0005737 cytoplasm; GO:0005773 vacuole; GO:0005774 vacuolar membrane; GO:0005886 plasma membrane; GO:0005887 integral component of plasma membrane; GO:0005938 cell cortex; GO:0009705 plant-type vacuole membrane; GO:0016020 membrane; GO:0016021 integral component of membrane; GO:0031090 organelle membrane; GO:0031224 intri…	GO:0005215 transporter activity; GO:0022857 transmembrane transporter activity;
A0A445C6Y4	641	S	A0A445C6Y4_S641	Up	E1 ubiquitin-activating enzyme OS=Arachis hypogaea OX=3818 GN=Ahy_A07g032472 PE=3 SV=1	Ahy_A07g032472	1	LTVTDDDVIEKSNLSR	6	S12	5.30479e-07	6	1884.9	0.803	0.581	0.82	1.432	1.048	1.256	1.695	0.761285	0.0208146	plasma membrane	K03178	UBE1, UBA1; ubiquitin-activating enzyme E1 [EC:6.2.1.45]	map04120 Ubiquitin mediated proteolysis	GO:0006464 cellular protein modification process; GO:0006807 nitrogen compound metabolic process; GO:0006950 response to stress; GO:0006974 cellular response to DNA damage stimulus; GO:0008152 metabolic process; GO:0009605 response to external stimulus; GO:0009607 response to biotic stimulus; GO:0009987 cellular process; GO:0010035 response to inorganic substance; GO:0010038 response to metal ion…	GO:0005622 intracellular; GO:0005623 cell; GO:0005634 nucleus; GO:0005737 cytoplasm; GO:0005829 cytosol; GO:0005886 plasma membrane; GO:0005911 cell-cell junction; GO:0009506 plasmodesma; GO:0016020 membrane; GO:0030054 cell junction; GO:0043226 organelle; GO:0043227 membrane-bounded organelle; GO:0043229 intracellular organelle; GO:0043231 intracellular membrane-bounded organelle; GO:0055044 sym…	GO:0003824 catalytic activity; GO:0004842 ubiquitin-protein transferase activity; GO:0016740 transferase activity; GO:0019787 ubiquitin-like protein transferase activity; GO:0140096 catalytic activity, acting on a protein;	PF00899; PF10585; PF09358	ThiF family; Ubiquitin-activating enzyme active site ; Ubiquitin-activating enzyme e1 C-terminal domain	O	KOG2012	Ubiquitin activating enzyme UBA1
A0A445CFD8	457	S	A0A445CFD8_S457	Up	Serine/threonine-protein phosphatase 2A 55 kDa regulatory subunit B OS=Arachis hypogaea OX=3818 GN=Ahy_A07g036173 PE=3 SV=1	Ahy_A07g036173	1	SLGNSITR	32	S1	0.0107743	23	928.414	0.788	0.835	0.641	1.589	1.327	0.924	1.696	0.762136	0.0460119	cytoskeleton	K04354	PPP2R2; serine/threonine-protein phosphatase 2A regulatory subunit B	map03015 mRNA surveillance pathway	GO:0000278 mitotic cell cycle; GO:0006464 cellular protein modification process; GO:0006470 protein dephosphorylation; GO:0006793 phosphorus metabolic process; GO:0006796 phosphate-containing compound metabolic process; GO:0006807 nitrogen compound metabolic process; GO:0007049 cell cycle; GO:0008152 metabolic process; GO:0009987 cellular process; GO:0010921 regulation of phosphatase activity; GO…	GO:0000159 protein phosphatase type 2A complex; GO:0005622 intracellular; GO:0005623 cell; GO:0005737 cytoplasm; GO:0005829 cytosol; GO:0008287 protein serine/threonine phosphatase complex; GO:0032991 protein-containing complex; GO:1902494 catalytic complex; GO:1903293 phosphatase complex;	GO:0019208 phosphatase regulator activity; GO:0019888 protein phosphatase regulator activity; GO:0030234 enzyme regulator activity; GO:0098772 molecular function regulator;			T	KOG1354	Serine/threonine protein phosphatase 2A, regulatory subunit
A0A444XRP0	27	S	A0A444XRP0_S27	Up	Protein BTR1(predicted) OS=Arachis hypogaea OX=3818 GN=Ahy_A09g042730 PE=4 SV=1	Ahy_A09g042730	1	HASPPHQSPSLEDSAEKPTYVR	74	S10	3.23458e-10	14	2673.08	0.827	0.676	0.723	1.347	1.356	1.084	1.701	0.766383	0.00496774	nucleus	K14944	NOVA; RNA-binding protein Nova		GO:0006139 nucleobase-containing compound metabolic process; GO:0006396 RNA processing; GO:0006725 cellular aromatic compound metabolic process; GO:0006807 nitrogen compound metabolic process; GO:0008152 metabolic process; GO:0008380 RNA splicing; GO:0009719 response to endogenous stimulus; GO:0009725 response to hormone; GO:0009735 response to cytokinin; GO:0009987 cellular process; GO:0010033 r…		GO:0003676 nucleic acid binding; GO:0003723 RNA binding; GO:0003729 mRNA binding; GO:0005488 binding; GO:0097159 organic cyclic compound binding; GO:1901363 heterocyclic compound binding;	PF00013	KH domain	A	KOG2191	RNA-binding protein NOVA1/PASILLA and related KH domain proteins
A0A444WVS5	143	S	A0A444WVS5_S143	Up	RRM domain-containing protein OS=Arachis hypogaea OX=3818 GN=Ahy_Scaffold1g107411 PE=4 SV=1	Ahy_Scaffold1g107411	1	HQLTSSASAK	6	S8	0.000124906	6	1109.5	0.758	0.674	0.785	1.323	1.371	1.087	1.705	0.769772	0.00344475	chloroplast						GO:0003676 nucleic acid binding; GO:0003723 RNA binding; GO:0005488 binding; GO:0097159 organic cyclic compound binding; GO:1901363 heterocyclic compound binding;	PF00076	RNA recognition motif. (a.k.a. RRM, RBD, or RNP domain)
A0A445AX64	236	S	A0A445AX64_S236	Up	WAT1-related protein(predicted) OS=Arachis hypogaea OX=3818 GN=Ahy_B01g055786 PE=4 SV=1	Ahy_B01g055786	1	RHSISVLNSR	18	S3	4.53205e-05	6	1248.62	0.721	0.795	0.752	1.667	1.257	0.967	1.716	0.77905	0.0320014	nucleus				GO:0006810 transport; GO:0051179 localization; GO:0051234 establishment of localization; GO:0055085 transmembrane transport;	GO:0005623 cell; GO:0005886 plasma membrane; GO:0016020 membrane; GO:0071944 cell periphery;	GO:0005215 transporter activity; GO:0022857 transmembrane transporter activity;
A0A444YMT7	99	S	A0A444YMT7_S99	Up	Inorganic diphosphatase OS=Arachis hypogaea OX=3818 GN=Ahy_B06g082007 PE=3 SV=1	Ahy_B06g082007	1	IISSMTR	273	S3	0.00744718	31	887.406	0.805	0.689	0.731	1.733	1.054	1.046	1.723	0.784923	0.0405206	cytoplasm	K01507	ppa; inorganic pyrophosphatase [EC:3.6.1.1]	map00190 Oxidative phosphorylation	GO:0010035 response to inorganic substance; GO:0010038 response to metal ion; GO:0042221 response to chemical; GO:0046686 response to cadmium ion; GO:0050896 response to stimulus;	GO:0005622 intracellular; GO:0005623 cell; GO:0005737 cytoplasm; GO:0005739 mitochondrion; GO:0005829 cytosol; GO:0043226 organelle; GO:0043227 membrane-bounded organelle; GO:0043229 intracellular organelle; GO:0043231 intracellular membrane-bounded organelle;	GO:0003824 catalytic activity; GO:0004427 inorganic diphosphatase activity; GO:0016462 pyrophosphatase activity; GO:0016787 hydrolase activity; GO:0016817 hydrolase activity, acting on acid anhydrides; GO:0016818 hydrolase activity, acting on acid anhydrides, in phosphorus-containing anhydrides;	PF00719	Inorganic pyrophosphatase	C	KOG1626	Inorganic pyrophosphatase/Nucleosome remodeling factor, subunit NURF38
A0A445BTP6	255	S	A0A445BTP6_S255	Up	DUF4057 domain-containing protein OS=Arachis hypogaea OX=3818 GN=Ahy_A08g038414 PE=4 SV=1	Ahy_A08g038414	1	EMSGSNIFADGK	2	S5	0.000550987	2	1335.53	0.704	0.812	0.657	1.424	1.369	0.965	1.729	0.789938	0.0178723	nucleus
A0A445C4I0	1164	T	A0A445C4I0_T1164	Up	Ubiquitinyl hydrolase 1 OS=Arachis hypogaea OX=3818 GN=Ahy_A07g031608 PE=3 SV=1	Ahy_A07g031608	1	HTFEKPVK	2	T2	0.00547673	2	1065.51	0.665	0.722	0.739	1.439	1.33	0.909	1.73	0.790772	0.0218674	nucleus	K11838	USP7, UBP15; ubiquitin carboxyl-terminal hydrolase 7 [EC:3.4.19.12]					PF00917	MATH domain	O	KOG1863	Ubiquitin carboxyl-terminal hydrolase
A0A445BPG3	1140	T	A0A445BPG3_T1140	Up	Occludin_ELL domain-containing protein (Fragment)(predicted) OS=Arachis hypogaea OX=3818 GN=Ahy_A09g046317 PE=3 SV=1	Ahy_A09g046317	1	RRTPNLLEDMADGGK	1	T3	9.54586e-05	1	1752.81	0.718	0.577	0.9	1.568	1.231	1.005	1.733	0.793272	0.03893	nucleus	K23573	DSPP; dentin sialophosphoprotein					PF07303; PF02812; PF00208; PF00736	Occludin homology domain; Glu/Leu/Phe/Val dehydrogenase, dimerisation domain; Glutamate/Leucine/Phenylalanine/Valine dehydrogenase; EF-1 guanine nucleotide exchange domain
A0A445E2F9	671	S	A0A445E2F9_S671	Up	ABC transporter domain-containing protein OS=Arachis hypogaea OX=3818 GN=Ahy_A03g016174 PE=4 SV=1	Ahy_A03g016174	1	HQPLHSLSSQEGLNSPLH	30	S8	9.25758e-08	32	2140.92	0.725	0.74	0.847	1.3	1.483	1.238	1.739	0.798258	0.00160584	plasma membrane							PF00005	ABC transporter	Q	KOG0061	Transporter, ABC superfamily (Breast cancer resistance protein)
A0A445BUP3	12	S	A0A445BUP3_S12	Up	S-adenosyl-L-methionine-dependent methyltransferase(predicted) OS=Arachis hypogaea OX=3818 GN=Ahy_A08g038791 PE=4 SV=1	Ahy_A08g038791	1	GSGLFSSSK	3	S2	0.0111043	3	949.403	0.746	0.678	0.813	1.646	1.055	1.193	1.741	0.799916	0.0194425	chloroplast
A0A445CIM7	154	S	A0A445CIM7_S154	Up	MBD domain-containing protein OS=Arachis hypogaea OX=3818 GN=Ahy_A07g037392 PE=4 SV=1	Ahy_A07g037392	1	VKSSPPTDSEPAK	26	S4	8.7751e-06	26	1422.65	0.629	0.873	0.729	1.551	1.279	1.059	1.743	0.801573	0.0190595	nucleus					GO:0005622 intracellular; GO:0005623 cell; GO:0005634 nucleus; GO:0005737 cytoplasm; GO:0005829 cytosol; GO:0043226 organelle; GO:0043227 membrane-bounded organelle; GO:0043229 intracellular organelle; GO:0043231 intracellular membrane-bounded organelle;	GO:0000166 nucleotide binding; GO:0003676 nucleic acid binding; GO:0003677 DNA binding; GO:0005488 binding; GO:0008327 methyl-CpG binding; GO:0036094 small molecule binding; GO:0043565 sequence-specific DNA binding; GO:0097159 organic cyclic compound binding; GO:1901265 nucleoside phosphate binding; GO:1901363 heterocyclic compound binding;	PF01429	Methyl-CpG binding domain
A0A445D098	1085	T	A0A445D098_T1085	Up	Guanine nucleotide exchange factor SPIKE 1(predicted) OS=Arachis hypogaea OX=3818 GN=Ahy_A05g022282 PE=3 SV=1	Ahy_A05g022282	1	QEVRPQGTPDNGYLWQR	29	T8	0.000338156	9	2123.97	0.791	0.594	0.855	1.565	1.273	1.078	1.748	0.805705	0.0224504	chloroplast	K21852	DOCK6_7_8; dedicator of cytokinesis protein 6/7/8		GO:0006810 transport; GO:0008064 regulation of actin polymerization or depolymerization; GO:0008360 regulation of cell shape; GO:0009605 response to external stimulus; GO:0009606 tropism; GO:0009628 response to abiotic stimulus; GO:0009629 response to gravity; GO:0009630 gravitropism; GO:0009958 positive gravitropism; GO:0009966 regulation of signal transduction; GO:0009987 cellular process; GO:0…	GO:0005622 intracellular; GO:0005623 cell; GO:0005634 nucleus; GO:0005737 cytoplasm; GO:0005783 endoplasmic reticulum; GO:0005829 cytosol; GO:0005886 plasma membrane; GO:0012505 endomembrane system; GO:0016020 membrane; GO:0019898 extrinsic component of membrane; GO:0043226 organelle; GO:0043227 membrane-bounded organelle; GO:0043229 intracellular organelle; GO:0043231 intracellular membrane-boun…	GO:0005085 guanyl-nucleotide exchange factor activity; GO:0005088 Ras guanyl-nucleotide exchange factor activity; GO:0005089 Rho guanyl-nucleotide exchange factor activity; GO:0005488 binding; GO:0005515 protein binding; GO:0017016 Ras GTPase binding; GO:0017048 Rho GTPase binding; GO:0019899 enzyme binding; GO:0031267 small GTPase binding; GO:0051020 GTPase binding; GO:0098772 molecular function…			T	KOG1997	PH domain-containing protein
A0A445AVX9	712	S	A0A445AVX9_S712	Up	Sucrose-phosphate synthase OS=Arachis hypogaea OX=3818 GN=Ahy_B01g055317 PE=3 SV=1	Ahy_B01g055317	1	FSLDGEKSGGSGNDSSLDPDGNAADR	6	S8	2.55358e-08	6	2728.04	0.772	0.634	0.757	1.404	1.435	0.942	1.748	0.805705	0.0223767	nucleus	K00696	E2.4.1.14; sucrose-phosphate synthase [EC:2.4.1.14]	map00500 Starch and sucrose metabolism; map01100 Metabolic pathways			GO:0003824 catalytic activity; GO:0008194 UDP-glycosyltransferase activity; GO:0016740 transferase activity; GO:0016757 transferase activity, transferring glycosyl groups; GO:0016758 transferase activity, transferring hexosyl groups; GO:0035251 UDP-glucosyltransferase activity; GO:0046524 sucrose-phosphate synthase activity; GO:0046527 glucosyltransferase activity;			M	KOG0853	Glycosyltransferase
A0A445AVX9	715	S	A0A445AVX9_S715	Up	Sucrose-phosphate synthase OS=Arachis hypogaea OX=3818 GN=Ahy_B01g055317 PE=3 SV=1	Ahy_B01g055317	1	FSLDGEKSGGSGNDSSLDPDGNAADR	6	S11	2.55358e-08	6	2728.04	0.772	0.634	0.757	1.404	1.435	0.942	1.748	0.805705	0.0223767	nucleus	K00696	E2.4.1.14; sucrose-phosphate synthase [EC:2.4.1.14]	map00500 Starch and sucrose metabolism; map01100 Metabolic pathways			GO:0003824 catalytic activity; GO:0008194 UDP-glycosyltransferase activity; GO:0016740 transferase activity; GO:0016757 transferase activity, transferring glycosyl groups; GO:0016758 transferase activity, transferring hexosyl groups; GO:0035251 UDP-glucosyltransferase activity; GO:0046524 sucrose-phosphate synthase activity; GO:0046527 glucosyltransferase activity;			M	KOG0853	Glycosyltransferase
A0A445D9U3	921	S	A0A445D9U3_S921	Up	No exine formation protein(predicted) OS=Arachis hypogaea OX=3818 GN=Ahy_A04g017081 PE=4 SV=1	Ahy_A04g017081	1	RASTVPSFTIK	11	S3	1.0104e-05	11	1286.65	0.987	0.547	0.657	1.432	1.324	1.074	1.748	0.805705	0.0400813	plasma membrane
A0A445CT40	80	T	A0A445CT40_T80	Up	Calcium load-activated calcium channel OS=Arachis hypogaea OX=3818 GN=Ahy_A06g029322 PE=3 SV=1	Ahy_A06g029322	1	IDRVETSLK	6	T6	0.00469866	6	1140.57	0.753	0.668	0.743	1.617	1.097	1.087	1.756	0.812293	0.0159451	nucleus	K21891	TMCO1; calcium load-activated calcium channel		GO:0006810 transport; GO:0006811 ion transport; GO:0006812 cation transport; GO:0006816 calcium ion transport; GO:0006873 cellular ion homeostasis; GO:0006874 cellular calcium ion homeostasis; GO:0006875 cellular metal ion homeostasis; GO:0006950 response to stress; GO:0006983 ER overload response; GO:0006984 ER-nucleus signaling pathway; GO:0007154 cell communication; GO:0007165 signal transduct…	GO:0005622 intracellular; GO:0005623 cell; GO:0005737 cytoplasm; GO:0005783 endoplasmic reticulum; GO:0005789 endoplasmic reticulum membrane; GO:0012505 endomembrane system; GO:0016020 membrane; GO:0016021 integral component of membrane; GO:0030176 integral component of endoplasmic reticulum membrane; GO:0031224 intrinsic component of membrane; GO:0031227 intrinsic component of endoplasmic reticu…	GO:0005215 transporter activity; GO:0005216 ion channel activity; GO:0005261 cation channel activity; GO:0005262 calcium channel activity; GO:0008324 cation transmembrane transporter activity; GO:0015075 ion transmembrane transporter activity; GO:0015085 calcium ion transmembrane transporter activity; GO:0015267 channel activity; GO:0015318 inorganic molecular entity transmembrane transporter act…			P	KOG3312	Predicted membrane protein
A0A445AN89	616	S	A0A445AN89_S616	Up	Enhancer of mRNA-decapping protein 4 isoform A(predicted) OS=Arachis hypogaea OX=3818 GN=Ahy_B01g051986 PE=3 SV=1	Ahy_B01g051986	1	KLSDFR	18	S3	0.128488	6	845.392	0.709	0.747	0.656	1.496	1.32	0.895	1.757	0.813114	0.027128	chloroplast	K12616	EDC4; enhancer of mRNA-decapping protein 4	map03018 RNA degradation	GO:0000003 reproduction; GO:0000956 nuclear-transcribed mRNA catabolic process; GO:0003006 developmental process involved in reproduction; GO:0006139 nucleobase-containing compound metabolic process; GO:0006401 RNA catabolic process; GO:0006402 mRNA catabolic process; GO:0006725 cellular aromatic compound metabolic process; GO:0006807 nitrogen compound metabolic process; GO:0007154 cell communica…	GO:0000932 P-body; GO:0005622 intracellular; GO:0005623 cell; GO:0005634 nucleus; GO:0005654 nucleoplasm; GO:0005737 cytoplasm; GO:0005829 cytosol; GO:0031974 membrane-enclosed lumen; GO:0031981 nuclear lumen; GO:0032991 protein-containing complex; GO:0035770 ribonucleoprotein granule; GO:0036464 cytoplasmic ribonucleoprotein granule; GO:0043226 organelle; GO:0043227 membrane-bounded organelle; G…	GO:0003676 nucleic acid binding; GO:0003723 RNA binding; GO:0003729 mRNA binding; GO:0005488 binding; GO:0005515 protein binding; GO:0042802 identical protein binding; GO:0042803 protein homodimerization activity; GO:0046983 protein dimerization activity; GO:0097159 organic cyclic compound binding; GO:1901363 heterocyclic compound binding;			S	KOG1916	Nuclear protein, contains WD40 repeats
A0A445AN89	1802	S	A0A445AN89_S1802	Up	Enhancer of mRNA-decapping protein 4 isoform A(predicted) OS=Arachis hypogaea OX=3818 GN=Ahy_B01g051986 PE=3 SV=1	Ahy_B01g051986	1	KLSDFR	18	S3	0.128488	6	845.392	0.709	0.747	0.656	1.496	1.32	0.895	1.757	0.813114	0.027128	chloroplast	K12616	EDC4; enhancer of mRNA-decapping protein 4	map03018 RNA degradation	GO:0000003 reproduction; GO:0000956 nuclear-transcribed mRNA catabolic process; GO:0003006 developmental process involved in reproduction; GO:0006139 nucleobase-containing compound metabolic process; GO:0006401 RNA catabolic process; GO:0006402 mRNA catabolic process; GO:0006725 cellular aromatic compound metabolic process; GO:0006807 nitrogen compound metabolic process; GO:0007154 cell communica…	GO:0000932 P-body; GO:0005622 intracellular; GO:0005623 cell; GO:0005634 nucleus; GO:0005654 nucleoplasm; GO:0005737 cytoplasm; GO:0005829 cytosol; GO:0031974 membrane-enclosed lumen; GO:0031981 nuclear lumen; GO:0032991 protein-containing complex; GO:0035770 ribonucleoprotein granule; GO:0036464 cytoplasmic ribonucleoprotein granule; GO:0043226 organelle; GO:0043227 membrane-bounded organelle; G…	GO:0003676 nucleic acid binding; GO:0003723 RNA binding; GO:0003729 mRNA binding; GO:0005488 binding; GO:0005515 protein binding; GO:0042802 identical protein binding; GO:0042803 protein homodimerization activity; GO:0046983 protein dimerization activity; GO:0097159 organic cyclic compound binding; GO:1901363 heterocyclic compound binding;			S	KOG1916	Nuclear protein, contains WD40 repeats
A0A445D9R3	193	S	A0A445D9R3_S193	Up	Ras-related protein RABA5e-like(predicted) OS=Arachis hypogaea OX=3818 GN=Ahy_A04g017058 PE=4 SV=1	Ahy_A04g017058	1	AELSVNR	6	S4	0.0548087	6	868.392	0.744	0.873	0.599	1.7	1.055	1.145	1.76	0.815575	0.0389777	chloroplast	K07904	RAB11A; Ras-related protein Rab-11A	map04144 Endocytosis				PF00071	Ras family	U	KOG0087	GTPase Rab11/YPT3, small G protein superfamily
A0A444YZ35	41	T	A0A444YZ35_T41	Up	DUF1421 domain-containing protein OS=Arachis hypogaea OX=3818 GN=Ahy_B05g074506 PE=4 SV=1	Ahy_B05g074506	1	HNNTDDEDERVESQLEHHR	21	T4	4.80257e-13	18	2439.99	0.772	0.585	0.798	1.487	1.105	1.209	1.764	0.818851	0.0125338	nucleus							PF07223	Protein of unknown function (DUF1421)
A0A445D098	1057	S	A0A445D098_S1057	Up	Guanine nucleotide exchange factor SPIKE 1(predicted) OS=Arachis hypogaea OX=3818 GN=Ahy_A05g022282 PE=3 SV=1	Ahy_A05g022282	1	NPVGEAPASPK	22	S9	6.04798e-05	22	1146.52	0.717	0.63	0.88	1.588	1.18	1.165	1.766	0.820485	0.0155448	chloroplast	K21852	DOCK6_7_8; dedicator of cytokinesis protein 6/7/8		GO:0006810 transport; GO:0008064 regulation of actin polymerization or depolymerization; GO:0008360 regulation of cell shape; GO:0009605 response to external stimulus; GO:0009606 tropism; GO:0009628 response to abiotic stimulus; GO:0009629 response to gravity; GO:0009630 gravitropism; GO:0009958 positive gravitropism; GO:0009966 regulation of signal transduction; GO:0009987 cellular process; GO:0…	GO:0005622 intracellular; GO:0005623 cell; GO:0005634 nucleus; GO:0005737 cytoplasm; GO:0005783 endoplasmic reticulum; GO:0005829 cytosol; GO:0005886 plasma membrane; GO:0012505 endomembrane system; GO:0016020 membrane; GO:0019898 extrinsic component of membrane; GO:0043226 organelle; GO:0043227 membrane-bounded organelle; GO:0043229 intracellular organelle; GO:0043231 intracellular membrane-boun…	GO:0005085 guanyl-nucleotide exchange factor activity; GO:0005088 Ras guanyl-nucleotide exchange factor activity; GO:0005089 Rho guanyl-nucleotide exchange factor activity; GO:0005488 binding; GO:0005515 protein binding; GO:0017016 Ras GTPase binding; GO:0017048 Rho GTPase binding; GO:0019899 enzyme binding; GO:0031267 small GTPase binding; GO:0051020 GTPase binding; GO:0098772 molecular function…			T	KOG1997	PH domain-containing protein
A0A445C7A0	50	S	A0A445C7A0_S50	Up	Protein TIC110, chloroplastic isoform A(predicted) OS=Arachis hypogaea OX=3818 GN=Ahy_A07g032664 PE=4 SV=1	Ahy_A07g032664	0.996	TSSSSSPPPPSKPQR	3	S6	0.000270769	4	1619.74	0.934	0.692	0.559	1.605	1.267	0.989	1.767	0.821302	0.0487049	chloroplast				GO:0006605 protein targeting; GO:0006810 transport; GO:0006886 intracellular protein transport; GO:0006996 organelle organization; GO:0008104 protein localization; GO:0009657 plastid organization; GO:0009658 chloroplast organization; GO:0009987 cellular process; GO:0015031 protein transport; GO:0015833 peptide transport; GO:0016043 cellular component organization; GO:0017038 protein import; GO:00…	GO:0005622 intracellular; GO:0005623 cell; GO:0005737 cytoplasm; GO:0009507 chloroplast; GO:0009526 plastid envelope; GO:0009528 plastid inner membrane; GO:0009536 plastid; GO:0009706 chloroplast inner membrane; GO:0009941 chloroplast envelope; GO:0016020 membrane; GO:0019866 organelle inner membrane; GO:0031090 organelle membrane; GO:0031897 Tic complex; GO:0031967 organelle envelope; GO:0031969…
A0A445AVX9	700	S	A0A445AVX9_S700	Up	Sucrose-phosphate synthase OS=Arachis hypogaea OX=3818 GN=Ahy_B01g055317 PE=3 SV=1	Ahy_B01g055317	1	DIQDLSLNLK	3	S6	0.0924299	3	1238.6	0.672	0.85	0.626	1.385	1.188	1.222	1.767	0.821302	0.00516618	nucleus	K00696	E2.4.1.14; sucrose-phosphate synthase [EC:2.4.1.14]	map00500 Starch and sucrose metabolism; map01100 Metabolic pathways			GO:0003824 catalytic activity; GO:0008194 UDP-glycosyltransferase activity; GO:0016740 transferase activity; GO:0016757 transferase activity, transferring glycosyl groups; GO:0016758 transferase activity, transferring hexosyl groups; GO:0035251 UDP-glucosyltransferase activity; GO:0046524 sucrose-phosphate synthase activity; GO:0046527 glucosyltransferase activity;			M	KOG0853	Glycosyltransferase
A0A445BS41	867	S	A0A445BS41_S867	Up	Putative WEB family protein(predicted) OS=Arachis hypogaea OX=3818 GN=Ahy_A08g037902 PE=3 SV=1	Ahy_A08g037902	1	ASESGQGGVNQTKSPR	16	S14	9.39608e-06	7	1682.75	0.678	0.962	0.677	1.534		1.2	1.77	0.823749	0.0466677	nucleus				GO:0006996 organelle organization; GO:0009657 plastid organization; GO:0009658 chloroplast organization; GO:0009902 chloroplast relocation; GO:0009903 chloroplast avoidance movement; GO:0009904 chloroplast accumulation movement; GO:0009987 cellular process; GO:0016043 cellular component organization; GO:0019750 chloroplast localization; GO:0051179 localization; GO:0051234 establishment of localiz…	GO:0005622 intracellular; GO:0005623 cell; GO:0005737 cytoplasm; GO:0005829 cytosol; GO:0005886 plasma membrane; GO:0016020 membrane; GO:0071944 cell periphery;
A0A445C3I9	128	S	A0A445C3I9_S128	Up	t-SNARE coiled-coil homology domain-containing protein OS=Arachis hypogaea OX=3818 GN=Ahy_A07g031287 PE=3 SV=1	Ahy_A07g031287	1	LPNSHQADTSNQYTANHNDDFIESESDR	19	S4	7.50635e-16	14	3285.34	0.75	0.694	0.726	1.411	1.251	1.179	1.77	0.823749	0.000583961	Golgi apparatus	K08498	STX6; syntaxin 6	map04130 SNARE interactions in vesicular transport	GO:0006810 transport; GO:0006886 intracellular protein transport; GO:0006906 vesicle fusion; GO:0006996 organelle organization; GO:0008104 protein localization; GO:0009987 cellular process; GO:0015031 protein transport; GO:0015833 peptide transport; GO:0016043 cellular component organization; GO:0016050 vesicle organization; GO:0016192 vesicle-mediated transport; GO:0022406 membrane docking; GO:0…	GO:0000139 Golgi membrane; GO:0005622 intracellular; GO:0005623 cell; GO:0005737 cytoplasm; GO:0005768 endosome; GO:0005770 late endosome; GO:0005794 Golgi apparatus; GO:0005802 trans-Golgi network; GO:0010008 endosome membrane; GO:0012505 endomembrane system; GO:0016020 membrane; GO:0016021 integral component of membrane; GO:0031090 organelle membrane; GO:0031201 SNARE complex; GO:0031224 intrin…	GO:0000149 SNARE binding; GO:0005484 SNAP receptor activity; GO:0005488 binding; GO:0005515 protein binding;	PF09177	Syntaxin 6, N-terminal	U	KOG3202	SNARE protein TLG1/Syntaxin 6
A0A445AVX9	134	S	A0A445AVX9_S134	Up	Sucrose-phosphate synthase OS=Arachis hypogaea OX=3818 GN=Ahy_B01g055317 PE=3 SV=1	Ahy_B01g055317	1	GDPVSDISTHGGESNK	5	S8	1.56873e-05	6	1679.69	0.804	0.771	0.569	1.613	1.253	0.937	1.774	0.827006	0.0427	nucleus	K00696	E2.4.1.14; sucrose-phosphate synthase [EC:2.4.1.14]	map00500 Starch and sucrose metabolism; map01100 Metabolic pathways			GO:0003824 catalytic activity; GO:0008194 UDP-glycosyltransferase activity; GO:0016740 transferase activity; GO:0016757 transferase activity, transferring glycosyl groups; GO:0016758 transferase activity, transferring hexosyl groups; GO:0035251 UDP-glucosyltransferase activity; GO:0046524 sucrose-phosphate synthase activity; GO:0046527 glucosyltransferase activity;			M	KOG0853	Glycosyltransferase
A0A445CPK9	905	S	A0A445CPK9_S905	Up	Plasma membrane ATPase OS=Arachis hypogaea OX=3818 GN=Ahy_A06g027746 PE=3 SV=1	Ahy_A06g027746	1	SSSWIAEQAR	3	S3	0.00347926	3	1214.52	0.744	0.645	0.853	1.759	1.257	0.963	1.775	0.827819	0.0458476	plasma membrane	K01535	PMA1, PMA2; H+-transporting ATPase [EC:7.1.2.1]	map00190 Oxidative phosphorylation; map01100 Metabolic pathways	GO:0000003 reproduction; GO:0003006 developmental process involved in reproduction; GO:0006725 cellular aromatic compound metabolic process; GO:0006810 transport; GO:0006811 ion transport; GO:0006812 cation transport; GO:0006873 cellular ion homeostasis; GO:0006885 regulation of pH; GO:0006996 organelle organization; GO:0007033 vacuole organization; GO:0007035 vacuolar acidification; GO:0007275 m…	GO:0000325 plant-type vacuole; GO:0005622 intracellular; GO:0005623 cell; GO:0005737 cytoplasm; GO:0005773 vacuole; GO:0005774 vacuolar membrane; GO:0005911 cell-cell junction; GO:0009506 plasmodesma; GO:0009507 chloroplast; GO:0009536 plastid; GO:0009705 plant-type vacuole membrane; GO:0016020 membrane; GO:0030054 cell junction; GO:0031090 organelle membrane; GO:0043226 organelle; GO:0043227 mem…	GO:0003824 catalytic activity; GO:0005215 transporter activity; GO:0008324 cation transmembrane transporter activity; GO:0008553 proton-exporting ATPase activity, phosphorylative mechanism; GO:0015075 ion transmembrane transporter activity; GO:0015077 monovalent inorganic cation transmembrane transporter activity; GO:0015078 proton transmembrane transporter activity; GO:0015318 inorganic molecula…	PF00690; PF00702	Cation transporter/ATPase, N-terminus; haloacid dehalogenase-like hydrolase	P	KOG0205	Plasma membrane H+-transporting ATPase
A0A445AZE7	504	S	A0A445AZE7_S504	Up	CCR4-NOT transcription complex subunit 3(predicted) OS=Arachis hypogaea OX=3818 GN=Ahy_B01g056735 PE=3 SV=1	Ahy_B01g056735	1	VFSPSVVPGMQWRPGSPFQNQSDAIR	4	S16	6.43491e-08	4	2967.4	0.684	0.858	0.877	1.434		1.435	1.779	0.831067	0.0108338	nucleus	K12580	CNOT3, NOT3; CCR4-NOT transcription complex subunit 3	map03018 RNA degradation	GO:0000075 cell cycle checkpoint; GO:0000077 DNA damage checkpoint; GO:0000278 mitotic cell cycle; GO:0000288 nuclear-transcribed mRNA catabolic process, deadenylation-dependent decay; GO:0000289 nuclear-transcribed mRNA poly(A) tail shortening; GO:0000956 nuclear-transcribed mRNA catabolic process; GO:0001701 in utero embryonic development; GO:0001824 blastocyst development; GO:0001825 blastocys…	GO:0000932 P-body; GO:0005622 intracellular; GO:0005623 cell; GO:0005737 cytoplasm; GO:0005829 cytosol; GO:0030014 CCR4-NOT complex; GO:0030015 CCR4-NOT core complex; GO:0032991 protein-containing complex; GO:0035770 ribonucleoprotein granule; GO:0036464 cytoplasmic ribonucleoprotein granule; GO:0043226 organelle; GO:0043228 non-membrane-bounded organelle; GO:0043229 intracellular organelle; GO:0…				K	KOG2150	CCR4-NOT transcriptional regulation complex, NOT5 subunit
A0A445BQC1	36	T	A0A445BQC1_T36	Up	Cytochrome c oxidase subunit 5b-2 OS=Arachis hypogaea OX=3818 GN=Ahy_A09g046626 PE=4 SV=1	Ahy_A09g046626	0.962	FATAATASHSSTLLSR	1	T3	0.149889	1	1700.8	0.868	0.654	0.639	1.4	1.31	1.144	1.783	0.834307	0.00704464	chloroplast	K02265	COX5B; cytochrome c oxidase subunit 5b	map00190 Oxidative phosphorylation; map01100 Metabolic pathways	GO:0006091 generation of precursor metabolites and energy; GO:0006119 oxidative phosphorylation; GO:0006123 mitochondrial electron transport, cytochrome c to oxygen; GO:0006139 nucleobase-containing compound metabolic process; GO:0006163 purine nucleotide metabolic process; GO:0006164 purine nucleotide biosynthetic process; GO:0006725 cellular aromatic compound metabolic process; GO:0006753 nucle…	GO:0005622 intracellular; GO:0005623 cell; GO:0005737 cytoplasm; GO:0005739 mitochondrion; GO:0005740 mitochondrial envelope; GO:0005743 mitochondrial inner membrane; GO:0005746 mitochondrial respirasome; GO:0005751 mitochondrial respiratory chain complex IV; GO:0009507 chloroplast; GO:0009534 chloroplast thylakoid; GO:0009535 chloroplast thylakoid membrane; GO:0009536 plastid; GO:0009579 thylako…	GO:0005488 binding; GO:0008270 zinc ion binding; GO:0043167 ion binding; GO:0043169 cation binding; GO:0046872 metal ion binding; GO:0046914 transition metal ion binding; GO:0050897 cobalt ion binding;	PF01215	Cytochrome c oxidase subunit Vb	C	KOG3352	Cytochrome c oxidase, subunit Vb/COX4
A0A445CHN1	345	S	A0A445CHN1_S345	Up	Fe2OG dioxygenase domain-containing protein OS=Arachis hypogaea OX=3818 GN=Ahy_A07g037025 PE=3 SV=1	Ahy_A07g037025	1	DTSLKDYIK	12	S3	3.09046e-05	12	1162.54	0.883	0.752	0.626	1.348	1.589	1.103	1.787	0.83754	0.0161935	cytoplasm							PF03171	2OG-Fe(II) oxygenase superfamily	C	KOG0143	Iron/ascorbate family oxidoreductases
A0A444Z8R7	1785	T	A0A444Z8R7_T1785	Up	Agenet domain protein(predicted) OS=Arachis hypogaea OX=3818 GN=Ahy_B05g078990 PE=4 SV=1	Ahy_B05g078990	1	VVATISSTHEGDTPNEK	6	T13	2.51025e-08	6	1864.83	0.744	0.695	0.633	1.357	1.206	1.146	1.79	0.83996	0.00105533	chloroplast							PF05641	Agenet domain	S	KOG1181	FOG: Low-complexity
A0A445CRD7	524	S	A0A445CRD7_S524	Up	Cell division cycle protein 48-like isoform A(predicted) OS=Arachis hypogaea OX=3818 GN=Ahy_A06g028577 PE=4 SV=1	Ahy_A06g028577	1	FGMSPSK	12	S4	0.0410913	5	833.326	0.783	0.622	0.694	1.581	1.297	0.897	1.798	0.846393	0.0342831	chloroplast	K13525	VCP, CDC48; transitional endoplasmic reticulum ATPase	map04141 Protein processing in endoplasmic reticulum	GO:0009893 positive regulation of metabolic process; GO:0009894 regulation of catabolic process; GO:0009896 positive regulation of catabolic process; GO:0010035 response to inorganic substance; GO:0010038 response to metal ion; GO:0010604 positive regulation of macromolecule metabolic process; GO:0019222 regulation of metabolic process; GO:0042176 regulation of protein catabolic process; GO:00422…	GO:0005622 intracellular; GO:0005623 cell; GO:0005634 nucleus; GO:0005654 nucleoplasm; GO:0005730 nucleolus; GO:0005737 cytoplasm; GO:0005794 Golgi apparatus; GO:0005829 cytosol; GO:0005886 plasma membrane; GO:0012505 endomembrane system; GO:0016020 membrane; GO:0031974 membrane-enclosed lumen; GO:0031981 nuclear lumen; GO:0043226 organelle; GO:0043227 membrane-bounded organelle; GO:0043228 non-m…		PF02359; PF02933; PF00004	Cell division protein 48 (CDC48), N-terminal domain; Cell division protein 48 (CDC48), domain 2; ATPase family associated with various cellular activities (AAA)	O	KOG0730	AAA+-type ATPase
A0A445C470	41	S	A0A445C470_S41	Up	AMPKBI domain-containing protein OS=Arachis hypogaea OX=3818 GN=Ahy_A07g031542 PE=3 SV=1	Ahy_A07g031542	1	AFSTDSMANSPPQSPR	35	S3	0.00107603	18	1932.66	0.811	0.777	0.609	1.656	1.348	0.961	1.805	0.851999	0.0344489	nucleus	K07199	PRKAB; 5'-AMP-activated protein kinase, regulatory beta subunit							G	KOG1616	Protein involved in Snf1 protein kinase complex assembly
A0A445CWQ9	44	T	A0A445CWQ9_T44	Up	Aspartate--tRNA ligase OS=Arachis hypogaea OX=3818 GN=Ahy_A06g030553 PE=3 SV=1	Ahy_A06g030553	1	RQETAIASATSK	3	T4	0.0596057	3	1342.64	0.81	0.56	0.801	1.723	1.035	1.163	1.806	0.852798	0.0415281	nucleus	K22503	DARS; aspartyl-tRNA synthetase [EC:6.1.1.12]	map00970 Aminoacyl-tRNA biosynthesis	GO:0006082 organic acid metabolic process; GO:0006139 nucleobase-containing compound metabolic process; GO:0006399 tRNA metabolic process; GO:0006412 translation; GO:0006418 tRNA aminoacylation for protein translation; GO:0006422 aspartyl-tRNA aminoacylation; GO:0006518 peptide metabolic process; GO:0006520 cellular amino acid metabolic process; GO:0006725 cellular aromatic compound metabolic pro…	GO:0005622 intracellular; GO:0005623 cell; GO:0005737 cytoplasm; GO:0005783 endoplasmic reticulum; GO:0005829 cytosol; GO:0012505 endomembrane system; GO:0017101 aminoacyl-tRNA synthetase multienzyme complex; GO:0032991 protein-containing complex; GO:0043226 organelle; GO:0043227 membrane-bounded organelle; GO:0043229 intracellular organelle; GO:0043231 intracellular membrane-bounded organelle; G…	GO:0003824 catalytic activity; GO:0004812 aminoacyl-tRNA ligase activity; GO:0004815 aspartate-tRNA ligase activity; GO:0016874 ligase activity; GO:0016875 ligase activity, forming carbon-oxygen bonds; GO:0140098 catalytic activity, acting on RNA; GO:0140101 catalytic activity, acting on a tRNA;	PF00152	tRNA synthetases class II (D, K and N)	J	KOG0556	Aspartyl-tRNA synthetase
A0A444WV59	359	S	A0A444WV59_S359	Up	MFS domain-containing protein OS=Arachis hypogaea OX=3818 GN=Ahy_Scaffold1g107235 PE=4 SV=1	Ahy_Scaffold1g107235	1	SKDNLGFR	15	S1	0.0210434	15	1016.46	0.825	0.779	0.624	1.604	1.252	1.172	1.808	0.854395	0.00995381	plasma membrane				GO:0006810 transport; GO:0006811 ion transport; GO:0006812 cation transport; GO:0008643 carbohydrate transport; GO:0008645 hexose transmembrane transport; GO:0015672 monovalent inorganic cation transport; GO:0015749 monosaccharide transmembrane transport; GO:0034219 carbohydrate transmembrane transport; GO:0034220 ion transmembrane transport; GO:0046323 glucose import; GO:0051179 localization; GO…		GO:0005215 transporter activity; GO:0005351 carbohydrate:proton symporter activity; GO:0005355 glucose transmembrane transporter activity; GO:0005402 carbohydrate:cation symporter activity; GO:0008324 cation transmembrane transporter activity; GO:0015075 ion transmembrane transporter activity; GO:0015077 monovalent inorganic cation transmembrane transporter activity; GO:0015078 proton transmembra…			U	KOG0254	Predicted transporter (major facilitator superfamily)
A0A445C0J8	805	S	A0A445C0J8_S805	Up	Dynamin GTPase OS=Arachis hypogaea OX=3818 GN=Ahy_A08g040720 PE=3 SV=1	Ahy_A08g040720	1	HSHSDGSLETMAR	12	S7	0.000298455	5	1587.57	0.655	0.722	0.593	1.574	1.098	0.905	1.816	0.860764	0.0289956	cytoplasm	K01528	DNM1_3; dynamin 1/3 [EC:3.6.5.5]	map04144 Endocytosis	GO:0000266 mitochondrial fission; GO:0000902 cell morphogenesis; GO:0000904 cell morphogenesis involved in differentiation; GO:0001101 response to acid chemical; GO:0006810 transport; GO:0006892 post-Golgi vesicle-mediated transport; GO:0006896 Golgi to vacuole transport; GO:0006897 endocytosis; GO:0006898 receptor-mediated endocytosis; GO:0006996 organelle organization; GO:0007005 mitochondrion …	GO:0005622 intracellular; GO:0005623 cell; GO:0005737 cytoplasm; GO:0005773 vacuole; GO:0005774 vacuolar membrane; GO:0005794 Golgi apparatus; GO:0005829 cytosol; GO:0005886 plasma membrane; GO:0005911 cell-cell junction; GO:0009504 cell plate; GO:0009506 plasmodesma; GO:0012505 endomembrane system; GO:0016020 membrane; GO:0030054 cell junction; GO:0030135 coated vesicle; GO:0030136 clathrin-coat…	GO:0003824 catalytic activity; GO:0003924 GTPase activity; GO:0005488 binding; GO:0005515 protein binding; GO:0008017 microtubule binding; GO:0008092 cytoskeletal protein binding; GO:0015631 tubulin binding; GO:0016462 pyrophosphatase activity; GO:0016787 hydrolase activity; GO:0016817 hydrolase activity, acting on acid anhydrides; GO:0016818 hydrolase activity, acting on acid anhydrides, in phos…	PF00350; PF00169	Dynamin family; PH domain	U	KOG0446	Vacuolar sorting protein VPS1, dynamin, and related proteins
A0A444WV59	383	T	A0A444WV59_T383	Up	MFS domain-containing protein OS=Arachis hypogaea OX=3818 GN=Ahy_Scaffold1g107235 PE=4 SV=1	Ahy_Scaffold1g107235	1	SSFAHGNAVETPR	33	T11	3.3418e-07	42	1452.63	0.671	0.952	0.59	1.696	1.336	0.995	1.82	0.863938	0.0470866	plasma membrane				GO:0006810 transport; GO:0006811 ion transport; GO:0006812 cation transport; GO:0008643 carbohydrate transport; GO:0008645 hexose transmembrane transport; GO:0015672 monovalent inorganic cation transport; GO:0015749 monosaccharide transmembrane transport; GO:0034219 carbohydrate transmembrane transport; GO:0034220 ion transmembrane transport; GO:0046323 glucose import; GO:0051179 localization; GO…		GO:0005215 transporter activity; GO:0005351 carbohydrate:proton symporter activity; GO:0005355 glucose transmembrane transporter activity; GO:0005402 carbohydrate:cation symporter activity; GO:0008324 cation transmembrane transporter activity; GO:0015075 ion transmembrane transporter activity; GO:0015077 monovalent inorganic cation transmembrane transporter activity; GO:0015078 proton transmembra…			U	KOG0254	Predicted transporter (major facilitator superfamily)
A0A445A9F0	84	S	A0A445A9F0_S84	Up	MFS domain-containing protein OS=Arachis hypogaea OX=3818 GN=Ahy_B03g068351 PE=3 SV=1	Ahy_B03g068351	1	GYASSGEEPQSR	7	S4	0.000171506	13	1347.52	0.957	0.646	0.616	1.623	1.279	1.153	1.827	0.869477	0.0237276	chloroplast				GO:0006810 transport; GO:0006811 ion transport; GO:0006812 cation transport; GO:0008643 carbohydrate transport; GO:0008645 hexose transmembrane transport; GO:0015672 monovalent inorganic cation transport; GO:0015749 monosaccharide transmembrane transport; GO:0034219 carbohydrate transmembrane transport; GO:0034220 ion transmembrane transport; GO:0046323 glucose import; GO:0051179 localization; GO…	GO:0005622 intracellular; GO:0005623 cell; GO:0005737 cytoplasm; GO:0009507 chloroplast; GO:0009526 plastid envelope; GO:0009536 plastid; GO:0009941 chloroplast envelope; GO:0031967 organelle envelope; GO:0031975 envelope; GO:0043226 organelle; GO:0043227 membrane-bounded organelle; GO:0043229 intracellular organelle; GO:0043231 intracellular membrane-bounded organelle;	GO:0005215 transporter activity; GO:0005351 carbohydrate:proton symporter activity; GO:0005355 glucose transmembrane transporter activity; GO:0005402 carbohydrate:cation symporter activity; GO:0008324 cation transmembrane transporter activity; GO:0015075 ion transmembrane transporter activity; GO:0015077 monovalent inorganic cation transmembrane transporter activity; GO:0015078 proton transmembra…			U	KOG0254	Predicted transporter (major facilitator superfamily)
A0A445BT09	19	S	A0A445BT09_S19	Up	Aa_trans domain-containing protein OS=Arachis hypogaea OX=3818 GN=Ahy_A08g038270 PE=3 SV=1	Ahy_A08g038270	1	NHHQSFDLSIDMHQQGGSK	124	S5	2.3617e-14	65	2245.94	0.773	0.727	0.629	1.512	1.344	1.038	1.829	0.871055	0.00933235	plasma membrane				GO:0003333 amino acid transmembrane transport; GO:0006810 transport; GO:0006811 ion transport; GO:0006812 cation transport; GO:0006820 anion transport; GO:0006865 amino acid transport; GO:0015711 organic anion transport; GO:0015802 basic amino acid transport; GO:0015809 arginine transport; GO:0015849 organic acid transport; GO:0034220 ion transmembrane transport; GO:0046942 carboxylic acid transp…	GO:0005623 cell; GO:0005886 plasma membrane; GO:0016020 membrane; GO:0071944 cell periphery;	GO:0005215 transporter activity; GO:0005342 organic acid transmembrane transporter activity; GO:0008509 anion transmembrane transporter activity; GO:0008514 organic anion transmembrane transporter activity; GO:0015075 ion transmembrane transporter activity; GO:0015171 amino acid transmembrane transporter activity; GO:0015174 basic amino acid transmembrane transporter activity; GO:0015318 inorgani…			E	KOG1303	Amino acid transporters
A0A444WYZ8	713	S	A0A444WYZ8_S713	Up	Potassium transporter OS=Arachis hypogaea OX=3818 GN=Ahy_B10g101261 PE=3 SV=1	Ahy_B10g101261	1	SLESDGDEDSDSEEGHYDSR	11	S4	1.70154e-09	8	2388.77	0.663	0.991	0.509	1.532	1.243	1.186	1.831	0.872632	0.0382039	plasma membrane				GO:0006810 transport; GO:0006811 ion transport; GO:0006812 cation transport; GO:0006813 potassium ion transport; GO:0009987 cellular process; GO:0015672 monovalent inorganic cation transport; GO:0030001 metal ion transport; GO:0034220 ion transmembrane transport; GO:0051179 localization; GO:0051234 establishment of localization; GO:0055085 transmembrane transport; GO:0071805 potassium ion transme…	GO:0000325 plant-type vacuole; GO:0005622 intracellular; GO:0005623 cell; GO:0005737 cytoplasm; GO:0005773 vacuole; GO:0005774 vacuolar membrane; GO:0005886 plasma membrane; GO:0016020 membrane; GO:0031090 organelle membrane; GO:0043226 organelle; GO:0043227 membrane-bounded organelle; GO:0043229 intracellular organelle; GO:0043231 intracellular membrane-bounded organelle; GO:0071944 cell periphe…	GO:0003824 catalytic activity; GO:0004016 adenylate cyclase activity; GO:0005215 transporter activity; GO:0008324 cation transmembrane transporter activity; GO:0009975 cyclase activity; GO:0015075 ion transmembrane transporter activity; GO:0015077 monovalent inorganic cation transmembrane transporter activity; GO:0015079 potassium ion transmembrane transporter activity; GO:0015318 inorganic molec…
A0A445E4F5	941	T	A0A445E4F5_T941	Up	GRAS domain-containing protein(predicted) OS=Arachis hypogaea OX=3818 GN=Ahy_A03g016734 PE=3 SV=1	Ahy_A03g016734	1	KNHEREEWSDDTEEGR	4	T12	0.00225997	4	2176.8	0.656	0.619	0.779	1.606	1.171	0.989	1.833	0.874207	0.0201493	nucleus									I	KOG0497	Oxidosqualene-lanosterol cyclase and related proteins
A0A445AN89	623	S	A0A445AN89_S623	Up	Enhancer of mRNA-decapping protein 4 isoform A(predicted) OS=Arachis hypogaea OX=3818 GN=Ahy_B01g051986 PE=3 SV=1	Ahy_B01g051986	1	SSQSNLGDHVGDQSINDYSVDR	5	S4	1.18843e-10	11	2473.03	0.701	0.804	0.573	1.326	1.552	0.932	1.833	0.874207	0.0299662	chloroplast	K12616	EDC4; enhancer of mRNA-decapping protein 4	map03018 RNA degradation	GO:0000003 reproduction; GO:0000956 nuclear-transcribed mRNA catabolic process; GO:0003006 developmental process involved in reproduction; GO:0006139 nucleobase-containing compound metabolic process; GO:0006401 RNA catabolic process; GO:0006402 mRNA catabolic process; GO:0006725 cellular aromatic compound metabolic process; GO:0006807 nitrogen compound metabolic process; GO:0007154 cell communica…	GO:0000932 P-body; GO:0005622 intracellular; GO:0005623 cell; GO:0005634 nucleus; GO:0005654 nucleoplasm; GO:0005737 cytoplasm; GO:0005829 cytosol; GO:0031974 membrane-enclosed lumen; GO:0031981 nuclear lumen; GO:0032991 protein-containing complex; GO:0035770 ribonucleoprotein granule; GO:0036464 cytoplasmic ribonucleoprotein granule; GO:0043226 organelle; GO:0043227 membrane-bounded organelle; G…	GO:0003676 nucleic acid binding; GO:0003723 RNA binding; GO:0003729 mRNA binding; GO:0005488 binding; GO:0005515 protein binding; GO:0042802 identical protein binding; GO:0042803 protein homodimerization activity; GO:0046983 protein dimerization activity; GO:0097159 organic cyclic compound binding; GO:1901363 heterocyclic compound binding;			S	KOG1916	Nuclear protein, contains WD40 repeats
A0A445AN89	1809	S	A0A445AN89_S1809	Up	Enhancer of mRNA-decapping protein 4 isoform A(predicted) OS=Arachis hypogaea OX=3818 GN=Ahy_B01g051986 PE=3 SV=1	Ahy_B01g051986	1	SSQSNLGDHVGDQSINDYSVDR	5	S4	1.18843e-10	11	2473.03	0.701	0.804	0.573	1.326	1.552	0.932	1.833	0.874207	0.0299662	chloroplast	K12616	EDC4; enhancer of mRNA-decapping protein 4	map03018 RNA degradation	GO:0000003 reproduction; GO:0000956 nuclear-transcribed mRNA catabolic process; GO:0003006 developmental process involved in reproduction; GO:0006139 nucleobase-containing compound metabolic process; GO:0006401 RNA catabolic process; GO:0006402 mRNA catabolic process; GO:0006725 cellular aromatic compound metabolic process; GO:0006807 nitrogen compound metabolic process; GO:0007154 cell communica…	GO:0000932 P-body; GO:0005622 intracellular; GO:0005623 cell; GO:0005634 nucleus; GO:0005654 nucleoplasm; GO:0005737 cytoplasm; GO:0005829 cytosol; GO:0031974 membrane-enclosed lumen; GO:0031981 nuclear lumen; GO:0032991 protein-containing complex; GO:0035770 ribonucleoprotein granule; GO:0036464 cytoplasmic ribonucleoprotein granule; GO:0043226 organelle; GO:0043227 membrane-bounded organelle; G…	GO:0003676 nucleic acid binding; GO:0003723 RNA binding; GO:0003729 mRNA binding; GO:0005488 binding; GO:0005515 protein binding; GO:0042802 identical protein binding; GO:0042803 protein homodimerization activity; GO:0046983 protein dimerization activity; GO:0097159 organic cyclic compound binding; GO:1901363 heterocyclic compound binding;			S	KOG1916	Nuclear protein, contains WD40 repeats
A0A445E237	490	T	A0A445E237_T490	Up	Zinc finger CCCH domain-containing protein 53 isoform A(predicted) OS=Arachis hypogaea OX=3818 GN=Ahy_A03g016042 PE=4 SV=1	Ahy_A03g016042	1	QQQQVDRDFSPCGTPTGLDAR	10	T14	3.20182e-07	8	2536.03	0.766	0.622	0.691	1.433	1.114	1.269	1.835	0.87578	0.00302602	nucleus						GO:0003676 nucleic acid binding; GO:0003723 RNA binding; GO:0003729 mRNA binding; GO:0005488 binding; GO:0097159 organic cyclic compound binding; GO:1901363 heterocyclic compound binding;	PF00076	RNA recognition motif. (a.k.a. RRM, RBD, or RNP domain)
A0A445BS41	885	S	A0A445BS41_S885	Up	Putative WEB family protein(predicted) OS=Arachis hypogaea OX=3818 GN=Ahy_A08g037902 PE=3 SV=1	Ahy_A08g037902	1	EAHTADNLSSPKSLVHVEHDEGGTSPESK	7	S9	0.000379818	7	3298.33	0.762	0.874	0.634	1.447		1.338	1.84	0.879706	0.0153973	nucleus				GO:0006996 organelle organization; GO:0009657 plastid organization; GO:0009658 chloroplast organization; GO:0009902 chloroplast relocation; GO:0009903 chloroplast avoidance movement; GO:0009904 chloroplast accumulation movement; GO:0009987 cellular process; GO:0016043 cellular component organization; GO:0019750 chloroplast localization; GO:0051179 localization; GO:0051234 establishment of localiz…	GO:0005622 intracellular; GO:0005623 cell; GO:0005737 cytoplasm; GO:0005829 cytosol; GO:0005886 plasma membrane; GO:0016020 membrane; GO:0071944 cell periphery;
A0A445BS41	901	S	A0A445BS41_S901	Up	Putative WEB family protein(predicted) OS=Arachis hypogaea OX=3818 GN=Ahy_A08g037902 PE=3 SV=1	Ahy_A08g037902	1	EAHTADNLSSPKSLVHVEHDEGGTSPESK	1	S25	0.000379818	7	3298.33	0.762	0.874	0.634	1.447		1.338	1.84	0.879706	0.0153973	nucleus				GO:0006996 organelle organization; GO:0009657 plastid organization; GO:0009658 chloroplast organization; GO:0009902 chloroplast relocation; GO:0009903 chloroplast avoidance movement; GO:0009904 chloroplast accumulation movement; GO:0009987 cellular process; GO:0016043 cellular component organization; GO:0019750 chloroplast localization; GO:0051179 localization; GO:0051234 establishment of localiz…	GO:0005622 intracellular; GO:0005623 cell; GO:0005737 cytoplasm; GO:0005829 cytosol; GO:0005886 plasma membrane; GO:0016020 membrane; GO:0071944 cell periphery;
A0A444Y6V3	280	T	A0A444Y6V3_T280	Up	t-SNARE coiled-coil homology domain-containing protein OS=Arachis hypogaea OX=3818 GN=Ahy_B08g093737 PE=3 SV=1	Ahy_B08g093737	1	GTTALQGAK	3	T3	0.00514497	3	926.434	0.778	0.558	0.775	1.502	1.391	0.993	1.841	0.88049	0.0226488	plasma membrane	K08486	STX1B_2_3; syntaxin 1B/2/3	map04130 SNARE interactions in vesicular transport	GO:0006810 transport; GO:0006887 exocytosis; GO:0006906 vesicle fusion; GO:0006996 organelle organization; GO:0009987 cellular process; GO:0016043 cellular component organization; GO:0016050 vesicle organization; GO:0016192 vesicle-mediated transport; GO:0022406 membrane docking; GO:0032940 secretion by cell; GO:0046903 secretion; GO:0048278 vesicle docking; GO:0048284 organelle fusion; GO:005117…	GO:0005622 intracellular; GO:0005623 cell; GO:0005737 cytoplasm; GO:0005886 plasma membrane; GO:0012505 endomembrane system; GO:0016020 membrane; GO:0016021 integral component of membrane; GO:0031201 SNARE complex; GO:0031224 intrinsic component of membrane; GO:0032991 protein-containing complex; GO:0071944 cell periphery; GO:0098796 membrane protein complex;	GO:0000149 SNARE binding; GO:0005488 binding; GO:0005515 protein binding;	PF00804	Syntaxin	U	KOG0810	SNARE protein Syntaxin 1 and related proteins
A0A445BLD8	476	S	A0A445BLD8_S476	Up	Putative root-knot resistance protein(predicted) OS=Arachis hypogaea OX=3818 GN=Ahy_A09g045038 PE=4 SV=1	Ahy_A09g045038	1	SQTVIAETVDEVHSPEK	2	S14	5.37643e-08	2	1948.89	0.63	0.976	0.644	1.27	1.656	1.224	1.844	0.882839	0.0219103	cytoplasm									S	KOG1181	FOG: Low-complexity
A0A445CP56	4	T	A0A445CP56_T4	Up	Peroxygenase 2(predicted) OS=Arachis hypogaea OX=3818 GN=Ahy_A06g027550 PE=3 SV=1	Ahy_A06g027550	1	MATTPEQSQSHEAMATVAEK	6	T4	0.000151382	6	2137.91	0.785	0.6	0.853	1.715	1.318	1.116	1.854	0.890641	0.0202518	cytoplasm	K17991	PXG; peroxygenase [EC:1.11.2.3]	map00073 Cutin, suberine and wax biosynthesis
A0A445DN07	172	S	A0A445DN07_S172	Up	Eukaryotic translation initiation factor 4B1 isoform A(predicted) OS=Arachis hypogaea OX=3818 GN=Ahy_A03g010635 PE=4 SV=1	Ahy_A03g010635	1	KLPSSFDSGR	5	S5	0.00478901	5	1173.53	0.771	0.687	0.592	1.498	1.146	1.175	1.863	0.897628	0.00564731	nucleus				GO:0006412 translation; GO:0006413 translational initiation; GO:0006518 peptide metabolic process; GO:0006807 nitrogen compound metabolic process; GO:0008152 metabolic process; GO:0009058 biosynthetic process; GO:0009059 macromolecule biosynthetic process; GO:0009987 cellular process; GO:0010467 gene expression; GO:0019538 protein metabolic process; GO:0034641 cellular nitrogen compound metabolic…	GO:0005618 cell wall; GO:0005623 cell; GO:0005911 cell-cell junction; GO:0009505 plant-type cell wall; GO:0009506 plasmodesma; GO:0030054 cell junction; GO:0030312 external encapsulating structure; GO:0055044 symplast; GO:0071944 cell periphery;	GO:0003676 nucleic acid binding; GO:0003723 RNA binding; GO:0003729 mRNA binding; GO:0003743 translation initiation factor activity; GO:0005488 binding; GO:0005515 protein binding; GO:0008135 translation factor activity, RNA binding; GO:0042802 identical protein binding; GO:0042803 protein homodimerization activity; GO:0046983 protein dimerization activity; GO:0097159 organic cyclic compound bind…
A0A445DND4	315	S	A0A445DND4_S315	Up	C2 NT-type domain-containing protein OS=Arachis hypogaea OX=3818 GN=Ahy_A03g010753 PE=3 SV=1	Ahy_A03g010753	1	TSFSMPSPR	11	S7	0.000544389	9	1089.44	0.958	0.563	0.621	1.537	1.356	1.119	1.873	0.905351	0.0260968	nucleus				GO:0006810 transport; GO:0006928 movement of cell or subcellular component; GO:0006950 response to stress; GO:0006970 response to osmotic stress; GO:0006996 organelle organization; GO:0007097 nuclear migration; GO:0009314 response to radiation; GO:0009416 response to light stimulus; GO:0009628 response to abiotic stimulus; GO:0009637 response to blue light; GO:0009657 plastid organization; GO:000…	GO:0005622 intracellular; GO:0005623 cell; GO:0005737 cytoplasm; GO:0005829 cytosol; GO:0005886 plasma membrane; GO:0016020 membrane; GO:0071944 cell periphery;		PF00166	Chaperonin 10 Kd subunit
A0A445AN54	161	S	A0A445AN54_S161	Up	RRM domain-containing protein OS=Arachis hypogaea OX=3818 GN=Ahy_B01g051950 PE=4 SV=1	Ahy_B01g051950	1	AKSYDDGKDSAEHTGVLR	38	S3	1.89465e-10	38	2028.9	0.609	0.944	0.597	1.702	1.154	1.176	1.875	0.906891	0.0315296	nucleus	K12898	HNRNPF_H; heterogeneous nuclear ribonucleoprotein F/H		GO:0010468 regulation of gene expression; GO:0019219 regulation of nucleobase-containing compound metabolic process; GO:0019222 regulation of metabolic process; GO:0031323 regulation of cellular metabolic process; GO:0043484 regulation of RNA splicing; GO:0050789 regulation of biological process; GO:0050794 regulation of cellular process; GO:0051171 regulation of nitrogen compound metabolic proce…		GO:0003676 nucleic acid binding; GO:0003723 RNA binding; GO:0003727 single-stranded RNA binding; GO:0005488 binding; GO:0097159 organic cyclic compound binding; GO:1901363 heterocyclic compound binding;	PF00076	RNA recognition motif. (a.k.a. RRM, RBD, or RNP domain)	A	KOG1365	RNA-binding protein Fusilli, contains RRM domain
A0A444YUW3	967	S	A0A444YUW3_S967	Up	Putative calcium-binding protein isoform A(predicted) OS=Arachis hypogaea OX=3818 GN=Ahy_B06g085528 PE=4 SV=1	Ahy_B06g085528	0.997	SSMDFDHVR	6	S2	0.0340857	6	1173.44	0.808	0.606	0.647	1.788	1.218	0.906	1.898	0.92448	0.0471882	nucleus	K12472	EPS15; epidermal growth factor receptor substrate 15	map04144 Endocytosis				PF13202	EF hand	TU	KOG0998	Synaptic vesicle protein EHS-1 and related EH domain proteins
A0A444Y907	2121	T	A0A444Y907_T2121	Up	Malic enzyme(predicted) OS=Arachis hypogaea OX=3818 GN=Ahy_B08g094432 PE=3 SV=1	Ahy_B08g094432	1	TPTQVASHAQK	5	T3	3.22651e-06	6	1247.58	0.733	0.709	0.618	1.453	1.454	1.046	1.919	0.940355	0.00611732	plasma membrane				GO:0000041 transition metal ion transport; GO:0001101 response to acid chemical; GO:0002376 immune system process; GO:0006082 organic acid metabolic process; GO:0006725 cellular aromatic compound metabolic process; GO:0006790 sulfur compound metabolic process; GO:0006807 nitrogen compound metabolic process; GO:0006810 transport; GO:0006811 ion transport; GO:0006812 cation transport; GO:0006855 dr…	GO:0005622 intracellular; GO:0005623 cell; GO:0005737 cytoplasm; GO:0005739 mitochondrion; GO:0005773 vacuole; GO:0005774 vacuolar membrane; GO:0005886 plasma membrane; GO:0009507 chloroplast; GO:0009526 plastid envelope; GO:0009536 plastid; GO:0009941 chloroplast envelope; GO:0016020 membrane; GO:0016021 integral component of membrane; GO:0031090 organelle membrane; GO:0031224 intrinsic componen…	GO:0003824 catalytic activity; GO:0005215 transporter activity; GO:0008324 cation transmembrane transporter activity; GO:0015075 ion transmembrane transporter activity; GO:0015086 cadmium ion transmembrane transporter activity; GO:0015318 inorganic molecular entity transmembrane transporter activity; GO:0015399 primary active transmembrane transporter activity; GO:0016462 pyrophosphatase activity…	PF00005; PF00390; PF03949; PF00249	ABC transporter; Malic enzyme, N-terminal domain; Malic enzyme, NAD binding domain; Myb-like DNA-binding domain	Q	KOG0065	Pleiotropic drug resistance proteins (PDR1-15), ABC superfamily
A0A445DR17	85	S	A0A445DR17_S85	Up	Auxin-repressed protein(predicted) OS=Arachis hypogaea OX=3818 GN=Ahy_A03g011537 PE=3 SV=1	Ahy_A03g011537	1	SVFHPGSNSATK	10	S7	3.10365e-05	11	1311.57	0.622	0.695	0.678	1.606	1.183	1.044	1.921	0.941858	0.00853112	nucleus				GO:0009743 response to carbohydrate; GO:0009744 response to sucrose; GO:0009746 response to hexose; GO:0009749 response to glucose; GO:0009750 response to fructose; GO:0010033 response to organic substance; GO:0034284 response to monosaccharide; GO:0034285 response to disaccharide; GO:0042221 response to chemical; GO:0050896 response to stimulus; GO:1901700 response to oxygen-containing compound;
A0A444YHY9	111	T	A0A444YHY9_T111	Up	NPL4-like protein 1 (Fragment)(predicted) OS=Arachis hypogaea OX=3818 GN=Ahy_B06g080449 PE=3 SV=1	Ahy_B06g080449	1	KMTMDDLIAK	6	T3	4.52342e-06	6	1245.56	0.768	0.654	0.647	1.385	1.559	1.033	1.922	0.942608	0.00877232	cytoplasm	K14015	NPLOC4, NPL4; nuclear protein localization protein 4 homolog	map04141 Protein processing in endoplasmic reticulum	GO:0006508 proteolysis; GO:0006511 ubiquitin-dependent protein catabolic process; GO:0006807 nitrogen compound metabolic process; GO:0008152 metabolic process; GO:0009056 catabolic process; GO:0009057 macromolecule catabolic process; GO:0009987 cellular process; GO:0019538 protein metabolic process; GO:0019941 modification-dependent protein catabolic process; GO:0030163 protein catabolic process;…	GO:0005622 intracellular; GO:0005623 cell; GO:0005634 nucleus; GO:0005737 cytoplasm; GO:0005829 cytosol; GO:0043226 organelle; GO:0043227 membrane-bounded organelle; GO:0043229 intracellular organelle; GO:0043231 intracellular membrane-bounded organelle;	GO:0005488 binding; GO:0005515 protein binding; GO:0019899 enzyme binding; GO:0031625 ubiquitin protein ligase binding; GO:0032182 ubiquitin-like protein binding; GO:0043130 ubiquitin binding; GO:0044389 ubiquitin-like protein ligase binding;			UY	KOG2834	Nuclear pore complex, rNpl4 component (sc Npl4)
A0A445CIZ1	65	S	A0A445CIZ1_S65	Up	t-SNARE coiled-coil homology domain-containing protein OS=Arachis hypogaea OX=3818 GN=Ahy_A06g025882 PE=4 SV=1	Ahy_A06g025882	1	GKASAVAINAEIR	13	S4	7.90207e-08	13	1379.7	0.747	0.638	0.698	1.833	1.132	1.04	1.923	0.943359	0.0268087	chloroplast	K08506	SYP7; syntaxin of plants SYP7	map04130 SNARE interactions in vesicular transport	GO:0006605 protein targeting; GO:0006612 protein targeting to membrane; GO:0006810 transport; GO:0006886 intracellular protein transport; GO:0006906 vesicle fusion; GO:0006996 organelle organization; GO:0008104 protein localization; GO:0009987 cellular process; GO:0015031 protein transport; GO:0015833 peptide transport; GO:0016043 cellular component organization; GO:0016050 vesicle organization; …	GO:0005622 intracellular; GO:0005623 cell; GO:0005737 cytoplasm; GO:0005783 endoplasmic reticulum; GO:0005886 plasma membrane; GO:0005911 cell-cell junction; GO:0009506 plasmodesma; GO:0012505 endomembrane system; GO:0016020 membrane; GO:0016021 integral component of membrane; GO:0030054 cell junction; GO:0031201 SNARE complex; GO:0031224 intrinsic component of membrane; GO:0032991 protein-contai…	GO:0000149 SNARE binding; GO:0005215 transporter activity; GO:0005484 SNAP receptor activity; GO:0005488 binding; GO:0005515 protein binding;
A0A445DLX6	2812	S	A0A445DLX6_S2812	Up	HECT-type E3 ubiquitin transferase OS=Arachis hypogaea OX=3818 GN=Ahy_A03g010371 PE=4 SV=1	Ahy_A03g010371	1	SLFGGSHR	2	S6	0.169382	2	940.404	0.612	0.84	0.61	1.824	1.011	1.132	1.924	0.944109	0.0394008	plasma membrane	K10592	HUWE1, MULE, ARF-BP1; E3 ubiquitin-protein ligase HUWE1 [EC:2.3.2.26]	map04120 Ubiquitin mediated proteolysis	GO:0006464 cellular protein modification process; GO:0006807 nitrogen compound metabolic process; GO:0008152 metabolic process; GO:0009987 cellular process; GO:0016567 protein ubiquitination; GO:0019538 protein metabolic process; GO:0032446 protein modification by small protein conjugation; GO:0036211 protein modification process; GO:0043170 macromolecule metabolic process; GO:0043412 macromolecu…	GO:0000151 ubiquitin ligase complex; GO:0005622 intracellular; GO:0005623 cell; GO:0005634 nucleus; GO:0005737 cytoplasm; GO:0005739 mitochondrion; GO:0005829 cytosol; GO:0005911 cell-cell junction; GO:0009506 plasmodesma; GO:0016020 membrane; GO:0030054 cell junction; GO:0032991 protein-containing complex; GO:0043226 organelle; GO:0043227 membrane-bounded organelle; GO:0043229 intracellular orga…	GO:0003824 catalytic activity; GO:0004842 ubiquitin-protein transferase activity; GO:0016740 transferase activity; GO:0019787 ubiquitin-like protein transferase activity; GO:0061630 ubiquitin protein ligase activity; GO:0061659 ubiquitin-like protein ligase activity; GO:0140096 catalytic activity, acting on a protein;	PF00627; PF00632	UBA/TS-N domain; HECT-domain (ubiquitin-transferase)	O	KOG0939	E3 ubiquitin-protein ligase/Putative upstream regulatory element binding protein
A0A445AZ12	823	S	A0A445AZ12_S823	Up	Pleiotropic drug resistance protein 3(predicted) OS=Arachis hypogaea OX=3818 GN=Ahy_B01g056447 PE=3 SV=1	Ahy_B01g056447	1	NKSVAVDIGSTSNETQSTGK	4	S3	2.96448e-07	4	2102.96	0.803	0.518	0.706	1.609	1.169	1.126	1.926	0.945608	0.0188058	plasma membrane							PF00005	ABC transporter	Q	KOG0065	Pleiotropic drug resistance proteins (PDR1-15), ABC superfamily
A0A445CUC4	119	S	A0A445CUC4_S119	Up	Abhydrolase_3 domain-containing protein OS=Arachis hypogaea OX=3818 GN=Ahy_A06g029812 PE=4 SV=1	Ahy_A06g029812	1	RNSYEPSTVMHR	19	S3	2.49618e-06	6	1556.67	0.691	0.814	0.495	1.552	1.309	1.032	1.946	0.960512	0.0232545	chloroplast				GO:0008152 metabolic process; GO:0009056 catabolic process;		GO:0003824 catalytic activity; GO:0016787 hydrolase activity;	PF07859	alpha/beta hydrolase fold	V	KOG1515	Arylacetamide deacetylase
A0A445E302	40	S	A0A445E302_S40	Up	Fructose-bisphosphate aldolase OS=Arachis hypogaea OX=3818 GN=Ahy_A03g016351 PE=3 SV=1	Ahy_A03g016351	1	TNSATPSPLTIR	12	S3	5.79699e-05	12	1337.65	0.783	0.658	0.667	1.538	1.377	1.19	1.947	0.961253	0.00202863	chloroplast	K01623	ALDO; fructose-bisphosphate aldolase, class I [EC:4.1.2.13]	map00010 Glycolysis / Gluconeogenesis; map00030 Pentose phosphate pathway; map00051 Fructose and mannose metabolism; map00710 Carbon fixation in photosynthetic organisms; map01100 Metabolic pathways; map01110 Biosynthesis of secondary metabolites; map01200 Carbon metabolism; map01230 Biosynthesis of amino acids				PF00274	Fructose-bisphosphate aldolase class-I	G	KOG1557	Fructose-biphosphate aldolase
A0A445E237	384	S	A0A445E237_S384	Up	Zinc finger CCCH domain-containing protein 53 isoform A(predicted) OS=Arachis hypogaea OX=3818 GN=Ahy_A03g016042 PE=4 SV=1	Ahy_A03g016042	1	SDFSLNSPGMVNPASR	15	S7	1.4375e-06	8	1758.75	0.778	0.645	0.59	1.158	1.31	1.465	1.954	0.96643	0.00318242	nucleus						GO:0003676 nucleic acid binding; GO:0003723 RNA binding; GO:0003729 mRNA binding; GO:0005488 binding; GO:0097159 organic cyclic compound binding; GO:1901363 heterocyclic compound binding;	PF00076	RNA recognition motif. (a.k.a. RRM, RBD, or RNP domain)
A0A444YSK4	22	S	A0A444YSK4_S22	Up	YSL6(predicted) OS=Arachis hypogaea OX=3818 GN=Ahy_B06g084695 PE=4 SV=1	Ahy_B06g084695	1	NSPSVSEHVPEWK	6	S4	0.00022159	6	1575.68	0.814	0.702	0.634	1.644	1.473	1.089	1.956	0.967906	0.00981006	plasma membrane				GO:0006810 transport; GO:0051179 localization; GO:0051234 establishment of localization; GO:0055085 transmembrane transport;	GO:0005622 intracellular; GO:0005623 cell; GO:0005737 cytoplasm; GO:0005773 vacuole; GO:0005774 vacuolar membrane; GO:0016020 membrane; GO:0031090 organelle membrane; GO:0043226 organelle; GO:0043227 membrane-bounded organelle; GO:0043229 intracellular organelle; GO:0043231 intracellular membrane-bounded organelle; GO:0098588 bounding membrane of organelle; GO:0098805 whole membrane;	GO:0005215 transporter activity; GO:0022857 transmembrane transporter activity;
A0A444Z0X4	20	S	A0A444Z0X4_S20	Up	C2 domain-containing protein OS=Arachis hypogaea OX=3818 GN=Ahy_B05g075332 PE=4 SV=1	Ahy_B05g075332	1	FGTNSQQNIQLR	6	S5	2.37128e-06	6	1485.68	0.665	0.727	0.69	1.607	1.306	1.186	1.969	0.977463	0.00199097	mitochondria				GO:0002682 regulation of immune system process; GO:0002684 positive regulation of immune system process; GO:0002831 regulation of response to biotic stimulus; GO:0002833 positive regulation of response to biotic stimulus; GO:0006950 response to stress; GO:0006970 response to osmotic stress; GO:0009611 response to wounding; GO:0009628 response to abiotic stimulus; GO:0009651 response to salt stres…	GO:0005622 intracellular; GO:0005623 cell; GO:0005634 nucleus; GO:0005737 cytoplasm; GO:0005829 cytosol; GO:0005886 plasma membrane; GO:0016020 membrane; GO:0043226 organelle; GO:0043227 membrane-bounded organelle; GO:0043229 intracellular organelle; GO:0043231 intracellular membrane-bounded organelle; GO:0071944 cell periphery;	GO:0005096 GTPase activator activity; GO:0005488 binding; GO:0005543 phospholipid binding; GO:0008047 enzyme activator activity; GO:0008289 lipid binding; GO:0030234 enzyme regulator activity; GO:0030695 GTPase regulator activity; GO:0043167 ion binding; GO:0043168 anion binding; GO:0060589 nucleoside-triphosphatase regulator activity; GO:0098772 molecular function regulator;	PF00168	C2 domain	S	KOG1030	Predicted Ca2+-dependent phospholipid-binding protein
A0A445CCX5	41	S	A0A445CCX5_S41	Up	Methyltransferase OS=Arachis hypogaea OX=3818 GN=Ahy_A07g034760 PE=3 SV=1	Ahy_A07g034760	1	ATDLSGGSISAEK	2	S8	1.14857e-05	2	1315.58	0.724	0.723	0.687	1.62	1.639	0.944	1.97	0.978196	0.0240064	cytoskeleton	K08242	E2.1.1.143; 24-methylenesterol C-methyltransferase [EC:2.1.1.143]	map00100 Steroid biosynthesis; map01110 Biosynthesis of secondary metabolites	GO:0003002 regionalization; GO:0006275 regulation of DNA replication; GO:0006629 lipid metabolic process; GO:0006694 steroid biosynthetic process; GO:0007275 multicellular organism development; GO:0007389 pattern specification process; GO:0008152 metabolic process; GO:0008156 negative regulation of DNA replication; GO:0008202 steroid metabolic process; GO:0008610 lipid biosynthetic process; GO:00…	GO:0005622 intracellular; GO:0005623 cell; GO:0005737 cytoplasm; GO:0005783 endoplasmic reticulum; GO:0005794 Golgi apparatus; GO:0012505 endomembrane system; GO:0043226 organelle; GO:0043227 membrane-bounded organelle; GO:0043229 intracellular organelle; GO:0043231 intracellular membrane-bounded organelle;	GO:0003824 catalytic activity; GO:0003838 sterol 24-C-methyltransferase activity; GO:0008168 methyltransferase activity; GO:0008169 C-methyltransferase activity; GO:0008757 S-adenosylmethionine-dependent methyltransferase activity; GO:0016740 transferase activity; GO:0016741 transferase activity, transferring one-carbon groups;	PF08241	Methyltransferase domain	I	KOG1269	SAM-dependent methyltransferases
A0A445DKG2	10	T	A0A445DKG2_T10	Up	NAD(P)-bd_dom domain-containing protein OS=Arachis hypogaea OX=3818 GN=Ahy_A04g021463 PE=4 SV=1	Ahy_A04g021463	1	SKTIKLER	12	T3	0.0034472	12	1054.57	0.914	0.618	0.613	1.804	1.19	1.247	1.977	0.983313	0.0215733	chloroplast	K08679	E5.1.3.6; UDP-glucuronate 4-epimerase [EC:5.1.3.6]	map00520 Amino sugar and nucleotide sugar metabolism; map01100 Metabolic pathways	GO:0005975 carbohydrate metabolic process; GO:0005996 monosaccharide metabolic process; GO:0006063 uronic acid metabolic process; GO:0006082 organic acid metabolic process; GO:0006950 response to stress; GO:0006952 defense response; GO:0008152 metabolic process; GO:0009058 biosynthetic process; GO:0009605 response to external stimulus; GO:0009607 response to biotic stimulus; GO:0009617 response t…	GO:0005622 intracellular; GO:0005623 cell; GO:0005737 cytoplasm; GO:0005768 endosome; GO:0005794 Golgi apparatus; GO:0005802 trans-Golgi network; GO:0012505 endomembrane system; GO:0031410 cytoplasmic vesicle; GO:0031982 vesicle; GO:0031984 organelle subcompartment; GO:0043226 organelle; GO:0043227 membrane-bounded organelle; GO:0043229 intracellular organelle; GO:0043231 intracellular membrane-b…				M	KOG1371	UDP-glucose 4-epimerase/UDP-sulfoquinovose synthase
A0A445DNL7	243	S	A0A445DNL7_S243	Up	Fw2.2 (Fragment)(predicted) OS=Arachis hypogaea OX=3818 GN=Ahy_A03g010818 PE=4 SV=1	Ahy_A03g010818	1	GVAMTAPSAPPPQPPMSR	102	S17	1.41311e-06	15	1871.85	0.695	0.515	0.823	1.8	1.218	1.006	1.979	0.984772	0.0376654	extracellular				GO:0008285 negative regulation of cell population proliferation; GO:0042127 regulation of cell population proliferation; GO:0048519 negative regulation of biological process; GO:0048523 negative regulation of cellular process; GO:0050789 regulation of biological process; GO:0050794 regulation of cellular process; GO:0065007 biological regulation;
A0A445CNH9	8	S	A0A445CNH9_S8	Up	ACB domain-containing protein OS=Arachis hypogaea OX=3818 GN=Ahy_A06g027387 PE=3 SV=1	Ahy_A06g027387	0.996	GSSSLQYPDK	5	S3	0.00198707	16	1161.48	0.65	0.613	0.765	1.554	1.22	1.24	1.979	0.984772	0.00265692	cytoplasm				GO:0001101 response to acid chemical; GO:0006810 transport; GO:0006869 lipid transport; GO:0009314 response to radiation; GO:0009416 response to light stimulus; GO:0009628 response to abiotic stimulus; GO:0009719 response to endogenous stimulus; GO:0009723 response to ethylene; GO:0009725 response to hormone; GO:0009753 response to jasmonic acid; GO:0010033 response to organic substance; GO:00108…	GO:0005622 intracellular; GO:0005623 cell; GO:0005634 nucleus; GO:0005737 cytoplasm; GO:0005829 cytosol; GO:0043226 organelle; GO:0043227 membrane-bounded organelle; GO:0043229 intracellular organelle; GO:0043231 intracellular membrane-bounded organelle;	GO:0000062 fatty-acyl-CoA binding; GO:0000166 nucleotide binding; GO:0005488 binding; GO:0017076 purine nucleotide binding; GO:0030554 adenyl nucleotide binding; GO:0032553 ribonucleotide binding; GO:0032555 purine ribonucleotide binding; GO:0032559 adenyl ribonucleotide binding; GO:0033218 amide binding; GO:0036094 small molecule binding; GO:0043167 ion binding; GO:0043168 anion binding; GO:0048…	PF00887; PF13415	Acyl CoA binding protein; Galactose oxidase, central domain	I	KOG0817	Acyl-CoA-binding protein
A0A444ZWP4	237	S	A0A444ZWP4_S237	Up	40S ribosomal protein S6 OS=Arachis hypogaea OX=3818 GN=Ahy_B03g063204 PE=3 SV=1	Ahy_B03g063204	1	RSKLSSAAAK	1	S2	0.161182	1	1258.5	0.656	0.472	0.827	1.683	1.02	1.17	1.981	0.986229	0.0359389	nucleus	K02991	RP-S6e, RPS6; small subunit ribosomal protein S6e	map03010 Ribosome	GO:0006139 nucleobase-containing compound metabolic process; GO:0006364 rRNA processing; GO:0006396 RNA processing; GO:0006725 cellular aromatic compound metabolic process; GO:0006807 nitrogen compound metabolic process; GO:0008152 metabolic process; GO:0009719 response to endogenous stimulus; GO:0009725 response to hormone; GO:0009735 response to cytokinin; GO:0009987 cellular process; GO:001003…	GO:0005622 intracellular; GO:0005623 cell; GO:0005634 nucleus; GO:0005730 nucleolus; GO:0005737 cytoplasm; GO:0005829 cytosol; GO:0005840 ribosome; GO:0005844 polysome; GO:0005886 plasma membrane; GO:0005911 cell-cell junction; GO:0009506 plasmodesma; GO:0009507 chloroplast; GO:0009536 plastid; GO:0015935 small ribosomal subunit; GO:0016020 membrane; GO:0022626 cytosolic ribosome; GO:0022627 cyto…	GO:0003676 nucleic acid binding; GO:0003723 RNA binding; GO:0003729 mRNA binding; GO:0003735 structural constituent of ribosome; GO:0005198 structural molecule activity; GO:0005488 binding; GO:0097159 organic cyclic compound binding; GO:1901363 heterocyclic compound binding;			J	KOG1646	40S ribosomal protein S6
A0A444ZWP4	240	S	A0A444ZWP4_S240	Up	40S ribosomal protein S6 OS=Arachis hypogaea OX=3818 GN=Ahy_B03g063204 PE=3 SV=1	Ahy_B03g063204	1	RSKLSSAAAK	1	S5	0.161182	1	1258.5	0.656	0.472	0.827	1.683	1.02	1.17	1.981	0.986229	0.0359389	nucleus	K02991	RP-S6e, RPS6; small subunit ribosomal protein S6e	map03010 Ribosome	GO:0006139 nucleobase-containing compound metabolic process; GO:0006364 rRNA processing; GO:0006396 RNA processing; GO:0006725 cellular aromatic compound metabolic process; GO:0006807 nitrogen compound metabolic process; GO:0008152 metabolic process; GO:0009719 response to endogenous stimulus; GO:0009725 response to hormone; GO:0009735 response to cytokinin; GO:0009987 cellular process; GO:001003…	GO:0005622 intracellular; GO:0005623 cell; GO:0005634 nucleus; GO:0005730 nucleolus; GO:0005737 cytoplasm; GO:0005829 cytosol; GO:0005840 ribosome; GO:0005844 polysome; GO:0005886 plasma membrane; GO:0005911 cell-cell junction; GO:0009506 plasmodesma; GO:0009507 chloroplast; GO:0009536 plastid; GO:0015935 small ribosomal subunit; GO:0016020 membrane; GO:0022626 cytosolic ribosome; GO:0022627 cyto…	GO:0003676 nucleic acid binding; GO:0003723 RNA binding; GO:0003729 mRNA binding; GO:0003735 structural constituent of ribosome; GO:0005198 structural molecule activity; GO:0005488 binding; GO:0097159 organic cyclic compound binding; GO:1901363 heterocyclic compound binding;			J	KOG1646	40S ribosomal protein S6
A0A444ZWP4	241	S	A0A444ZWP4_S241	Up	40S ribosomal protein S6 OS=Arachis hypogaea OX=3818 GN=Ahy_B03g063204 PE=3 SV=1	Ahy_B03g063204	1	RSKLSSAAAK	1	S6	0.161182	1	1258.5	0.656	0.472	0.827	1.683	1.02	1.17	1.981	0.986229	0.0359389	nucleus	K02991	RP-S6e, RPS6; small subunit ribosomal protein S6e	map03010 Ribosome	GO:0006139 nucleobase-containing compound metabolic process; GO:0006364 rRNA processing; GO:0006396 RNA processing; GO:0006725 cellular aromatic compound metabolic process; GO:0006807 nitrogen compound metabolic process; GO:0008152 metabolic process; GO:0009719 response to endogenous stimulus; GO:0009725 response to hormone; GO:0009735 response to cytokinin; GO:0009987 cellular process; GO:001003…	GO:0005622 intracellular; GO:0005623 cell; GO:0005634 nucleus; GO:0005730 nucleolus; GO:0005737 cytoplasm; GO:0005829 cytosol; GO:0005840 ribosome; GO:0005844 polysome; GO:0005886 plasma membrane; GO:0005911 cell-cell junction; GO:0009506 plasmodesma; GO:0009507 chloroplast; GO:0009536 plastid; GO:0015935 small ribosomal subunit; GO:0016020 membrane; GO:0022626 cytosolic ribosome; GO:0022627 cyto…	GO:0003676 nucleic acid binding; GO:0003723 RNA binding; GO:0003729 mRNA binding; GO:0003735 structural constituent of ribosome; GO:0005198 structural molecule activity; GO:0005488 binding; GO:0097159 organic cyclic compound binding; GO:1901363 heterocyclic compound binding;			J	KOG1646	40S ribosomal protein S6
A0A445DJH0	48	S	A0A445DJH0_S48	Up	Rho GDP-dissociation inhibitor 1 (Fragment)(predicted) OS=Arachis hypogaea OX=3818 GN=Ahy_A04g021128 PE=3 SV=1	Ahy_A04g021128	1	HRSESSIVATEDEDDDHDK	49	S3	3.02536e-13	9	2264.89	0.778	0.542	0.729	1.522	1.219	1.331	1.987	0.990592	0.00569128	nucleus	K12462	ARHGDI, RHOGDI; Rho GDP-dissociation inhibitor		GO:0000902 cell morphogenesis; GO:0007275 multicellular organism development; GO:0009653 anatomical structure morphogenesis; GO:0009826 unidimensional cell growth; GO:0009888 tissue development; GO:0009932 cell tip growth; GO:0009987 cellular process; GO:0010015 root morphogenesis; GO:0010053 root epidermal cell differentiation; GO:0016043 cellular component organization; GO:0016049 cell growth; …			PF02115	RHO protein GDP dissociation inhibitor	T	KOG3205	Rho GDP-dissociation inhibitor
A0A444X0I2	65	S	A0A444X0I2_S65	Up	O-fucosyltransferase family protein OS=Arachis hypogaea OX=3818 GN=Ahy_B10g101833 PE=3 SV=1	Ahy_B10g101833	1	YRPLQYLSSFFGDDPR	7	S9	6.74104e-07	8	2040.92	1.171	0.596	0.519	1.625	1.496	1.451	2	1	0.0402899	cytoplasm
A0A444X6U6	450	S	A0A444X6U6_S450	Up	AB hydrolase-1 domain-containing protein OS=Arachis hypogaea OX=3818 GN=Ahy_B10g104975 PE=4 SV=1	Ahy_B10g104975	1	LVPSTSNCK	5	S6	0.022281	5	1085.47	0.677	0.568	0.706	1.585	1.247	1.073	2.002	1.00144	0.00650275	chloroplast							PF12697	Alpha/beta hydrolase family
A0A445DE08	1561	S	A0A445DE08_S1561	Up	SEC7 domain-containing protein OS=Arachis hypogaea OX=3818 GN=Ahy_A04g018570 PE=4 SV=1	Ahy_A04g018570	1	ASTAEEDNDPADESSSPNNLESFR	28	S16	1.10388e-08	18	2663.03	0.612	0.569	0.843	1.686	1.106	1.281	2.012	1.00863	0.0155373	plasma membrane	K18442	ARFGEF, BIG; brefeldin A-inhibited guanine nucleotide-exchange protein	map04144 Endocytosis	GO:0001817 regulation of cytokine production; GO:0001819 positive regulation of cytokine production; GO:0001881 receptor recycling; GO:0006810 transport; GO:0006887 exocytosis; GO:0006892 post-Golgi vesicle-mediated transport; GO:0006893 Golgi to plasma membrane transport; GO:0006996 organelle organization; GO:0007032 endosome organization; GO:0007154 cell communication; GO:0007165 signal transdu…	GO:0000139 Golgi membrane; GO:0005622 intracellular; GO:0005623 cell; GO:0005634 nucleus; GO:0005737 cytoplasm; GO:0005768 endosome; GO:0005794 Golgi apparatus; GO:0005802 trans-Golgi network; GO:0005815 microtubule organizing center; GO:0005829 cytosol; GO:0005856 cytoskeleton; GO:0005874 microtubule; GO:0005879 axonemal microtubule; GO:0005881 cytoplasmic microtubule; GO:0005929 cilium; GO:0005…	GO:0005085 guanyl-nucleotide exchange factor activity; GO:0005086 ARF guanyl-nucleotide exchange factor activity; GO:0005102 signaling receptor binding; GO:0005488 binding; GO:0005515 protein binding; GO:0019899 enzyme binding; GO:0034237 protein kinase A regulatory subunit binding; GO:0050811 GABA receptor binding; GO:0051018 protein kinase A binding; GO:0051020 GTPase binding; GO:0098772 molecu…	PF12783; PF01369	Guanine nucleotide exchange factor in Golgi transport N-terminal; Sec7 domain	L	KOG0929	Guanine nucleotide exchange factor
A0A444WVK7	364	S	A0A444WVK7_S364	Up	PCI domain-containing protein OS=Arachis hypogaea OX=3818 GN=Ahy_Scaffold1g107375 PE=3 SV=1	Ahy_Scaffold1g107375	1	LDSWTGK	6	S3	0.00974486	6	886.371	0.813	0.582	0.609	1.917	1.233	0.922	2.032	1.0229	0.0466831	cytoplasm	K03039	PSMD13, RPN9; 26S proteasome regulatory subunit N9	map03050 Proteasome	GO:0006508 proteolysis; GO:0006511 ubiquitin-dependent protein catabolic process; GO:0006807 nitrogen compound metabolic process; GO:0008152 metabolic process; GO:0009056 catabolic process; GO:0009057 macromolecule catabolic process; GO:0009987 cellular process; GO:0016043 cellular component organization; GO:0019538 protein metabolic process; GO:0019941 modification-dependent protein catabolic pr…	GO:0000502 proteasome complex; GO:0005622 intracellular; GO:0005623 cell; GO:0005634 nucleus; GO:0005737 cytoplasm; GO:0005829 cytosol; GO:0005838 proteasome regulatory particle; GO:0008541 proteasome regulatory particle, lid subcomplex; GO:0022624 proteasome accessory complex; GO:0032991 protein-containing complex; GO:0043226 organelle; GO:0043227 membrane-bounded organelle; GO:0043229 intracell…	GO:0005198 structural molecule activity;	PF01399	PCI domain	O	KOG2908	26S proteasome regulatory complex, subunit RPN9/PSMD13
A0A445A0H0	279	S	A0A445A0H0_S279	Up	Nodulin-like domain-containing protein OS=Arachis hypogaea OX=3818 GN=Ahy_B03g064896 PE=4 SV=1	Ahy_B03g064896	1	QVGSSDSITGNDGK	39	S4	4.68084e-06	8	1445.58	0.841	0.495	0.752	1.859	1.141	1.248	2.034	1.02432	0.0319599	chloroplast
A0A445C920	614	S	A0A445C920_S614	Up	NADPH--cytochrome P450 reductase(predicted) OS=Arachis hypogaea OX=3818 GN=Ahy_A07g033371 PE=4 SV=1	Ahy_A07g033371	0.997	YYSISSSPR	2	S7	0.00826389	4	1139.48	0.771	0.483	0.696	1.573	1.218	1.18	2.036	1.02574	0.0128279	chloroplast	K00327	POR; NADPH-ferrihemoprotein reductase [EC:1.6.2.4]		GO:0001101 response to acid chemical; GO:0006725 cellular aromatic compound metabolic process; GO:0006950 response to stress; GO:0006979 response to oxidative stress; GO:0008152 metabolic process; GO:0009698 phenylpropanoid metabolic process; GO:0009719 response to endogenous stimulus; GO:0009725 response to hormone; GO:0009737 response to abscisic acid; GO:0009987 cellular process; GO:0010033 re…	GO:0005622 intracellular; GO:0005623 cell; GO:0005737 cytoplasm; GO:0005783 endoplasmic reticulum; GO:0005829 cytosol; GO:0012505 endomembrane system; GO:0043226 organelle; GO:0043227 membrane-bounded organelle; GO:0043229 intracellular organelle; GO:0043231 intracellular membrane-bounded organelle;	GO:0003824 catalytic activity; GO:0003958 NADPH-hemoprotein reductase activity; GO:0016491 oxidoreductase activity; GO:0016651 oxidoreductase activity, acting on NAD(P)H; GO:0016653 oxidoreductase activity, acting on NAD(P)H, heme protein as acceptor;	PF00258; PF00667; PF00175	Flavodoxin; FAD binding domain; Oxidoreductase NAD-binding domain	C	KOG1158	NADP/FAD dependent oxidoreductase
A0A445D2T1	651	S	A0A445D2T1_S651	Up	Golgin candidate 1-like protein(predicted) OS=Arachis hypogaea OX=3818 GN=Ahy_A05g023250 PE=4 SV=1	Ahy_A05g023250	1	RASTSWEDETEIK	5	S3	8.00416e-08	5	1631.69	0.706	0.619	0.679	1.885	0.944	1.258	2.039	1.02786	0.0300376	cytoplasm				GO:0000301 retrograde transport, vesicle recycling within Golgi; GO:0006810 transport; GO:0006891 intra-Golgi vesicle-mediated transport; GO:0006996 organelle organization; GO:0007030 Golgi organization; GO:0009987 cellular process; GO:0010256 endomembrane system organization; GO:0016043 cellular component organization; GO:0016192 vesicle-mediated transport; GO:0048193 Golgi vesicle transport; GO…	GO:0000139 Golgi membrane; GO:0005622 intracellular; GO:0005623 cell; GO:0005737 cytoplasm; GO:0005794 Golgi apparatus; GO:0005795 Golgi stack; GO:0012505 endomembrane system; GO:0016020 membrane; GO:0031090 organelle membrane; GO:0031984 organelle subcompartment; GO:0031985 Golgi cisterna; GO:0043226 organelle; GO:0043227 membrane-bounded organelle; GO:0043229 intracellular organelle; GO:0043231…
A0A445DND4	85	S	A0A445DND4_S85	Up	C2 NT-type domain-containing protein OS=Arachis hypogaea OX=3818 GN=Ahy_A03g010753 PE=3 SV=1	Ahy_A03g010753	1	APPTTQSPGETR	5	S7	8.55487e-05	5	1321.58	0.906	0.489	0.632	1.789	1.182	1.166	2.041	1.02928	0.0332651	nucleus				GO:0006810 transport; GO:0006928 movement of cell or subcellular component; GO:0006950 response to stress; GO:0006970 response to osmotic stress; GO:0006996 organelle organization; GO:0007097 nuclear migration; GO:0009314 response to radiation; GO:0009416 response to light stimulus; GO:0009628 response to abiotic stimulus; GO:0009637 response to blue light; GO:0009657 plastid organization; GO:000…	GO:0005622 intracellular; GO:0005623 cell; GO:0005737 cytoplasm; GO:0005829 cytosol; GO:0005886 plasma membrane; GO:0016020 membrane; GO:0071944 cell periphery;		PF00166	Chaperonin 10 Kd subunit
A0A444XVP4	66	S	A0A444XVP4_S66	Up	Proteasome subunit alpha type OS=Arachis hypogaea OX=3818 GN=Ahy_B09g099764 PE=3 SV=1	Ahy_B09g099764	1	GVNTFSPEGR	5	S6	0.000478883	5	1143.48	0.591	0.635	0.797	1.696	1.273	1.17	2.046	1.03281	0.00783137	chloroplast	K02729	PSMA5; 20S proteasome subunit alpha 5 [EC:3.4.25.1]	map03050 Proteasome				PF10584; PF00227	Proteasome subunit A N-terminal signature; Proteasome subunit	O	KOG0176	20S proteasome, regulatory subunit alpha type PSMA5/PUP2
A0A445E760	13	S	A0A445E760_S13	Up	AB hydrolase-1 domain-containing protein OS=Arachis hypogaea OX=3818 GN=Ahy_A02g005613 PE=4 SV=1	Ahy_A02g005613	1	ISAASAR	7	S5	0.0206126	7	755.345	0.616	0.749	0.618	1.814	1.032	1.245	2.063	1.04474	0.0170349	chloroplast							PF12697	Alpha/beta hydrolase family
A0A445EKT9	646	S	A0A445EKT9_S646	Up	ABC transporter B family member 11 isoform B (Fragment)(predicted) OS=Arachis hypogaea OX=3818 GN=Ahy_A01g000555 PE=4 SV=1	Ahy_A01g000555	0.993	SLSHQESFGIGNSGR	18	S3	0.000369329	12	1815.65	0.712	0.554	0.554	1.446	1.267	1.048	2.066	1.04684	0.00445866	plasma membrane	K05658	ABCB1, CD243; ATP-binding cassette, subfamily B (MDR/TAP), member 1 [EC:7.6.2.2]	map02010 ABC transporters				PF00005	ABC transporter	Q	KOG0055	Multidrug/pheromone exporter, ABC superfamily
A0A444ZB35	109	S	A0A444ZB35_S109	Up	Putative membrane protein isoform B(predicted) OS=Arachis hypogaea OX=3818 GN=Ahy_B04g068933 PE=4 SV=1	Ahy_B04g068933	1	SAYVTSGNLSAGGMSASASMKK	1	S15	2.73131e-05	1	2264.93	0.635	0.785	0.54	1.989	1.114	0.971	2.079	1.05589	0.0474317	mitochondria					GO:0005623 cell; GO:0005886 plasma membrane; GO:0016020 membrane; GO:0071944 cell periphery;
A0A445ERV4	213	T	A0A445ERV4_T213	Up	Ras-related protein RABD2c(predicted) OS=Arachis hypogaea OX=3818 GN=Ahy_A01g002959 PE=4 SV=1	Ahy_A01g002959	1	MASQPMNNARPPTVQIR	2	T13	0.0075211	2	1990.94		0.666	0.609	1.351	1.409	1.216	2.079	1.05589	0.00155304	chloroplast	K07874	RAB1A; Ras-related protein Rab-1A					PF00071	Ras family	U	KOG0084	GTPase Rab1/YPT1, small G protein superfamily, and related GTP-binding proteins
A0A445DAJ3	120	S	A0A445DAJ3_S120	Up	PPM-type phosphatase domain-containing protein OS=Arachis hypogaea OX=3818 GN=Ahy_A04g017257 PE=4 SV=1	Ahy_A04g017257	1	LKGSPSFDYK	1	S6	0.0237252	1	1301.52	0.774	0.562	0.7	1.693	1.37	1.196	2.092	1.06488	0.00600053	chloroplast									T	KOG0698	Serine/threonine protein phosphatase
A0A445E760	10	S	A0A445E760_S10	Up	AB hydrolase-1 domain-containing protein OS=Arachis hypogaea OX=3818 GN=Ahy_A02g005613 PE=4 SV=1	Ahy_A02g005613	1	KISAASAR	10	S3	0.00547673	10	883.44	0.687	0.69	0.587	1.406	1.385	1.322	2.094	1.06626	0.0001921	chloroplast							PF12697	Alpha/beta hydrolase family
A0A445EAN9	9	S	A0A445EAN9_S9	Up	Patellin-6(predicted) OS=Arachis hypogaea OX=3818 GN=Ahy_A02g006524 PE=3 SV=1	Ahy_A02g006524	1	FHLGLSQNR	4	S6	0.0256829	4	1151.54	0.686	0.753	0.622	1.38	1.262	1.68	2.097	1.06833	0.00187642	chloroplast					GO:0005623 cell; GO:0005886 plasma membrane; GO:0016020 membrane; GO:0071944 cell periphery;		PF03765; PF00650	CRAL/TRIO, N-terminal domain; CRAL/TRIO domain	I	KOG1471	Phosphatidylinositol transfer protein SEC14 and related proteins
A0A445D098	90	S	A0A445D098_S90	Up	Guanine nucleotide exchange factor SPIKE 1(predicted) OS=Arachis hypogaea OX=3818 GN=Ahy_A05g022282 PE=3 SV=1	Ahy_A05g022282	1	GEDISEDDVPSTSGR	9	S5	9.08029e-06	9	1643.64	0.688	0.678	0.618	1.737	1.306	1.151	2.114	1.07998	0.00434674	chloroplast	K21852	DOCK6_7_8; dedicator of cytokinesis protein 6/7/8		GO:0006810 transport; GO:0008064 regulation of actin polymerization or depolymerization; GO:0008360 regulation of cell shape; GO:0009605 response to external stimulus; GO:0009606 tropism; GO:0009628 response to abiotic stimulus; GO:0009629 response to gravity; GO:0009630 gravitropism; GO:0009958 positive gravitropism; GO:0009966 regulation of signal transduction; GO:0009987 cellular process; GO:0…	GO:0005622 intracellular; GO:0005623 cell; GO:0005634 nucleus; GO:0005737 cytoplasm; GO:0005783 endoplasmic reticulum; GO:0005829 cytosol; GO:0005886 plasma membrane; GO:0012505 endomembrane system; GO:0016020 membrane; GO:0019898 extrinsic component of membrane; GO:0043226 organelle; GO:0043227 membrane-bounded organelle; GO:0043229 intracellular organelle; GO:0043231 intracellular membrane-boun…	GO:0005085 guanyl-nucleotide exchange factor activity; GO:0005088 Ras guanyl-nucleotide exchange factor activity; GO:0005089 Rho guanyl-nucleotide exchange factor activity; GO:0005488 binding; GO:0005515 protein binding; GO:0017016 Ras GTPase binding; GO:0017048 Rho GTPase binding; GO:0019899 enzyme binding; GO:0031267 small GTPase binding; GO:0051020 GTPase binding; GO:0098772 molecular function…			T	KOG1997	PH domain-containing protein
A0A445BS41	240	S	A0A445BS41_S240	Up	Putative WEB family protein(predicted) OS=Arachis hypogaea OX=3818 GN=Ahy_A08g037902 PE=3 SV=1	Ahy_A08g037902	1	DLQNDHSELDSPEINDAHVTR	13	S11	6.35284e-08	5	2485.06	0.638	0.974	0.616	1.836		1.308	2.117	1.08202	0.0449985	nucleus				GO:0006996 organelle organization; GO:0009657 plastid organization; GO:0009658 chloroplast organization; GO:0009902 chloroplast relocation; GO:0009903 chloroplast avoidance movement; GO:0009904 chloroplast accumulation movement; GO:0009987 cellular process; GO:0016043 cellular component organization; GO:0019750 chloroplast localization; GO:0051179 localization; GO:0051234 establishment of localiz…	GO:0005622 intracellular; GO:0005623 cell; GO:0005737 cytoplasm; GO:0005829 cytosol; GO:0005886 plasma membrane; GO:0016020 membrane; GO:0071944 cell periphery;
A0A445CY76	341	S	A0A445CY76_S341	Up	Peroxin-5 OS=Arachis hypogaea OX=3818 GN=Ahy_A05g021726 PE=3 SV=1	Ahy_A05g021726	1	MSRGELIIDDNQVK	11	S2	0.000243513	8	1697.79	0.681	0.674	0.582	1.485	1.319	1.309	2.123	1.0861	0.00031823	nucleus	K13342	PEX5, PXR1; peroxin-5	map04146 Peroxisome	GO:0006605 protein targeting; GO:0006625 protein targeting to peroxisome; GO:0006810 transport; GO:0006886 intracellular protein transport; GO:0006996 organelle organization; GO:0007031 peroxisome organization; GO:0008104 protein localization; GO:0009719 response to endogenous stimulus; GO:0009725 response to hormone; GO:0009733 response to auxin; GO:0009987 cellular process; GO:0010033 response …	GO:0005622 intracellular; GO:0005623 cell; GO:0005737 cytoplasm; GO:0005777 peroxisome; GO:0005778 peroxisomal membrane; GO:0005829 cytosol; GO:0016020 membrane; GO:0031090 organelle membrane; GO:0031903 microbody membrane; GO:0042579 microbody; GO:0043226 organelle; GO:0043227 membrane-bounded organelle; GO:0043229 intracellular organelle; GO:0043231 intracellular membrane-bounded organelle; GO:…	GO:0000268 peroxisome targeting sequence binding; GO:0005048 signal sequence binding; GO:0005052 peroxisome matrix targeting signal-1 binding; GO:0005488 binding; GO:0033218 amide binding; GO:0042277 peptide binding;			S	KOG1125	TPR repeat-containing protein
A0A445EUW6	330	S	A0A445EUW6_S330	Up	Peptidylprolyl isomerase OS=Arachis hypogaea OX=3818 GN=Ahy_A01g004005 PE=4 SV=1	Ahy_A01g004005	1	RIPSAAANANESK	6	S4	3.18815e-07	6	1408.66	0.509	0.615	0.804	1.839	1.13	1.155	2.139	1.09694	0.0220987	cytoskeleton	K12736	PPWD1; peptidylprolyl isomerase domain and WD repeat-containing protein 1 [EC:5.2.1.8]		GO:0000003 reproduction; GO:0000413 protein peptidyl-prolyl isomerization; GO:0003002 regionalization; GO:0003006 developmental process involved in reproduction; GO:0006464 cellular protein modification process; GO:0006807 nitrogen compound metabolic process; GO:0007275 multicellular organism development; GO:0007389 pattern specification process; GO:0008152 metabolic process; GO:0009653 anatomica…	GO:0005622 intracellular; GO:0005623 cell; GO:0005634 nucleus; GO:0005654 nucleoplasm; GO:0005681 spliceosomal complex; GO:0016604 nuclear body; GO:0031974 membrane-enclosed lumen; GO:0031981 nuclear lumen; GO:0032991 protein-containing complex; GO:0043226 organelle; GO:0043227 membrane-bounded organelle; GO:0043229 intracellular organelle; GO:0043231 intracellular membrane-bounded organelle; GO:…	GO:0003682 chromatin binding; GO:0003755 peptidyl-prolyl cis-trans isomerase activity; GO:0003824 catalytic activity; GO:0005488 binding; GO:0005515 protein binding; GO:0008144 drug binding; GO:0016018 cyclosporin A binding; GO:0016853 isomerase activity; GO:0016859 cis-trans isomerase activity; GO:0033218 amide binding; GO:0042277 peptide binding; GO:0042393 histone binding; GO:0140096 catalytic…	PF00160	Cyclophilin type peptidyl-prolyl cis-trans isomerase/CLD	O	KOG0882	Cyclophilin-related peptidyl-prolyl cis-trans isomerase
A0A445CYM5	256	S	A0A445CYM5_S256	Up	Resistance protein (Fragment)(predicted) OS=Arachis hypogaea OX=3818 GN=Ahy_A05g021857 PE=4 SV=1	Ahy_A05g021857	1	SEGSWSR	12	S4	0.0170531	12	888.325	0.558	0.677	0.643	1.784	1.201	1.045	2.146	1.10165	0.0121847	cytoplasm				GO:0006464 cellular protein modification process; GO:0006468 protein phosphorylation; GO:0006793 phosphorus metabolic process; GO:0006796 phosphate-containing compound metabolic process; GO:0006807 nitrogen compound metabolic process; GO:0007154 cell communication; GO:0007165 signal transduction; GO:0008152 metabolic process; GO:0009987 cellular process; GO:0016310 phosphorylation; GO:0019538 pro…	GO:0005622 intracellular; GO:0005623 cell; GO:0005737 cytoplasm;	GO:0003824 catalytic activity; GO:0004672 protein kinase activity; GO:0016301 kinase activity; GO:0016740 transferase activity; GO:0016772 transferase activity, transferring phosphorus-containing groups; GO:0016773 phosphotransferase activity, alcohol group as acceptor; GO:0140096 catalytic activity, acting on a protein;	PF07714	Protein tyrosine kinase	T	KOG0192	Tyrosine kinase specific for activated (GTP-bound) p21cdc42Hs
A0A445E9Q6	197	S	A0A445E9Q6_S197	Up	Axial regulator YABBY 1(predicted) OS=Arachis hypogaea OX=3818 GN=Ahy_A02g006391 PE=3 SV=1	Ahy_A02g006391	1	AVLGSQR	2	S5	0.0263764	2	810.387	0.715	0.606	0.586	1.925	1.161	1.035	2.161	1.1117	0.0212556	nucleus	K08495	GOSR1, GOS1; golgi SNAP receptor complex member 1	map04130 SNARE interactions in vesicular transport	GO:0000003 reproduction; GO:0001708 cell fate specification; GO:0003002 regionalization; GO:0003006 developmental process involved in reproduction; GO:0006355 regulation of transcription, DNA-templated; GO:0007275 multicellular organism development; GO:0007389 pattern specification process; GO:0009653 anatomical structure morphogenesis; GO:0009791 post-embryonic development; GO:0009798 axis speci…	GO:0005622 intracellular; GO:0005623 cell; GO:0005634 nucleus; GO:0043226 organelle; GO:0043227 membrane-bounded organelle; GO:0043229 intracellular organelle; GO:0043231 intracellular membrane-bounded organelle;	GO:0003700 DNA-binding transcription factor activity; GO:0140110 transcription regulator activity;	PF12352	Snare region anchored in the vesicle membrane C-terminus
A0A444X9B6	15	S	A0A444X9B6_S15	Up	Allene-oxide cyclase OS=Arachis hypogaea OX=3818 GN=Ahy_B10g105960 PE=3 SV=1	Ahy_B10g105960	1	TLSSFSLK	2	S4	0.00859971	2	962.459	0.812	0.487	0.704	2.025	1.173	1.144	2.168	1.11636	0.0343168	chloroplast	K10525	AOC; allene oxide cyclase [EC:5.3.99.6]	map00592 alpha-Linolenic acid metabolism; map01100 Metabolic pathways; map01110 Biosynthesis of secondary metabolites	GO:0000003 reproduction; GO:0000302 response to reactive oxygen species; GO:0001101 response to acid chemical; GO:0002218 activation of innate immune response; GO:0002252 immune effector process; GO:0002253 activation of immune response; GO:0002376 immune system process; GO:0002682 regulation of immune system process; GO:0002684 positive regulation of immune system process; GO:0003006 development…		GO:0003824 catalytic activity; GO:0009975 cyclase activity; GO:0016853 isomerase activity; GO:0016860 intramolecular oxidoreductase activity; GO:0046423 allene-oxide cyclase activity;
A0A0R4VP56	218	S	A0A0R4VP56_S218	Up	Ethanolamine-phosphate cytidylyltransferase OS=Arachis hypogaea OX=3818 GN=PECT PE=2 SV=1	PECT	1	QFSHGHSHKFEDR	18	S3	0.00190137	18	1771.67	0.683	0.707	0.587	1.773	1.632	0.902	2.179	1.12367	0.0283444	cytoplasm	K00967	PCYT2; ethanolamine-phosphate cytidylyltransferase [EC:2.7.7.14]	map00440 Phosphonate and phosphinate metabolism; map00564 Glycerophospholipid metabolism; map01100 Metabolic pathways				PF01467	Cytidylyltransferase	I	KOG2803	Choline phosphate cytidylyltransferase/Predicted CDP-ethanolamine synthase
A0A0R4VP56	222	S	A0A0R4VP56_S222	Up	Ethanolamine-phosphate cytidylyltransferase OS=Arachis hypogaea OX=3818 GN=PECT PE=2 SV=1	PECT	1	QFSHGHSHKFEDR	18	S7	0.00190137	18	1771.67	0.683	0.707	0.587	1.773	1.632	0.902	2.179	1.12367	0.0283444	cytoplasm	K00967	PCYT2; ethanolamine-phosphate cytidylyltransferase [EC:2.7.7.14]	map00440 Phosphonate and phosphinate metabolism; map00564 Glycerophospholipid metabolism; map01100 Metabolic pathways				PF01467	Cytidylyltransferase	I	KOG2803	Choline phosphate cytidylyltransferase/Predicted CDP-ethanolamine synthase
A0A445D2T1	244	S	A0A445D2T1_S244	Up	Golgin candidate 1-like protein(predicted) OS=Arachis hypogaea OX=3818 GN=Ahy_A05g023250 PE=4 SV=1	Ahy_A05g023250	1	TEISPQK	9	S4	0.00859971	9	882.397	0.651	0.633	0.625	1.93	1.163	1.068	2.18	1.12433	0.0158931	cytoplasm				GO:0000301 retrograde transport, vesicle recycling within Golgi; GO:0006810 transport; GO:0006891 intra-Golgi vesicle-mediated transport; GO:0006996 organelle organization; GO:0007030 Golgi organization; GO:0009987 cellular process; GO:0010256 endomembrane system organization; GO:0016043 cellular component organization; GO:0016192 vesicle-mediated transport; GO:0048193 Golgi vesicle transport; GO…	GO:0000139 Golgi membrane; GO:0005622 intracellular; GO:0005623 cell; GO:0005737 cytoplasm; GO:0005794 Golgi apparatus; GO:0005795 Golgi stack; GO:0012505 endomembrane system; GO:0016020 membrane; GO:0031090 organelle membrane; GO:0031984 organelle subcompartment; GO:0031985 Golgi cisterna; GO:0043226 organelle; GO:0043227 membrane-bounded organelle; GO:0043229 intracellular organelle; GO:0043231…
A0A445DND4	33	S	A0A445DND4_S33	Up	C2 NT-type domain-containing protein OS=Arachis hypogaea OX=3818 GN=Ahy_A03g010753 PE=3 SV=1	Ahy_A03g010753	1	RTASLVLPR	6	S4	0.00113205	8	1092.59	0.678	0.578	0.676	1.699	1.304	1.222	2.187	1.12895	0.002427	nucleus				GO:0006810 transport; GO:0006928 movement of cell or subcellular component; GO:0006950 response to stress; GO:0006970 response to osmotic stress; GO:0006996 organelle organization; GO:0007097 nuclear migration; GO:0009314 response to radiation; GO:0009416 response to light stimulus; GO:0009628 response to abiotic stimulus; GO:0009637 response to blue light; GO:0009657 plastid organization; GO:000…	GO:0005622 intracellular; GO:0005623 cell; GO:0005737 cytoplasm; GO:0005829 cytosol; GO:0005886 plasma membrane; GO:0016020 membrane; GO:0071944 cell periphery;		PF00166	Chaperonin 10 Kd subunit
A0A445ANX2	535	S	A0A445ANX2_S535	Up	65-kDa microtubule-associated protein 1(predicted) OS=Arachis hypogaea OX=3818 GN=Ahy_B01g052256 PE=3 SV=1	Ahy_B01g052256	1	RLSLNAHQNGSK	6	S3	6.39041e-05	3	1405.66	0.55	0.598	0.686	1.438	0.949	1.659	2.206	1.14143	0.0128193	cytoplasm	K16732	PRC1; protein regulator of cytokinesis 1		GO:0000226 microtubule cytoskeleton organization; GO:0000278 mitotic cell cycle; GO:0000281 mitotic cytokinesis; GO:0000910 cytokinesis; GO:0000911 cytokinesis by cell plate formation; GO:0006996 organelle organization; GO:0007010 cytoskeleton organization; GO:0007017 microtubule-based process; GO:0007049 cell cycle; GO:0007275 multicellular organism development; GO:0008283 cell population prolif…	GO:0000922 spindle pole; GO:0005622 intracellular; GO:0005623 cell; GO:0005634 nucleus; GO:0005737 cytoplasm; GO:0005819 spindle; GO:0005856 cytoskeleton; GO:0005874 microtubule; GO:0005881 cytoplasmic microtubule; GO:0005938 cell cortex; GO:0009524 phragmoplast; GO:0009574 preprophase band; GO:0015630 microtubule cytoskeleton; GO:0030863 cortical cytoskeleton; GO:0030981 cortical microtubule cyt…	GO:0005488 binding; GO:0005515 protein binding; GO:0046983 protein dimerization activity;			DZ	KOG4302	Microtubule-associated protein essential for anaphase spindle elongation
A0A444Y2I8	360	T	A0A444Y2I8_T360	Up	(S)-2-hydroxy-acid oxidase OS=Arachis hypogaea OX=3818 GN=Ahy_B08g091733 PE=3 SV=1	Ahy_B08g091733	1	DHIVADWDTPR	8	T9	4.68871e-05	8	1404.59	0.754	0.729	0.444	2.009	1.318	0.945	2.217	1.14861	0.0489433	cytoplasm	K11517	HAO; (S)-2-hydroxy-acid oxidase [EC:1.1.3.15]	map00630 Glyoxylate and dicarboxylate metabolism; map01100 Metabolic pathways; map01110 Biosynthesis of secondary metabolites; map01200 Carbon metabolism; map04146 Peroxisome				PF01070	FMN-dependent dehydrogenase	C	KOG0538	Glycolate oxidase
A0A445CD04	1134	S	A0A445CD04_S1134	Up	EH domain-containing protein 2 isoform D(predicted) OS=Arachis hypogaea OX=3818 GN=Ahy_A07g034886 PE=4 SV=1	Ahy_A07g034886	0.996	FDSISSTK	3	S5	0.00354437	5	1044.37	0.434	0.752	0.704	1.812	1.36	1.061	2.24	1.1635	0.0251181	nucleus	K12472	EPS15; epidermal growth factor receptor substrate 15	map04144 Endocytosis	GO:0000147 actin cortical patch assembly; GO:0006810 transport; GO:0006886 intracellular protein transport; GO:0006897 endocytosis; GO:0006996 organelle organization; GO:0007010 cytoskeleton organization; GO:0008104 protein localization; GO:0009987 cellular process; GO:0015031 protein transport; GO:0015833 peptide transport; GO:0016043 cellular component organization; GO:0016192 vesicle-mediated …	GO:0005622 intracellular; GO:0005623 cell; GO:0005737 cytoplasm; GO:0005856 cytoskeleton; GO:0005938 cell cortex; GO:0015629 actin cytoskeleton; GO:0030479 actin cortical patch; GO:0030863 cortical cytoskeleton; GO:0030864 cortical actin cytoskeleton; GO:0043226 organelle; GO:0043228 non-membrane-bounded organelle; GO:0043229 intracellular organelle; GO:0043232 intracellular non-membrane-bounded …	GO:0005488 binding; GO:0005509 calcium ion binding; GO:0043167 ion binding; GO:0043169 cation binding; GO:0046872 metal ion binding;	PF13202	EF hand	TU	KOG0998	Synaptic vesicle protein EHS-1 and related EH domain proteins
A0A445BG06	52	S	A0A445BG06_S52	Up	Longin domain-containing protein OS=Arachis hypogaea OX=3818 GN=Ahy_A09g042475 PE=3 SV=1	Ahy_A09g042475	0.996	TEEGAEEKPSEGSINR	5	S13	4.37128e-06	5	1812.76	0.639	0.731	0.556	1.472	1.58	1.266	2.242	1.16479	0.00139199	plasma membrane	K08736	MSH3; DNA mismatch repair protein MSH3	map03430 Mismatch repair	GO:0006139 nucleobase-containing compound metabolic process; GO:0006259 DNA metabolic process; GO:0006281 DNA repair; GO:0006298 mismatch repair; GO:0006725 cellular aromatic compound metabolic process; GO:0006807 nitrogen compound metabolic process; GO:0006950 response to stress; GO:0006974 cellular response to DNA damage stimulus; GO:0006996 organelle organization; GO:0008152 metabolic process;…	GO:0005622 intracellular; GO:0005623 cell; GO:0032300 mismatch repair complex; GO:0032991 protein-containing complex; GO:1990391 DNA repair complex;	GO:0000217 DNA secondary structure binding; GO:0000404 heteroduplex DNA loop binding; GO:0003676 nucleic acid binding; GO:0003677 DNA binding; GO:0003684 damaged DNA binding; GO:0003690 double-stranded DNA binding; GO:0003824 catalytic activity; GO:0005488 binding; GO:0008094 DNA-dependent ATPase activity; GO:0016462 pyrophosphatase activity; GO:0016787 hydrolase activity; GO:0016817 hydrolase ac…	PF13774; PF01624; PF05188; PF05192; PF00488; PF00173	Regulated-SNARE-like domain; MutS domain I; MutS domain II; MutS domain III; MutS domain V; Cytochrome b5-like Heme/Steroid binding domain	L	KOG0218	Mismatch repair MSH3
A0A445DNG7	898	S	A0A445DNG7_S898	Up	26S proteasome non-ATPase regulatory subunit 1 homolog OS=Arachis hypogaea OX=3818 GN=Ahy_A03g010778 PE=3 SV=1	Ahy_A03g010778	1	DGDAMQVDSPVDK	122	S9	2.03283e-06	5	1456.57	0.884	0.405	0.58	1.876	1.278	1.048	2.248	1.16864	0.042531	endoplasmic reticulum	K03032	PSMD1, RPN2; 26S proteasome regulatory subunit N2	map03050 Proteasome	GO:0006508 proteolysis; GO:0006511 ubiquitin-dependent protein catabolic process; GO:0006807 nitrogen compound metabolic process; GO:0008152 metabolic process; GO:0009056 catabolic process; GO:0009057 macromolecule catabolic process; GO:0009987 cellular process; GO:0010498 proteasomal protein catabolic process; GO:0019538 protein metabolic process; GO:0019941 modification-dependent protein catabo…	GO:0000502 proteasome complex; GO:0005622 intracellular; GO:0005623 cell; GO:0005634 nucleus; GO:0005737 cytoplasm; GO:0005829 cytosol; GO:0005838 proteasome regulatory particle; GO:0005886 plasma membrane; GO:0008540 proteasome regulatory particle, base subcomplex; GO:0016020 membrane; GO:0022624 proteasome accessory complex; GO:0031597 cytosolic proteasome complex; GO:0032991 protein-containing…				O	KOG2062	26S proteasome regulatory complex, subunit RPN2/PSMD1
A0A445BR85	345	S	A0A445BR85_S345	Up	WAT1-related protein OS=Arachis hypogaea OX=3818 GN=Ahy_A08g037582 PE=3 SV=1	Ahy_A08g037582	0.997	FASQSQHVIASGPEHSSIRPASHAK	2	S3	2.59482e-14	26	2709.29	0.589	0.579	0.758	1.516	1.52	1.305	2.254	1.17249	0.0012454	plasma membrane				GO:0000902 cell morphogenesis; GO:0006521 regulation of cellular amino acid metabolic process; GO:0006810 transport; GO:0007154 cell communication; GO:0007165 signal transduction; GO:0009653 anatomical structure morphogenesis; GO:0009719 response to endogenous stimulus; GO:0009725 response to hormone; GO:0009733 response to auxin; GO:0009734 auxin-activated signaling pathway; GO:0009755 hormone-m…	GO:0000325 plant-type vacuole; GO:0005622 intracellular; GO:0005623 cell; GO:0005737 cytoplasm; GO:0005773 vacuole; GO:0005774 vacuolar membrane; GO:0005886 plasma membrane; GO:0005887 integral component of plasma membrane; GO:0005938 cell cortex; GO:0009705 plant-type vacuole membrane; GO:0016020 membrane; GO:0016021 integral component of membrane; GO:0031090 organelle membrane; GO:0031224 intri…	GO:0005215 transporter activity; GO:0022857 transmembrane transporter activity;
A0A445CTM6	10	S	A0A445CTM6_S10	Up	sialyltransferase-like protein 5(predicted) OS=Arachis hypogaea OX=3818 GN=Ahy_A06g029486 PE=3 SV=1	Ahy_A06g029486	0.998	LLSSSASNNR	10	S5	0.0435376	6	1129.49	0.569	0.817	0.575	2	1.096	1.334	2.259	1.17568	0.0201371	mitochondria				GO:0000003 reproduction; GO:0000902 cell morphogenesis; GO:0000904 cell morphogenesis involved in differentiation; GO:0003006 developmental process involved in reproduction; GO:0005975 carbohydrate metabolic process; GO:0006464 cellular protein modification process; GO:0006486 protein glycosylation; GO:0006487 protein N-linked glycosylation; GO:0006807 nitrogen compound metabolic process; GO:0008…	GO:0000139 Golgi membrane; GO:0005576 extracellular region; GO:0005622 intracellular; GO:0005623 cell; GO:0005737 cytoplasm; GO:0005768 endosome; GO:0005794 Golgi apparatus; GO:0005795 Golgi stack; GO:0005802 trans-Golgi network; GO:0012505 endomembrane system; GO:0016020 membrane; GO:0031090 organelle membrane; GO:0031410 cytoplasmic vesicle; GO:0031982 vesicle; GO:0031984 organelle subcompartme…	GO:0003824 catalytic activity; GO:0003836 beta-galactoside (CMP) alpha-2,3-sialyltransferase activity; GO:0008373 sialyltransferase activity; GO:0016740 transferase activity; GO:0016757 transferase activity, transferring glycosyl groups;			G	KOG2692	Sialyltransferase
A0A445EKT9	635	S	A0A445EKT9_S635	Up	ABC transporter B family member 11 isoform B (Fragment)(predicted) OS=Arachis hypogaea OX=3818 GN=Ahy_A01g000555 PE=4 SV=1	Ahy_A01g000555	0.993	DKPESILHSGRISSHR	2	S13	0.0089054	3	1978.89	0.665	0.421	0.598	1.559	1.146	1.133	2.279	1.1884	0.0086735	plasma membrane	K05658	ABCB1, CD243; ATP-binding cassette, subfamily B (MDR/TAP), member 1 [EC:7.6.2.2]	map02010 ABC transporters				PF00005	ABC transporter	Q	KOG0055	Multidrug/pheromone exporter, ABC superfamily
A0A445EKT9	636	S	A0A445EKT9_S636	Up	ABC transporter B family member 11 isoform B (Fragment)(predicted) OS=Arachis hypogaea OX=3818 GN=Ahy_A01g000555 PE=4 SV=1	Ahy_A01g000555	0.993	DKPESILHSGRISSHR	2	S14	0.0089054	3	1978.89	0.665	0.421	0.598	1.559	1.146	1.133	2.279	1.1884	0.0086735	plasma membrane	K05658	ABCB1, CD243; ATP-binding cassette, subfamily B (MDR/TAP), member 1 [EC:7.6.2.2]	map02010 ABC transporters				PF00005	ABC transporter	Q	KOG0055	Multidrug/pheromone exporter, ABC superfamily
A0A445DM94	54	S	A0A445DM94_S54	Up	cobW domain-containing protein OS=Arachis hypogaea OX=3818 GN=Ahy_A03g010423 PE=3 SV=1	Ahy_A03g010423	1	VYHSHDGLAPHSHEPIYSPGYFSR	24	S18	4.31077e-11	24	2833.25	0.376	0.982	0.386	1.519	1.276	1.185	2.282	1.1903	0.0460116	cytoskeleton	K03189	ureG; urease accessory protein		GO:0006807 nitrogen compound metabolic process; GO:0008152 metabolic process; GO:0043085 positive regulation of catalytic activity; GO:0044093 positive regulation of molecular function; GO:0050790 regulation of catalytic activity; GO:0065007 biological regulation; GO:0065009 regulation of molecular function;			PF02492	CobW/HypB/UreG, nucleotide-binding domain
A0A444ZWP4	231	S	A0A444ZWP4_S231	Up	40S ribosomal protein S6 OS=Arachis hypogaea OX=3818 GN=Ahy_B03g063204 PE=3 SV=1	Ahy_B03g063204	1	ERRSESLAK	13	S6	0.00514497	7	1235.52	0.584	0.514	0.679	1.376	1.33	1.351	2.283	1.19093	0.000508149	nucleus	K02991	RP-S6e, RPS6; small subunit ribosomal protein S6e	map03010 Ribosome	GO:0006139 nucleobase-containing compound metabolic process; GO:0006364 rRNA processing; GO:0006396 RNA processing; GO:0006725 cellular aromatic compound metabolic process; GO:0006807 nitrogen compound metabolic process; GO:0008152 metabolic process; GO:0009719 response to endogenous stimulus; GO:0009725 response to hormone; GO:0009735 response to cytokinin; GO:0009987 cellular process; GO:001003…	GO:0005622 intracellular; GO:0005623 cell; GO:0005634 nucleus; GO:0005730 nucleolus; GO:0005737 cytoplasm; GO:0005829 cytosol; GO:0005840 ribosome; GO:0005844 polysome; GO:0005886 plasma membrane; GO:0005911 cell-cell junction; GO:0009506 plasmodesma; GO:0009507 chloroplast; GO:0009536 plastid; GO:0015935 small ribosomal subunit; GO:0016020 membrane; GO:0022626 cytosolic ribosome; GO:0022627 cyto…	GO:0003676 nucleic acid binding; GO:0003723 RNA binding; GO:0003729 mRNA binding; GO:0003735 structural constituent of ribosome; GO:0005198 structural molecule activity; GO:0005488 binding; GO:0097159 organic cyclic compound binding; GO:1901363 heterocyclic compound binding;			J	KOG1646	40S ribosomal protein S6
A0A444WV44	676	S	A0A444WV44_S676	Up	AP-4 complex subunit epsilon OS=Arachis hypogaea OX=3818 GN=Ahy_Scaffold1g107287 PE=3 SV=1	Ahy_Scaffold1g107287	1	SQDQHESIQHGLR	5	S7	6.15136e-05	5	1614.7	0.624	0.354	0.775	1.517	1.384	1.117	2.292	1.19661	0.0253164	nucleus	K12400	AP4E1; AP-4 complex subunit epsilon-1			GO:0005622 intracellular; GO:0005623 cell; GO:0005737 cytoplasm; GO:0005829 cytosol; GO:0005911 cell-cell junction; GO:0009506 plasmodesma; GO:0016020 membrane; GO:0030054 cell junction; GO:0030117 membrane coat; GO:0030119 AP-type membrane coat adaptor complex; GO:0030124 AP-4 adaptor complex; GO:0032991 protein-containing complex; GO:0048475 coated membrane; GO:0055044 symplast; GO:0098796 memb…				U	KOG1062	Vesicle coat complex AP-1, gamma subunit
A0A445C9N8	10	S	A0A445C9N8_S10	Up	Methyltransferase OS=Arachis hypogaea OX=3818 GN=Ahy_A07g033501 PE=3 SV=1	Ahy_A07g033501	1	GVSGVRTPEHNHDSWESHNK	8	S3	0.000463808	8	2432.98	0.569	0.76	0.547	1.735	1.659	0.911	2.295	1.19849	0.0259454	nucleus				GO:0000271 polysaccharide biosynthetic process; GO:0005975 carbohydrate metabolic process; GO:0005976 polysaccharide metabolic process; GO:0007275 multicellular organism development; GO:0008152 metabolic process; GO:0009058 biosynthetic process; GO:0009059 macromolecule biosynthetic process; GO:0009664 plant-type cell wall organization; GO:0009719 response to endogenous stimulus; GO:0009725 respo…	GO:0005622 intracellular; GO:0005623 cell; GO:0005737 cytoplasm; GO:0005768 endosome; GO:0005794 Golgi apparatus; GO:0005802 trans-Golgi network; GO:0012505 endomembrane system; GO:0031410 cytoplasmic vesicle; GO:0031982 vesicle; GO:0031984 organelle subcompartment; GO:0043226 organelle; GO:0043227 membrane-bounded organelle; GO:0043229 intracellular organelle; GO:0043231 intracellular membrane-b…	GO:0003824 catalytic activity; GO:0008168 methyltransferase activity; GO:0008757 S-adenosylmethionine-dependent methyltransferase activity; GO:0016740 transferase activity; GO:0016741 transferase activity, transferring one-carbon groups;
A0A445E9Q6	137	S	A0A445E9Q6_S137	Up	Axial regulator YABBY 1(predicted) OS=Arachis hypogaea OX=3818 GN=Ahy_A02g006391 PE=3 SV=1	Ahy_A02g006391	1	GNINSMR	3	S5	0.0820028	3	871.349	0.686	0.62	0.515	2	1.157	1.049	2.31	1.20789	0.0211244	nucleus	K08495	GOSR1, GOS1; golgi SNAP receptor complex member 1	map04130 SNARE interactions in vesicular transport	GO:0000003 reproduction; GO:0001708 cell fate specification; GO:0003002 regionalization; GO:0003006 developmental process involved in reproduction; GO:0006355 regulation of transcription, DNA-templated; GO:0007275 multicellular organism development; GO:0007389 pattern specification process; GO:0009653 anatomical structure morphogenesis; GO:0009791 post-embryonic development; GO:0009798 axis speci…	GO:0005622 intracellular; GO:0005623 cell; GO:0005634 nucleus; GO:0043226 organelle; GO:0043227 membrane-bounded organelle; GO:0043229 intracellular organelle; GO:0043231 intracellular membrane-bounded organelle;	GO:0003700 DNA-binding transcription factor activity; GO:0140110 transcription regulator activity;	PF12352	Snare region anchored in the vesicle membrane C-terminus
A0A445BSW9	79	S	A0A445BSW9_S79	Up	ras-related protein RABA5b(predicted) OS=Arachis hypogaea OX=3818 GN=Ahy_A07g035319 PE=4 SV=1	Ahy_A07g035319	1	AVTSAYYR	6	S4	0.0137877	6	1010.43	0.857	0.689	0.602	1.334	2.159	1.474	2.312	1.20914	0.00992984	cytoplasm	K07976	RAB; Rab family, other		GO:0006810 transport; GO:0006891 intra-Golgi vesicle-mediated transport; GO:0006950 response to stress; GO:0009266 response to temperature stimulus; GO:0009408 response to heat; GO:0009628 response to abiotic stimulus; GO:0016192 vesicle-mediated transport; GO:0048193 Golgi vesicle transport; GO:0048219 inter-Golgi cisterna vesicle-mediated transport; GO:0050896 response to stimulus; GO:0051179 l…	GO:0005622 intracellular; GO:0005623 cell; GO:0005737 cytoplasm; GO:0005794 Golgi apparatus; GO:0005795 Golgi stack; GO:0005798 Golgi-associated vesicle; GO:0005802 trans-Golgi network; GO:0005829 cytosol; GO:0005886 plasma membrane; GO:0012505 endomembrane system; GO:0016020 membrane; GO:0031410 cytoplasmic vesicle; GO:0031982 vesicle; GO:0031984 organelle subcompartment; GO:0043226 organelle; G…	GO:0000166 nucleotide binding; GO:0001882 nucleoside binding; GO:0001883 purine nucleoside binding; GO:0003824 catalytic activity; GO:0003924 GTPase activity; GO:0005488 binding; GO:0005525 GTP binding; GO:0016462 pyrophosphatase activity; GO:0016787 hydrolase activity; GO:0016817 hydrolase activity, acting on acid anhydrides; GO:0016818 hydrolase activity, acting on acid anhydrides, in phosphoru…	PF00071	Ras family	U	KOG0087	GTPase Rab11/YPT3, small G protein superfamily
A0A445B7J2	207	S	A0A445B7J2_S207	Up	BAG-associated GRAM protein 1 isoform A(predicted) OS=Arachis hypogaea OX=3818 GN=Ahy_A10g049600 PE=3 SV=1	Ahy_A10g049600	1	INGFGGPSTR	2	S8	0.00213295	2	1086.46	0.516	0.637	0.703	2.018	1.139	1.139	2.315	1.21101	0.0186411	plasma membrane				GO:0006950 response to stress; GO:0006952 defense response; GO:0009605 response to external stimulus; GO:0009607 response to biotic stimulus; GO:0009620 response to fungus; GO:0043207 response to external biotic stimulus; GO:0050832 defense response to fungus; GO:0050896 response to stimulus; GO:0051704 multi-organism process; GO:0051707 response to other organism; GO:0098542 defense response to …	GO:0005622 intracellular; GO:0005623 cell; GO:0005737 cytoplasm; GO:0005783 endoplasmic reticulum; GO:0012505 endomembrane system; GO:0043226 organelle; GO:0043227 membrane-bounded organelle; GO:0043229 intracellular organelle; GO:0043231 intracellular membrane-bounded organelle;		PF00168; PF02893; PF08806	C2 domain; GRAM domain; Sep15/SelM redox domain	S	KOG1032	Uncharacterized conserved protein, contains GRAM domain
A0A445AV19	931	S	A0A445AV19_S931	Up	Plasma membrane ATPase OS=Arachis hypogaea OX=3818 GN=Ahy_B01g055062 PE=3 SV=1	Ahy_B01g055062	1	GHVESVVK	3	S5	0.00174927	3	934.439	0.719	0.616	0.432	1.742	1.563	0.811	2.329	1.21971	0.0447209	plasma membrane	K01535	PMA1, PMA2; H+-transporting ATPase [EC:7.1.2.1]	map00190 Oxidative phosphorylation; map01100 Metabolic pathways	GO:0001101 response to acid chemical; GO:0006810 transport; GO:0006811 ion transport; GO:0006812 cation transport; GO:0006950 response to stress; GO:0009414 response to water deprivation; GO:0009415 response to water; GO:0009628 response to abiotic stimulus; GO:0009719 response to endogenous stimulus; GO:0009725 response to hormone; GO:0009737 response to abscisic acid; GO:0009987 cellular proces…	GO:0005622 intracellular; GO:0005623 cell; GO:0005634 nucleus; GO:0005737 cytoplasm; GO:0005773 vacuole; GO:0005794 Golgi apparatus; GO:0005886 plasma membrane; GO:0005911 cell-cell junction; GO:0009506 plasmodesma; GO:0012505 endomembrane system; GO:0016020 membrane; GO:0016021 integral component of membrane; GO:0030054 cell junction; GO:0031224 intrinsic component of membrane; GO:0043226 organe…	GO:0000287 magnesium ion binding; GO:0003824 catalytic activity; GO:0005215 transporter activity; GO:0005488 binding; GO:0008324 cation transmembrane transporter activity; GO:0008553 proton-exporting ATPase activity, phosphorylative mechanism; GO:0015075 ion transmembrane transporter activity; GO:0015077 monovalent inorganic cation transmembrane transporter activity; GO:0015078 proton transmembra…	PF00690; PF00702	Cation transporter/ATPase, N-terminus; haloacid dehalogenase-like hydrolase	P	KOG0205	Plasma membrane H+-transporting ATPase
A0A445B120	54	S	A0A445B120_S54	Up	Bet_v_1 domain-containing protein OS=Arachis hypogaea OX=3818 GN=Ahy_A10g046962 PE=3 SV=1	Ahy_A10g046962	1	VHGAQVHQGDWENLGSVK	1	S16	0.174071	1	2040.93	0.626	0.666	0.492	1.676	1.531	0.96	2.336	1.22404	0.0133533	cytoplasm							PF00407	Pathogenesis-related protein Bet v I family
A0A445DMS4	199	T	A0A445DMS4_T199	Up	PPM-type phosphatase domain-containing protein OS=Arachis hypogaea OX=3818 GN=Ahy_A03g010572 PE=4 SV=1	Ahy_A03g010572	1	GGVAVQMTTDHEPNTER	5	T15	3.51786e-07	5	1921.81	0.727	0.497	0.515	1.764	1.191	1.202	2.39	1.25701	0.00803776	chloroplast	K17506	PPM1L, PP2CE; protein phosphatase 1L [EC:3.1.3.16]							T	KOG0698	Serine/threonine protein phosphatase
A0A444WZ71	168	T	A0A444WZ71_T168	Up	PPM-type phosphatase domain-containing protein OS=Arachis hypogaea OX=3818 GN=Ahy_B10g101250 PE=4 SV=1	Ahy_B10g101250	1	GGQAIQMTVDHEPNTER	13	T15	1.13125e-06	6	1962.84	0.738	0.434	0.502	1.883	1.243	0.907	2.409	1.26843	0.0312274	chloroplast	K17506	PPM1L, PP2CE; protein phosphatase 1L [EC:3.1.3.16]							T	KOG0698	Serine/threonine protein phosphatase
A0A445DN22	405	S	A0A445DN22_S405	Up	RING-type domain-containing protein OS=Arachis hypogaea OX=3818 GN=Ahy_A03g010646 PE=4 SV=1	Ahy_A03g010646	0.996	SNSFQQSTPSHTGYDNAVSTSAESSPGGLYDHK	6	S3	6.78838e-12	4	3536.49	0.531	0.42	0.754	1.697	1.345	1.101	2.43	1.28096	0.0129335	nucleus	K16280	RGLG; E3 ubiquitin-protein ligase RGLG [EC:2.3.2.27]		GO:0006464 cellular protein modification process; GO:0006725 cellular aromatic compound metabolic process; GO:0006807 nitrogen compound metabolic process; GO:0008152 metabolic process; GO:0009308 amine metabolic process; GO:0009690 cytokinin metabolic process; GO:0009787 regulation of abscisic acid-activated signaling pathway; GO:0009789 positive regulation of abscisic acid-activated signaling pa…	GO:0005622 intracellular; GO:0005623 cell; GO:0005634 nucleus; GO:0005886 plasma membrane; GO:0016020 membrane; GO:0043226 organelle; GO:0043227 membrane-bounded organelle; GO:0043229 intracellular organelle; GO:0043231 intracellular membrane-bounded organelle; GO:0071944 cell periphery;	GO:0003824 catalytic activity; GO:0004842 ubiquitin-protein transferase activity; GO:0016740 transferase activity; GO:0019787 ubiquitin-like protein transferase activity; GO:0140096 catalytic activity, acting on a protein;	PF13920	Zinc finger, C3HC4 type (RING finger)	O	KOG1327	Copine
A0A445E907	503	S	A0A445E907_S503	Up	Extended synaptotagmin-2(predicted) OS=Arachis hypogaea OX=3818 GN=Ahy_A02g006170 PE=3 SV=1	Ahy_A02g006170	1	FMGRTITGGHSASR	2	S13	0.0740354	3	1717.63	0.628	0.649	0.436	1.913	1.234	1.026	2.436	1.28451	0.0178518	plasma membrane							PF00168	C2 domain	M	KOG1012	Ca2+-dependent lipid-binding protein CLB1/vesicle protein vp115/Granuphilin A, contains C2 domain
A0A445ENL0	68	S	A0A445ENL0_S68	Up	Hydroxyproline-rich glycoprotein family protein(predicted) OS=Arachis hypogaea OX=3818 GN=Ahy_A01g001529 PE=4 SV=1	Ahy_A01g001529	1	ISPPPVQPPPPQIQKPVLSSEKSLSDGSVSGFFR	7	S23	2.02653e-05	6	3682.89	0.821	0.618	0.645	2.102	1.952	1.048	2.448	1.2916	0.0225348	nucleus
A0A445DYK2	188	T	A0A445DYK2_T188	Up	Malate dehydrogenase OS=Arachis hypogaea OX=3818 GN=Ahy_A03g014799 PE=3 SV=1	Ahy_A03g014799	1	AKTFYAGK	7	T3	0.01533	7	965.449	0.653	0.6	0.495	2.051	1.198	1.088	2.481	1.31092	0.0149236	mitochondria	K00026	MDH2; malate dehydrogenase [EC:1.1.1.37]	map00020 Citrate cycle (TCA cycle); map00270 Cysteine and methionine metabolism; map00620 Pyruvate metabolism; map00630 Glyoxylate and dicarboxylate metabolism; map00710 Carbon fixation in photosynthetic organisms; map01100 Metabolic pathways; map01110 Biosynthesis of secondary metabolites; map01200 Carbon metabolism	GO:0006950 response to stress; GO:0006952 defense response; GO:0006970 response to osmotic stress; GO:0008152 metabolic process; GO:0009266 response to temperature stimulus; GO:0009409 response to cold; GO:0009605 response to external stimulus; GO:0009607 response to biotic stimulus; GO:0009617 response to bacterium; GO:0009628 response to abiotic stimulus; GO:0009651 response to salt stress; GO:…	GO:0005576 extracellular region; GO:0005618 cell wall; GO:0005622 intracellular; GO:0005623 cell; GO:0005737 cytoplasm; GO:0005739 mitochondrion; GO:0005759 mitochondrial matrix; GO:0009507 chloroplast; GO:0009536 plastid; GO:0016020 membrane; GO:0030312 external encapsulating structure; GO:0031974 membrane-enclosed lumen; GO:0043226 organelle; GO:0043227 membrane-bounded organelle; GO:0043229 in…	GO:0003824 catalytic activity; GO:0005488 binding; GO:0005507 copper ion binding; GO:0016491 oxidoreductase activity; GO:0016614 oxidoreductase activity, acting on CH-OH group of donors; GO:0016615 malate dehydrogenase activity; GO:0016616 oxidoreductase activity, acting on the CH-OH group of donors, NAD or NADP as acceptor; GO:0030060 L-malate dehydrogenase activity; GO:0043167 ion binding; GO:0…	PF02866	lactate/malate dehydrogenase, alpha/beta C-terminal domain	C	KOG1494	NAD-dependent malate dehydrogenase
A0A444Y907	819	S	A0A444Y907_S819	Up	Malic enzyme(predicted) OS=Arachis hypogaea OX=3818 GN=Ahy_B08g094432 PE=3 SV=1	Ahy_B08g094432	1	MMSSQSDASASGNIESATGVAPK	11	S3	3.06119e-11	7	2305.97	0.716	0.502	0.499	1.626	1.428	1.243	2.503	1.32366	0.0028805	plasma membrane				GO:0000041 transition metal ion transport; GO:0001101 response to acid chemical; GO:0002376 immune system process; GO:0006082 organic acid metabolic process; GO:0006725 cellular aromatic compound metabolic process; GO:0006790 sulfur compound metabolic process; GO:0006807 nitrogen compound metabolic process; GO:0006810 transport; GO:0006811 ion transport; GO:0006812 cation transport; GO:0006855 dr…	GO:0005622 intracellular; GO:0005623 cell; GO:0005737 cytoplasm; GO:0005739 mitochondrion; GO:0005773 vacuole; GO:0005774 vacuolar membrane; GO:0005886 plasma membrane; GO:0009507 chloroplast; GO:0009526 plastid envelope; GO:0009536 plastid; GO:0009941 chloroplast envelope; GO:0016020 membrane; GO:0016021 integral component of membrane; GO:0031090 organelle membrane; GO:0031224 intrinsic componen…	GO:0003824 catalytic activity; GO:0005215 transporter activity; GO:0008324 cation transmembrane transporter activity; GO:0015075 ion transmembrane transporter activity; GO:0015086 cadmium ion transmembrane transporter activity; GO:0015318 inorganic molecular entity transmembrane transporter activity; GO:0015399 primary active transmembrane transporter activity; GO:0016462 pyrophosphatase activity…	PF00005; PF00390; PF03949; PF00249	ABC transporter; Malic enzyme, N-terminal domain; Malic enzyme, NAD binding domain; Myb-like DNA-binding domain	Q	KOG0065	Pleiotropic drug resistance proteins (PDR1-15), ABC superfamily
A0A445C0J8	796	S	A0A445C0J8_S796	Up	Dynamin GTPase OS=Arachis hypogaea OX=3818 GN=Ahy_A08g040720 PE=3 SV=1	Ahy_A08g040720	1	LPSEGGSMR	5	S7	0.040389	5	1013.41	0.762	0.408	0.36	1.732	1.052	1.063	2.514	1.32998	0.0287716	cytoplasm	K01528	DNM1_3; dynamin 1/3 [EC:3.6.5.5]	map04144 Endocytosis	GO:0000266 mitochondrial fission; GO:0000902 cell morphogenesis; GO:0000904 cell morphogenesis involved in differentiation; GO:0001101 response to acid chemical; GO:0006810 transport; GO:0006892 post-Golgi vesicle-mediated transport; GO:0006896 Golgi to vacuole transport; GO:0006897 endocytosis; GO:0006898 receptor-mediated endocytosis; GO:0006996 organelle organization; GO:0007005 mitochondrion …	GO:0005622 intracellular; GO:0005623 cell; GO:0005737 cytoplasm; GO:0005773 vacuole; GO:0005774 vacuolar membrane; GO:0005794 Golgi apparatus; GO:0005829 cytosol; GO:0005886 plasma membrane; GO:0005911 cell-cell junction; GO:0009504 cell plate; GO:0009506 plasmodesma; GO:0012505 endomembrane system; GO:0016020 membrane; GO:0030054 cell junction; GO:0030135 coated vesicle; GO:0030136 clathrin-coat…	GO:0003824 catalytic activity; GO:0003924 GTPase activity; GO:0005488 binding; GO:0005515 protein binding; GO:0008017 microtubule binding; GO:0008092 cytoskeletal protein binding; GO:0015631 tubulin binding; GO:0016462 pyrophosphatase activity; GO:0016787 hydrolase activity; GO:0016817 hydrolase activity, acting on acid anhydrides; GO:0016818 hydrolase activity, acting on acid anhydrides, in phos…	PF00350; PF00169	Dynamin family; PH domain	U	KOG0446	Vacuolar sorting protein VPS1, dynamin, and related proteins
A0A444Z7Q6	206	S	A0A444Z7Q6_S206	Up	Eukaryotic translation initiation factor 3 subunit C OS=Arachis hypogaea OX=3818 GN=Ahy_B05g078642 PE=3 SV=1	Ahy_B05g078642	0.988	GRDDLKSDSEVSHYEDEK	3	S7	0.000111532	5	2188.9	0.511	0.657	0.606	2.003	1.551	0.907	2.515	1.33056	0.0232271	cytoplasm	K03252	EIF3C; translation initiation factor 3 subunit C	map03013 RNA transport	GO:0006412 translation; GO:0006413 translational initiation; GO:0006518 peptide metabolic process; GO:0006807 nitrogen compound metabolic process; GO:0008152 metabolic process; GO:0009058 biosynthetic process; GO:0009059 macromolecule biosynthetic process; GO:0009987 cellular process; GO:0010467 gene expression; GO:0019538 protein metabolic process; GO:0034641 cellular nitrogen compound metabolic…	GO:0005622 intracellular; GO:0005623 cell; GO:0005634 nucleus; GO:0005737 cytoplasm; GO:0005829 cytosol; GO:0005852 eukaryotic translation initiation factor 3 complex; GO:0032991 protein-containing complex; GO:0043226 organelle; GO:0043227 membrane-bounded organelle; GO:0043229 intracellular organelle; GO:0043231 intracellular membrane-bounded organelle;	GO:0003676 nucleic acid binding; GO:0003723 RNA binding; GO:0003729 mRNA binding; GO:0005488 binding; GO:0005515 protein binding; GO:0031369 translation initiation factor binding; GO:0097159 organic cyclic compound binding; GO:1901363 heterocyclic compound binding;	PF01399	PCI domain	J	KOG1076	Translation initiation factor 3, subunit c (eIF-3c)
A0A444WQX5	130	S	A0A444WQX5_S130	Up	RanBD1 domain-containing protein OS=Arachis hypogaea OX=3818 GN=Ahy_Scaffold1g106630 PE=4 SV=1	Ahy_Scaffold1g106630	1	KLSPDVTNK	6	S3	2.74297e-05	6	1081.53	0.57	0.647	0.695	1.041	1.609	2.16	2.516	1.33113	0.0159345	nucleus	K14295	NUP50, NPAP60; nuclear pore complex protein Nup50	map03013 RNA transport	GO:0001838 embryonic epithelial tube formation; GO:0001841 neural tube formation; GO:0002009 morphogenesis of an epithelium; GO:0006606 protein import into nucleus; GO:0006810 transport; GO:0006886 intracellular protein transport; GO:0006913 nucleocytoplasmic transport; GO:0007275 multicellular organism development; GO:0007399 nervous system development; GO:0008104 protein localization; GO:000965…	GO:0005622 intracellular; GO:0005623 cell; GO:0005634 nucleus; GO:0005635 nuclear envelope; GO:0005643 nuclear pore; GO:0005654 nucleoplasm; GO:0012505 endomembrane system; GO:0016020 membrane; GO:0031090 organelle membrane; GO:0031965 nuclear membrane; GO:0031967 organelle envelope; GO:0031974 membrane-enclosed lumen; GO:0031975 envelope; GO:0031981 nuclear lumen; GO:0032991 protein-containing c…	GO:0005488 binding; GO:0005515 protein binding; GO:0008536 Ran GTPase binding; GO:0017016 Ras GTPase binding; GO:0019899 enzyme binding; GO:0031267 small GTPase binding; GO:0051020 GTPase binding;			U	KOG2724	Nuclear pore complex component NPAP60L/NUP50
A0A445CVU3	933	S	A0A445CVU3_S933	Up	Plasma membrane ATPase OS=Arachis hypogaea OX=3818 GN=Ahy_A06g030314 PE=3 SV=1	Ahy_A06g030314	1	GHVESVVK	3	S5	0.00174927	3	934.439	0.796	0.494	0.404	1.975	1.348	0.944	2.519	1.33285	0.0348158	plasma membrane	K01535	PMA1, PMA2; H+-transporting ATPase [EC:7.1.2.1]	map00190 Oxidative phosphorylation; map01100 Metabolic pathways		GO:0005623 cell; GO:0005886 plasma membrane; GO:0016020 membrane; GO:0071944 cell periphery;		PF00690; PF00702	Cation transporter/ATPase, N-terminus; haloacid dehalogenase-like hydrolase	P	KOG0205	Plasma membrane H+-transporting ATPase
A0A445CSJ4	241	S	A0A445CSJ4_S241	Up	RRM domain-containing protein OS=Arachis hypogaea OX=3818 GN=Ahy_A06g029181 PE=3 SV=1	Ahy_A06g029181	1	VISFDKR	6	S3	0.0348559	6	944.46	0.587	0.488	0.617	1.589	1.399	1.318	2.545	1.34767	0.0004863	chloroplast							PF00076; PF02902	RNA recognition motif. (a.k.a. RRM, RBD, or RNP domain); Ulp1 protease family, C-terminal catalytic domain
A0A445BQE3	1017	T	A0A445BQE3_T1017	Up	DUF2921 family protein(predicted) OS=Arachis hypogaea OX=3818 GN=Ahy_A09g046617 PE=4 SV=1	Ahy_A09g046617	1	TLTIGR	5	T3	0.134543	5	740.37	0.633	0.522	0.835	2.554	1.564	0.99	2.567	1.36008	0.0439828	plasma membrane
A0A445B5K4	14	S	A0A445B5K4_S14	Up	nodulin-related protein 1(predicted) OS=Arachis hypogaea OX=3818 GN=Ahy_A10g048651 PE=4 SV=1	Ahy_A10g048651	0.995	EEQHSTSELFSSAK	1	S5	0.00114169	10	1659.69	0.624	0.594	0.503	0.955	1.879	1.686	2.626	1.39287	0.0134063	nucleus				GO:0001101 response to acid chemical; GO:0002831 regulation of response to biotic stimulus; GO:0002833 positive regulation of response to biotic stimulus; GO:0006950 response to stress; GO:0006970 response to osmotic stress; GO:0007154 cell communication; GO:0007165 signal transduction; GO:0009266 response to temperature stimulus; GO:0009408 response to heat; GO:0009409 response to cold; GO:00096…
A0A445A3S6	188	T	A0A445A3S6_T188	Up	Malate dehydrogenase OS=Arachis hypogaea OX=3818 GN=Ahy_B03g066347 PE=3 SV=1	Ahy_B03g066347	1	AKTFYAGK	7	T3	0.01533	7	965.449	0.599	0.584	0.505	2.03	1.336	1.104	2.648	1.4049	0.00733608	mitochondria	K00026	MDH2; malate dehydrogenase [EC:1.1.1.37]	map00020 Citrate cycle (TCA cycle); map00270 Cysteine and methionine metabolism; map00620 Pyruvate metabolism; map00630 Glyoxylate and dicarboxylate metabolism; map00710 Carbon fixation in photosynthetic organisms; map01100 Metabolic pathways; map01110 Biosynthesis of secondary metabolites; map01200 Carbon metabolism	GO:0006950 response to stress; GO:0006952 defense response; GO:0006970 response to osmotic stress; GO:0008152 metabolic process; GO:0009266 response to temperature stimulus; GO:0009409 response to cold; GO:0009605 response to external stimulus; GO:0009607 response to biotic stimulus; GO:0009617 response to bacterium; GO:0009628 response to abiotic stimulus; GO:0009651 response to salt stress; GO:…	GO:0005576 extracellular region; GO:0005618 cell wall; GO:0005622 intracellular; GO:0005623 cell; GO:0005737 cytoplasm; GO:0005739 mitochondrion; GO:0005759 mitochondrial matrix; GO:0009507 chloroplast; GO:0009536 plastid; GO:0016020 membrane; GO:0030312 external encapsulating structure; GO:0031974 membrane-enclosed lumen; GO:0043226 organelle; GO:0043227 membrane-bounded organelle; GO:0043229 in…	GO:0003824 catalytic activity; GO:0005488 binding; GO:0005507 copper ion binding; GO:0016491 oxidoreductase activity; GO:0016614 oxidoreductase activity, acting on CH-OH group of donors; GO:0016615 malate dehydrogenase activity; GO:0016616 oxidoreductase activity, acting on the CH-OH group of donors, NAD or NADP as acceptor; GO:0030060 L-malate dehydrogenase activity; GO:0043167 ion binding; GO:0…	PF02866	lactate/malate dehydrogenase, alpha/beta C-terminal domain	C	KOG1494	NAD-dependent malate dehydrogenase
A0A0A7E0N9	216	S	A0A0A7E0N9_S216	Up	Abhydrolase_3 domain-containing protein(predicted) OS=Arachis hypogaea OX=3818 GN=Ahy_A10g049904 PE=2 SV=1	Ahy_A10g049904	1	VFVAGNSAGGNITHYVVSK	14	S7	8.65424e-10	8	1999.96	0.576	0.372	0.594	1.429	1.214	1.488	2.679	1.42169	0.00356995	chloroplast				GO:0008152 metabolic process; GO:0009056 catabolic process;	GO:0005622 intracellular; GO:0005623 cell; GO:0005737 cytoplasm; GO:0005829 cytosol;	GO:0003824 catalytic activity; GO:0016787 hydrolase activity; GO:0016788 hydrolase activity, acting on ester bonds; GO:0052689 carboxylic ester hydrolase activity;	PF07859	alpha/beta hydrolase fold	V	KOG1515	Arylacetamide deacetylase
A0A445DCB3	15	S	A0A445DCB3_S15	Up	ELMO domain-containing protein OS=Arachis hypogaea OX=3818 GN=Ahy_A04g017867 PE=4 SV=1	Ahy_A04g017867	1	RISQGIDR	3	S3	0.0538355	3	1024.49	0.7	0.514	0.522	1.835	1.525	1.301	2.685	1.42492	0.00220108	nucleus	K23538	ELMOD; ELMO domain-containing protein							S	KOG2998	Uncharacterized conserved protein
A0A445BSW9	197	S	A0A445BSW9_S197	Up	ras-related protein RABA5b(predicted) OS=Arachis hypogaea OX=3818 GN=Ahy_A07g035319 PE=4 SV=1	Ahy_A07g035319	1	AELSANRVSLVNGAGSK	3	S9	9.08029e-06	6	1753.85	0.679	0.655	0.69	1.219	2.913	1.5	2.783	1.47664	0.0224607	cytoplasm	K07976	RAB; Rab family, other		GO:0006810 transport; GO:0006891 intra-Golgi vesicle-mediated transport; GO:0006950 response to stress; GO:0009266 response to temperature stimulus; GO:0009408 response to heat; GO:0009628 response to abiotic stimulus; GO:0016192 vesicle-mediated transport; GO:0048193 Golgi vesicle transport; GO:0048219 inter-Golgi cisterna vesicle-mediated transport; GO:0050896 response to stimulus; GO:0051179 l…	GO:0005622 intracellular; GO:0005623 cell; GO:0005737 cytoplasm; GO:0005794 Golgi apparatus; GO:0005795 Golgi stack; GO:0005798 Golgi-associated vesicle; GO:0005802 trans-Golgi network; GO:0005829 cytosol; GO:0005886 plasma membrane; GO:0012505 endomembrane system; GO:0016020 membrane; GO:0031410 cytoplasmic vesicle; GO:0031982 vesicle; GO:0031984 organelle subcompartment; GO:0043226 organelle; G…	GO:0000166 nucleotide binding; GO:0001882 nucleoside binding; GO:0001883 purine nucleoside binding; GO:0003824 catalytic activity; GO:0003924 GTPase activity; GO:0005488 binding; GO:0005525 GTP binding; GO:0016462 pyrophosphatase activity; GO:0016787 hydrolase activity; GO:0016817 hydrolase activity, acting on acid anhydrides; GO:0016818 hydrolase activity, acting on acid anhydrides, in phosphoru…	PF00071	Ras family	U	KOG0087	GTPase Rab11/YPT3, small G protein superfamily
A0A445EKT9	631	S	A0A445EKT9_S631	Up	ABC transporter B family member 11 isoform B (Fragment)(predicted) OS=Arachis hypogaea OX=3818 GN=Ahy_A01g000555 PE=4 SV=1	Ahy_A01g000555	1	DKPESILHSGR	6	S9	0.00194371	5	1318.62	0.546	0.635	0.252	1.545	1.34	1.106	2.785	1.47768	0.0227019	plasma membrane	K05658	ABCB1, CD243; ATP-binding cassette, subfamily B (MDR/TAP), member 1 [EC:7.6.2.2]	map02010 ABC transporters				PF00005	ABC transporter	Q	KOG0055	Multidrug/pheromone exporter, ABC superfamily
A0A444XYG1	933	S	A0A444XYG1_S933	Up	Plasma membrane ATPase OS=Arachis hypogaea OX=3818 GN=Ahy_B08g089641 PE=3 SV=1	Ahy_B08g089641	1	GHVESVVK	3	S5	0.00174927	3	934.439	0.606	0.553	0.41	1.844	1.622	0.995	2.843	1.50741	0.00988452	plasma membrane	K01535	PMA1, PMA2; H+-transporting ATPase [EC:7.1.2.1]	map00190 Oxidative phosphorylation; map01100 Metabolic pathways		GO:0005623 cell; GO:0005886 plasma membrane; GO:0016020 membrane; GO:0071944 cell periphery;		PF00690; PF00702	Cation transporter/ATPase, N-terminus; haloacid dehalogenase-like hydrolase	P	KOG0205	Plasma membrane H+-transporting ATPase
A0A445DND4	64	S	A0A445DND4_S64	Up	C2 NT-type domain-containing protein OS=Arachis hypogaea OX=3818 GN=Ahy_A03g010753 PE=3 SV=1	Ahy_A03g010753	1	RLSLSPWR	7	S3	0.0640678	7	1174.52	0.627	0.47	0.521	1.519	1.529	1.559	2.847	1.50944	0.000240016	nucleus				GO:0006810 transport; GO:0006928 movement of cell or subcellular component; GO:0006950 response to stress; GO:0006970 response to osmotic stress; GO:0006996 organelle organization; GO:0007097 nuclear migration; GO:0009314 response to radiation; GO:0009416 response to light stimulus; GO:0009628 response to abiotic stimulus; GO:0009637 response to blue light; GO:0009657 plastid organization; GO:000…	GO:0005622 intracellular; GO:0005623 cell; GO:0005737 cytoplasm; GO:0005829 cytosol; GO:0005886 plasma membrane; GO:0016020 membrane; GO:0071944 cell periphery;		PF00166	Chaperonin 10 Kd subunit
A0A445DND4	66	S	A0A445DND4_S66	Up	C2 NT-type domain-containing protein OS=Arachis hypogaea OX=3818 GN=Ahy_A03g010753 PE=3 SV=1	Ahy_A03g010753	1	RLSLSPWR	7	S5	0.0640678	7	1174.52	0.627	0.47	0.521	1.519	1.529	1.559	2.847	1.50944	0.000240016	nucleus				GO:0006810 transport; GO:0006928 movement of cell or subcellular component; GO:0006950 response to stress; GO:0006970 response to osmotic stress; GO:0006996 organelle organization; GO:0007097 nuclear migration; GO:0009314 response to radiation; GO:0009416 response to light stimulus; GO:0009628 response to abiotic stimulus; GO:0009637 response to blue light; GO:0009657 plastid organization; GO:000…	GO:0005622 intracellular; GO:0005623 cell; GO:0005737 cytoplasm; GO:0005829 cytosol; GO:0005886 plasma membrane; GO:0016020 membrane; GO:0071944 cell periphery;		PF00166	Chaperonin 10 Kd subunit
A0A445BSW9	183	S	A0A445BSW9_S183	Up	ras-related protein RABA5b(predicted) OS=Arachis hypogaea OX=3818 GN=Ahy_A07g035319 PE=4 SV=1	Ahy_A07g035319	0.996	KVLSSDSHKAELSANR	4	S4	1.9669e-05	6	1901.85	0.713	0.584	0.643	1.4	3.189	1.213	2.991	1.58063	0.0308212	cytoplasm	K07976	RAB; Rab family, other		GO:0006810 transport; GO:0006891 intra-Golgi vesicle-mediated transport; GO:0006950 response to stress; GO:0009266 response to temperature stimulus; GO:0009408 response to heat; GO:0009628 response to abiotic stimulus; GO:0016192 vesicle-mediated transport; GO:0048193 Golgi vesicle transport; GO:0048219 inter-Golgi cisterna vesicle-mediated transport; GO:0050896 response to stimulus; GO:0051179 l…	GO:0005622 intracellular; GO:0005623 cell; GO:0005737 cytoplasm; GO:0005794 Golgi apparatus; GO:0005795 Golgi stack; GO:0005798 Golgi-associated vesicle; GO:0005802 trans-Golgi network; GO:0005829 cytosol; GO:0005886 plasma membrane; GO:0012505 endomembrane system; GO:0016020 membrane; GO:0031410 cytoplasmic vesicle; GO:0031982 vesicle; GO:0031984 organelle subcompartment; GO:0043226 organelle; G…	GO:0000166 nucleotide binding; GO:0001882 nucleoside binding; GO:0001883 purine nucleoside binding; GO:0003824 catalytic activity; GO:0003924 GTPase activity; GO:0005488 binding; GO:0005525 GTP binding; GO:0016462 pyrophosphatase activity; GO:0016787 hydrolase activity; GO:0016817 hydrolase activity, acting on acid anhydrides; GO:0016818 hydrolase activity, acting on acid anhydrides, in phosphoru…	PF00071	Ras family	U	KOG0087	GTPase Rab11/YPT3, small G protein superfamily
A0A445DND4	310	S	A0A445DND4_S310	Up	C2 NT-type domain-containing protein OS=Arachis hypogaea OX=3818 GN=Ahy_A03g010753 PE=3 SV=1	Ahy_A03g010753	0.997	TSFSMPSPR	8	S2	0.0104019	5	1169.41	0.547	0.423	0.55	1.699	1.753	1.256	3.097	1.63087	0.0011948	nucleus				GO:0006810 transport; GO:0006928 movement of cell or subcellular component; GO:0006950 response to stress; GO:0006970 response to osmotic stress; GO:0006996 organelle organization; GO:0007097 nuclear migration; GO:0009314 response to radiation; GO:0009416 response to light stimulus; GO:0009628 response to abiotic stimulus; GO:0009637 response to blue light; GO:0009657 plastid organization; GO:000…	GO:0005622 intracellular; GO:0005623 cell; GO:0005737 cytoplasm; GO:0005829 cytosol; GO:0005886 plasma membrane; GO:0016020 membrane; GO:0071944 cell periphery;		PF00166	Chaperonin 10 Kd subunit
A0A444WV24	528	S	A0A444WV24_S528	Up	Conserved oligomeric Golgi complex subunit 6 OS=Arachis hypogaea OX=3818 GN=Ahy_Scaffold1g107273 PE=3 SV=1	Ahy_Scaffold1g107273	1	MSSDSGQLTR	1	S2	0.00315821	7	1161.46	0.417	0.371	0.689	2.111	1.233	1.258	3.116	1.6397	0.0116048	nucleus	K20293	COG6, COD2; conserved oligomeric Golgi complex subunit 6		GO:0006810 transport; GO:0006891 intra-Golgi vesicle-mediated transport; GO:0008152 metabolic process; GO:0016192 vesicle-mediated transport; GO:0048193 Golgi vesicle transport; GO:0051179 localization; GO:0051234 establishment of localization; GO:0070085 glycosylation;	GO:0005622 intracellular; GO:0005623 cell; GO:0005737 cytoplasm; GO:0005794 Golgi apparatus; GO:0012505 endomembrane system; GO:0017119 Golgi transport complex; GO:0032991 protein-containing complex; GO:0043226 organelle; GO:0043227 membrane-bounded organelle; GO:0043229 intracellular organelle; GO:0043231 intracellular membrane-bounded organelle; GO:0099023 vesicle tethering complex;				S	KOG3758	Uncharacterized conserved protein
A0A444X9L6	807	S	A0A444X9L6_S807	Up	Peptidyl serine alpha-galactosyltransferase(predicted) OS=Arachis hypogaea OX=3818 GN=Ahy_B10g106038 PE=4 SV=1	Ahy_B10g106038	0.997	SVHTGFMEMNGR	3	S1	0.00266841	3	1446.55	0.365	0.522	0.507	1.303	2.222	1.194	3.385	1.75916	0.00613294	plasma membrane	K20781	SGT1; peptidyl serine alpha-galactosyltransferase [EC:2.4.1.-]	map00514 Other types of O-glycan biosynthesis
A0A445EI25	708	S	A0A445EI25_S708	Up	Formin-like protein OS=Arachis hypogaea OX=3818 GN=Ahy_A02g009764 PE=3 SV=1	Ahy_A02g009764	1	ASSDREMVWDQLR	6	S3	0.000116802	6	1672.71	0.564	0.594	0.566	1.316	2.368	2.303	3.473	1.79618	0.00323338	chloroplast				GO:0006996 organelle organization; GO:0007010 cytoskeleton organization; GO:0007015 actin filament organization; GO:0008064 regulation of actin polymerization or depolymerization; GO:0009987 cellular process; GO:0010638 positive regulation of organelle organization; GO:0010639 negative regulation of organelle organization; GO:0016043 cellular component organization; GO:0030029 actin filament-base…	GO:0005618 cell wall; GO:0005623 cell; GO:0005886 plasma membrane; GO:0016020 membrane; GO:0030312 external encapsulating structure; GO:0071944 cell periphery;	GO:0003779 actin binding; GO:0005488 binding; GO:0005515 protein binding; GO:0008092 cytoskeletal protein binding; GO:0044877 protein-containing complex binding; GO:0051015 actin filament binding;			TZ	KOG1922	Rho GTPase effector BNI1 and related formins
A0A444Y907	29	S	A0A444Y907_S29	Up	Malic enzyme(predicted) OS=Arachis hypogaea OX=3818 GN=Ahy_B08g094432 PE=3 SV=1	Ahy_B08g094432	1	DEVFASGR	3	S6	0.0262359	3	960.382	0.499	0.343	0.393	1.82	1.631	1.323	3.866	1.95084	0.00071091	plasma membrane				GO:0000041 transition metal ion transport; GO:0001101 response to acid chemical; GO:0002376 immune system process; GO:0006082 organic acid metabolic process; GO:0006725 cellular aromatic compound metabolic process; GO:0006790 sulfur compound metabolic process; GO:0006807 nitrogen compound metabolic process; GO:0006810 transport; GO:0006811 ion transport; GO:0006812 cation transport; GO:0006855 dr…	GO:0005622 intracellular; GO:0005623 cell; GO:0005737 cytoplasm; GO:0005739 mitochondrion; GO:0005773 vacuole; GO:0005774 vacuolar membrane; GO:0005886 plasma membrane; GO:0009507 chloroplast; GO:0009526 plastid envelope; GO:0009536 plastid; GO:0009941 chloroplast envelope; GO:0016020 membrane; GO:0016021 integral component of membrane; GO:0031090 organelle membrane; GO:0031224 intrinsic componen…	GO:0003824 catalytic activity; GO:0005215 transporter activity; GO:0008324 cation transmembrane transporter activity; GO:0015075 ion transmembrane transporter activity; GO:0015086 cadmium ion transmembrane transporter activity; GO:0015318 inorganic molecular entity transmembrane transporter activity; GO:0015399 primary active transmembrane transporter activity; GO:0016462 pyrophosphatase activity…	PF00005; PF00390; PF03949; PF00249	ABC transporter; Malic enzyme, N-terminal domain; Malic enzyme, NAD binding domain; Myb-like DNA-binding domain	Q	KOG0065	Pleiotropic drug resistance proteins (PDR1-15), ABC superfamily
A0A445E2W4	68	T	A0A445E2W4_T68	Up	DNA helicase OS=Arachis hypogaea OX=3818 GN=Ahy_A03g016326 PE=3 SV=1	Ahy_A03g016326	1	FAAAADATPTPSR	8	T10	5.05536e-06	2	1435.57	0.305		0.354	1.678	1.602	1.042	4.372	2.12829	0.00562327	nucleus	K02212	MCM4, CDC54; DNA replication licensing factor MCM4 [EC:3.6.4.12]	map03030 DNA replication	GO:0006139 nucleobase-containing compound metabolic process; GO:0006259 DNA metabolic process; GO:0006260 DNA replication; GO:0006261 DNA-dependent DNA replication; GO:0006268 DNA unwinding involved in DNA replication; GO:0006275 regulation of DNA replication; GO:0006725 cellular aromatic compound metabolic process; GO:0006807 nitrogen compound metabolic process; GO:0006996 organelle organization…	GO:0000347 THO complex; GO:0000785 chromatin; GO:0005622 intracellular; GO:0005623 cell; GO:0005634 nucleus; GO:0005694 chromosome; GO:0005737 cytoplasm; GO:0005829 cytosol; GO:0032991 protein-containing complex; GO:0042555 MCM complex; GO:0043226 organelle; GO:0043227 membrane-bounded organelle; GO:0043228 non-membrane-bounded organelle; GO:0043229 intracellular organelle; GO:0043231 intracellul…	GO:0003682 chromatin binding; GO:0005488 binding;	PF00493	MCM2/3/5 family	L	KOG0478	DNA replication licensing factor, MCM4 component
A0A445BJR0	309	T	A0A445BJR0_T309	Up	Fe2OG dioxygenase domain-containing protein OS=Arachis hypogaea OX=3818 GN=Ahy_A09g044234 PE=3 SV=1	Ahy_A09g044234	1	VLAPGATPR	3	T7	0.00701977	3	961.487	0.433	0.345	0.236	1.996	1.142	1.954	5.022	2.32826	0.00316825	cytoplasm							PF03171	2OG-Fe(II) oxygenase superfamily	Q	KOG0143	Iron/ascorbate family oxidoreductases
A0A444YSZ2	16	S	A0A444YSZ2_S16	Up	Aa_trans domain-containing protein OS=Arachis hypogaea OX=3818 GN=Ahy_B06g084857 PE=3 SV=1	Ahy_B06g084857	0.995	MGTQGPTDHNSHTNDSVDGK	5	S16	5.68067e-07	5	2088.83	0.208	0.193	0.221	1.966	1.319	0.956	6.818	2.76935	0.000900491	plasma membrane				GO:0003333 amino acid transmembrane transport; GO:0006810 transport; GO:0006811 ion transport; GO:0006820 anion transport; GO:0006865 amino acid transport; GO:0009628 response to abiotic stimulus; GO:0015711 organic anion transport; GO:0015849 organic acid transport; GO:0034220 ion transmembrane transport; GO:0043090 amino acid import; GO:0046942 carboxylic acid transport; GO:0050896 response to …	GO:0005623 cell; GO:0005886 plasma membrane; GO:0016020 membrane; GO:0071944 cell periphery;	GO:0005215 transporter activity; GO:0005342 organic acid transmembrane transporter activity; GO:0008509 anion transmembrane transporter activity; GO:0008514 organic anion transmembrane transporter activity; GO:0015075 ion transmembrane transporter activity; GO:0015171 amino acid transmembrane transporter activity; GO:0015318 inorganic molecular entity transmembrane transporter activity; GO:002285…			E	KOG1303	Amino acid transporters
A0A444X1S9	217	S	A0A444X1S9_S217	Up	Abhydrolase_3 domain-containing protein(predicted) OS=Arachis hypogaea OX=3818 GN=Ahy_B10g102421 PE=4 SV=1	Ahy_B10g102421	1	VFIAGNSAGGNITHYVVSQVGK	18	S7	1.36867e-10	10	2298.13	0.015	0.256	0.014	1.713	2.719	1.827	21.961	4.45687	0.0145938	chloroplast				GO:0008152 metabolic process; GO:0009056 catabolic process;	GO:0005622 intracellular; GO:0005623 cell; GO:0005737 cytoplasm; GO:0005829 cytosol;	GO:0003824 catalytic activity; GO:0016787 hydrolase activity; GO:0016788 hydrolase activity, acting on ester bonds; GO:0052689 carboxylic ester hydrolase activity;	PF07859	alpha/beta hydrolase fold	V	KOG1515	Arylacetamide deacetylase
A0A445CUA8	1098	S	A0A445CUA8_S1098		protein TPLATE isoform X1(predicted) OS=Arachis hypogaea OX=3818 GN=Ahy_A06g029800 PE=4 SV=1	Ahy_A06g029800	1	TAKSDDEESEDDDRK	3	S4	5.37332e-07	1	1819.69	2.124			0.02			0.009	-6.79586		chloroplast				GO:0006810 transport; GO:0006897 endocytosis; GO:0007275 multicellular organism development; GO:0009555 pollen development; GO:0016192 vesicle-mediated transport; GO:0032501 multicellular organismal process; GO:0032502 developmental process; GO:0048229 gametophyte development; GO:0048856 anatomical structure development; GO:0051179 localization; GO:0051234 establishment of localization; GO:009865…	GO:0005622 intracellular; GO:0005623 cell; GO:0005634 nucleus; GO:0005737 cytoplasm; GO:0005829 cytosol; GO:0005886 plasma membrane; GO:0005911 cell-cell junction; GO:0009504 cell plate; GO:0009506 plasmodesma; GO:0009524 phragmoplast; GO:0016020 membrane; GO:0030054 cell junction; GO:0043226 organelle; GO:0043227 membrane-bounded organelle; GO:0043229 intracellular organelle; GO:0043231 intracel…	GO:0005488 binding; GO:0005515 protein binding; GO:0042802 identical protein binding;
A0A444X4M9	81	S	A0A444X4M9_S81		Secologanin synthase(predicted) OS=Arachis hypogaea OX=3818 GN=Ahy_B10g104042 PE=3 SV=1	Ahy_B10g104042	0.994	SVHTNSHDDDHPHQER	2	S1	0.000841122	3	1990.78	4.411	0.023	0.028		0.016		0.011	-6.50635		plasma membrane	K20661	CYP714A1; cytochrome P450 family 714 subfamily A polypeptide 1		GO:0006725 cellular aromatic compound metabolic process; GO:0006807 nitrogen compound metabolic process; GO:0008152 metabolic process; GO:0009058 biosynthetic process; GO:0009308 amine metabolic process; GO:0009690 cytokinin metabolic process; GO:0009691 cytokinin biosynthetic process; GO:0009987 cellular process; GO:0010817 regulation of hormone levels; GO:0018130 heterocycle biosynthetic proces…		GO:0003824 catalytic activity; GO:0004497 monooxygenase activity; GO:0016491 oxidoreductase activity;	PF00067	Cytochrome P450	Q	KOG0157	Cytochrome P450 CYP4/CYP19/CYP26 subfamilies
A0A444WPH6	147	S	A0A444WPH6_S147		Ferredoxin--NADP reductase, chloroplastic OS=Arachis hypogaea OX=3818 GN=Ahy_Scaffold6g107842 PE=3 SV=1	Ahy_Scaffold6g107842	1	KPGSPHNVR	8	S4	0.000518804	8	1071.51	4.801	0.053	0.014	0.023	0.028		0.016	-5.96578	0.488882	chloroplast	K02641	petH; ferredoxin--NADP+ reductase [EC:1.18.1.2]	map00195 Photosynthesis; map01100 Metabolic pathways			GO:0005488 binding; GO:0005507 copper ion binding; GO:0043167 ion binding; GO:0043169 cation binding; GO:0046872 metal ion binding; GO:0046914 transition metal ion binding;	PF00175	Oxidoreductase NAD-binding domain	C	KOG1158	NADP/FAD dependent oxidoreductase
A0A444ZZB3	31	S	A0A444ZZB3_S31		Reticulon-like protein OS=Arachis hypogaea OX=3818 GN=Ahy_B03g064283 PE=4 SV=1	Ahy_B03g064283	0.972	IHDHDDSSSSSDSDNEK	5	S9	2.66159e-06	2	2034.66	3.689	0.053	0.068		0.085		0.067	-3.8997		plasma membrane	K20721	RTN1; reticulon-1		GO:0006996 organelle organization; GO:0007029 endoplasmic reticulum organization; GO:0009987 cellular process; GO:0010256 endomembrane system organization; GO:0016043 cellular component organization; GO:0071786 endoplasmic reticulum tubular network organization; GO:0071840 cellular component organization or biogenesis;	GO:0005622 intracellular; GO:0005623 cell; GO:0005737 cytoplasm; GO:0005773 vacuole; GO:0005783 endoplasmic reticulum; GO:0005789 endoplasmic reticulum membrane; GO:0005794 Golgi apparatus; GO:0005886 plasma membrane; GO:0005911 cell-cell junction; GO:0009506 plasmodesma; GO:0012505 endomembrane system; GO:0016020 membrane; GO:0016021 integral component of membrane; GO:0030054 cell junction; GO:0…				U	KOG1792	Reticulon
A0A444ZQ85	356	S	A0A444ZQ85_S356		Inositol hexakisphosphate and diphosphoinositol-pentakisphosphate kinase OS=Arachis hypogaea OX=3818 GN=Ahy_B04g073360 PE=3 SV=1	Ahy_B04g073360	1	QGSGIIGTFGQSEELR	7	S3	9.73927e-07	7	1758.81	0.756	7.506	6.424	0.705	0.848	0.725	0.155	-2.68966	0.117595	cytoplasm	K13024	PPIP5K, VIP; inositol-hexakisphosphate/diphosphoinositol-pentakisphosphate 1-kinase [EC:2.7.4.24]	map04070 Phosphatidylinositol signaling system	GO:0002376 immune system process; GO:0002682 regulation of immune system process; GO:0002684 positive regulation of immune system process; GO:0002831 regulation of response to biotic stimulus; GO:0002833 positive regulation of response to biotic stimulus; GO:0005975 carbohydrate metabolic process; GO:0006020 inositol metabolic process; GO:0006066 alcohol metabolic process; GO:0006793 phosphorus m…	GO:0005622 intracellular; GO:0005623 cell; GO:0005737 cytoplasm; GO:0005829 cytosol; GO:0005886 plasma membrane; GO:0016020 membrane; GO:0071944 cell periphery;	GO:0000166 nucleotide binding; GO:0000827 inositol-1,3,4,5,6-pentakisphosphate kinase activity; GO:0000828 inositol hexakisphosphate kinase activity; GO:0000829 inositol heptakisphosphate kinase activity; GO:0000832 inositol hexakisphosphate 5-kinase activity; GO:0003824 catalytic activity; GO:0005488 binding; GO:0005524 ATP binding; GO:0008144 drug binding; GO:0016301 kinase activity; GO:0016740…			Z	KOG1057	Arp2/3 complex-interacting protein VIP1/Asp1, involved in regulation of actin cytoskeleton
A0A445BCP2	1872	S	A0A445BCP2_S1872		Protein MOR1 isoform A(predicted) OS=Arachis hypogaea OX=3818 GN=Ahy_A09g041405 PE=4 SV=1	Ahy_A09g041405	1	TPSSLPMATPPPSSLNISSPDFAPLSPVNTNPLGDAK	6	S26	8.09015e-12	2	3813.83		0.825	8.895	0.536	1.062	0.741	0.16	-2.64386	0.25796	nucleus	K16803	CKAP5, XMAP215; cytoskeleton-associated protein 5		GO:0000226 microtubule cytoskeleton organization; GO:0000278 mitotic cell cycle; GO:0000280 nuclear division; GO:0000281 mitotic cytokinesis; GO:0000910 cytokinesis; GO:0000911 cytokinesis by cell plate formation; GO:0000919 cell plate assembly; GO:0006996 organelle organization; GO:0007010 cytoskeleton organization; GO:0007017 microtubule-based process; GO:0007049 cell cycle; GO:0007051 spindle …	GO:0000775 chromosome, centromeric region; GO:0000776 kinetochore; GO:0000922 spindle pole; GO:0005622 intracellular; GO:0005623 cell; GO:0005694 chromosome; GO:0005737 cytoplasm; GO:0005819 spindle; GO:0005856 cytoskeleton; GO:0005874 microtubule; GO:0005911 cell-cell junction; GO:0005938 cell cortex; GO:0009506 plasmodesma; GO:0009524 phragmoplast; GO:0009574 preprophase band; GO:0015630 microt…	GO:0005488 binding; GO:0005515 protein binding; GO:0008017 microtubule binding; GO:0008092 cytoskeletal protein binding; GO:0015631 tubulin binding; GO:0051010 microtubule plus-end binding;			Z	KOG1820	Microtubule-associated protein
A0A444ZQ85	439	S	A0A444ZQ85_S439		Inositol hexakisphosphate and diphosphoinositol-pentakisphosphate kinase OS=Arachis hypogaea OX=3818 GN=Ahy_B04g073360 PE=3 SV=1	Ahy_B04g073360	1	VRPDRESDSEAEVEHAEK	36	S7	7.07764e-10	23	2162.93	0.589	7.011	6.263	0.847	0.869	0.734	0.177	-2.49818	0.186241	cytoplasm	K13024	PPIP5K, VIP; inositol-hexakisphosphate/diphosphoinositol-pentakisphosphate 1-kinase [EC:2.7.4.24]	map04070 Phosphatidylinositol signaling system	GO:0002376 immune system process; GO:0002682 regulation of immune system process; GO:0002684 positive regulation of immune system process; GO:0002831 regulation of response to biotic stimulus; GO:0002833 positive regulation of response to biotic stimulus; GO:0005975 carbohydrate metabolic process; GO:0006020 inositol metabolic process; GO:0006066 alcohol metabolic process; GO:0006793 phosphorus m…	GO:0005622 intracellular; GO:0005623 cell; GO:0005737 cytoplasm; GO:0005829 cytosol; GO:0005886 plasma membrane; GO:0016020 membrane; GO:0071944 cell periphery;	GO:0000166 nucleotide binding; GO:0000827 inositol-1,3,4,5,6-pentakisphosphate kinase activity; GO:0000828 inositol hexakisphosphate kinase activity; GO:0000829 inositol heptakisphosphate kinase activity; GO:0000832 inositol hexakisphosphate 5-kinase activity; GO:0003824 catalytic activity; GO:0005488 binding; GO:0005524 ATP binding; GO:0008144 drug binding; GO:0016301 kinase activity; GO:0016740…			Z	KOG1057	Arp2/3 complex-interacting protein VIP1/Asp1, involved in regulation of actin cytoskeleton
A0A445BCP2	1855	T	A0A445BCP2_T1855		Protein MOR1 isoform A(predicted) OS=Arachis hypogaea OX=3818 GN=Ahy_A09g041405 PE=4 SV=1	Ahy_A09g041405	0.958	TPSSLPMATPPPSSLNISSPDFAPLSPVNTNPLGDAK	1	T9	1.32809e-05	1	3894.78		1.609	6.909	0.869	0.848	0.631	0.184	-2.44222	0.0796477	nucleus	K16803	CKAP5, XMAP215; cytoskeleton-associated protein 5		GO:0000226 microtubule cytoskeleton organization; GO:0000278 mitotic cell cycle; GO:0000280 nuclear division; GO:0000281 mitotic cytokinesis; GO:0000910 cytokinesis; GO:0000911 cytokinesis by cell plate formation; GO:0000919 cell plate assembly; GO:0006996 organelle organization; GO:0007010 cytoskeleton organization; GO:0007017 microtubule-based process; GO:0007049 cell cycle; GO:0007051 spindle …	GO:0000775 chromosome, centromeric region; GO:0000776 kinetochore; GO:0000922 spindle pole; GO:0005622 intracellular; GO:0005623 cell; GO:0005694 chromosome; GO:0005737 cytoplasm; GO:0005819 spindle; GO:0005856 cytoskeleton; GO:0005874 microtubule; GO:0005911 cell-cell junction; GO:0005938 cell cortex; GO:0009506 plasmodesma; GO:0009524 phragmoplast; GO:0009574 preprophase band; GO:0015630 microt…	GO:0005488 binding; GO:0005515 protein binding; GO:0008017 microtubule binding; GO:0008092 cytoskeletal protein binding; GO:0015631 tubulin binding; GO:0051010 microtubule plus-end binding;			Z	KOG1820	Microtubule-associated protein
A0A444YKV0	341	T	A0A444YKV0_T341		AT-hook motif nuclear-localized protein OS=Arachis hypogaea OX=3818 GN=Ahy_B06g081332 PE=4 SV=1	Ahy_B06g081332	1	GNEEHQTMGGSHYMIQQLGLHMTPPR	11	T23	8.2651e-12	10	3029.32		2.752		0.521	0.7	0.587	0.219	-2.191		nucleus							PF03479	Domain of unknown function (DUF296)
A0A444YX55	145	S	A0A444YX55_S145		BZIP domain-containing protein OS=Arachis hypogaea OX=3818 GN=Ahy_B05g073841 PE=4 SV=1	Ahy_B05g073841	0.995	HSNSMDGSSTTSFEAESSMMDGVK	14	S4	7.04742e-10	11	2601.98			3.14	0.781			0.249	-2.00578		nucleus	K20557	VIP1; transcription factor VIP1	map04016 MAPK signaling pathway - plant	GO:0006355 regulation of transcription, DNA-templated; GO:0006810 transport; GO:0006811 ion transport; GO:0006820 anion transport; GO:0006913 nucleocytoplasmic transport; GO:0006950 response to stress; GO:0006970 response to osmotic stress; GO:0007154 cell communication; GO:0007165 signal transduction; GO:0007231 osmosensory signaling pathway; GO:0008272 sulfate transport; GO:0009267 cellular res…	GO:0005622 intracellular; GO:0005623 cell; GO:0005634 nucleus; GO:0005737 cytoplasm; GO:0005829 cytosol; GO:0043226 organelle; GO:0043227 membrane-bounded organelle; GO:0043229 intracellular organelle; GO:0043231 intracellular membrane-bounded organelle;	GO:0003676 nucleic acid binding; GO:0003677 DNA binding; GO:0003682 chromatin binding; GO:0003700 DNA-binding transcription factor activity; GO:0005488 binding; GO:0005515 protein binding; GO:0019899 enzyme binding; GO:0019900 kinase binding; GO:0019901 protein kinase binding; GO:0043565 sequence-specific DNA binding; GO:0043621 protein self-association; GO:0051019 mitogen-activated protein kinas…
A0A445CYU9	184	S	A0A445CYU9_S184		SPX domain-containing protein OS=Arachis hypogaea OX=3818 GN=Ahy_A05g021898 PE=3 SV=1	Ahy_A05g021898	1	QGSYLSIYDQPTLPLQDPVIDSIK	9	S3	7.22298e-08	9	2770.36	1.571	1.34	0.855			0.319	0.254	-1.9771		plasma membrane				GO:0006810 transport; GO:0006811 ion transport; GO:0006817 phosphate ion transport; GO:0006820 anion transport; GO:0015698 inorganic anion transport; GO:0051179 localization; GO:0051234 establishment of localization;	GO:0000325 plant-type vacuole; GO:0005622 intracellular; GO:0005623 cell; GO:0005737 cytoplasm; GO:0005773 vacuole; GO:0005774 vacuolar membrane; GO:0009705 plant-type vacuole membrane; GO:0016020 membrane; GO:0031090 organelle membrane; GO:0043226 organelle; GO:0043227 membrane-bounded organelle; GO:0043229 intracellular organelle; GO:0043231 intracellular membrane-bounded organelle; GO:0098588 …		PF03105	SPX domain	P	KOG2325	Predicted transporter/transmembrane protein
A0A445DE97	253	S	A0A445DE97_S253		KH domain-containing protein OS=Arachis hypogaea OX=3818 GN=Ahy_A04g018661 PE=4 SV=1	Ahy_A04g018661	1	ELAMLNSNFREESPGPSGSVSPFNSSGMK	11	S7	1.82015e-07	7	3216.34	0.38	1.799	3.881	0.188	0.378	1.004	0.259	-1.94898	0.223979	chloroplast	K14945	QKI; protein quaking		GO:0048519 negative regulation of biological process; GO:0048577 negative regulation of short-day photoperiodism, flowering; GO:0048579 negative regulation of long-day photoperiodism, flowering; GO:0048580 regulation of post-embryonic development; GO:0048581 negative regulation of post-embryonic development; GO:0048583 regulation of response to stimulus; GO:0048585 negative regulation of response…	GO:0005622 intracellular; GO:0005623 cell; GO:0005634 nucleus; GO:0005737 cytoplasm; GO:0005829 cytosol; GO:0043226 organelle; GO:0043227 membrane-bounded organelle; GO:0043229 intracellular organelle; GO:0043231 intracellular membrane-bounded organelle;	GO:0003676 nucleic acid binding; GO:0003677 DNA binding; GO:0003723 RNA binding; GO:0003729 mRNA binding; GO:0005488 binding; GO:0097159 organic cyclic compound binding; GO:1901363 heterocyclic compound binding;	PF00013	KH domain	A	KOG1588	RNA-binding protein Sam68 and related KH domain proteins
A0A444ZQ85	441	S	A0A444ZQ85_S441		Inositol hexakisphosphate and diphosphoinositol-pentakisphosphate kinase OS=Arachis hypogaea OX=3818 GN=Ahy_B04g073360 PE=3 SV=1	Ahy_B04g073360	1	VRPDRESDSEAEVEHAEK	26	S9	2.99162e-08	23	2242.9	0.772	4.384	4.344	1.007	0.932	0.707	0.279	-1.84166	0.153491	cytoplasm	K13024	PPIP5K, VIP; inositol-hexakisphosphate/diphosphoinositol-pentakisphosphate 1-kinase [EC:2.7.4.24]	map04070 Phosphatidylinositol signaling system	GO:0002376 immune system process; GO:0002682 regulation of immune system process; GO:0002684 positive regulation of immune system process; GO:0002831 regulation of response to biotic stimulus; GO:0002833 positive regulation of response to biotic stimulus; GO:0005975 carbohydrate metabolic process; GO:0006020 inositol metabolic process; GO:0006066 alcohol metabolic process; GO:0006793 phosphorus m…	GO:0005622 intracellular; GO:0005623 cell; GO:0005737 cytoplasm; GO:0005829 cytosol; GO:0005886 plasma membrane; GO:0016020 membrane; GO:0071944 cell periphery;	GO:0000166 nucleotide binding; GO:0000827 inositol-1,3,4,5,6-pentakisphosphate kinase activity; GO:0000828 inositol hexakisphosphate kinase activity; GO:0000829 inositol heptakisphosphate kinase activity; GO:0000832 inositol hexakisphosphate 5-kinase activity; GO:0003824 catalytic activity; GO:0005488 binding; GO:0005524 ATP binding; GO:0008144 drug binding; GO:0016301 kinase activity; GO:0016740…			Z	KOG1057	Arp2/3 complex-interacting protein VIP1/Asp1, involved in regulation of actin cytoskeleton
A0A444ZQ85	846	S	A0A444ZQ85_S846		Inositol hexakisphosphate and diphosphoinositol-pentakisphosphate kinase OS=Arachis hypogaea OX=3818 GN=Ahy_B04g073360 PE=3 SV=1	Ahy_B04g073360	0.997	KSSTFSDISMDQDDDDDKETK	6	S3	1.50696e-14	10	2486.98	0.399	4.333	5.307	1.107	0.912	0.843	0.285	-1.81097	0.396172	cytoplasm	K13024	PPIP5K, VIP; inositol-hexakisphosphate/diphosphoinositol-pentakisphosphate 1-kinase [EC:2.7.4.24]	map04070 Phosphatidylinositol signaling system	GO:0002376 immune system process; GO:0002682 regulation of immune system process; GO:0002684 positive regulation of immune system process; GO:0002831 regulation of response to biotic stimulus; GO:0002833 positive regulation of response to biotic stimulus; GO:0005975 carbohydrate metabolic process; GO:0006020 inositol metabolic process; GO:0006066 alcohol metabolic process; GO:0006793 phosphorus m…	GO:0005622 intracellular; GO:0005623 cell; GO:0005737 cytoplasm; GO:0005829 cytosol; GO:0005886 plasma membrane; GO:0016020 membrane; GO:0071944 cell periphery;	GO:0000166 nucleotide binding; GO:0000827 inositol-1,3,4,5,6-pentakisphosphate kinase activity; GO:0000828 inositol hexakisphosphate kinase activity; GO:0000829 inositol heptakisphosphate kinase activity; GO:0000832 inositol hexakisphosphate 5-kinase activity; GO:0003824 catalytic activity; GO:0005488 binding; GO:0005524 ATP binding; GO:0008144 drug binding; GO:0016301 kinase activity; GO:0016740…			Z	KOG1057	Arp2/3 complex-interacting protein VIP1/Asp1, involved in regulation of actin cytoskeleton
A0A445CJ81	295	S	A0A445CJ81_S295		DUF4005 domain-containing protein(predicted) OS=Arachis hypogaea OX=3818 GN=Ahy_A06g026011 PE=4 SV=1	Ahy_A06g026011	1	ELHDHSSIKSSSR	4	S7	0.00249393	5	1642.66	2.018	4.811	0.795	1.024	0.611	0.633	0.297	-1.75147	0.143942	nucleus					GO:0005622 intracellular; GO:0005623 cell; GO:0005634 nucleus; GO:0005856 cytoskeleton; GO:0005874 microtubule; GO:0015630 microtubule cytoskeleton; GO:0043226 organelle; GO:0043227 membrane-bounded organelle; GO:0043228 non-membrane-bounded organelle; GO:0043229 intracellular organelle; GO:0043231 intracellular membrane-bounded organelle; GO:0043232 intracellular non-membrane-bounded organelle; …	GO:0005488 binding; GO:0005515 protein binding; GO:0008017 microtubule binding; GO:0008092 cytoskeletal protein binding; GO:0015631 tubulin binding;
A0A445CJ81	298	S	A0A445CJ81_S298		DUF4005 domain-containing protein(predicted) OS=Arachis hypogaea OX=3818 GN=Ahy_A06g026011 PE=4 SV=1	Ahy_A06g026011	0.99	ELHDHSSIKSSSR	5	S10	0.00249393	5	1642.66	2.018	4.811	0.795	1.024	0.611	0.633	0.297	-1.75147	0.143942	nucleus					GO:0005622 intracellular; GO:0005623 cell; GO:0005634 nucleus; GO:0005856 cytoskeleton; GO:0005874 microtubule; GO:0015630 microtubule cytoskeleton; GO:0043226 organelle; GO:0043227 membrane-bounded organelle; GO:0043228 non-membrane-bounded organelle; GO:0043229 intracellular organelle; GO:0043231 intracellular membrane-bounded organelle; GO:0043232 intracellular non-membrane-bounded organelle; …	GO:0005488 binding; GO:0005515 protein binding; GO:0008017 microtubule binding; GO:0008092 cytoskeletal protein binding; GO:0015631 tubulin binding;
A0A445CNR1	398	S	A0A445CNR1_S398		WD_REPEATS_REGION domain-containing protein OS=Arachis hypogaea OX=3818 GN=Ahy_A06g027464 PE=3 SV=1	Ahy_A06g027464	1	ARVSLEGSTPVPVYK	6	S4	2.24301e-06	6	1682.85	1.302	4.609	1.223	0.874	1.125	0.527	0.354	-1.49818	0.143393	chloroplast	K15361	WDR48, UAF1; WD repeat-containing protein 48		GO:0006464 cellular protein modification process; GO:0006508 proteolysis; GO:0006807 nitrogen compound metabolic process; GO:0008152 metabolic process; GO:0009987 cellular process; GO:0016579 protein deubiquitination; GO:0019538 protein metabolic process; GO:0036211 protein modification process; GO:0043170 macromolecule metabolic process; GO:0043412 macromolecule modification; GO:0044237 cellular…	GO:0005622 intracellular; GO:0005623 cell; GO:0005634 nucleus; GO:0043226 organelle; GO:0043227 membrane-bounded organelle; GO:0043229 intracellular organelle; GO:0043231 intracellular membrane-bounded organelle;				S	KOG0308	Conserved WD40 repeat-containing protein
A0A444X9B2	124	S	A0A444X9B2_S124		translation initiation factor eIF-2B subunit delta-like(predicted) OS=Arachis hypogaea OX=3818 GN=Ahy_B10g105958 PE=3 SV=1	Ahy_B10g105958	1	MAAGEGSFFER	2	S7	0.000104279	2	1281.5	1.424		6.934	0.716	0.523	3.226	0.356	-1.49005	0.330799	nucleus	K03680	EIF2B4; translation initiation factor eIF-2B subunit delta	map03013 RNA transport	GO:0000003 reproduction; GO:0001541 ovarian follicle development; GO:0002253 activation of immune response; GO:0002376 immune system process; GO:0002429 immune response-activating cell surface receptor signaling pathway; GO:0002682 regulation of immune system process; GO:0002684 positive regulation of immune system process; GO:0002757 immune response-activating signal transduction; GO:0002764 imm…	GO:0005622 intracellular; GO:0005623 cell; GO:0005737 cytoplasm; GO:0005851 eukaryotic translation initiation factor 2B complex; GO:0032991 protein-containing complex;				J	KOG1467	Translation initiation factor 2B, delta subunit (eIF-2Bdelta/GCD2)
A0A445BCP2	1439	S	A0A445BCP2_S1439		Protein MOR1 isoform A(predicted) OS=Arachis hypogaea OX=3818 GN=Ahy_A09g041405 PE=4 SV=1	Ahy_A09g041405	1	SLSGPILR	9	S3	0.0175823	9	922.476		1.098	4.702	1.662	0.943	0.645	0.374	-1.41889	0.296441	nucleus	K16803	CKAP5, XMAP215; cytoskeleton-associated protein 5		GO:0000226 microtubule cytoskeleton organization; GO:0000278 mitotic cell cycle; GO:0000280 nuclear division; GO:0000281 mitotic cytokinesis; GO:0000910 cytokinesis; GO:0000911 cytokinesis by cell plate formation; GO:0000919 cell plate assembly; GO:0006996 organelle organization; GO:0007010 cytoskeleton organization; GO:0007017 microtubule-based process; GO:0007049 cell cycle; GO:0007051 spindle …	GO:0000775 chromosome, centromeric region; GO:0000776 kinetochore; GO:0000922 spindle pole; GO:0005622 intracellular; GO:0005623 cell; GO:0005694 chromosome; GO:0005737 cytoplasm; GO:0005819 spindle; GO:0005856 cytoskeleton; GO:0005874 microtubule; GO:0005911 cell-cell junction; GO:0005938 cell cortex; GO:0009506 plasmodesma; GO:0009524 phragmoplast; GO:0009574 preprophase band; GO:0015630 microt…	GO:0005488 binding; GO:0005515 protein binding; GO:0008017 microtubule binding; GO:0008092 cytoskeletal protein binding; GO:0015631 tubulin binding; GO:0051010 microtubule plus-end binding;			Z	KOG1820	Microtubule-associated protein
A0A444ZY81	66	S	A0A444ZY81_S66		Putative NAD(P)H oxidase (H(2)O(2)-forming)(predicted) OS=Arachis hypogaea OX=3818 GN=Ahy_B03g063835 PE=3 SV=1	Ahy_B03g063835	1	TVDELVEDEKSGLIGR	7	S11	1.83777e-09	7	1839.87	1.037	0.891	3.814	0.724	0.755	0.675	0.375	-1.41504	0.179298	nucleus	K13447	RBOH; respiratory burst oxidase [EC:1.6.3.- 1.11.1.-]	map04016 MAPK signaling pathway - plant; map04626 Plant-pathogen interaction				PF08022; PF08030	FAD-binding domain; Ferric reductase NAD binding domain	PQ	KOG0039	Ferric reductase, NADH/NADPH oxidase and related proteins
A0A445CNR1	384	S	A0A445CNR1_S384		WD_REPEATS_REGION domain-containing protein OS=Arachis hypogaea OX=3818 GN=Ahy_A06g027464 PE=3 SV=1	Ahy_A06g027464	1	GNSFLAGNLSFSR	6	S3	0.00052298	6	1529.62	0.941	5.556	1.018	1.057	1.369	0.427	0.38	-1.39593	0.349717	chloroplast	K15361	WDR48, UAF1; WD repeat-containing protein 48		GO:0006464 cellular protein modification process; GO:0006508 proteolysis; GO:0006807 nitrogen compound metabolic process; GO:0008152 metabolic process; GO:0009987 cellular process; GO:0016579 protein deubiquitination; GO:0019538 protein metabolic process; GO:0036211 protein modification process; GO:0043170 macromolecule metabolic process; GO:0043412 macromolecule modification; GO:0044237 cellular…	GO:0005622 intracellular; GO:0005623 cell; GO:0005634 nucleus; GO:0043226 organelle; GO:0043227 membrane-bounded organelle; GO:0043229 intracellular organelle; GO:0043231 intracellular membrane-bounded organelle;				S	KOG0308	Conserved WD40 repeat-containing protein
A0A445CNR1	391	S	A0A445CNR1_S391		WD_REPEATS_REGION domain-containing protein OS=Arachis hypogaea OX=3818 GN=Ahy_A06g027464 PE=3 SV=1	Ahy_A06g027464	1	GNSFLAGNLSFSR	6	S10	0.00052298	6	1529.62	0.941	5.556	1.018	1.057	1.369	0.427	0.38	-1.39593	0.349717	chloroplast	K15361	WDR48, UAF1; WD repeat-containing protein 48		GO:0006464 cellular protein modification process; GO:0006508 proteolysis; GO:0006807 nitrogen compound metabolic process; GO:0008152 metabolic process; GO:0009987 cellular process; GO:0016579 protein deubiquitination; GO:0019538 protein metabolic process; GO:0036211 protein modification process; GO:0043170 macromolecule metabolic process; GO:0043412 macromolecule modification; GO:0044237 cellular…	GO:0005622 intracellular; GO:0005623 cell; GO:0005634 nucleus; GO:0043226 organelle; GO:0043227 membrane-bounded organelle; GO:0043229 intracellular organelle; GO:0043231 intracellular membrane-bounded organelle;				S	KOG0308	Conserved WD40 repeat-containing protein
A0A445BTI1	331	S	A0A445BTI1_S331		VPS9 domain-containing protein OS=Arachis hypogaea OX=3818 GN=Ahy_A08g038339 PE=4 SV=1	Ahy_A08g038339	1	VPSLSELENK	6	S3	1.10054e-05	6	1195.56	2.459	2.162	0.791	0.674	0.756	0.626	0.38	-1.39593	0.0768214	cytoplasm	K20131	RABGEF1; Rab5 GDP/GTP exchange factor		GO:0000003 reproduction; GO:0000278 mitotic cell cycle; GO:0000281 mitotic cytokinesis; GO:0000910 cytokinesis; GO:0000911 cytokinesis by cell plate formation; GO:0000919 cell plate assembly; GO:0003006 developmental process involved in reproduction; GO:0007049 cell cycle; GO:0007275 multicellular organism development; GO:0009790 embryo development; GO:0009791 post-embryonic development; GO:00097…	GO:0005622 intracellular; GO:0005623 cell; GO:0005634 nucleus; GO:0005737 cytoplasm; GO:0005829 cytosol; GO:0016020 membrane; GO:0043226 organelle; GO:0043227 membrane-bounded organelle; GO:0043229 intracellular organelle; GO:0043231 intracellular membrane-bounded organelle;	GO:0005085 guanyl-nucleotide exchange factor activity; GO:0005088 Ras guanyl-nucleotide exchange factor activity; GO:0005089 Rho guanyl-nucleotide exchange factor activity; GO:0005488 binding; GO:0005515 protein binding; GO:0017016 Ras GTPase binding; GO:0017048 Rho GTPase binding; GO:0019899 enzyme binding; GO:0031267 small GTPase binding; GO:0051020 GTPase binding; GO:0098772 molecular function…			U	KOG2319	Vacuolar assembly/sorting protein VPS9
A0A445CJ81	374	S	A0A445CJ81_S374		DUF4005 domain-containing protein(predicted) OS=Arachis hypogaea OX=3818 GN=Ahy_A06g026011 PE=4 SV=1	Ahy_A06g026011	1	GSLVLEDDSKSMVSVQSDRFR	2	S14	0.000217975	2	2611.05		3.085		2.011	0.466		0.401	-1.31833		nucleus					GO:0005622 intracellular; GO:0005623 cell; GO:0005634 nucleus; GO:0005856 cytoskeleton; GO:0005874 microtubule; GO:0015630 microtubule cytoskeleton; GO:0043226 organelle; GO:0043227 membrane-bounded organelle; GO:0043228 non-membrane-bounded organelle; GO:0043229 intracellular organelle; GO:0043231 intracellular membrane-bounded organelle; GO:0043232 intracellular non-membrane-bounded organelle; …	GO:0005488 binding; GO:0005515 protein binding; GO:0008017 microtubule binding; GO:0008092 cytoskeletal protein binding; GO:0015631 tubulin binding;
A0A445CJ81	377	S	A0A445CJ81_S377		DUF4005 domain-containing protein(predicted) OS=Arachis hypogaea OX=3818 GN=Ahy_A06g026011 PE=4 SV=1	Ahy_A06g026011	1	GSLVLEDDSKSMVSVQSDRFR	2	S17	0.000217975	2	2611.05		3.085		2.011	0.466		0.401	-1.31833		nucleus					GO:0005622 intracellular; GO:0005623 cell; GO:0005634 nucleus; GO:0005856 cytoskeleton; GO:0005874 microtubule; GO:0015630 microtubule cytoskeleton; GO:0043226 organelle; GO:0043227 membrane-bounded organelle; GO:0043228 non-membrane-bounded organelle; GO:0043229 intracellular organelle; GO:0043231 intracellular membrane-bounded organelle; GO:0043232 intracellular non-membrane-bounded organelle; …	GO:0005488 binding; GO:0005515 protein binding; GO:0008017 microtubule binding; GO:0008092 cytoskeletal protein binding; GO:0015631 tubulin binding;
A0A445CJ81	371	S	A0A445CJ81_S371		DUF4005 domain-containing protein(predicted) OS=Arachis hypogaea OX=3818 GN=Ahy_A06g026011 PE=4 SV=1	Ahy_A06g026011	0.989	GSLVLEDDSKSMVSVQSDRFR	1	S11	0.000217975	2	2611.05		3.085		2.011	0.466		0.401	-1.31833		nucleus					GO:0005622 intracellular; GO:0005623 cell; GO:0005634 nucleus; GO:0005856 cytoskeleton; GO:0005874 microtubule; GO:0015630 microtubule cytoskeleton; GO:0043226 organelle; GO:0043227 membrane-bounded organelle; GO:0043228 non-membrane-bounded organelle; GO:0043229 intracellular organelle; GO:0043231 intracellular membrane-bounded organelle; GO:0043232 intracellular non-membrane-bounded organelle; …	GO:0005488 binding; GO:0005515 protein binding; GO:0008017 microtubule binding; GO:0008092 cytoskeletal protein binding; GO:0015631 tubulin binding;
A0A444WU83	1115	S	A0A444WU83_S1115		Helicase ATP-binding domain-containing protein OS=Arachis hypogaea OX=3818 GN=Ahy_Scaffold1g107042 PE=3 SV=1	Ahy_Scaffold1g107042	1	DQFSVPGMSQDFLGDDFK	6	S9	0.000373789	5	2112.86		2.143	1.048	0.616		0.682	0.407	-1.2969	0.146127	nucleus	K14326	UPF1, RENT1; regulator of nonsense transcripts 1 [EC:3.6.4.-]	map03013 RNA transport; map03015 mRNA surveillance pathway	GO:0000184 nuclear-transcribed mRNA catabolic process, nonsense-mediated decay; GO:0000956 nuclear-transcribed mRNA catabolic process; GO:0001101 response to acid chemical; GO:0006139 nucleobase-containing compound metabolic process; GO:0006401 RNA catabolic process; GO:0006402 mRNA catabolic process; GO:0006725 cellular aromatic compound metabolic process; GO:0006807 nitrogen compound metabolic …	GO:0000932 P-body; GO:0005622 intracellular; GO:0005623 cell; GO:0005737 cytoplasm; GO:0005829 cytosol; GO:0005886 plasma membrane; GO:0005911 cell-cell junction; GO:0009506 plasmodesma; GO:0016020 membrane; GO:0030054 cell junction; GO:0032991 protein-containing complex; GO:0035770 ribonucleoprotein granule; GO:0036464 cytoplasmic ribonucleoprotein granule; GO:0043226 organelle; GO:0043228 non-m…	GO:0003676 nucleic acid binding; GO:0003723 RNA binding; GO:0003729 mRNA binding; GO:0005488 binding; GO:0097159 organic cyclic compound binding; GO:1901363 heterocyclic compound binding;	PF09416; PF13086; PF13087	RNA helicase (UPF2 interacting domain); AAA domain; AAA domain	L	KOG1802	RNA helicase nonsense mRNA reducing factor (pNORF1)
A0A445E028	191	S	A0A445E028_S191		DUF1421 domain-containing protein OS=Arachis hypogaea OX=3818 GN=Ahy_A03g015270 PE=4 SV=1	Ahy_A03g015270	0.993	ESSSSSHSEERSSPSTTDPK	3	S13	9.6401e-06	8	2201.88	0.902	1.601	2.478	0.463	0.803	0.792	0.413	-1.27579	0.072881	nucleus							PF07223	Protein of unknown function (DUF1421)
A0A445BTI1	421	S	A0A445BTI1_S421		VPS9 domain-containing protein OS=Arachis hypogaea OX=3818 GN=Ahy_A08g038339 PE=4 SV=1	Ahy_A08g038339	1	SHPSSSNPPNNVQVHDETTVESASDGGHVDAHEK	9	S24	9.26256e-09	9	3645.55	2.413	1.717	0.911	0.845	0.637	0.599	0.413	-1.27579	0.054455	cytoplasm	K20131	RABGEF1; Rab5 GDP/GTP exchange factor		GO:0000003 reproduction; GO:0000278 mitotic cell cycle; GO:0000281 mitotic cytokinesis; GO:0000910 cytokinesis; GO:0000911 cytokinesis by cell plate formation; GO:0000919 cell plate assembly; GO:0003006 developmental process involved in reproduction; GO:0007049 cell cycle; GO:0007275 multicellular organism development; GO:0009790 embryo development; GO:0009791 post-embryonic development; GO:00097…	GO:0005622 intracellular; GO:0005623 cell; GO:0005634 nucleus; GO:0005737 cytoplasm; GO:0005829 cytosol; GO:0016020 membrane; GO:0043226 organelle; GO:0043227 membrane-bounded organelle; GO:0043229 intracellular organelle; GO:0043231 intracellular membrane-bounded organelle;	GO:0005085 guanyl-nucleotide exchange factor activity; GO:0005088 Ras guanyl-nucleotide exchange factor activity; GO:0005089 Rho guanyl-nucleotide exchange factor activity; GO:0005488 binding; GO:0005515 protein binding; GO:0017016 Ras GTPase binding; GO:0017048 Rho GTPase binding; GO:0019899 enzyme binding; GO:0031267 small GTPase binding; GO:0051020 GTPase binding; GO:0098772 molecular function…			U	KOG2319	Vacuolar assembly/sorting protein VPS9
A0A445BTI1	296	S	A0A445BTI1_S296		VPS9 domain-containing protein OS=Arachis hypogaea OX=3818 GN=Ahy_A08g038339 PE=4 SV=1	Ahy_A08g038339	1	RASNDNNDALLQTAPSLPK	27	S3	5.40237e-09	16	2105	2.104	2.089	0.886	0.739	0.793	0.598	0.419	-1.25498	0.055158	cytoplasm	K20131	RABGEF1; Rab5 GDP/GTP exchange factor		GO:0000003 reproduction; GO:0000278 mitotic cell cycle; GO:0000281 mitotic cytokinesis; GO:0000910 cytokinesis; GO:0000911 cytokinesis by cell plate formation; GO:0000919 cell plate assembly; GO:0003006 developmental process involved in reproduction; GO:0007049 cell cycle; GO:0007275 multicellular organism development; GO:0009790 embryo development; GO:0009791 post-embryonic development; GO:00097…	GO:0005622 intracellular; GO:0005623 cell; GO:0005634 nucleus; GO:0005737 cytoplasm; GO:0005829 cytosol; GO:0016020 membrane; GO:0043226 organelle; GO:0043227 membrane-bounded organelle; GO:0043229 intracellular organelle; GO:0043231 intracellular membrane-bounded organelle;	GO:0005085 guanyl-nucleotide exchange factor activity; GO:0005088 Ras guanyl-nucleotide exchange factor activity; GO:0005089 Rho guanyl-nucleotide exchange factor activity; GO:0005488 binding; GO:0005515 protein binding; GO:0017016 Ras GTPase binding; GO:0017048 Rho GTPase binding; GO:0019899 enzyme binding; GO:0031267 small GTPase binding; GO:0051020 GTPase binding; GO:0098772 molecular function…			U	KOG2319	Vacuolar assembly/sorting protein VPS9
A0A445CLM5	858	S	A0A445CLM5_S858		HP domain-containing protein OS=Arachis hypogaea OX=3818 GN=Ahy_A06g026783 PE=4 SV=1	Ahy_A06g026783	0.99	SESTPSETEGPEEVAEVK	1	S3	0.000195816	3	1984.83			1.809		0.761		0.421	-1.24811		nucleus				GO:0001558 regulation of cell growth; GO:0006996 organelle organization; GO:0007010 cytoskeleton organization; GO:0007015 actin filament organization; GO:0008064 regulation of actin polymerization or depolymerization; GO:0009605 response to external stimulus; GO:0009606 tropism; GO:0009628 response to abiotic stimulus; GO:0009629 response to gravity; GO:0009630 gravitropism; GO:0009987 cellular p…	GO:0005622 intracellular; GO:0005623 cell; GO:0005737 cytoplasm; GO:0005856 cytoskeleton; GO:0005884 actin filament; GO:0015629 actin cytoskeleton; GO:0032432 actin filament bundle; GO:0043226 organelle; GO:0043228 non-membrane-bounded organelle; GO:0043229 intracellular organelle; GO:0043232 intracellular non-membrane-bounded organelle; GO:0099080 supramolecular complex; GO:0099081 supramolecula…	GO:0003779 actin binding; GO:0005488 binding; GO:0005515 protein binding; GO:0008092 cytoskeletal protein binding; GO:0044877 protein-containing complex binding; GO:0051015 actin filament binding;	PF00626; PF02209	Gelsolin repeat; Villin headpiece domain	Z	KOG0443	Actin regulatory proteins (gelsolin/villin family)
A0A444YVV2	146	S	A0A444YVV2_S146		pathogen-associated molecular patterns-induced protein A70(predicted) OS=Arachis hypogaea OX=3818 GN=Ahy_B06g085819 PE=4 SV=1	Ahy_B06g085819	1	LKSINLQTYFPTETLSSYFTPEQPK	3	S3	8.50286e-09	3	3012.46			1.733			0.744	0.429	-1.22095		chloroplast
A0A444ZU73	32	S	A0A444ZU73_S32		paramyosin(predicted) OS=Arachis hypogaea OX=3818 GN=Ahy_B03g062314 PE=4 SV=1	Ahy_B03g062314	1	APSPEDVSVEK	3	S3	0.000891325	3	1237.53		3.363	1.757	0.523	2.272	0.507	0.43	-1.21759	0.219502	cytoplasm
A0A445DQX8	58	S	A0A445DQX8_S58		TPT domain-containing protein OS=Arachis hypogaea OX=3818 GN=Ahy_A03g011514 PE=4 SV=1	Ahy_A03g011514	1	QLRPELLSPVLK	1	S8	0.00086583	1	1472.82	1.275					0.55	0.431	-1.21424		chloroplast	K15283	SLC35E1; solute carrier family 35, member E1		GO:0006810 transport; GO:0006811 ion transport; GO:0006820 anion transport; GO:0008643 carbohydrate transport; GO:0009314 response to radiation; GO:0009416 response to light stimulus; GO:0009628 response to abiotic stimulus; GO:0009642 response to light intensity; GO:0009643 photosynthetic acclimation; GO:0015711 organic anion transport; GO:0015713 phosphoglycerate transmembrane transport; GO:001…	GO:0005622 intracellular; GO:0005623 cell; GO:0005737 cytoplasm; GO:0009507 chloroplast; GO:0009526 plastid envelope; GO:0009536 plastid; GO:0009941 chloroplast envelope; GO:0016020 membrane; GO:0031090 organelle membrane; GO:0031967 organelle envelope; GO:0031969 chloroplast membrane; GO:0031975 envelope; GO:0042170 plastid membrane; GO:0043226 organelle; GO:0043227 membrane-bounded organelle; G…	GO:0005215 transporter activity; GO:0005342 organic acid transmembrane transporter activity; GO:0008028 monocarboxylic acid transmembrane transporter activity; GO:0008509 anion transmembrane transporter activity; GO:0008514 organic anion transmembrane transporter activity; GO:0015075 ion transmembrane transporter activity; GO:0015120 phosphoglycerate transmembrane transporter activity; GO:0015144…			EG	KOG1441	Glucose-6-phosphate/phosphate and phosphoenolpyruvate/phosphate antiporter
A0A445EAW0	231	S	A0A445EAW0_S231		Ubiquitinyl hydrolase 1 OS=Arachis hypogaea OX=3818 GN=Ahy_A02g006901 PE=4 SV=1	Ahy_A02g006901	1	TNESQQQFLSSGEVEMYSDFEDEELK	9	S18	2.72132e-15	8	3149.28	0.886	3.685	1.068	1.131	0.71	0.595	0.432	-1.2109	0.244926	nucleus	K11863	ATXN3, MJD; Ataxin-3 [EC:3.4.22.-]	map04141 Protein processing in endoplasmic reticulum						O	KOG2935	Ataxin 3/Josephin
A0A445BZL8	703	S	A0A445BZL8_S703		Clustered mitochondria protein homolog OS=Arachis hypogaea OX=3818 GN=Ahy_A08g040321 PE=3 SV=1	Ahy_A08g040321	0.994	SETTSQEASNVAADSENAAEADKVDITK	2	S5	1.96584e-15	6	2961.28	2.754	1.254	1.91	0.566	1.481	0.538	0.437	-1.19429	0.0891632	mitochondria	K03255	TIF31, CLU1; protein TIF31					PF13236	Clustered mitochondria	S	KOG1839	Uncharacterized protein CLU1/cluA/TIF31 involved in mitochondrial morphology/distribution, also found associated with eIF-3
A0A444ZU73	14	S	A0A444ZU73_S14		paramyosin(predicted) OS=Arachis hypogaea OX=3818 GN=Ahy_B03g062314 PE=4 SV=1	Ahy_B03g062314	1	MAAAGNEDADAVLSDVEDEAGDPGPIATK	5	S14	3.27106e-07	5	2820.21		2.808	2.24	0.439	2.294	0.584	0.438	-1.191	0.197346	cytoplasm
A0A445CUA8	1103	S	A0A445CUA8_S1103		protein TPLATE isoform X1(predicted) OS=Arachis hypogaea OX=3818 GN=Ahy_A06g029800 PE=4 SV=1	Ahy_A06g029800	1	TAKSDDEESEDDDRK	2	S9	0.0080611	2	1899.65	2.542	0.552	0.905	1.111	0.09		0.45	-1.152	0.345408	chloroplast				GO:0006810 transport; GO:0006897 endocytosis; GO:0007275 multicellular organism development; GO:0009555 pollen development; GO:0016192 vesicle-mediated transport; GO:0032501 multicellular organismal process; GO:0032502 developmental process; GO:0048229 gametophyte development; GO:0048856 anatomical structure development; GO:0051179 localization; GO:0051234 establishment of localization; GO:009865…	GO:0005622 intracellular; GO:0005623 cell; GO:0005634 nucleus; GO:0005737 cytoplasm; GO:0005829 cytosol; GO:0005886 plasma membrane; GO:0005911 cell-cell junction; GO:0009504 cell plate; GO:0009506 plasmodesma; GO:0009524 phragmoplast; GO:0016020 membrane; GO:0030054 cell junction; GO:0043226 organelle; GO:0043227 membrane-bounded organelle; GO:0043229 intracellular organelle; GO:0043231 intracel…	GO:0005488 binding; GO:0005515 protein binding; GO:0042802 identical protein binding;
A0A445CLM5	861	S	A0A445CLM5_S861		HP domain-containing protein OS=Arachis hypogaea OX=3818 GN=Ahy_A06g026783 PE=4 SV=1	Ahy_A06g026783	1	SPVVETSTSDAKSESTPSETEGPEEVAEVK	6	S18	1.30643e-11	6	3266.38			1.562		0.713		0.456	-1.13289		nucleus				GO:0001558 regulation of cell growth; GO:0006996 organelle organization; GO:0007010 cytoskeleton organization; GO:0007015 actin filament organization; GO:0008064 regulation of actin polymerization or depolymerization; GO:0009605 response to external stimulus; GO:0009606 tropism; GO:0009628 response to abiotic stimulus; GO:0009629 response to gravity; GO:0009630 gravitropism; GO:0009987 cellular p…	GO:0005622 intracellular; GO:0005623 cell; GO:0005737 cytoplasm; GO:0005856 cytoskeleton; GO:0005884 actin filament; GO:0015629 actin cytoskeleton; GO:0032432 actin filament bundle; GO:0043226 organelle; GO:0043228 non-membrane-bounded organelle; GO:0043229 intracellular organelle; GO:0043232 intracellular non-membrane-bounded organelle; GO:0099080 supramolecular complex; GO:0099081 supramolecula…	GO:0003779 actin binding; GO:0005488 binding; GO:0005515 protein binding; GO:0008092 cytoskeletal protein binding; GO:0044877 protein-containing complex binding; GO:0051015 actin filament binding;	PF00626; PF02209	Gelsolin repeat; Villin headpiece domain	Z	KOG0443	Actin regulatory proteins (gelsolin/villin family)
A0A445ANE6	630	S	A0A445ANE6_S630		WEB family protein(predicted) OS=Arachis hypogaea OX=3818 GN=Ahy_B01g052034 PE=3 SV=1	Ahy_B01g052034	1	VLVPTISGIFHR	6	S7	1.40991e-05	6	1418.76	2.221	2.44	0.695	0.885	0.864	0.76	0.468	-1.09542	0.200262	nucleus				GO:0006996 organelle organization; GO:0009657 plastid organization; GO:0009658 chloroplast organization; GO:0009902 chloroplast relocation; GO:0009903 chloroplast avoidance movement; GO:0009904 chloroplast accumulation movement; GO:0009987 cellular process; GO:0016043 cellular component organization; GO:0019750 chloroplast localization; GO:0051179 localization; GO:0051234 establishment of localiz…	GO:0005622 intracellular; GO:0005623 cell; GO:0005737 cytoplasm; GO:0005829 cytosol; GO:0005886 plasma membrane; GO:0016020 membrane; GO:0071944 cell periphery;
A0A445CJ81	67	S	A0A445CJ81_S67		DUF4005 domain-containing protein(predicted) OS=Arachis hypogaea OX=3818 GN=Ahy_A06g026011 PE=4 SV=1	Ahy_A06g026011	1	LADLEIESGHDR	13	S8	1.32528e-06	13	1434.63	2.442	2.891	2.307	2.685	0.379	0.524	0.47	-1.08927	0.134927	nucleus					GO:0005622 intracellular; GO:0005623 cell; GO:0005634 nucleus; GO:0005856 cytoskeleton; GO:0005874 microtubule; GO:0015630 microtubule cytoskeleton; GO:0043226 organelle; GO:0043227 membrane-bounded organelle; GO:0043228 non-membrane-bounded organelle; GO:0043229 intracellular organelle; GO:0043231 intracellular membrane-bounded organelle; GO:0043232 intracellular non-membrane-bounded organelle; …	GO:0005488 binding; GO:0005515 protein binding; GO:0008017 microtubule binding; GO:0008092 cytoskeletal protein binding; GO:0015631 tubulin binding;
A0A445CLM5	844	S	A0A445CLM5_S844		HP domain-containing protein OS=Arachis hypogaea OX=3818 GN=Ahy_A06g026783 PE=4 SV=1	Ahy_A06g026783	1	KQSPDSSPVATRSPVVETSTSDAK	12	S13	2.30309e-07	4	2554.2			1.087		0.519		0.477	-1.06794		nucleus				GO:0001558 regulation of cell growth; GO:0006996 organelle organization; GO:0007010 cytoskeleton organization; GO:0007015 actin filament organization; GO:0008064 regulation of actin polymerization or depolymerization; GO:0009605 response to external stimulus; GO:0009606 tropism; GO:0009628 response to abiotic stimulus; GO:0009629 response to gravity; GO:0009630 gravitropism; GO:0009987 cellular p…	GO:0005622 intracellular; GO:0005623 cell; GO:0005737 cytoplasm; GO:0005856 cytoskeleton; GO:0005884 actin filament; GO:0015629 actin cytoskeleton; GO:0032432 actin filament bundle; GO:0043226 organelle; GO:0043228 non-membrane-bounded organelle; GO:0043229 intracellular organelle; GO:0043232 intracellular non-membrane-bounded organelle; GO:0099080 supramolecular complex; GO:0099081 supramolecula…	GO:0003779 actin binding; GO:0005488 binding; GO:0005515 protein binding; GO:0008092 cytoskeletal protein binding; GO:0044877 protein-containing complex binding; GO:0051015 actin filament binding;	PF00626; PF02209	Gelsolin repeat; Villin headpiece domain	Z	KOG0443	Actin regulatory proteins (gelsolin/villin family)
A0A444ZNE3	30	S	A0A444ZNE3_S30		Delta-1-pyrroline-5-carboxylate synthase OS=Arachis hypogaea OX=3818 GN=Ahy_B04g072623 PE=3 SV=1	Ahy_B04g072623	1	LSNGPAYLNSPPAYIEPESVTLDPSR	3	S10	1.47903e-11	4	2867.35	0.72	2.477	2.677	1.496	0.809	0.507	0.479	-1.0619	0.265183	chloroplast	K12657	ALDH18A1, P5CS; delta-1-pyrroline-5-carboxylate synthetase [EC:2.7.2.11 1.2.1.41]	map00330 Arginine and proline metabolism; map01100 Metabolic pathways; map01110 Biosynthesis of secondary metabolites; map01230 Biosynthesis of amino acids	GO:0008152 metabolic process; GO:0055114 oxidation-reduction process;		GO:0003824 catalytic activity; GO:0004350 glutamate-5-semialdehyde dehydrogenase activity; GO:0016491 oxidoreductase activity; GO:0016620 oxidoreductase activity, acting on the aldehyde or oxo group of donors, NAD or NADP as acceptor; GO:0016903 oxidoreductase activity, acting on the aldehyde or oxo group of donors;			E	KOG4165	Gamma-glutamyl phosphate reductase
A0A445AFE5	240	S	A0A445AFE5_S240		Embryo defective 1793 family protein(predicted) OS=Arachis hypogaea OX=3818 GN=Ahy_B02g058803 PE=4 SV=1	Ahy_B02g058803	1	FFMWPDSR	5	S7	0.0156435	2	1165.45	1.658	1.645	0.746	0.783	0.458	0.711	0.482	-1.05289	0.0908053	cytoplasm
A0A445APN6	32	S	A0A445APN6_S32		MFS domain-containing protein OS=Arachis hypogaea OX=3818 GN=Ahy_B01g052501 PE=3 SV=1	Ahy_B01g052501	1	TSSTMGSSAQVMR	49	S3	1.35097e-05	15	1502.54	1.373	1.792	0.841	0.886	0.597	0.452	0.483	-1.0499	0.0715166	plasma membrane	K08145	SLC2A8, GLUT8; MFS transporter, SP family, solute carrier family 2 (facilitated glucose transporter), member 8							U	KOG0254	Predicted transporter (major facilitator superfamily)
A0A445EU36	302	T	A0A445EU36_T302		Ubiquitin domain-containing protein DSK2b(predicted) OS=Arachis hypogaea OX=3818 GN=Ahy_A01g003876 PE=4 SV=1	Ahy_A01g003876	0.977	DQSTNPSTTSSEATAGSPLPNTNPLPNPWSSTGTGGAQNNNR	1	T14	1.0759e-08	1	4305.89	1.388	1.033	1.763	0.384	1.196	0.478	0.492	-1.02327	0.0991883	cytoplasm	K04523	UBQLN, DSK2; ubiquilin	map04141 Protein processing in endoplasmic reticulum				PF00240; PF00627	Ubiquitin family; UBA/TS-N domain	O	KOG0010	Ubiquitin-like protein
A0A445DE97	80	S	A0A445DE97_S80		KH domain-containing protein OS=Arachis hypogaea OX=3818 GN=Ahy_A04g018661 PE=4 SV=1	Ahy_A04g018661	1	HRSPSPMASSNLMSNVSGAGLGGWNSLQQER	3	S3	2.28472e-08	3	3416.45	0.884	1.113	2.57	0.205	1.052	1.005	0.495	-1.0145	0.262138	chloroplast	K14945	QKI; protein quaking		GO:0048519 negative regulation of biological process; GO:0048577 negative regulation of short-day photoperiodism, flowering; GO:0048579 negative regulation of long-day photoperiodism, flowering; GO:0048580 regulation of post-embryonic development; GO:0048581 negative regulation of post-embryonic development; GO:0048583 regulation of response to stimulus; GO:0048585 negative regulation of response…	GO:0005622 intracellular; GO:0005623 cell; GO:0005634 nucleus; GO:0005737 cytoplasm; GO:0005829 cytosol; GO:0043226 organelle; GO:0043227 membrane-bounded organelle; GO:0043229 intracellular organelle; GO:0043231 intracellular membrane-bounded organelle;	GO:0003676 nucleic acid binding; GO:0003677 DNA binding; GO:0003723 RNA binding; GO:0003729 mRNA binding; GO:0005488 binding; GO:0097159 organic cyclic compound binding; GO:1901363 heterocyclic compound binding;	PF00013	KH domain	A	KOG1588	RNA-binding protein Sam68 and related KH domain proteins
A0A445DE97	82	S	A0A445DE97_S82		KH domain-containing protein OS=Arachis hypogaea OX=3818 GN=Ahy_A04g018661 PE=4 SV=1	Ahy_A04g018661	1	HRSPSPMASSNLMSNVSGAGLGGWNSLQQER	3	S5	2.28472e-08	3	3416.45	0.884	1.113	2.57	0.205	1.052	1.005	0.495	-1.0145	0.262138	chloroplast	K14945	QKI; protein quaking		GO:0048519 negative regulation of biological process; GO:0048577 negative regulation of short-day photoperiodism, flowering; GO:0048579 negative regulation of long-day photoperiodism, flowering; GO:0048580 regulation of post-embryonic development; GO:0048581 negative regulation of post-embryonic development; GO:0048583 regulation of response to stimulus; GO:0048585 negative regulation of response…	GO:0005622 intracellular; GO:0005623 cell; GO:0005634 nucleus; GO:0005737 cytoplasm; GO:0005829 cytosol; GO:0043226 organelle; GO:0043227 membrane-bounded organelle; GO:0043229 intracellular organelle; GO:0043231 intracellular membrane-bounded organelle;	GO:0003676 nucleic acid binding; GO:0003677 DNA binding; GO:0003723 RNA binding; GO:0003729 mRNA binding; GO:0005488 binding; GO:0097159 organic cyclic compound binding; GO:1901363 heterocyclic compound binding;	PF00013	KH domain	A	KOG1588	RNA-binding protein Sam68 and related KH domain proteins
A0A445BTI1	309	S	A0A445BTI1_S309		VPS9 domain-containing protein OS=Arachis hypogaea OX=3818 GN=Ahy_A08g038339 PE=4 SV=1	Ahy_A08g038339	1	ASNDNNDALLQTAPSLPK	9	S15	0.000373789	5	1948.9	2.014	2.381	0.584	0.728	0.887	0.869	0.499	-1.00289	0.29735	cytoplasm	K20131	RABGEF1; Rab5 GDP/GTP exchange factor		GO:0000003 reproduction; GO:0000278 mitotic cell cycle; GO:0000281 mitotic cytokinesis; GO:0000910 cytokinesis; GO:0000911 cytokinesis by cell plate formation; GO:0000919 cell plate assembly; GO:0003006 developmental process involved in reproduction; GO:0007049 cell cycle; GO:0007275 multicellular organism development; GO:0009790 embryo development; GO:0009791 post-embryonic development; GO:00097…	GO:0005622 intracellular; GO:0005623 cell; GO:0005634 nucleus; GO:0005737 cytoplasm; GO:0005829 cytosol; GO:0016020 membrane; GO:0043226 organelle; GO:0043227 membrane-bounded organelle; GO:0043229 intracellular organelle; GO:0043231 intracellular membrane-bounded organelle;	GO:0005085 guanyl-nucleotide exchange factor activity; GO:0005088 Ras guanyl-nucleotide exchange factor activity; GO:0005089 Rho guanyl-nucleotide exchange factor activity; GO:0005488 binding; GO:0005515 protein binding; GO:0017016 Ras GTPase binding; GO:0017048 Rho GTPase binding; GO:0019899 enzyme binding; GO:0031267 small GTPase binding; GO:0051020 GTPase binding; GO:0098772 molecular function…			U	KOG2319	Vacuolar assembly/sorting protein VPS9
A0A445DE97	10	S	A0A445DE97_S10		KH domain-containing protein OS=Arachis hypogaea OX=3818 GN=Ahy_A04g018661 PE=4 SV=1	Ahy_A04g018661	1	MSGLYNPNFSPVR	2	S10	0.14326	2	1472.66	1.009	1.053	2.364	0.532	1.03	0.663	0.503	-0.99137	0.129453	chloroplast	K14945	QKI; protein quaking		GO:0048519 negative regulation of biological process; GO:0048577 negative regulation of short-day photoperiodism, flowering; GO:0048579 negative regulation of long-day photoperiodism, flowering; GO:0048580 regulation of post-embryonic development; GO:0048581 negative regulation of post-embryonic development; GO:0048583 regulation of response to stimulus; GO:0048585 negative regulation of response…	GO:0005622 intracellular; GO:0005623 cell; GO:0005634 nucleus; GO:0005737 cytoplasm; GO:0005829 cytosol; GO:0043226 organelle; GO:0043227 membrane-bounded organelle; GO:0043229 intracellular organelle; GO:0043231 intracellular membrane-bounded organelle;	GO:0003676 nucleic acid binding; GO:0003677 DNA binding; GO:0003723 RNA binding; GO:0003729 mRNA binding; GO:0005488 binding; GO:0097159 organic cyclic compound binding; GO:1901363 heterocyclic compound binding;	PF00013	KH domain	A	KOG1588	RNA-binding protein Sam68 and related KH domain proteins
A0A445D1Z0	406	S	A0A445D1Z0_S406		PB1 domain-containing protein OS=Arachis hypogaea OX=3818 GN=Ahy_A05g022942 PE=4 SV=1	Ahy_A05g022942	0.993	TGGGVSLPSPDSVASDSSSIASTNSFSK	1	S6	6.6093e-10	1	2722.21	1.722	2.167	0.629	0.6	1.055	0.637	0.507	-0.979942	0.234572	nucleus							PF00564	PB1 domain
A0A445BBW8	246	S	A0A445BBW8_S246		14_3_3 domain-containing protein OS=Arachis hypogaea OX=3818 GN=Ahy_A10g051188 PE=3 SV=1	Ahy_A10g051188	1	DNLTLWTSDIPEEGAEEQKVESAR	4	S22	2.13354e-08	4	2797.26	0.902	0.899	1.906	0.601		0.658	0.509	-0.974262	0.157148	plasma membrane	K06630	YWHAE; 14-3-3 protein epsilon					PF00244	14-3-3 protein	O	KOG0841	Multifunctional chaperone (14-3-3 family)
A0A445BWF8	745	S	A0A445BWF8_S745		Serine/threonine-protein phosphatase 6 regulatory subunit 3(predicted) OS=Arachis hypogaea OX=3818 GN=Ahy_A08g039323 PE=3 SV=1	Ahy_A08g039323	0.987	TQAGSPSPSSPANGESLPSNGSPATNDSIEEGVDASQR	1	S10	1.54701e-07	2	3780.6	2.3	0.454	1.226	0.48	1.152	0.397	0.51	-0.971431	0.364532	cytoplasm	K15501	PPP6R3, SAPS3; serine/threonine-protein phosphatase 6 regulatory subunit 3							D	KOG2073	SAP family cell cycle dependent phosphatase-associated protein
A0A444YYT7	37	S	A0A444YYT7_S37		Eukaryotic translation initiation factor 3 subunit J OS=Arachis hypogaea OX=3818 GN=Ahy_B05g074405 PE=3 SV=1	Ahy_B05g074405	1	SKWDDEDVDENDVKESWEDEDEPAPAPAPAPAPK	1	S16	5.10439e-07	1	3859.6	1.947	1.036		0.938	0.81	0.535	0.51	-0.971431	0.134815	nucleus	K03245	EIF3J; translation initiation factor 3 subunit J	map03013 RNA transport						J	KOG4813	Translation initiation factor eIF3, p35 subunit
A0A444XX37	35	S	A0A444XX37_S35		CBS domain-containing protein CBSCBSPB3-like isoform X1(predicted) OS=Arachis hypogaea OX=3818 GN=Ahy_B08g089189 PE=4 SV=1	Ahy_B08g089189	1	KSENGGTSSKPPSPPPPQPGDGGER	73	S13	4.97788e-08	3	2540.14	0.977	0.677	3.544	1.172	0.772	0.725	0.513	-0.962969	0.463366	mitochondria							PF00571; PF00564	CBS domain; PB1 domain
A0A445E6U5	21	S	A0A445E6U5_S21		1,2-dihydroxy-3-keto-5-methylthiopentene dioxygenase OS=Arachis hypogaea OX=3818 GN=Ahy_A02g005467 PE=3 SV=1	Ahy_A02g005467	1	EEVLQAWYMDDSEEDQR	5	S12	1.21416e-05	3	2222.86	1.412					0.725	0.513	-0.962969		cytoplasm	K08967	mtnD, mtnZ, ADI1; 1,2-dihydroxy-3-keto-5-methylthiopentene dioxygenase [EC:1.13.11.53 1.13.11.54]	map00270 Cysteine and methionine metabolism; map01100 Metabolic pathways	GO:0000096 sulfur amino acid metabolic process; GO:0006082 organic acid metabolic process; GO:0006520 cellular amino acid metabolic process; GO:0006555 methionine metabolic process; GO:0006790 sulfur compound metabolic process; GO:0006807 nitrogen compound metabolic process; GO:0008152 metabolic process; GO:0009066 aspartate family amino acid metabolic process; GO:0009987 cellular process; GO:001…		GO:0003824 catalytic activity; GO:0010309 acireductone dioxygenase [iron(II)-requiring] activity; GO:0016491 oxidoreductase activity; GO:0016701 oxidoreductase activity, acting on single donors with incorporation of molecular oxygen; GO:0016702 oxidoreductase activity, acting on single donors with incorporation of molecular oxygen, incorporation of two atoms of oxygen; GO:0051213 dioxygenase acti…	PF03079	ARD/ARD' family	E	KOG2107	Uncharacterized conserved protein, contains double-stranded beta-helix domain
A0A444X9B2	145	S	A0A444X9B2_S145		translation initiation factor eIF-2B subunit delta-like(predicted) OS=Arachis hypogaea OX=3818 GN=Ahy_B10g105958 PE=3 SV=1	Ahy_B10g105958	1	VASSFPR	6	S4	0.0201914	6	843.376	1.1		5.352	0.767	0.596	3.615	0.514	-0.96016	0.498545	nucleus	K03680	EIF2B4; translation initiation factor eIF-2B subunit delta	map03013 RNA transport	GO:0000003 reproduction; GO:0001541 ovarian follicle development; GO:0002253 activation of immune response; GO:0002376 immune system process; GO:0002429 immune response-activating cell surface receptor signaling pathway; GO:0002682 regulation of immune system process; GO:0002684 positive regulation of immune system process; GO:0002757 immune response-activating signal transduction; GO:0002764 imm…	GO:0005622 intracellular; GO:0005623 cell; GO:0005737 cytoplasm; GO:0005851 eukaryotic translation initiation factor 2B complex; GO:0032991 protein-containing complex;				J	KOG1467	Translation initiation factor 2B, delta subunit (eIF-2Bdelta/GCD2)
A0A444Z8T6	150	S	A0A444Z8T6_S150		MSP domain-containing protein OS=Arachis hypogaea OX=3818 GN=Ahy_A05g024560 PE=4 SV=1	Ahy_A05g024560	1	GSISENGNFTGPDSTPVTR	1	S4	9.39608e-06	22	2016.85	1.725	1.164	1.332	0.451	0.58	1.164	0.52	-0.943416	0.0771781	Golgi apparatus							PF00635	MSP (Major sperm protein) domain	U	KOG0439	VAMP-associated protein involved in inositol metabolism
A0A445BGY9	108	S	A0A445BGY9_S108		Nuclear pore complex protein NUP1 (Fragment)(predicted) OS=Arachis hypogaea OX=3818 GN=Ahy_A09g042844 PE=4 SV=1	Ahy_A09g042844	0.934	LPPPPPPPPPPTNPPSHPSSSKDTETEQVLR	3	S21	0.0165409	5	3374.63	0.952		1.949	0.84	0.662	0.795	0.528	-0.92139	0.132069	nucleus				GO:0006403 RNA localization; GO:0006405 RNA export from nucleus; GO:0006406 mRNA export from nucleus; GO:0006611 protein export from nucleus; GO:0006810 transport; GO:0006886 intracellular protein transport; GO:0006913 nucleocytoplasmic transport; GO:0006996 organelle organization; GO:0006997 nucleus organization; GO:0008104 protein localization; GO:0008152 metabolic process; GO:0009987 cellular …	GO:0005622 intracellular; GO:0005623 cell; GO:0005634 nucleus; GO:0005635 nuclear envelope; GO:0005643 nuclear pore; GO:0012505 endomembrane system; GO:0031967 organelle envelope; GO:0031974 membrane-enclosed lumen; GO:0031975 envelope; GO:0031981 nuclear lumen; GO:0032991 protein-containing complex; GO:0034399 nuclear periphery; GO:0043226 organelle; GO:0043227 membrane-bounded organelle; GO:004…				UY	KOG0845	Nuclear pore complex, Nup98 component (sc Nup145/Nup100/Nup116)
A0A445DS31	504	S	A0A445DS31_S504		SAP domain-containing protein OS=Arachis hypogaea OX=3818 GN=Ahy_A03g011919 PE=4 SV=1	Ahy_A03g011919	1	SDSSGKDDSLK	31	S3	5.23591e-05	26	1218.49	2.864	0.511	0.916	0.876	0.751	0.681	0.538	-0.894322	0.514462	nucleus	K12875	ACIN1, ACINUS; apoptotic chromatin condensation inducer in the nucleus	map03013 RNA transport; map03015 mRNA surveillance pathway; map03040 Spliceosome	GO:0002262 myeloid cell homeostasis; GO:0002376 immune system process; GO:0002520 immune system development; GO:0002682 regulation of immune system process; GO:0002684 positive regulation of immune system process; GO:0002761 regulation of myeloid leukocyte differentiation; GO:0002763 positive regulation of myeloid leukocyte differentiation; GO:0006323 DNA packaging; GO:0006915 apoptotic process; …	GO:0005622 intracellular; GO:0005623 cell; GO:0005634 nucleus; GO:0005654 nucleoplasm; GO:0005730 nucleolus; GO:0005737 cytoplasm; GO:0005829 cytosol; GO:0005886 plasma membrane; GO:0016020 membrane; GO:0016604 nuclear body; GO:0016607 nuclear speck; GO:0031974 membrane-enclosed lumen; GO:0031981 nuclear lumen; GO:0032991 protein-containing complex; GO:0043226 organelle; GO:0043227 membrane-bound…				B	KOG2416	Acinus (induces apoptotic chromatin condensation)
A0A444YIX8	204	T	A0A444YIX8_T204		S-adenosylmethionine synthase OS=Arachis hypogaea OX=3818 GN=Ahy_B06g080772 PE=3 SV=1	Ahy_B06g080772	0.995	VHTVLISTQHDETVTNDQIAADLK	3	T15	1.81433e-09	4	2729.3	1.014	1.495	1.307	1.433	0.379	0.279	0.548	-0.867752	0.171439	cytoplasm	K00789	metK; S-adenosylmethionine synthetase [EC:2.5.1.6]	map00270 Cysteine and methionine metabolism; map01100 Metabolic pathways; map01110 Biosynthesis of secondary metabolites; map01230 Biosynthesis of amino acids		GO:0005622 intracellular; GO:0005623 cell; GO:0005737 cytoplasm; GO:0005829 cytosol;	GO:0003824 catalytic activity; GO:0004478 methionine adenosyltransferase activity; GO:0016740 transferase activity; GO:0016765 transferase activity, transferring alkyl or aryl (other than methyl) groups;	PF00438; PF02772; PF02773	S-adenosylmethionine synthetase, N-terminal domain; S-adenosylmethionine synthetase, central domain; S-adenosylmethionine synthetase, C-terminal domain	H	KOG1506	S-adenosylmethionine synthetase
A0A445C5G5	322	S	A0A445C5G5_S322		Phosphoinositide phospholipase C OS=Arachis hypogaea OX=3818 GN=Ahy_A07g031892 PE=4 SV=1	Ahy_A07g031892	1	GGTIADYKDNEDEENFDGEEDLDEGDKSSHHNEASEYR	20	S28	1.07529e-15	11	4396.72	1.752	0.868	1.762	1.052	0.731	0.625	0.55	-0.862496	0.111289	chloroplast	K05857	PLCD; phosphatidylinositol phospholipase C, delta [EC:3.1.4.11]	map00562 Inositol phosphate metabolism; map01100 Metabolic pathways; map04070 Phosphatidylinositol signaling system	GO:0000003 reproduction; GO:0003006 developmental process involved in reproduction; GO:0006950 response to stress; GO:0006952 defense response; GO:0007049 cell cycle; GO:0007275 multicellular organism development; GO:0009553 embryo sac development; GO:0009555 pollen development; GO:0009556 microsporogenesis; GO:0009605 response to external stimulus; GO:0009607 response to biotic stimulus; GO:0009…	GO:0005623 cell; GO:0005886 plasma membrane; GO:0016020 membrane; GO:0071944 cell periphery;	GO:0003824 catalytic activity; GO:0004620 phospholipase activity; GO:0004629 phospholipase C activity; GO:0008081 phosphoric diester hydrolase activity; GO:0016298 lipase activity; GO:0016787 hydrolase activity; GO:0016788 hydrolase activity, acting on ester bonds; GO:0042578 phosphoric ester hydrolase activity;	PF09279; PF00168	Phosphoinositide-specific phospholipase C, efhand-like; C2 domain	I	KOG0169	Phosphoinositide-specific phospholipase C
A0A445CJN1	199	S	A0A445CJN1_S199		Alba domain-containing protein OS=Arachis hypogaea OX=3818 GN=Ahy_A06g026196 PE=4 SV=1	Ahy_A06g026196	1	ASADFDYEGESSPNGR	86	S12	4.64583e-07	13	1781.67	1.822	1.236	0.804	1.024	0.44	0.663	0.551	-0.859876	0.151637	plasma membrane									S	KOG2567	Uncharacterized conserved protein
A0A445CJ81	46	S	A0A445CJ81_S46		DUF4005 domain-containing protein(predicted) OS=Arachis hypogaea OX=3818 GN=Ahy_A06g026011 PE=4 SV=1	Ahy_A06g026011	1	LQSSGSYQESDKAPPLLPPEDVK	8	S10	1.57544e-05	7	2565.21	2.231	1.69	3.034	2.866	0.436	0.532	0.551	-0.859876	0.201238	nucleus					GO:0005622 intracellular; GO:0005623 cell; GO:0005634 nucleus; GO:0005856 cytoskeleton; GO:0005874 microtubule; GO:0015630 microtubule cytoskeleton; GO:0043226 organelle; GO:0043227 membrane-bounded organelle; GO:0043228 non-membrane-bounded organelle; GO:0043229 intracellular organelle; GO:0043231 intracellular membrane-bounded organelle; GO:0043232 intracellular non-membrane-bounded organelle; …	GO:0005488 binding; GO:0005515 protein binding; GO:0008017 microtubule binding; GO:0008092 cytoskeletal protein binding; GO:0015631 tubulin binding;
A0A445D2K3	27	S	A0A445D2K3_S27		protein CONTINUOUS VASCULAR RING 1(predicted) OS=Arachis hypogaea OX=3818 GN=Ahy_A05g023177 PE=4 SV=1	Ahy_A05g023177	1	ELLIPVSDSPDAEDAATSSKPSSSSSSQHHSGR	7	S9	8.62186e-11	11	3446.53	3.075	1.048	1.022	0.585	1.686	0.571	0.552	-0.85726	0.311929	plasma membrane				GO:0003002 regionalization; GO:0007275 multicellular organism development; GO:0007389 pattern specification process; GO:0010051 xylem and phloem pattern formation; GO:0010222 stem vascular tissue pattern formation; GO:0032501 multicellular organismal process; GO:0032502 developmental process; GO:0048856 anatomical structure development;	GO:0005622 intracellular; GO:0005623 cell; GO:0005737 cytoplasm; GO:0005794 Golgi apparatus; GO:0012505 endomembrane system; GO:0016020 membrane; GO:0016021 integral component of membrane; GO:0031224 intrinsic component of membrane; GO:0043226 organelle; GO:0043227 membrane-bounded organelle; GO:0043229 intracellular organelle; GO:0043231 intracellular membrane-bounded organelle;
A0A445CD04	1059	S	A0A445CD04_S1059		EH domain-containing protein 2 isoform D(predicted) OS=Arachis hypogaea OX=3818 GN=Ahy_A07g034886 PE=4 SV=1	Ahy_A07g034886	1	SDSMSSNR	74	S3	0.0432854	4	963.324	1.823	0.616	1.311	0.961	0.584	0.529	0.553	-0.854649	0.223125	nucleus	K12472	EPS15; epidermal growth factor receptor substrate 15	map04144 Endocytosis	GO:0000147 actin cortical patch assembly; GO:0006810 transport; GO:0006886 intracellular protein transport; GO:0006897 endocytosis; GO:0006996 organelle organization; GO:0007010 cytoskeleton organization; GO:0008104 protein localization; GO:0009987 cellular process; GO:0015031 protein transport; GO:0015833 peptide transport; GO:0016043 cellular component organization; GO:0016192 vesicle-mediated …	GO:0005622 intracellular; GO:0005623 cell; GO:0005737 cytoplasm; GO:0005856 cytoskeleton; GO:0005938 cell cortex; GO:0015629 actin cytoskeleton; GO:0030479 actin cortical patch; GO:0030863 cortical cytoskeleton; GO:0030864 cortical actin cytoskeleton; GO:0043226 organelle; GO:0043228 non-membrane-bounded organelle; GO:0043229 intracellular organelle; GO:0043232 intracellular non-membrane-bounded …	GO:0005488 binding; GO:0005509 calcium ion binding; GO:0043167 ion binding; GO:0043169 cation binding; GO:0046872 metal ion binding;	PF13202	EF hand	TU	KOG0998	Synaptic vesicle protein EHS-1 and related EH domain proteins
A0A445A763	52	S	A0A445A763_S52		WEB family protein, chloroplastic (Fragment)(predicted) OS=Arachis hypogaea OX=3818 GN=Ahy_B03g067580 PE=3 SV=1	Ahy_B03g067580	1	HSIERSPR	8	S6	0.0300245	8	1061.49	2.163	0.821	0.941	1.077	0.98	0.122	0.555	-0.84944	0.330787	chloroplast				GO:0000003 reproduction; GO:0000280 nuclear division; GO:0006139 nucleobase-containing compound metabolic process; GO:0006259 DNA metabolic process; GO:0006310 DNA recombination; GO:0006725 cellular aromatic compound metabolic process; GO:0006807 nitrogen compound metabolic process; GO:0006996 organelle organization; GO:0007049 cell cycle; GO:0007127 meiosis I; GO:0007131 reciprocal meiotic recom…	GO:0000228 nuclear chromosome; GO:0000793 condensed chromosome; GO:0000794 condensed nuclear chromosome; GO:0000795 synaptonemal complex; GO:0005622 intracellular; GO:0005623 cell; GO:0005634 nucleus; GO:0005694 chromosome; GO:0005737 cytoplasm; GO:0005783 endoplasmic reticulum; GO:0005856 cytoskeleton; GO:0005875 microtubule associated complex; GO:0012505 endomembrane system; GO:0015630 microtub…
A0A445CLM5	837	S	A0A445CLM5_S837		HP domain-containing protein OS=Arachis hypogaea OX=3818 GN=Ahy_A06g026783 PE=4 SV=1	Ahy_A06g026783	1	KQSPDSSPVATR	7	S6	0.0032316	6	1432.59			1.373		0.763		0.556	-0.846843		nucleus				GO:0001558 regulation of cell growth; GO:0006996 organelle organization; GO:0007010 cytoskeleton organization; GO:0007015 actin filament organization; GO:0008064 regulation of actin polymerization or depolymerization; GO:0009605 response to external stimulus; GO:0009606 tropism; GO:0009628 response to abiotic stimulus; GO:0009629 response to gravity; GO:0009630 gravitropism; GO:0009987 cellular p…	GO:0005622 intracellular; GO:0005623 cell; GO:0005737 cytoplasm; GO:0005856 cytoskeleton; GO:0005884 actin filament; GO:0015629 actin cytoskeleton; GO:0032432 actin filament bundle; GO:0043226 organelle; GO:0043228 non-membrane-bounded organelle; GO:0043229 intracellular organelle; GO:0043232 intracellular non-membrane-bounded organelle; GO:0099080 supramolecular complex; GO:0099081 supramolecula…	GO:0003779 actin binding; GO:0005488 binding; GO:0005515 protein binding; GO:0008092 cytoskeletal protein binding; GO:0044877 protein-containing complex binding; GO:0051015 actin filament binding;	PF00626; PF02209	Gelsolin repeat; Villin headpiece domain	Z	KOG0443	Actin regulatory proteins (gelsolin/villin family)
A0A445CA05	199	S	A0A445CA05_S199		Delta-aminolevulinic acid dehydratase OS=Arachis hypogaea OX=3818 GN=Ahy_A07g033747 PE=3 SV=1	Ahy_A07g033747	0.996	IPDALKSPTGNEAYNDNGLVPR	4	S7	2.21253e-12	4	2422.13	0.634	1.393	1.628		0.673	0.685	0.557	-0.844251	0.270245	chloroplast	K01698	hemB, ALAD; porphobilinogen synthase [EC:4.2.1.24]	map00860 Porphyrin and chlorophyll metabolism; map01100 Metabolic pathways; map01110 Biosynthesis of secondary metabolites	GO:0006725 cellular aromatic compound metabolic process; GO:0006778 porphyrin-containing compound metabolic process; GO:0006779 porphyrin-containing compound biosynthetic process; GO:0006783 heme biosynthetic process; GO:0006807 nitrogen compound metabolic process; GO:0008152 metabolic process; GO:0009058 biosynthetic process; GO:0009987 cellular process; GO:0018130 heterocycle biosynthetic proce…	GO:0005622 intracellular; GO:0005623 cell; GO:0005737 cytoplasm; GO:0005829 cytosol; GO:0009507 chloroplast; GO:0009532 plastid stroma; GO:0009536 plastid; GO:0009570 chloroplast stroma; GO:0043226 organelle; GO:0043227 membrane-bounded organelle; GO:0043229 intracellular organelle; GO:0043231 intracellular membrane-bounded organelle;	GO:0003824 catalytic activity; GO:0004655 porphobilinogen synthase activity; GO:0005488 binding; GO:0008270 zinc ion binding; GO:0016829 lyase activity; GO:0016835 carbon-oxygen lyase activity; GO:0016836 hydro-lyase activity; GO:0043167 ion binding; GO:0043169 cation binding; GO:0046872 metal ion binding; GO:0046914 transition metal ion binding;	PF00490	Delta-aminolevulinic acid dehydratase	H	KOG2794	Delta-aminolevulinic acid dehydratase
A0A445BYR9	252	S	A0A445BYR9_S252		PUM-HD domain-containing protein OS=Arachis hypogaea OX=3818 GN=Ahy_A08g040298 PE=4 SV=1	Ahy_A08g040298	1	NAYDENADTISAAEAELAHLR	1	S11	2.24953e-11	1	2354.03			1.434		0.968	0.638	0.56	-0.836501		nucleus	K17943	PUM; pumilio RNA-binding family			GO:0005622 intracellular; GO:0005623 cell; GO:0005737 cytoplasm; GO:0005829 cytosol; GO:0005886 plasma membrane; GO:0016020 membrane; GO:0071944 cell periphery;	GO:0003676 nucleic acid binding; GO:0003723 RNA binding; GO:0003729 mRNA binding; GO:0003730 mRNA 3'-UTR binding; GO:0005488 binding; GO:0097159 organic cyclic compound binding; GO:1901363 heterocyclic compound binding;	PF07990	Nucleic acid binding protein NABP	J	KOG1488	Translational repressor Pumilio/PUF3 and related RNA-binding proteins (Puf superfamily)
A0A445AD11	164	S	A0A445AD11_S164		Peptidylprolyl isomerase OS=Arachis hypogaea OX=3818 GN=Ahy_B02g057901 PE=4 SV=1	Ahy_B02g057901	1	RIDSTYLQGSPAR	6	S10	0.00115631	6	1543.73	2.248	1.541	0.846	1.115	0.722	0.759	0.56	-0.836501	0.173417	chloroplast				GO:0000413 protein peptidyl-prolyl isomerization; GO:0006091 generation of precursor metabolites and energy; GO:0006457 protein folding; GO:0006464 cellular protein modification process; GO:0006807 nitrogen compound metabolic process; GO:0008152 metabolic process; GO:0009987 cellular process; GO:0010207 photosystem II assembly; GO:0015979 photosynthesis; GO:0016043 cellular component organization…	GO:0005622 intracellular; GO:0005623 cell; GO:0005737 cytoplasm; GO:0009507 chloroplast; GO:0009536 plastid; GO:0009579 thylakoid; GO:0031977 thylakoid lumen; GO:0043226 organelle; GO:0043227 membrane-bounded organelle; GO:0043229 intracellular organelle; GO:0043231 intracellular membrane-bounded organelle;	GO:0003755 peptidyl-prolyl cis-trans isomerase activity; GO:0003824 catalytic activity; GO:0005488 binding; GO:0005527 macrolide binding; GO:0005528 FK506 binding; GO:0008144 drug binding; GO:0016491 oxidoreductase activity; GO:0016853 isomerase activity; GO:0016859 cis-trans isomerase activity; GO:0097159 organic cyclic compound binding; GO:0140096 catalytic activity, acting on a protein; GO:190…	PF00254	FKBP-type peptidyl-prolyl cis-trans isomerase
A0A445D6D3	66	S	A0A445D6D3_S66		SGT1B-5 (Fragment)(predicted) OS=Arachis hypogaea OX=3818 GN=Ahy_A05g024661 PE=3 SV=1	Ahy_A05g024661	0.997	AIQLSPSLAK	6	S5	0.00194371	6	1107.58	1.759	0.835	1.579	0.838	0.816	0.69	0.562	-0.831358	0.0917339	chloroplast	K12795	SUGT1, SGT1; suppressor of G2 allele of SKP1	map04626 Plant-pathogen interaction	GO:0001101 response to acid chemical; GO:0002682 regulation of immune system process; GO:0002831 regulation of response to biotic stimulus; GO:0006508 proteolysis; GO:0006511 ubiquitin-dependent protein catabolic process; GO:0006807 nitrogen compound metabolic process; GO:0006950 response to stress; GO:0006952 defense response; GO:0007154 cell communication; GO:0007165 signal transduction; GO:000…	GO:0000151 ubiquitin ligase complex; GO:0005622 intracellular; GO:0005623 cell; GO:0005634 nucleus; GO:0005737 cytoplasm; GO:0005829 cytosol; GO:0019005 SCF ubiquitin ligase complex; GO:0031461 cullin-RING ubiquitin ligase complex; GO:0032991 protein-containing complex; GO:0043226 organelle; GO:0043227 membrane-bounded organelle; GO:0043229 intracellular organelle; GO:0043231 intracellular membra…		PF04969; PF05002	CS domain; SGS domain	T	KOG1309	Suppressor of G2 allele of skp1
A0A445BVT1	24	S	A0A445BVT1_S24		Sucrose transport protein SUC2(predicted) OS=Arachis hypogaea OX=3818 GN=Ahy_A08g039275 PE=3 SV=1	Ahy_A08g039275	0.977	NGDTQNSLHLESGSPAQPSPIWK	1	S14	0.0281314	1	2545.12	3.038	0.454				0.988	0.566	-0.821126		plasma membrane	K15378	SLC45A1_2_4; solute carrier family 45, member 1/2/4							G	KOG0637	Sucrose transporter and related proteins
A0A445DCT7	319	S	A0A445DCT7_S319		CBS domain-containing protein CBSX6(predicted) OS=Arachis hypogaea OX=3818 GN=Ahy_A04g018064 PE=4 SV=1	Ahy_A04g018064	1	TLPDFSINSAAGENNLVNGGSPR	34	S21	4.38286e-10	5	2410.1	1.556	0.557	1.552	0.794	0.59		0.566	-0.821126	0.370816	chloroplast					GO:0005622 intracellular; GO:0005623 cell; GO:0005737 cytoplasm; GO:0005773 vacuole; GO:0043226 organelle; GO:0043227 membrane-bounded organelle; GO:0043229 intracellular organelle; GO:0043231 intracellular membrane-bounded organelle;		PF00571	CBS domain	C	KOG1764	5'-AMP-activated protein kinase, gamma subunit
A0A445DSK3	113	S	A0A445DSK3_S113		VQ domain-containing protein OS=Arachis hypogaea OX=3818 GN=Ahy_A03g012107 PE=4 SV=1	Ahy_A03g012107	1	SGDISPAAR	5	S5	0.00126456	5	953.409			1.303			0.742	0.569	-0.813499		nucleus	K20725	MKS1; MAP kinase substrate 1	map04016 MAPK signaling pathway - plant	GO:0002218 activation of innate immune response; GO:0002253 activation of immune response; GO:0002376 immune system process; GO:0002682 regulation of immune system process; GO:0002684 positive regulation of immune system process; GO:0007154 cell communication; GO:0007165 signal transduction; GO:0009870 defense response signaling pathway, resistance gene-dependent; GO:0009987 cellular process; GO:…	GO:0005622 intracellular; GO:0005623 cell; GO:0005634 nucleus; GO:0043226 organelle; GO:0043227 membrane-bounded organelle; GO:0043229 intracellular organelle; GO:0043231 intracellular membrane-bounded organelle;
A0A444YKV0	295	S	A0A444YKV0_S295		AT-hook motif nuclear-localized protein OS=Arachis hypogaea OX=3818 GN=Ahy_B06g081332 PE=4 SV=1	Ahy_B06g081332	1	LPSPVGDSVSSLGYRPVDSTSGNPIR	7	S3	4.83099e-08	7	2737.32		1.524		0.839	0.74	1.041	0.573	-0.803393		nucleus							PF03479	Domain of unknown function (DUF296)
A0A444ZQ39	504	S	A0A444ZQ39_S504		KH domain-containing protein(predicted) OS=Arachis hypogaea OX=3818 GN=Ahy_B04g073237 PE=4 SV=1	Ahy_B04g073237	1	VHSFSSGYGGVSDLPSGDAYGSYGGSQR	7	S3	1.2618e-10	7	2874.2	2.059	1.484	1.199	1.082	0.972	0.667	0.574	-0.800877	0.0624934	nucleus	K21444	PCBP3_4; poly(rC)-binding protein 3/4					PF00013	KH domain	A	KOG2190	PolyC-binding proteins alphaCP-1 and related KH domain proteins
A0A445DS79	135	T	A0A445DS79_T135		Putative ATP synthase 24 kDa subunit, mitochondrial(predicted) OS=Arachis hypogaea OX=3818 GN=Ahy_A03g011981 PE=4 SV=1	Ahy_A03g011981	1	IKDGLTDDLGAEAMMMEALDK	3	T6	7.79658e-07	3	2347.03	1.017	1.674	0.917	0.691		0.691	0.575	-0.798366	0.119571	mitochondria				GO:0007275 multicellular organism development; GO:0009555 pollen development; GO:0032501 multicellular organismal process; GO:0032502 developmental process; GO:0048229 gametophyte development; GO:0048856 anatomical structure development;	GO:0005622 intracellular; GO:0005623 cell; GO:0005634 nucleus; GO:0005730 nucleolus; GO:0005737 cytoplasm; GO:0005739 mitochondrion; GO:0005740 mitochondrial envelope; GO:0005743 mitochondrial inner membrane; GO:0005753 mitochondrial proton-transporting ATP synthase complex; GO:0009507 chloroplast; GO:0009536 plastid; GO:0016020 membrane; GO:0016469 proton-transporting two-sector ATPase complex; …	GO:0005488 binding; GO:0005507 copper ion binding; GO:0008270 zinc ion binding; GO:0043167 ion binding; GO:0043169 cation binding; GO:0046872 metal ion binding; GO:0046914 transition metal ion binding; GO:0050897 cobalt ion binding;
A0A445EUX5	108	S	A0A445EUX5_S108		HVA22-like protein OS=Arachis hypogaea OX=3818 GN=Ahy_A01g004133 PE=3 SV=1	Ahy_A01g004133	1	IVSYGSYK	24	S6	0.00936202	5	996.444	0.937	1.668	1.119	0.722	0.538	0.888	0.577	-0.793357	0.0731758	chloroplast	K17279	REEP5_6; receptor expression-enhancing protein 5/6							U	KOG1725	Protein involved in membrane traffic (YOP1/TB2/DP1/HVA22 family)
A0A445D6Y5	219	T	A0A445D6Y5_T219		Cellulose synthase-like protein D3 (Fragment)(predicted) OS=Arachis hypogaea OX=3818 GN=Ahy_A05g024873 PE=4 SV=1	Ahy_A05g024873	1	SQTGDFDHNR	24	T3	8.30585e-05	24	1256.47	1.409	1.125	1.769	1.302	0.523	0.676	0.581	-0.78339	0.116296	plasma membrane	K20924	CSLD; cellulose synthase-like protein [EC:2.4.1.-]		GO:0006950 response to stress; GO:0007275 multicellular organism development; GO:0008152 metabolic process; GO:0009266 response to temperature stimulus; GO:0009409 response to cold; GO:0009628 response to abiotic stimulus; GO:0009653 anatomical structure morphogenesis; GO:0009888 tissue development; GO:0009987 cellular process; GO:0010015 root morphogenesis; GO:0010053 root epidermal cell differe…	GO:0000139 Golgi membrane; GO:0005622 intracellular; GO:0005623 cell; GO:0005737 cytoplasm; GO:0005768 endosome; GO:0005783 endoplasmic reticulum; GO:0005794 Golgi apparatus; GO:0005802 trans-Golgi network; GO:0005886 plasma membrane; GO:0012505 endomembrane system; GO:0016020 membrane; GO:0016021 integral component of membrane; GO:0030173 integral component of Golgi membrane; GO:0031090 organell…	GO:0000030 mannosyltransferase activity; GO:0003824 catalytic activity; GO:0016740 transferase activity; GO:0016757 transferase activity, transferring glycosyl groups; GO:0016758 transferase activity, transferring hexosyl groups; GO:0019187 beta-1,4-mannosyltransferase activity; GO:0051753 mannan synthase activity;
A0A445CJ81	448	S	A0A445CJ81_S448		DUF4005 domain-containing protein(predicted) OS=Arachis hypogaea OX=3818 GN=Ahy_A06g026011 PE=4 SV=1	Ahy_A06g026011	1	LSFPASPARPPR	31	S6	0.00102301	21	1375.69	2.033	2.589	2.387	3.173	0.435	0.484	0.584	-0.77596	0.206392	nucleus					GO:0005622 intracellular; GO:0005623 cell; GO:0005634 nucleus; GO:0005856 cytoskeleton; GO:0005874 microtubule; GO:0015630 microtubule cytoskeleton; GO:0043226 organelle; GO:0043227 membrane-bounded organelle; GO:0043228 non-membrane-bounded organelle; GO:0043229 intracellular organelle; GO:0043231 intracellular membrane-bounded organelle; GO:0043232 intracellular non-membrane-bounded organelle; …	GO:0005488 binding; GO:0005515 protein binding; GO:0008017 microtubule binding; GO:0008092 cytoskeletal protein binding; GO:0015631 tubulin binding;
A0A444ZDD8	39	S	A0A444ZDD8_S39		Endoglucanase OS=Arachis hypogaea OX=3818 GN=Ahy_B04g069733 PE=3 SV=1	Ahy_B04g069733	1	AALSRPLDETQQSWLLGPGEQK	7	S4	2.02132e-11	7	2504.22	1.758	0.456	1.45	0.906	0.829	0.43	0.591	-0.75877	0.426263	nucleus	K01179	E3.2.1.4; endoglucanase [EC:3.2.1.4]	map00500 Starch and sucrose metabolism; map01100 Metabolic pathways	GO:0000226 microtubule cytoskeleton organization; GO:0000271 polysaccharide biosynthetic process; GO:0000902 cell morphogenesis; GO:0005975 carbohydrate metabolic process; GO:0005976 polysaccharide metabolic process; GO:0006073 cellular glucan metabolic process; GO:0006950 response to stress; GO:0006970 response to osmotic stress; GO:0006972 hyperosmotic response; GO:0006996 organelle organizatio…	GO:0005622 intracellular; GO:0005623 cell; GO:0005737 cytoplasm; GO:0005768 endosome; GO:0005769 early endosome; GO:0005794 Golgi apparatus; GO:0005802 trans-Golgi network; GO:0005886 plasma membrane; GO:0009504 cell plate; GO:0012505 endomembrane system; GO:0016020 membrane; GO:0031410 cytoplasmic vesicle; GO:0031982 vesicle; GO:0031984 organelle subcompartment; GO:0043226 organelle; GO:0043227 …	GO:0003824 catalytic activity; GO:0004553 hydrolase activity, hydrolyzing O-glycosyl compounds; GO:0008810 cellulase activity; GO:0016787 hydrolase activity; GO:0016798 hydrolase activity, acting on glycosyl bonds;	PF00759	Glycosyl hydrolase family 9
A0A444XAY3	123	S	A0A444XAY3_S123		Cytochrome P450 76C4(predicted) OS=Arachis hypogaea OX=3818 GN=Ahy_B10g106473 PE=3 SV=1	Ahy_B10g106473	1	GAGHDAYSLPFIPVSPR	4	S15	5.79662e-06	4	1863.88	1.193	0.907	1.641	0.505	1.044	0.662	0.591	-0.75877	0.117454	chloroplast				GO:0006629 lipid metabolic process; GO:0006720 isoprenoid metabolic process; GO:0006721 terpenoid metabolic process; GO:0008152 metabolic process; GO:0008299 isoprenoid biosynthetic process; GO:0008610 lipid biosynthetic process; GO:0009058 biosynthetic process; GO:0009403 toxin biosynthetic process; GO:0009404 toxin metabolic process; GO:0009987 cellular process; GO:0016101 diterpenoid metabolic…	GO:0016020 membrane;	GO:0003824 catalytic activity; GO:0004497 monooxygenase activity; GO:0016491 oxidoreductase activity; GO:0016705 oxidoreductase activity, acting on paired donors, with incorporation or reduction of molecular oxygen; GO:0016709 oxidoreductase activity, acting on paired donors, with incorporation or reduction of molecular oxygen, NAD(P)H as one donor, and incorporation of one atom of oxygen; GO:003…	PF00067	Cytochrome P450	Q	KOG0156	Cytochrome P450 CYP2 subfamily
A0A445CJ81	332	T	A0A445CJ81_T332		DUF4005 domain-containing protein(predicted) OS=Arachis hypogaea OX=3818 GN=Ahy_A06g026011 PE=4 SV=1	Ahy_A06g026011	1	FQLNSETHSPTASQNPGTPSFQSHSAPPK	18	T18	2.8502e-05	6	3239.38	2.011	2.407	2.441	3.129	0.444	0.509	0.595	-0.749038	0.211923	nucleus					GO:0005622 intracellular; GO:0005623 cell; GO:0005634 nucleus; GO:0005856 cytoskeleton; GO:0005874 microtubule; GO:0015630 microtubule cytoskeleton; GO:0043226 organelle; GO:0043227 membrane-bounded organelle; GO:0043228 non-membrane-bounded organelle; GO:0043229 intracellular organelle; GO:0043231 intracellular membrane-bounded organelle; GO:0043232 intracellular non-membrane-bounded organelle; …	GO:0005488 binding; GO:0005515 protein binding; GO:0008017 microtubule binding; GO:0008092 cytoskeletal protein binding; GO:0015631 tubulin binding;
A0A444Z1T8	864	S	A0A444Z1T8_S864		Sucrose synthase OS=Arachis hypogaea OX=3818 GN=Ahy_B05g075716 PE=3 SV=1	Ahy_B05g075716	1	DEGKEVISPQESSILGTR	2	S8	1.63018e-05	2	2024.95	1.448		1.017	0.737			0.598	-0.741783		cytoplasm	K00695	E2.4.1.13; sucrose synthase [EC:2.4.1.13]	map00500 Starch and sucrose metabolism; map01100 Metabolic pathways	GO:0033036 macromolecule localization; GO:0033037 polysaccharide localization; GO:0051179 localization; GO:0052545 callose localization; GO:0080165 callose deposition in phloem sieve plate;	GO:0005618 cell wall; GO:0005623 cell; GO:0030312 external encapsulating structure; GO:0071944 cell periphery;	GO:0003824 catalytic activity; GO:0008194 UDP-glycosyltransferase activity; GO:0016157 sucrose synthase activity; GO:0016740 transferase activity; GO:0016757 transferase activity, transferring glycosyl groups; GO:0016758 transferase activity, transferring hexosyl groups; GO:0035251 UDP-glucosyltransferase activity; GO:0046527 glucosyltransferase activity;			M	KOG0853	Glycosyltransferase
A0A445DGW1	431	S	A0A445DGW1_S431		Auxin efflux carrier component OS=Arachis hypogaea OX=3818 GN=Ahy_A04g019944 PE=3 SV=1	Ahy_A04g019944	1	MLVADEHPQNGESNKVEGEFGGEELK	32	S13	1.72352e-09	12	2923.28	1.913	0.962	0.934	0.45	1.444	0.397	0.601	-0.734563	0.252461	plasma membrane	K13947	PIN; auxin efflux carrier family		GO:0000003 reproduction; GO:0000578 embryonic axis specification; GO:0000902 cell morphogenesis; GO:0000904 cell morphogenesis involved in differentiation; GO:0003006 developmental process involved in reproduction; GO:0006810 transport; GO:0007275 multicellular organism development; GO:0007389 pattern specification process; GO:0009314 response to radiation; GO:0009416 response to light stimulus; …	GO:0005622 intracellular; GO:0005623 cell; GO:0005737 cytoplasm; GO:0005783 endoplasmic reticulum; GO:0005886 plasma membrane; GO:0005911 cell-cell junction; GO:0009506 plasmodesma; GO:0009921 auxin efflux carrier complex; GO:0009986 cell surface; GO:0012505 endomembrane system; GO:0012506 vesicle membrane; GO:0016020 membrane; GO:0016328 lateral plasma membrane; GO:0030054 cell junction; GO:0031…	GO:0005215 transporter activity; GO:0010329 auxin efflux transmembrane transporter activity; GO:0015562 efflux transmembrane transporter activity; GO:0022857 transmembrane transporter activity; GO:0080161 auxin transmembrane transporter activity;
A0A444ZNE3	22	S	A0A444ZNE3_S22		Delta-1-pyrroline-5-carboxylate synthase OS=Arachis hypogaea OX=3818 GN=Ahy_B04g072623 PE=3 SV=1	Ahy_B04g072623	0.999	LSNGPAYLNSPPAYIEPESVTLDPSR	1	S2	0.017404	1	2868.33	0.571	1.981	2.586	1.507	0.995	0.625	0.609	-0.715486	0.513911	chloroplast	K12657	ALDH18A1, P5CS; delta-1-pyrroline-5-carboxylate synthetase [EC:2.7.2.11 1.2.1.41]	map00330 Arginine and proline metabolism; map01100 Metabolic pathways; map01110 Biosynthesis of secondary metabolites; map01230 Biosynthesis of amino acids	GO:0008152 metabolic process; GO:0055114 oxidation-reduction process;		GO:0003824 catalytic activity; GO:0004350 glutamate-5-semialdehyde dehydrogenase activity; GO:0016491 oxidoreductase activity; GO:0016620 oxidoreductase activity, acting on the aldehyde or oxo group of donors, NAD or NADP as acceptor; GO:0016903 oxidoreductase activity, acting on the aldehyde or oxo group of donors;			E	KOG4165	Gamma-glutamyl phosphate reductase
A0A444ZY81	82	S	A0A444ZY81_S82		Putative NAD(P)H oxidase (H(2)O(2)-forming)(predicted) OS=Arachis hypogaea OX=3818 GN=Ahy_B03g063835 PE=3 SV=1	Ahy_B03g063835	0.991	KASFGASVVQNATNR	8	S7	0.0633008	3	1631.74	1.086	0.747	2.438	1.078	0.647	0.914	0.618	-0.694321	0.37694	nucleus	K13447	RBOH; respiratory burst oxidase [EC:1.6.3.- 1.11.1.-]	map04016 MAPK signaling pathway - plant; map04626 Plant-pathogen interaction				PF08022; PF08030	FAD-binding domain; Ferric reductase NAD binding domain	PQ	KOG0039	Ferric reductase, NADH/NADPH oxidase and related proteins
A0A445CJ81	110	S	A0A445CJ81_S110		DUF4005 domain-containing protein(predicted) OS=Arachis hypogaea OX=3818 GN=Ahy_A06g026011 PE=4 SV=1	Ahy_A06g026011	1	FSGKPK	5	S2	0.0824964	5	743.349	1.932	2.763	2.317	3.491	0.477	0.374	0.619	-0.691989	0.23596	nucleus					GO:0005622 intracellular; GO:0005623 cell; GO:0005634 nucleus; GO:0005856 cytoskeleton; GO:0005874 microtubule; GO:0015630 microtubule cytoskeleton; GO:0043226 organelle; GO:0043227 membrane-bounded organelle; GO:0043228 non-membrane-bounded organelle; GO:0043229 intracellular organelle; GO:0043231 intracellular membrane-bounded organelle; GO:0043232 intracellular non-membrane-bounded organelle; …	GO:0005488 binding; GO:0005515 protein binding; GO:0008017 microtubule binding; GO:0008092 cytoskeletal protein binding; GO:0015631 tubulin binding;
A0A445E391	664	S	A0A445E391_S664		Protein kinase domain-containing protein OS=Arachis hypogaea OX=3818 GN=Ahy_A03g016455 PE=4 SV=1	Ahy_A03g016455	0.982	GEAQVSSNSSDHSPGRWSDTVQSFPR	1	S18	4.11e-05	1	3058.18	1.336	1.266	0.927		0.709	0.759	0.624	-0.680382	0.054121	plasma membrane							PF00069	Protein kinase domain
A0A445CJ81	304	T	A0A445CJ81_T304		DUF4005 domain-containing protein(predicted) OS=Arachis hypogaea OX=3818 GN=Ahy_A06g026011 PE=4 SV=1	Ahy_A06g026011	1	SITAGEISK	6	T3	0.0011225	28	985.46	2.051	2.579	2.435	3.561	0.318	0.54	0.625	-0.678072	0.239815	nucleus					GO:0005622 intracellular; GO:0005623 cell; GO:0005634 nucleus; GO:0005856 cytoskeleton; GO:0005874 microtubule; GO:0015630 microtubule cytoskeleton; GO:0043226 organelle; GO:0043227 membrane-bounded organelle; GO:0043228 non-membrane-bounded organelle; GO:0043229 intracellular organelle; GO:0043231 intracellular membrane-bounded organelle; GO:0043232 intracellular non-membrane-bounded organelle; …	GO:0005488 binding; GO:0005515 protein binding; GO:0008017 microtubule binding; GO:0008092 cytoskeletal protein binding; GO:0015631 tubulin binding;
A0A445CJ81	323	S	A0A445CJ81_S323		DUF4005 domain-containing protein(predicted) OS=Arachis hypogaea OX=3818 GN=Ahy_A06g026011 PE=4 SV=1	Ahy_A06g026011	0.988	FQLNSETHSPTASQNPGTPSFQSHSAPPK	2	S9	1.87347e-13	16	3159.42	2.002	2.256	2.119	2.928	0.531	0.533	0.626	-0.675765	0.225422	nucleus					GO:0005622 intracellular; GO:0005623 cell; GO:0005634 nucleus; GO:0005856 cytoskeleton; GO:0005874 microtubule; GO:0015630 microtubule cytoskeleton; GO:0043226 organelle; GO:0043227 membrane-bounded organelle; GO:0043228 non-membrane-bounded organelle; GO:0043229 intracellular organelle; GO:0043231 intracellular membrane-bounded organelle; GO:0043232 intracellular non-membrane-bounded organelle; …	GO:0005488 binding; GO:0005515 protein binding; GO:0008017 microtubule binding; GO:0008092 cytoskeletal protein binding; GO:0015631 tubulin binding;
A0A445ANE6	589	S	A0A445ANE6_S589		WEB family protein(predicted) OS=Arachis hypogaea OX=3818 GN=Ahy_B01g052034 PE=3 SV=1	Ahy_B01g052034	0.994	ILAETQVSSESSPQHYR	1	S9	0.000403287	4	2091.88	2.12	1.876	0.602	1.373	0.771	0.738	0.627	-0.673463	0.451513	nucleus				GO:0006996 organelle organization; GO:0009657 plastid organization; GO:0009658 chloroplast organization; GO:0009902 chloroplast relocation; GO:0009903 chloroplast avoidance movement; GO:0009904 chloroplast accumulation movement; GO:0009987 cellular process; GO:0016043 cellular component organization; GO:0019750 chloroplast localization; GO:0051179 localization; GO:0051234 establishment of localiz…	GO:0005622 intracellular; GO:0005623 cell; GO:0005737 cytoplasm; GO:0005829 cytosol; GO:0005886 plasma membrane; GO:0016020 membrane; GO:0071944 cell periphery;
A0A445BYF9	300	S	A0A445BYF9_S300		Arf-GAP domain-containing protein OS=Arachis hypogaea OX=3818 GN=Ahy_A08g040194 PE=4 SV=1	Ahy_A08g040194	1	AVESTPQSASGIEDLFKDSPSVTPSLAAEKPQK	7	S19	2.68376e-13	7	3494.69	1.872	0.783	1.268	0.839	0.693	0.926	0.627	-0.673463	0.195554	nucleus	K12486	SMAP; stromal membrane-associated protein	map04144 Endocytosis	GO:0000003 reproduction; GO:0001558 regulation of cell growth; GO:0003006 developmental process involved in reproduction; GO:0006810 transport; GO:0007275 multicellular organism development; GO:0009791 post-embryonic development; GO:0009838 abscission; GO:0009908 flower development; GO:0009987 cellular process; GO:0010227 floral organ abscission; GO:0016043 cellular component organization; GO:001…	GO:0005622 intracellular; GO:0005623 cell; GO:0005737 cytoplasm; GO:0005768 endosome; GO:0005794 Golgi apparatus; GO:0005802 trans-Golgi network; GO:0005829 cytosol; GO:0012505 endomembrane system; GO:0030135 coated vesicle; GO:0030136 clathrin-coated vesicle; GO:0031410 cytoplasmic vesicle; GO:0031982 vesicle; GO:0031984 organelle subcompartment; GO:0043226 organelle; GO:0043227 membrane-bounded…	GO:0005488 binding; GO:0005515 protein binding; GO:0030276 clathrin binding;	PF01412	Putative GTPase activating protein for Arf	T	KOG0703	Predicted GTPase-activating protein
A0A445BYR9	656	S	A0A445BYR9_S656		PUM-HD domain-containing protein OS=Arachis hypogaea OX=3818 GN=Ahy_A08g040298 PE=4 SV=1	Ahy_A08g040298	1	SGGSNHHGYYGNSPYGVGLSYPGSPLANSLSNSPVGSGSPIR	14	S24	9.60549e-13	6	4307.88	1.108	1.494		0.615	1.051	0.789	0.629	-0.668868	0.12872	nucleus	K17943	PUM; pumilio RNA-binding family			GO:0005622 intracellular; GO:0005623 cell; GO:0005737 cytoplasm; GO:0005829 cytosol; GO:0005886 plasma membrane; GO:0016020 membrane; GO:0071944 cell periphery;	GO:0003676 nucleic acid binding; GO:0003723 RNA binding; GO:0003729 mRNA binding; GO:0003730 mRNA 3'-UTR binding; GO:0005488 binding; GO:0097159 organic cyclic compound binding; GO:1901363 heterocyclic compound binding;	PF07990	Nucleic acid binding protein NABP	J	KOG1488	Translational repressor Pumilio/PUF3 and related RNA-binding proteins (Puf superfamily)
A0A445BYR9	665	S	A0A445BYR9_S665		PUM-HD domain-containing protein OS=Arachis hypogaea OX=3818 GN=Ahy_A08g040298 PE=4 SV=1	Ahy_A08g040298	1	SGGSNHHGYYGNSPYGVGLSYPGSPLANSLSNSPVGSGSPIR	17	S33	9.60549e-13	6	4307.88	1.108	1.494		0.615	1.051	0.789	0.629	-0.668868	0.12872	nucleus	K17943	PUM; pumilio RNA-binding family			GO:0005622 intracellular; GO:0005623 cell; GO:0005737 cytoplasm; GO:0005829 cytosol; GO:0005886 plasma membrane; GO:0016020 membrane; GO:0071944 cell periphery;	GO:0003676 nucleic acid binding; GO:0003723 RNA binding; GO:0003729 mRNA binding; GO:0003730 mRNA 3'-UTR binding; GO:0005488 binding; GO:0097159 organic cyclic compound binding; GO:1901363 heterocyclic compound binding;	PF07990	Nucleic acid binding protein NABP	J	KOG1488	Translational repressor Pumilio/PUF3 and related RNA-binding proteins (Puf superfamily)
A0A444ZY81	99	S	A0A444ZY81_S99		Putative NAD(P)H oxidase (H(2)O(2)-forming)(predicted) OS=Arachis hypogaea OX=3818 GN=Ahy_B03g063835 PE=3 SV=1	Ahy_B03g063835	1	LASFSKPSPSK	24	S3	5.16967e-05	6	1228.6	1.081	0.819	2.3	1.021	0.835	0.789	0.63	-0.666576	0.310552	nucleus	K13447	RBOH; respiratory burst oxidase [EC:1.6.3.- 1.11.1.-]	map04016 MAPK signaling pathway - plant; map04626 Plant-pathogen interaction				PF08022; PF08030	FAD-binding domain; Ferric reductase NAD binding domain	PQ	KOG0039	Ferric reductase, NADH/NADPH oxidase and related proteins
A0A444ZWB2	18	S	A0A444ZWB2_S18		UBP1-associated protein 2C (Fragment)(predicted) OS=Arachis hypogaea OX=3818 GN=Ahy_B03g063115 PE=4 SV=1	Ahy_B03g063115	1	KTEQNGDADSSPSQQPPPSTSLSADDIR	37	S11	5.52506e-11	23	3008.31	2.321	0.577	0.681	0.941	0.625	0.703	0.634	-0.657445	0.593677	nucleus	K12741	HNRNPA1_3; heterogeneous nuclear ribonucleoprotein A1/A3	map03040 Spliceosome				PF00076	RNA recognition motif. (a.k.a. RRM, RBD, or RNP domain)	A	KOG0118	FOG: RRM domain
A0A445A9J4	420	S	A0A445A9J4_S420		Inner membrane protein PPF-1, chloroplastic isoform A(predicted) OS=Arachis hypogaea OX=3818 GN=Ahy_B03g068397 PE=3 SV=1	Ahy_B03g068397	1	ALPVEEVQPLASTTDSDDGSDEESNK	15	S16	2.13808e-12	16	2813.19	1.199	1.066	1.552	0.622	0.78	1.026	0.636	-0.652901	0.0648301	chloroplast	K03217	yidC, spoIIIJ, OXA1, ccfA; YidC/Oxa1 family membrane protein insertase	map03060 Protein export	GO:0006605 protein targeting; GO:0006612 protein targeting to membrane; GO:0006810 transport; GO:0006886 intracellular protein transport; GO:0006996 organelle organization; GO:0008104 protein localization; GO:0009657 plastid organization; GO:0009668 plastid membrane organization; GO:0009987 cellular process; GO:0010027 thylakoid membrane organization; GO:0015031 protein transport; GO:0015833 pept…	GO:0005622 intracellular; GO:0005623 cell; GO:0005737 cytoplasm; GO:0009507 chloroplast; GO:0009534 chloroplast thylakoid; GO:0009535 chloroplast thylakoid membrane; GO:0009536 plastid; GO:0009579 thylakoid; GO:0016020 membrane; GO:0031976 plastid thylakoid; GO:0031984 organelle subcompartment; GO:0032991 protein-containing complex; GO:0034357 photosynthetic membrane; GO:0042651 thylakoid membran…	GO:0005488 binding; GO:0005515 protein binding; GO:0019904 protein domain specific binding;			OU	KOG1239	Inner membrane protein translocase involved in respiratory chain assembly
A0A445B7V7	110	S	A0A445B7V7_S110		KxDL domain-containing protein OS=Arachis hypogaea OX=3818 GN=Ahy_A10g049774 PE=3 SV=1	Ahy_A10g049774	1	ILNTYPDAFPADSESEVVDR	5	S13	8.24252e-07	5	2318.02	1.616		1.133	1.198	0.785	0.641	0.636	-0.652901	0.181877	nucleus	K20818	KXD1, BORCS4; KxDL motif-containing protein 1					PF10241	Uncharacterized conserved protein	S	KOG3443	Uncharacterized conserved protein
A0A445DN92	141	S	A0A445DN92_S141		Guanosine nucleotide diphosphate dissociation inhibitor OS=Arachis hypogaea OX=3818 GN=Ahy_A03g010704 PE=3 SV=1	Ahy_A03g010704	1	VPSNDVEALKSPLMGLFEK	13	S11	6.55646e-11	12	2154.06	1.378	0.859	1.412	0.822	0.756	0.742	0.636	-0.652901	0.0597391	plasma membrane	K17255	GDI1_2; Rab GDP dissociation inhibitor		GO:0050790 regulation of catalytic activity; GO:0065007 biological regulation; GO:0065009 regulation of molecular function;	GO:0005576 extracellular region; GO:0005622 intracellular; GO:0005623 cell; GO:0005737 cytoplasm; GO:0005829 cytosol; GO:0005911 cell-cell junction; GO:0009506 plasmodesma; GO:0030054 cell junction; GO:0048046 apoplast; GO:0055044 symplast;	GO:0005092 GDP-dissociation inhibitor activity; GO:0005093 Rab GDP-dissociation inhibitor activity; GO:0030234 enzyme regulator activity; GO:0030695 GTPase regulator activity; GO:0060589 nucleoside-triphosphatase regulator activity; GO:0098772 molecular function regulator;			O	KOG1439	RAB proteins geranylgeranyltransferase component A (RAB escort protein)
A0A445CI31	33	T	A0A445CI31_T33		UBD domain-containing protein OS=Arachis hypogaea OX=3818 GN=Ahy_A07g037215 PE=4 SV=1	Ahy_A07g037215	1	HPQPITKTQLIQLR	2	T8	0.00378295	3	1752.95	1.642	0.952	1.058	0.981	0.758	0.589	0.637	-0.650635	0.11749	nucleus									S	KOG0013	Uncharacterized conserved protein
A0A445B4C1	43	S	A0A445B4C1_S43		Aspartate aminotransferase OS=Arachis hypogaea OX=3818 GN=Ahy_A10g048140 PE=3 SV=1	Ahy_A10g048140	0.996	HFLQTESENNQNMSASPTSSHGDSVFAHLVR	4	S16	1.5371e-11	4	3507.54	1.173	0.922	1.201			0.704	0.641	-0.641604		chloroplast	K14454	GOT1; aspartate aminotransferase, cytoplasmic [EC:2.6.1.1]	map00220 Arginine biosynthesis; map00250 Alanine, aspartate and glutamate metabolism; map00270 Cysteine and methionine metabolism; map00330 Arginine and proline metabolism; map00350 Tyrosine metabolism; map00360 Phenylalanine metabolism; map00400 Phenylalanine, tyrosine and tryptophan biosynthesis; map00710 Carbon fixation in photosynthetic organisms; map00950 Isoquinoline alkaloid biosynthesis; …	GO:0006082 organic acid metabolic process; GO:0006091 generation of precursor metabolites and energy; GO:0006099 tricarboxylic acid cycle; GO:0006101 citrate metabolic process; GO:0006103 2-oxoglutarate metabolic process; GO:0006520 cellular amino acid metabolic process; GO:0006522 alanine metabolic process; GO:0006531 aspartate metabolic process; GO:0006536 glutamate metabolic process; GO:000680…	GO:0005622 intracellular; GO:0005623 cell; GO:0005737 cytoplasm; GO:0005777 peroxisome; GO:0009536 plastid; GO:0016020 membrane; GO:0042579 microbody; GO:0043226 organelle; GO:0043227 membrane-bounded organelle; GO:0043229 intracellular organelle; GO:0043231 intracellular membrane-bounded organelle;	GO:0003824 catalytic activity; GO:0004069 L-aspartate:2-oxoglutarate aminotransferase activity; GO:0008483 transaminase activity; GO:0016740 transferase activity; GO:0016769 transferase activity, transferring nitrogenous groups;	PF00155	Aminotransferase class I and II	E	KOG1411	Aspartate aminotransferase/Glutamic oxaloacetic transaminase AAT1/GOT2
A0A444ZY81	78	S	A0A444ZY81_S78		Putative NAD(P)H oxidase (H(2)O(2)-forming)(predicted) OS=Arachis hypogaea OX=3818 GN=Ahy_B03g063835 PE=3 SV=1	Ahy_B03g063835	1	ASFGASVVQNATNR	60	S2	0.000705098	11	1501.68	0.908	0.883	2.462	0.797	1.007	0.926	0.642	-0.639355	0.397606	nucleus	K13447	RBOH; respiratory burst oxidase [EC:1.6.3.- 1.11.1.-]	map04016 MAPK signaling pathway - plant; map04626 Plant-pathogen interaction				PF08022; PF08030	FAD-binding domain; Ferric reductase NAD binding domain	PQ	KOG0039	Ferric reductase, NADH/NADPH oxidase and related proteins
A0A445BXK1	475	T	A0A445BXK1_T475		diacylglycerol kinase OS=Arachis hypogaea OX=3818 GN=Ahy_A08g039720 PE=3 SV=1	Ahy_A08g039720	1	FGAADTFKIPDEVDISQLS	7	T6	3.38194e-06	5	2132.98	4.14	0.814	0.742	0.706	0.787	2.173	0.644	-0.634867	0.732943	chloroplast	K00901	dgkA, DGK; diacylglycerol kinase (ATP) [EC:2.7.1.107]	map00561 Glycerolipid metabolism; map00564 Glycerophospholipid metabolism; map01100 Metabolic pathways; map01110 Biosynthesis of secondary metabolites; map04070 Phosphatidylinositol signaling system	GO:0001775 cell activation; GO:0006629 lipid metabolic process; GO:0006793 phosphorus metabolic process; GO:0006796 phosphate-containing compound metabolic process; GO:0006950 response to stress; GO:0007596 blood coagulation; GO:0007599 hemostasis; GO:0008152 metabolic process; GO:0009611 response to wounding; GO:0009987 cellular process; GO:0016310 phosphorylation; GO:0030168 platelet activation…	GO:0005622 intracellular; GO:0005623 cell; GO:0005634 nucleus; GO:0005654 nucleoplasm; GO:0005737 cytoplasm; GO:0005886 plasma membrane; GO:0009507 chloroplast; GO:0009536 plastid; GO:0016020 membrane; GO:0030425 dendrite; GO:0031974 membrane-enclosed lumen; GO:0031981 nuclear lumen; GO:0032991 protein-containing complex; GO:0036477 somatodendritic compartment; GO:0042995 cell projection; GO:0043…	GO:0003824 catalytic activity; GO:0004143 diacylglycerol kinase activity; GO:0016301 kinase activity; GO:0016740 transferase activity; GO:0016772 transferase activity, transferring phosphorus-containing groups; GO:0016773 phosphotransferase activity, alcohol group as acceptor;			IT	KOG1169	Diacylglycerol kinase
A0A445E8E7	411	S	A0A445E8E7_S411		Shikimate dehydrogenase OS=Arachis hypogaea OX=3818 GN=Ahy_A02g006015 PE=3 SV=1	Ahy_A02g006015	1	ALAHAVSGEALPYEDLDR	2	S7	0.00158236	2	2006.92	0.999	0.964	1.024			0.642	0.645	-0.632629		cytoplasm	K13832	aroDE, DHQ-SDH; 3-dehydroquinate dehydratase / shikimate dehydrogenase [EC:4.2.1.10 1.1.1.25]	map00400 Phenylalanine, tyrosine and tryptophan biosynthesis; map01100 Metabolic pathways; map01110 Biosynthesis of secondary metabolites; map01230 Biosynthesis of amino acids	GO:0000003 reproduction; GO:0003006 developmental process involved in reproduction; GO:0006082 organic acid metabolic process; GO:0007275 multicellular organism development; GO:0008152 metabolic process; GO:0009058 biosynthetic process; GO:0009423 chorismate biosynthetic process; GO:0009790 embryo development; GO:0009791 post-embryonic development; GO:0009793 embryo development ending in seed dor…	GO:0005622 intracellular; GO:0005623 cell; GO:0005737 cytoplasm; GO:0009507 chloroplast; GO:0009532 plastid stroma; GO:0009536 plastid; GO:0009570 chloroplast stroma; GO:0043226 organelle; GO:0043227 membrane-bounded organelle; GO:0043229 intracellular organelle; GO:0043231 intracellular membrane-bounded organelle;	GO:0003824 catalytic activity; GO:0004764 shikimate 3-dehydrogenase (NADP+) activity; GO:0016491 oxidoreductase activity; GO:0016614 oxidoreductase activity, acting on CH-OH group of donors; GO:0016616 oxidoreductase activity, acting on the CH-OH group of donors, NAD or NADP as acceptor;	PF01487; PF08501	Type I 3-dehydroquinase; Shikimate dehydrogenase substrate binding domain	E	KOG0692	Pentafunctional AROM protein
A0A444ZVU5	156	S	A0A444ZVU5_S156		NADH dehydrogenase [ubiquinone] iron-sulfur protein 1, mitochondrial isoform A(predicted) OS=Arachis hypogaea OX=3818 GN=Ahy_B03g062966 PE=3 SV=1	Ahy_B03g062966	1	GSGEEIGTYVEK	1	S2	0.0215962	1	1348.57		0.917	1.358		0.735		0.646	-0.630394		cytoplasm	K03934	NDUFS1; NADH dehydrogenase (ubiquinone) Fe-S protein 1 [EC:7.1.1.2 1.6.99.3]	map00190 Oxidative phosphorylation; map01100 Metabolic pathways	GO:0006091 generation of precursor metabolites and energy; GO:0006950 response to stress; GO:0006979 response to oxidative stress; GO:0008152 metabolic process; GO:0009853 photorespiration; GO:0009987 cellular process; GO:0015980 energy derivation by oxidation of organic compounds; GO:0043094 cellular metabolic compound salvage; GO:0044237 cellular metabolic process; GO:0045333 cellular respirati…	GO:0005622 intracellular; GO:0005623 cell; GO:0005737 cytoplasm; GO:0005739 mitochondrion; GO:0005740 mitochondrial envelope; GO:0005743 mitochondrial inner membrane; GO:0005746 mitochondrial respirasome; GO:0005747 mitochondrial respiratory chain complex I; GO:0009507 chloroplast; GO:0009536 plastid; GO:0016020 membrane; GO:0019866 organelle inner membrane; GO:0030964 NADH dehydrogenase complex;…	GO:0003824 catalytic activity; GO:0003954 NADH dehydrogenase activity; GO:0005488 binding; GO:0008137 NADH dehydrogenase (ubiquinone) activity; GO:0016491 oxidoreductase activity; GO:0016651 oxidoreductase activity, acting on NAD(P)H; GO:0016655 oxidoreductase activity, acting on NAD(P)H, quinone or similar compound as acceptor; GO:0048037 cofactor binding; GO:0050136 NADH dehydrogenase (quinone)…	PF13510; PF10588	2Fe-2S iron-sulfur cluster binding domain; NADH-ubiquinone oxidoreductase-G iron-sulfur binding region	C	KOG2282	NADH-ubiquinone oxidoreductase, NDUFS1/75 kDa subunit
A0A445CM26	78	S	A0A445CM26_S78		Aa_trans domain-containing protein OS=Arachis hypogaea OX=3818 GN=Ahy_A06g026896 PE=3 SV=1	Ahy_A06g026896	1	GPSVIYSSFVNK	6	S8	1.82928e-05	6	1377.65	1.078	1.05	1.737	0.786	0.785	0.924	0.646	-0.630394	0.0747662	nucleus	K15015	SLC32A, VGAT; solute carrier family 32 (vesicular inhibitory amino acid transporter)		GO:0003333 amino acid transmembrane transport; GO:0006810 transport; GO:0006811 ion transport; GO:0006820 anion transport; GO:0006865 amino acid transport; GO:0015711 organic anion transport; GO:0015849 organic acid transport; GO:0034220 ion transmembrane transport; GO:0046942 carboxylic acid transport; GO:0051179 localization; GO:0051234 establishment of localization; GO:0055085 transmembrane tr…	GO:0005622 intracellular; GO:0005623 cell; GO:0005737 cytoplasm; GO:0005773 vacuole; GO:0005774 vacuolar membrane; GO:0016020 membrane; GO:0031090 organelle membrane; GO:0043226 organelle; GO:0043227 membrane-bounded organelle; GO:0043229 intracellular organelle; GO:0043231 intracellular membrane-bounded organelle; GO:0098588 bounding membrane of organelle; GO:0098805 whole membrane;	GO:0005215 transporter activity; GO:0005342 organic acid transmembrane transporter activity; GO:0008509 anion transmembrane transporter activity; GO:0008514 organic anion transmembrane transporter activity; GO:0015075 ion transmembrane transporter activity; GO:0015171 amino acid transmembrane transporter activity; GO:0015318 inorganic molecular entity transmembrane transporter activity; GO:002285…			E	KOG1303	Amino acid transporters
A0A444X619	694	Y	A0A444X619_Y694		Eukaryotic translation initiation factor 3 subunit B OS=Arachis hypogaea OX=3818 GN=Ahy_B10g104643 PE=3 SV=1	Ahy_B10g104643	1	LRDGEASDEEEEYEAK	1	Y13	0.0652361	1	2029.73	1.34	0.849	1.338	0.941	0.753	0.597	0.65	-0.621488	0.100704	cytoplasm	K03253	EIF3B; translation initiation factor 3 subunit B	map03013 RNA transport		GO:0005622 intracellular; GO:0005623 cell; GO:0005737 cytoplasm; GO:0005852 eukaryotic translation initiation factor 3 complex; GO:0032991 protein-containing complex;		PF00076	RNA recognition motif. (a.k.a. RRM, RBD, or RNP domain)	J	KOG2314	Translation initiation factor 3, subunit b (eIF-3b)
A0A444Y0H8	915	T	A0A444Y0H8_T915		Protein kinase domain-containing protein OS=Arachis hypogaea OX=3818 GN=Ahy_B08g090713 PE=4 SV=1	Ahy_B08g090713	1	AQESVFEDGKFETR	6	T13	2.1036e-06	12	1722.74	1.552	1.475	0.855	0.805	0.817	0.904	0.651	-0.619271	0.110386	nucleus				GO:0001666 response to hypoxia; GO:0006082 organic acid metabolic process; GO:0006464 cellular protein modification process; GO:0006468 protein phosphorylation; GO:0006629 lipid metabolic process; GO:0006720 isoprenoid metabolic process; GO:0006721 terpenoid metabolic process; GO:0006793 phosphorus metabolic process; GO:0006796 phosphate-containing compound metabolic process; GO:0006807 nitrogen …	GO:0005622 intracellular; GO:0005623 cell; GO:0005737 cytoplasm; GO:0005783 endoplasmic reticulum; GO:0005789 endoplasmic reticulum membrane; GO:0012505 endomembrane system; GO:0016020 membrane; GO:0031984 organelle subcompartment; GO:0042175 nuclear outer membrane-endoplasmic reticulum membrane network; GO:0043226 organelle; GO:0043227 membrane-bounded organelle; GO:0043229 intracellular organel…	GO:0003824 catalytic activity; GO:0004672 protein kinase activity; GO:0004674 protein serine/threonine kinase activity; GO:0004712 protein serine/threonine/tyrosine kinase activity; GO:0016301 kinase activity; GO:0016740 transferase activity; GO:0016772 transferase activity, transferring phosphorus-containing groups; GO:0016773 phosphotransferase activity, alcohol group as acceptor; GO:0140096 ca…	PF00564; PF07714	PB1 domain; Protein tyrosine kinase	T	KOG0192	Tyrosine kinase specific for activated (GTP-bound) p21cdc42Hs
A0A444ZNF3	165	S	A0A444ZNF3_S165		Abhydrolase_3 domain-containing protein OS=Arachis hypogaea OX=3818 GN=Ahy_B04g072611 PE=4 SV=1	Ahy_B04g072611	1	VFVAGNSAGGNLTHWAVSQVGK	13	S7	1.54288e-10	5	2279.1	1.224	1.711	0.941	0.803	0.885	0.839	0.652	-0.617056	0.0853985	cytoplasm				GO:0008152 metabolic process; GO:0009056 catabolic process;	GO:0005622 intracellular; GO:0005623 cell; GO:0005737 cytoplasm; GO:0005829 cytosol;	GO:0003824 catalytic activity; GO:0016787 hydrolase activity; GO:0016788 hydrolase activity, acting on ester bonds; GO:0052689 carboxylic ester hydrolase activity;	PF07859	alpha/beta hydrolase fold	V	KOG1515	Arylacetamide deacetylase
A0A444ZSD6	438	S	A0A444ZSD6_S438		ENTH domain-containing protein OS=Arachis hypogaea OX=3818 GN=Ahy_B03g061920 PE=4 SV=1	Ahy_B03g061920	0.989	DFDPTGWELALVTTPSTDISSVNDR	1	S16	1.5356e-05	1	2816.27	1.706	0.7	1.327	0.545	1.21	0.693	0.656	-0.608232	0.307996	chloroplast	K20043	SNAP91, AP180, CALM; clathrin coat assembly protein AP180			GO:0005623 cell; GO:0005886 plasma membrane; GO:0016020 membrane; GO:0071944 cell periphery;		PF07651	ANTH domain	TU	KOG0251	Clathrin assembly protein AP180 and related proteins, contain ENTH domain
A0A445DRQ7	124	T	A0A445DRQ7_T124		Peptide-methionine (R)-S-oxide reductase OS=Arachis hypogaea OX=3818 GN=Ahy_A03g011777 PE=3 SV=1	Ahy_A03g011777	1	FFGEGVYNCAGCGTPLYK	6	T14	0.00217119	6	2119.87	1.524	1.13	0.978	0.917	0.712	0.764	0.659	-0.60165	0.0546918	chloroplast	K07305	msrB; peptide-methionine (R)-S-oxide reductase [EC:1.8.4.12]		GO:0006950 response to stress; GO:0006979 response to oxidative stress; GO:0008152 metabolic process; GO:0050896 response to stimulus; GO:0055114 oxidation-reduction process;	GO:0005622 intracellular; GO:0005623 cell; GO:0005737 cytoplasm; GO:0009507 chloroplast; GO:0009532 plastid stroma; GO:0009536 plastid; GO:0009570 chloroplast stroma; GO:0043226 organelle; GO:0043227 membrane-bounded organelle; GO:0043229 intracellular organelle; GO:0043231 intracellular membrane-bounded organelle;	GO:0003824 catalytic activity; GO:0016491 oxidoreductase activity; GO:0016667 oxidoreductase activity, acting on a sulfur group of donors; GO:0016671 oxidoreductase activity, acting on a sulfur group of donors, disulfide as acceptor; GO:0033743 peptide-methionine (R)-S-oxide reductase activity;			O	KOG0856	Predicted pilin-like transcription factor
A0A445ATC1	106	S	A0A445ATC1_S106		programmed cell death protein 4(predicted) OS=Arachis hypogaea OX=3818 GN=Ahy_B01g054119 PE=3 SV=1	Ahy_B01g054119	1	NDPNYDSGEEPYQLVGSTVMDPLDDFK	26	S7	7.16908e-10	6	3125.3	0.982	1.466			0.915	0.713	0.665	-0.588574	0.235565	chloroplast									T	KOG0403	Neoplastic transformation suppressor Pdcd4/MA-3, contains MA3 domain
A0A445AGJ8	160	S	A0A445AGJ8_S160		Ribos_L4_asso_C domain-containing protein OS=Arachis hypogaea OX=3818 GN=Ahy_B02g059350 PE=3 SV=1	Ahy_B02g059350	1	IDTVPELPLVVSDAAEAVEK	5	S12	2.65237e-07	5	2175.08	1.673	0.408	1.433	0.45	1.11		0.666	-0.586406	0.646009	chloroplast	K02930	RP-L4e, RPL4; large subunit ribosomal protein L4e	map03010 Ribosome	GO:0002181 cytoplasmic translation; GO:0006412 translation; GO:0006518 peptide metabolic process; GO:0006807 nitrogen compound metabolic process; GO:0008152 metabolic process; GO:0009058 biosynthetic process; GO:0009059 macromolecule biosynthetic process; GO:0009719 response to endogenous stimulus; GO:0009725 response to hormone; GO:0009735 response to cytokinin; GO:0009987 cellular process; GO:0…	GO:0005618 cell wall; GO:0005622 intracellular; GO:0005623 cell; GO:0005634 nucleus; GO:0005730 nucleolus; GO:0005737 cytoplasm; GO:0005773 vacuole; GO:0005774 vacuolar membrane; GO:0005829 cytosol; GO:0005840 ribosome; GO:0005844 polysome; GO:0005886 plasma membrane; GO:0005911 cell-cell junction; GO:0009506 plasmodesma; GO:0009507 chloroplast; GO:0009536 plastid; GO:0015934 large ribosomal subu…	GO:0003676 nucleic acid binding; GO:0003723 RNA binding; GO:0003729 mRNA binding; GO:0003735 structural constituent of ribosome; GO:0005198 structural molecule activity; GO:0005488 binding; GO:0097159 organic cyclic compound binding; GO:1901363 heterocyclic compound binding;	PF14374	60S ribosomal protein L4 C-terminal domain	J	KOG1475	Ribosomal protein RPL1/RPL2/RL4L4
A0A444Z7M9	241	T	A0A444Z7M9_T241		40S ribosomal protein S3a OS=Arachis hypogaea OX=3818 GN=Ahy_A05g024953 PE=3 SV=1	Ahy_A05g024953	1	LMEVHGDYSEDVGTKVDRPADEPMAEATPEIVGA	5	T14	5.28214e-07	5	3708.64			1.355	1.014	0.8	0.894	0.666	-0.586406		cytoplasm	K02984	RP-S3Ae, RPS3A; small subunit ribosomal protein S3Ae	map03010 Ribosome	GO:0002181 cytoplasmic translation; GO:0006412 translation; GO:0006518 peptide metabolic process; GO:0006807 nitrogen compound metabolic process; GO:0008152 metabolic process; GO:0009058 biosynthetic process; GO:0009059 macromolecule biosynthetic process; GO:0009987 cellular process; GO:0010467 gene expression; GO:0019538 protein metabolic process; GO:0034641 cellular nitrogen compound metabolic …	GO:0005618 cell wall; GO:0005622 intracellular; GO:0005623 cell; GO:0005634 nucleus; GO:0005730 nucleolus; GO:0005737 cytoplasm; GO:0005829 cytosol; GO:0005840 ribosome; GO:0005844 polysome; GO:0005886 plasma membrane; GO:0005911 cell-cell junction; GO:0009506 plasmodesma; GO:0009507 chloroplast; GO:0009536 plastid; GO:0015935 small ribosomal subunit; GO:0016020 membrane; GO:0022626 cytosolic rib…	GO:0003676 nucleic acid binding; GO:0003723 RNA binding; GO:0003729 mRNA binding; GO:0003735 structural constituent of ribosome; GO:0005198 structural molecule activity; GO:0005488 binding; GO:0097159 organic cyclic compound binding; GO:1901363 heterocyclic compound binding;			J	KOG1628	40S ribosomal protein S3A
A0A445CVU3	944	T	A0A445CVU3_T944		Plasma membrane ATPase OS=Arachis hypogaea OX=3818 GN=Ahy_A06g030314 PE=3 SV=1	Ahy_A06g030314	1	GLDIDTIQQHYTV	10	T6	0.0445635	6	1662.68	1.386	1.069	1.177	1.029	0.57	0.828	0.668	-0.58208	0.0865215	plasma membrane	K01535	PMA1, PMA2; H+-transporting ATPase [EC:7.1.2.1]	map00190 Oxidative phosphorylation; map01100 Metabolic pathways		GO:0005623 cell; GO:0005886 plasma membrane; GO:0016020 membrane; GO:0071944 cell periphery;		PF00690; PF00702	Cation transporter/ATPase, N-terminus; haloacid dehalogenase-like hydrolase	P	KOG0205	Plasma membrane H+-transporting ATPase
A0A444ZD55	791	S	A0A444ZD55_S791		Enhancer of mRNA-decapping protein 4 isoform A(predicted) OS=Arachis hypogaea OX=3818 GN=Ahy_B04g069650 PE=3 SV=1	Ahy_B04g069650	1	ENDLSSNNGFDHINASAPPLPLSPR	25	S23	8.5896e-12	8	2742.25	1.425	0.86	1.43	0.784	1.005	0.694	0.668	-0.58208	0.12561	nucleus	K12616	EDC4; enhancer of mRNA-decapping protein 4	map03018 RNA degradation						S	KOG1916	Nuclear protein, contains WD40 repeats
A0A445CNR1	195	S	A0A445CNR1_S195		WD_REPEATS_REGION domain-containing protein OS=Arachis hypogaea OX=3818 GN=Ahy_A06g027464 PE=3 SV=1	Ahy_A06g027464	1	TISSSNNISMHTTHTQGYVPIAAK	26	S4	2.02132e-11	21	2638.23	0.917	2.951	0.959	1.301	1.454	0.477	0.67	-0.577767	0.536444	chloroplast	K15361	WDR48, UAF1; WD repeat-containing protein 48		GO:0006464 cellular protein modification process; GO:0006508 proteolysis; GO:0006807 nitrogen compound metabolic process; GO:0008152 metabolic process; GO:0009987 cellular process; GO:0016579 protein deubiquitination; GO:0019538 protein metabolic process; GO:0036211 protein modification process; GO:0043170 macromolecule metabolic process; GO:0043412 macromolecule modification; GO:0044237 cellular…	GO:0005622 intracellular; GO:0005623 cell; GO:0005634 nucleus; GO:0043226 organelle; GO:0043227 membrane-bounded organelle; GO:0043229 intracellular organelle; GO:0043231 intracellular membrane-bounded organelle;				S	KOG0308	Conserved WD40 repeat-containing protein
A0A444Y8J4	60	S	A0A444Y8J4_S60		Rab-GAP TBC domain-containing protein OS=Arachis hypogaea OX=3818 GN=Ahy_B08g094331 PE=4 SV=1	Ahy_B08g094331	1	VDLPDTPNSYSPPSYER	32	S11	9.37138e-07	23	2016.86	1.619	0.973	1.153	0.983	0.843	0.688	0.671	-0.575615	0.100947	nucleus	K20360	TBC1D22, GYP1; TBC1 domain family member 2		GO:0006810 transport; GO:0006886 intracellular protein transport; GO:0008104 protein localization; GO:0015031 protein transport; GO:0015833 peptide transport; GO:0016192 vesicle-mediated transport; GO:0031338 regulation of vesicle fusion; GO:0032879 regulation of localization; GO:0033036 macromolecule localization; GO:0033043 regulation of organelle organization; GO:0034613 cellular protein local…	GO:0005622 intracellular; GO:0005623 cell; GO:0005737 cytoplasm; GO:0005794 Golgi apparatus; GO:0012505 endomembrane system; GO:0043226 organelle; GO:0043227 membrane-bounded organelle; GO:0043229 intracellular organelle; GO:0043231 intracellular membrane-bounded organelle;	GO:0005096 GTPase activator activity; GO:0005488 binding; GO:0005515 protein binding; GO:0008047 enzyme activator activity; GO:0017016 Ras GTPase binding; GO:0017137 Rab GTPase binding; GO:0019899 enzyme binding; GO:0030234 enzyme regulator activity; GO:0030695 GTPase regulator activity; GO:0031267 small GTPase binding; GO:0051020 GTPase binding; GO:0060589 nucleoside-triphosphatase regulator act…			U	KOG1092	Ypt/Rab-specific GTPase-activating protein GYP1
A0A445CNR1	194	S	A0A445CNR1_S194		WD_REPEATS_REGION domain-containing protein OS=Arachis hypogaea OX=3818 GN=Ahy_A06g027464 PE=3 SV=1	Ahy_A06g027464	0.995	TISSSNNISMHTTHTQGYVPIAAK	11	S3	9.96674e-10	17	2639.22	1.029	2.705	0.916	1.235	1.307	0.584	0.672	-0.573467	0.483867	chloroplast	K15361	WDR48, UAF1; WD repeat-containing protein 48		GO:0006464 cellular protein modification process; GO:0006508 proteolysis; GO:0006807 nitrogen compound metabolic process; GO:0008152 metabolic process; GO:0009987 cellular process; GO:0016579 protein deubiquitination; GO:0019538 protein metabolic process; GO:0036211 protein modification process; GO:0043170 macromolecule metabolic process; GO:0043412 macromolecule modification; GO:0044237 cellular…	GO:0005622 intracellular; GO:0005623 cell; GO:0005634 nucleus; GO:0043226 organelle; GO:0043227 membrane-bounded organelle; GO:0043229 intracellular organelle; GO:0043231 intracellular membrane-bounded organelle;				S	KOG0308	Conserved WD40 repeat-containing protein
A0A445CXN1	329	S	A0A445CXN1_S329		A-kinase anchor protein 17B(predicted) OS=Arachis hypogaea OX=3818 GN=Ahy_A06g030848 PE=4 SV=1	Ahy_A06g030848	1	HSPENVRPR	18	S2	0.000293664	12	1171.54	1.297	1.029	1.347	0.794	0.613	1.063	0.672	-0.573467	0.0822488	nucleus	K13169	SFRS17; splicing factor, arginine/serine-rich 17							S	KOG2891	Surface glycoprotein
A0A444WV59	266	S	A0A444WV59_S266		MFS domain-containing protein OS=Arachis hypogaea OX=3818 GN=Ahy_Scaffold1g107235 PE=4 SV=1	Ahy_Scaffold1g107235	1	LYGPNEGVSLVAHPVNGQGSLISR	7	S9	3.411e-06	1	2546.23	1.276				0.857		0.672	-0.573467		plasma membrane				GO:0006810 transport; GO:0006811 ion transport; GO:0006812 cation transport; GO:0008643 carbohydrate transport; GO:0008645 hexose transmembrane transport; GO:0015672 monovalent inorganic cation transport; GO:0015749 monosaccharide transmembrane transport; GO:0034219 carbohydrate transmembrane transport; GO:0034220 ion transmembrane transport; GO:0046323 glucose import; GO:0051179 localization; GO…		GO:0005215 transporter activity; GO:0005351 carbohydrate:proton symporter activity; GO:0005355 glucose transmembrane transporter activity; GO:0005402 carbohydrate:cation symporter activity; GO:0008324 cation transmembrane transporter activity; GO:0015075 ion transmembrane transporter activity; GO:0015077 monovalent inorganic cation transmembrane transporter activity; GO:0015078 proton transmembra…			U	KOG0254	Predicted transporter (major facilitator superfamily)
A0A444X9Q9	44	S	A0A444X9Q9_S44		Chloride channel protein(predicted) OS=Arachis hypogaea OX=3818 GN=Ahy_B10g106069 PE=3 SV=1	Ahy_B10g106069	0.995	NRTLSSNPLALVGAK	17	S5	0.000163163	21	1700.81	1.106	1.414	1.125	0.769	0.805	0.879	0.673	-0.571322	0.011461	plasma membrane	K05016	CLCN7; chloride channel 7		GO:0001101 response to acid chemical; GO:0006810 transport; GO:0006811 ion transport; GO:0006812 cation transport; GO:0006820 anion transport; GO:0006821 chloride transport; GO:0010035 response to inorganic substance; GO:0010167 response to nitrate; GO:0015672 monovalent inorganic cation transport; GO:0015698 inorganic anion transport; GO:0015706 nitrate transport; GO:0034220 ion transmembrane tr…	GO:0000325 plant-type vacuole; GO:0005622 intracellular; GO:0005623 cell; GO:0005737 cytoplasm; GO:0005773 vacuole; GO:0005774 vacuolar membrane; GO:0009705 plant-type vacuole membrane; GO:0016020 membrane; GO:0031090 organelle membrane; GO:0043226 organelle; GO:0043227 membrane-bounded organelle; GO:0043229 intracellular organelle; GO:0043231 intracellular membrane-bounded organelle; GO:0098588 …	GO:0005215 transporter activity; GO:0005216 ion channel activity; GO:0005244 voltage-gated ion channel activity; GO:0005247 voltage-gated chloride channel activity; GO:0005253 anion channel activity; GO:0005254 chloride channel activity; GO:0008308 voltage-gated anion channel activity; GO:0008324 cation transmembrane transporter activity; GO:0008509 anion transmembrane transporter activity; GO:00…	PF00571	CBS domain	P	KOG0474	Cl- channel CLC-7 and related proteins (CLC superfamily)
A0A445C3D7	385	S	A0A445C3D7_S385		FCP1 homology domain-containing protein OS=Arachis hypogaea OX=3818 GN=Ahy_A07g031238 PE=3 SV=1	Ahy_A07g031238	0.995	LTYTLDEIEGPFEVSSDGTVK	1	S16	1.53278e-06	1	2380.08	0.955	1.187	1.436	0.645	0.876	0.889	0.674	-0.56918	0.067656	chloroplast	K17496	TIM50; mitochondrial import inner membrane translocase subunit TIM50			GO:0005622 intracellular; GO:0005623 cell; GO:0005737 cytoplasm; GO:0009507 chloroplast; GO:0009534 chloroplast thylakoid; GO:0009535 chloroplast thylakoid membrane; GO:0009536 plastid; GO:0009579 thylakoid; GO:0016020 membrane; GO:0031976 plastid thylakoid; GO:0031984 organelle subcompartment; GO:0034357 photosynthetic membrane; GO:0042651 thylakoid membrane; GO:0043226 organelle; GO:0043227 mem…
A0A445CLM5	838	S	A0A445CLM5_S838		HP domain-containing protein OS=Arachis hypogaea OX=3818 GN=Ahy_A06g026783 PE=4 SV=1	Ahy_A06g026783	1	KKQSPDSSPVATR	4	S8	1.4465e-05	6	1560.68			1.133		0.766		0.676	-0.564905		nucleus				GO:0001558 regulation of cell growth; GO:0006996 organelle organization; GO:0007010 cytoskeleton organization; GO:0007015 actin filament organization; GO:0008064 regulation of actin polymerization or depolymerization; GO:0009605 response to external stimulus; GO:0009606 tropism; GO:0009628 response to abiotic stimulus; GO:0009629 response to gravity; GO:0009630 gravitropism; GO:0009987 cellular p…	GO:0005622 intracellular; GO:0005623 cell; GO:0005737 cytoplasm; GO:0005856 cytoskeleton; GO:0005884 actin filament; GO:0015629 actin cytoskeleton; GO:0032432 actin filament bundle; GO:0043226 organelle; GO:0043228 non-membrane-bounded organelle; GO:0043229 intracellular organelle; GO:0043232 intracellular non-membrane-bounded organelle; GO:0099080 supramolecular complex; GO:0099081 supramolecula…	GO:0003779 actin binding; GO:0005488 binding; GO:0005515 protein binding; GO:0008092 cytoskeletal protein binding; GO:0044877 protein-containing complex binding; GO:0051015 actin filament binding;	PF00626; PF02209	Gelsolin repeat; Villin headpiece domain	Z	KOG0443	Actin regulatory proteins (gelsolin/villin family)
A0A444XBL2	45	S	A0A444XBL2_S45		PSI-G OS=Arachis hypogaea OX=3818 GN=Ahy_B09g094509 PE=3 SV=1	Ahy_B09g094509	1	SLSSSSGVR	4	S3	0.0303543	4	959.419	1.243	1.06	1.385	0.814	1.004	0.683	0.678	-0.560643	0.0437545	chloroplast	K08905	psaG; photosystem I subunit V	map00195 Photosynthesis	GO:0006091 generation of precursor metabolites and energy; GO:0006139 nucleobase-containing compound metabolic process; GO:0006725 cellular aromatic compound metabolic process; GO:0006732 coenzyme metabolic process; GO:0006733 oxidoreduction coenzyme metabolic process; GO:0006739 NADP metabolic process; GO:0006740 NADPH regeneration; GO:0006753 nucleoside phosphate metabolic process; GO:0006793 p…	GO:0005622 intracellular; GO:0005623 cell; GO:0005737 cytoplasm; GO:0009507 chloroplast; GO:0009521 photosystem; GO:0009522 photosystem I; GO:0009526 plastid envelope; GO:0009534 chloroplast thylakoid; GO:0009535 chloroplast thylakoid membrane; GO:0009536 plastid; GO:0009579 thylakoid; GO:0009941 chloroplast envelope; GO:0016020 membrane; GO:0030093 chloroplast photosystem I; GO:0031967 organelle…
A0A445DHT1	905	S	A0A445DHT1_S905		Plasma membrane ATPase OS=Arachis hypogaea OX=3818 GN=Ahy_A04g020463 PE=3 SV=1	Ahy_A04g020463	1	NSYRELSEIAEQAK	6	S2	1.6355e-07	6	1717.78	1.375	1.146	1.157	0.992	0.842	0.661	0.678	-0.560643	0.039241	plasma membrane	K01535	PMA1, PMA2; H+-transporting ATPase [EC:7.1.2.1]	map00190 Oxidative phosphorylation; map01100 Metabolic pathways	GO:0001101 response to acid chemical; GO:0006810 transport; GO:0006811 ion transport; GO:0006812 cation transport; GO:0006950 response to stress; GO:0009414 response to water deprivation; GO:0009415 response to water; GO:0009628 response to abiotic stimulus; GO:0009719 response to endogenous stimulus; GO:0009725 response to hormone; GO:0009737 response to abscisic acid; GO:0009987 cellular proces…	GO:0005622 intracellular; GO:0005623 cell; GO:0005634 nucleus; GO:0005737 cytoplasm; GO:0005773 vacuole; GO:0005794 Golgi apparatus; GO:0005886 plasma membrane; GO:0005911 cell-cell junction; GO:0009506 plasmodesma; GO:0012505 endomembrane system; GO:0016020 membrane; GO:0016021 integral component of membrane; GO:0030054 cell junction; GO:0031224 intrinsic component of membrane; GO:0043226 organe…	GO:0000287 magnesium ion binding; GO:0003824 catalytic activity; GO:0005215 transporter activity; GO:0005488 binding; GO:0008324 cation transmembrane transporter activity; GO:0008553 proton-exporting ATPase activity, phosphorylative mechanism; GO:0015075 ion transmembrane transporter activity; GO:0015077 monovalent inorganic cation transmembrane transporter activity; GO:0015078 proton transmembra…	PF00690; PF00702	Cation transporter/ATPase, N-terminus; haloacid dehalogenase-like hydrolase	P	KOG0205	Plasma membrane H+-transporting ATPase
A0A445EHG4	77	S	A0A445EHG4_S77		tRNA-5-taurinomethyluridine 2-sulfurtransferase OS=Arachis hypogaea OX=3818 GN=Ahy_A02g009581 PE=3 SV=1	Ahy_A02g009581	1	FVGSQQGASSPLFPEVEK	3	S10	3.32457e-06	4	1986.92	1.296	1.301	1.139	0.61	0.862	1.062	0.678	-0.560643	0.0698115	nucleus	K19984	EXOC5, SEC10; exocyst complex component 5		GO:0006810 transport; GO:0006887 exocytosis; GO:0006892 post-Golgi vesicle-mediated transport; GO:0006893 Golgi to plasma membrane transport; GO:0009987 cellular process; GO:0016192 vesicle-mediated transport; GO:0032940 secretion by cell; GO:0046903 secretion; GO:0048193 Golgi vesicle transport; GO:0051179 localization; GO:0051234 establishment of localization; GO:0098876 vesicle-mediated transp…	GO:0000145 exocyst; GO:0005622 intracellular; GO:0005623 cell; GO:0005737 cytoplasm; GO:0005938 cell cortex; GO:0032991 protein-containing complex; GO:0071944 cell periphery; GO:0099023 vesicle tethering complex; GO:0099568 cytoplasmic region;				U	KOG3745	Exocyst subunit - Sec10p
A0A445CLM5	834	S	A0A445CLM5_S834		HP domain-containing protein OS=Arachis hypogaea OX=3818 GN=Ahy_A06g026783 PE=4 SV=1	Ahy_A06g026783	1	KKQSPDSSPVATR	20	S4	2.42444e-07	14	1480.72			1.247		0.846		0.678	-0.560643		nucleus				GO:0001558 regulation of cell growth; GO:0006996 organelle organization; GO:0007010 cytoskeleton organization; GO:0007015 actin filament organization; GO:0008064 regulation of actin polymerization or depolymerization; GO:0009605 response to external stimulus; GO:0009606 tropism; GO:0009628 response to abiotic stimulus; GO:0009629 response to gravity; GO:0009630 gravitropism; GO:0009987 cellular p…	GO:0005622 intracellular; GO:0005623 cell; GO:0005737 cytoplasm; GO:0005856 cytoskeleton; GO:0005884 actin filament; GO:0015629 actin cytoskeleton; GO:0032432 actin filament bundle; GO:0043226 organelle; GO:0043228 non-membrane-bounded organelle; GO:0043229 intracellular organelle; GO:0043232 intracellular non-membrane-bounded organelle; GO:0099080 supramolecular complex; GO:0099081 supramolecula…	GO:0003779 actin binding; GO:0005488 binding; GO:0005515 protein binding; GO:0008092 cytoskeletal protein binding; GO:0044877 protein-containing complex binding; GO:0051015 actin filament binding;	PF00626; PF02209	Gelsolin repeat; Villin headpiece domain	Z	KOG0443	Actin regulatory proteins (gelsolin/villin family)
A0A445AM18	30	S	A0A445AM18_S30		Abhydrolase_3 domain-containing protein OS=Arachis hypogaea OX=3818 GN=Ahy_B01g051447 PE=4 SV=1	Ahy_B01g051447	1	GAIALDHSPPFSISSIPSR	6	S15	3.64241e-08	6	2031.99	1.212	1.636	0.982	0.958	0.739	0.905	0.679	-0.558517	0.0917428	chloroplast	K15889	PCME; prenylcysteine alpha-carboxyl methylesterase [EC:3.1.1.-]	map00900 Terpenoid backbone biosynthesis; map01100 Metabolic pathways	GO:0001101 response to acid chemical; GO:0008152 metabolic process; GO:0009056 catabolic process; GO:0009719 response to endogenous stimulus; GO:0009725 response to hormone; GO:0009737 response to abscisic acid; GO:0010033 response to organic substance; GO:0033993 response to lipid; GO:0042221 response to chemical; GO:0050896 response to stimulus; GO:0097305 response to alcohol; GO:1901700 respon…	GO:0000139 Golgi membrane; GO:0005622 intracellular; GO:0005623 cell; GO:0005737 cytoplasm; GO:0005783 endoplasmic reticulum; GO:0005789 endoplasmic reticulum membrane; GO:0005794 Golgi apparatus; GO:0012505 endomembrane system; GO:0016020 membrane; GO:0031090 organelle membrane; GO:0031984 organelle subcompartment; GO:0042175 nuclear outer membrane-endoplasmic reticulum membrane network; GO:0043…	GO:0003824 catalytic activity; GO:0010296 prenylcysteine methylesterase activity; GO:0016787 hydrolase activity; GO:0016788 hydrolase activity, acting on ester bonds; GO:0051723 protein methylesterase activity; GO:0052689 carboxylic ester hydrolase activity; GO:0140096 catalytic activity, acting on a protein;	PF07859	alpha/beta hydrolase fold	I	KOG1516	Carboxylesterase and related proteins
A0A445C8Q9	10	S	A0A445C8Q9_S10		SHSP domain-containing protein(predicted) OS=Arachis hypogaea OX=3818 GN=Ahy_A07g033254 PE=3 SV=1	Ahy_A07g033254	1	LMGLDSPLLSTIHHMMDMSDDNADAK	31	S6	1.08456e-07	22	2970.24	1.139	1.203	0.975	0.621	1.092	0.539	0.679	-0.558517	0.126819	nucleus	K13993	HSP20; HSP20 family protein	map04141 Protein processing in endoplasmic reticulum				PF03106	WRKY DNA -binding domain	O	KOG0710	Molecular chaperone (small heat-shock protein Hsp26/Hsp42)
A0A444ZM48	100	T	A0A444ZM48_T100		AT-hook motif nuclear-localized protein OS=Arachis hypogaea OX=3818 GN=Ahy_B04g071995 PE=4 SV=1	Ahy_B04g071995	1	KYGTDGTVLALTPTSSSHPGTMTTPGQK	27	T12	3.43233e-17	18	2913.37	1.479	0.979	1.17	0.834	0.984	0.654	0.681	-0.554273	0.0851963	nucleus					GO:0005622 intracellular; GO:0005623 cell; GO:0005634 nucleus; GO:0043226 organelle; GO:0043227 membrane-bounded organelle; GO:0043229 intracellular organelle; GO:0043231 intracellular membrane-bounded organelle;		PF03479	Domain of unknown function (DUF296)
A0A444YXP0	174	T	A0A444YXP0_T174		Cytochrome b5 heme-binding domain-containing protein OS=Arachis hypogaea OX=3818 GN=Ahy_B05g074016 PE=4 SV=1	Ahy_B05g074016	1	EVPVTEGEFKGESSESSPQDGDAPKPAIEEGGSSENVAVK	10	T5	3.32939e-08	1	4314.78	1.288	0.959				0.765	0.681	-0.554273		chloroplast	K17278	PGRMC1_2; membrane-associated progesterone receptor component		GO:0001558 regulation of cell growth; GO:0030308 negative regulation of cell growth; GO:0040008 regulation of growth; GO:0045926 negative regulation of growth; GO:0048519 negative regulation of biological process; GO:0048523 negative regulation of cellular process; GO:0050789 regulation of biological process; GO:0050794 regulation of cellular process; GO:0051128 regulation of cellular component o…	GO:0005622 intracellular; GO:0005623 cell; GO:0005634 nucleus; GO:0005737 cytoplasm; GO:0005783 endoplasmic reticulum; GO:0005794 Golgi apparatus; GO:0005886 plasma membrane; GO:0009507 chloroplast; GO:0009534 chloroplast thylakoid; GO:0009535 chloroplast thylakoid membrane; GO:0009536 plastid; GO:0009579 thylakoid; GO:0012505 endomembrane system; GO:0016020 membrane; GO:0031976 plastid thylakoid…	GO:0005488 binding; GO:0005496 steroid binding; GO:0005515 protein binding; GO:0008289 lipid binding; GO:0019904 protein domain specific binding; GO:0020037 heme binding; GO:0046906 tetrapyrrole binding; GO:0048037 cofactor binding; GO:0097159 organic cyclic compound binding; GO:1901363 heterocyclic compound binding;	PF00173	Cytochrome b5-like Heme/Steroid binding domain	J	KOG1110	Putative steroid membrane receptor Hpr6.6/25-Dx
A0A445CNR1	6	S	A0A445CNR1_S6		WD_REPEATS_REGION domain-containing protein OS=Arachis hypogaea OX=3818 GN=Ahy_A06g027464 PE=3 SV=1	Ahy_A06g027464	1	VGSAGNTNSSSRPR	12	S3	0.00514497	7	1469.65			1.208	0.762	1.287	0.423	0.682	-0.552156		chloroplast	K15361	WDR48, UAF1; WD repeat-containing protein 48		GO:0006464 cellular protein modification process; GO:0006508 proteolysis; GO:0006807 nitrogen compound metabolic process; GO:0008152 metabolic process; GO:0009987 cellular process; GO:0016579 protein deubiquitination; GO:0019538 protein metabolic process; GO:0036211 protein modification process; GO:0043170 macromolecule metabolic process; GO:0043412 macromolecule modification; GO:0044237 cellular…	GO:0005622 intracellular; GO:0005623 cell; GO:0005634 nucleus; GO:0043226 organelle; GO:0043227 membrane-bounded organelle; GO:0043229 intracellular organelle; GO:0043231 intracellular membrane-bounded organelle;				S	KOG0308	Conserved WD40 repeat-containing protein
A0A445CIB5	314	S	A0A445CIB5_S314		Histidinol-phosphatase OS=Arachis hypogaea OX=3818 GN=Ahy_A07g037295 PE=3 SV=1	Ahy_A07g037295	1	ILAEDGTPNVNAISGLYQEISQHEGK	1	S21	6.51094e-14	1	2863.35	0.982	1.909	1.004	0.714	1.441	0.506	0.683	-0.550043	0.319613	plasma membrane	K18649	IMPL2; inositol-phosphate phosphatase / L-galactose 1-phosphate phosphatase / histidinol-phosphatase [EC:3.1.3.25 3.1.3.93 3.1.3.15]	map00053 Ascorbate and aldarate metabolism; map00340 Histidine metabolism; map00562 Inositol phosphate metabolism; map01100 Metabolic pathways; map01110 Biosynthesis of secondary metabolites; map01230 Biosynthesis of amino acids; map04070 Phosphatidylinositol signaling system				PF13499	EF-hand domain pair
A0A444Z8R7	1083	S	A0A444Z8R7_S1083		Agenet domain protein(predicted) OS=Arachis hypogaea OX=3818 GN=Ahy_B05g078990 PE=4 SV=1	Ahy_B05g078990	1	GISSPLGR	5	S4	0.0176721	6	866.413	1.263	1.404	1.036	1.062	0.74	0.727	0.683	-0.550043	0.0628406	chloroplast							PF05641	Agenet domain	S	KOG1181	FOG: Low-complexity
A0A444ZM36	404	S	A0A444ZM36_S404		Glycos_transf_1 domain-containing protein(predicted) OS=Arachis hypogaea OX=3818 GN=Ahy_B04g071937 PE=4 SV=1	Ahy_B04g071937	0.988	TTSNYMSATMSLQER	7	S3	8.23602e-05	6	1799.73	1.123	0.892	1.744	0.78	0.896	0.895	0.684	-0.547932	0.16534	peroxisome	K09480	DGD; digalactosyldiacylglycerol synthase [EC:2.4.1.241]	map00561 Glycerolipid metabolism; map01100 Metabolic pathways	GO:0006629 lipid metabolic process; GO:0006643 membrane lipid metabolic process; GO:0006664 glycolipid metabolic process; GO:0008152 metabolic process; GO:0008610 lipid biosynthetic process; GO:0009058 biosynthetic process; GO:0009247 glycolipid biosynthetic process; GO:0009987 cellular process; GO:0019374 galactolipid metabolic process; GO:0019375 galactolipid biosynthetic process; GO:0044237 ce…	GO:0005622 intracellular; GO:0005623 cell; GO:0005737 cytoplasm; GO:0009507 chloroplast; GO:0009526 plastid envelope; GO:0009527 plastid outer membrane; GO:0009536 plastid; GO:0009707 chloroplast outer membrane; GO:0009941 chloroplast envelope; GO:0016020 membrane; GO:0019867 outer membrane; GO:0031090 organelle membrane; GO:0031967 organelle envelope; GO:0031968 organelle outer membrane; GO:0031…	GO:0003824 catalytic activity; GO:0008194 UDP-glycosyltransferase activity; GO:0008378 galactosyltransferase activity; GO:0016740 transferase activity; GO:0016757 transferase activity, transferring glycosyl groups; GO:0016758 transferase activity, transferring hexosyl groups; GO:0035250 UDP-galactosyltransferase activity;
A0A445AT93	122	S	A0A445AT93_S122		28 kDa ribonucleoprotein, chloroplastic(predicted) OS=Arachis hypogaea OX=3818 GN=Ahy_B01g054087 PE=4 SV=1	Ahy_B01g054087	1	WVNQDDETEAVIDGSEGEGEGGFDETSEDAK	36	S15	3.53107e-14	31	3395.32	0.985	1.342	1.229	0.742	0.869	0.824	0.685	-0.545824	0.0224514	chloroplast	K11294	NCL, NSR1; nucleolin			GO:0005622 intracellular; GO:0005623 cell; GO:0005737 cytoplasm; GO:0009507 chloroplast; GO:0009536 plastid; GO:0043226 organelle; GO:0043227 membrane-bounded organelle; GO:0043229 intracellular organelle; GO:0043231 intracellular membrane-bounded organelle;		PF00076	RNA recognition motif. (a.k.a. RRM, RBD, or RNP domain)	A	KOG0118	FOG: RRM domain
A0A445CQL8	49	S	A0A445CQL8_S49		Fe-S_biosyn domain-containing protein OS=Arachis hypogaea OX=3818 GN=Ahy_A06g028205 PE=4 SV=1	Ahy_A06g028205	0.995	STPTSSSSPEPVHMTESCVR	6	S8	1.49393e-06	6	2255.93	0.706	2.917	0.853	1.585	0.823	0.668	0.687	-0.541618	0.673697	chloroplast	K22072	ISCA2; iron-sulfur cluster assembly 2		GO:0006790 sulfur compound metabolic process; GO:0006807 nitrogen compound metabolic process; GO:0008152 metabolic process; GO:0009987 cellular process; GO:0010467 gene expression; GO:0016043 cellular component organization; GO:0016226 iron-sulfur cluster assembly; GO:0019538 protein metabolic process; GO:0022607 cellular component assembly; GO:0031163 metallo-sulfur cluster assembly; GO:0043170 …		GO:0005488 binding; GO:0005506 iron ion binding; GO:0043167 ion binding; GO:0043169 cation binding; GO:0046872 metal ion binding; GO:0046914 transition metal ion binding; GO:0048037 cofactor binding; GO:0051536 iron-sulfur cluster binding; GO:0051537 2 iron, 2 sulfur cluster binding; GO:0051539 4 iron, 4 sulfur cluster binding; GO:0051540 metal cluster binding;			CU	KOG1119	Mitochondrial Fe-S cluster biosynthesis protein ISA2 (contains a HesB-like domain)
A0A444ZB35	145	S	A0A444ZB35_S145		Putative membrane protein isoform B(predicted) OS=Arachis hypogaea OX=3818 GN=Ahy_B04g068933 PE=4 SV=1	Ahy_B04g068933	1	QNSGPIPPVLPTTGLITSGPLNSSGAPR	3	S3	2.56312e-07	3	2889.38	1.048		1.364	0.73	0.717	1.038	0.687	-0.541618	0.12935	mitochondria					GO:0005623 cell; GO:0005886 plasma membrane; GO:0016020 membrane; GO:0071944 cell periphery;
A0A445D6Y5	19	S	A0A445D6Y5_S19		Cellulose synthase-like protein D3 (Fragment)(predicted) OS=Arachis hypogaea OX=3818 GN=Ahy_A05g024873 PE=4 SV=1	Ahy_A05g024873	0.996	LSQSSSTRSDVNESQK	9	S9	9.08029e-06	6	1832.8	1.644	1.209	1.013	1.336	0.601	0.725	0.689	-0.537424	0.213132	plasma membrane	K20924	CSLD; cellulose synthase-like protein [EC:2.4.1.-]		GO:0006950 response to stress; GO:0007275 multicellular organism development; GO:0008152 metabolic process; GO:0009266 response to temperature stimulus; GO:0009409 response to cold; GO:0009628 response to abiotic stimulus; GO:0009653 anatomical structure morphogenesis; GO:0009888 tissue development; GO:0009987 cellular process; GO:0010015 root morphogenesis; GO:0010053 root epidermal cell differe…	GO:0000139 Golgi membrane; GO:0005622 intracellular; GO:0005623 cell; GO:0005737 cytoplasm; GO:0005768 endosome; GO:0005783 endoplasmic reticulum; GO:0005794 Golgi apparatus; GO:0005802 trans-Golgi network; GO:0005886 plasma membrane; GO:0012505 endomembrane system; GO:0016020 membrane; GO:0016021 integral component of membrane; GO:0030173 integral component of Golgi membrane; GO:0031090 organell…	GO:0000030 mannosyltransferase activity; GO:0003824 catalytic activity; GO:0016740 transferase activity; GO:0016757 transferase activity, transferring glycosyl groups; GO:0016758 transferase activity, transferring hexosyl groups; GO:0019187 beta-1,4-mannosyltransferase activity; GO:0051753 mannan synthase activity;
A0A444Y0H8	1106	S	A0A444Y0H8_S1106		Protein kinase domain-containing protein OS=Arachis hypogaea OX=3818 GN=Ahy_B08g090713 PE=4 SV=1	Ahy_B08g090713	1	NTLVSGGVR	11	S5	0.00172647	18	982.472	1.579	1.344	0.865	0.671	1.011	0.93	0.69	-0.535332	0.179478	nucleus				GO:0001666 response to hypoxia; GO:0006082 organic acid metabolic process; GO:0006464 cellular protein modification process; GO:0006468 protein phosphorylation; GO:0006629 lipid metabolic process; GO:0006720 isoprenoid metabolic process; GO:0006721 terpenoid metabolic process; GO:0006793 phosphorus metabolic process; GO:0006796 phosphate-containing compound metabolic process; GO:0006807 nitrogen …	GO:0005622 intracellular; GO:0005623 cell; GO:0005737 cytoplasm; GO:0005783 endoplasmic reticulum; GO:0005789 endoplasmic reticulum membrane; GO:0012505 endomembrane system; GO:0016020 membrane; GO:0031984 organelle subcompartment; GO:0042175 nuclear outer membrane-endoplasmic reticulum membrane network; GO:0043226 organelle; GO:0043227 membrane-bounded organelle; GO:0043229 intracellular organel…	GO:0003824 catalytic activity; GO:0004672 protein kinase activity; GO:0004674 protein serine/threonine kinase activity; GO:0004712 protein serine/threonine/tyrosine kinase activity; GO:0016301 kinase activity; GO:0016740 transferase activity; GO:0016772 transferase activity, transferring phosphorus-containing groups; GO:0016773 phosphotransferase activity, alcohol group as acceptor; GO:0140096 ca…	PF00564; PF07714	PB1 domain; Protein tyrosine kinase	T	KOG0192	Tyrosine kinase specific for activated (GTP-bound) p21cdc42Hs
A0A445BKI9	664	S	A0A445BKI9_S664		ACB domain-containing protein OS=Arachis hypogaea OX=3818 GN=Ahy_A09g044692 PE=3 SV=1	Ahy_A09g044692	1	QGSGGMWGWLAGTPQSPNADDD	8	S16	4.70585e-07	13	2326.91	1.421	1.011	1.141	0.767	1.043	0.664	0.692	-0.531156	0.0868237	cytoplasm				GO:0001101 response to acid chemical; GO:0006810 transport; GO:0006869 lipid transport; GO:0009314 response to radiation; GO:0009416 response to light stimulus; GO:0009628 response to abiotic stimulus; GO:0009719 response to endogenous stimulus; GO:0009723 response to ethylene; GO:0009725 response to hormone; GO:0009753 response to jasmonic acid; GO:0010033 response to organic substance; GO:00108…	GO:0005622 intracellular; GO:0005623 cell; GO:0005634 nucleus; GO:0005737 cytoplasm; GO:0005829 cytosol; GO:0043226 organelle; GO:0043227 membrane-bounded organelle; GO:0043229 intracellular organelle; GO:0043231 intracellular membrane-bounded organelle;	GO:0000062 fatty-acyl-CoA binding; GO:0000166 nucleotide binding; GO:0005488 binding; GO:0017076 purine nucleotide binding; GO:0030554 adenyl nucleotide binding; GO:0032553 ribonucleotide binding; GO:0032555 purine ribonucleotide binding; GO:0032559 adenyl ribonucleotide binding; GO:0033218 amide binding; GO:0036094 small molecule binding; GO:0043167 ion binding; GO:0043168 anion binding; GO:0048…	PF00887; PF13415	Acyl CoA binding protein; Galactose oxidase, central domain	I	KOG0817	Acyl-CoA-binding protein
A0A445BF37	95	S	A0A445BF37_S95		S-methyl-5-thioribose kinase OS=Arachis hypogaea OX=3818 GN=Ahy_A09g042184 PE=3 SV=1	Ahy_A09g042184	1	EEGRLSPEHVPEVYHFDR	4	S6	4.08849e-08	4	2276.01	1.236	1.139	0.893	0.756			0.694	-0.526992		cytoplasm	K00899	mtnK; 5-methylthioribose kinase [EC:2.7.1.100]	map00270 Cysteine and methionine metabolism; map01100 Metabolic pathways	GO:0000096 sulfur amino acid metabolic process; GO:0000097 sulfur amino acid biosynthetic process; GO:0000302 response to reactive oxygen species; GO:0006082 organic acid metabolic process; GO:0006520 cellular amino acid metabolic process; GO:0006555 methionine metabolic process; GO:0006790 sulfur compound metabolic process; GO:0006793 phosphorus metabolic process; GO:0006796 phosphate-containing…	GO:0005622 intracellular; GO:0005623 cell; GO:0005737 cytoplasm; GO:0005829 cytosol;	GO:0003824 catalytic activity; GO:0005488 binding; GO:0005515 protein binding; GO:0016301 kinase activity; GO:0016740 transferase activity; GO:0016772 transferase activity, transferring phosphorus-containing groups; GO:0016773 phosphotransferase activity, alcohol group as acceptor; GO:0042802 identical protein binding; GO:0046522 S-methyl-5-thioribose kinase activity;
A0A445BYR9	173	T	A0A445BYR9_T173		PUM-HD domain-containing protein OS=Arachis hypogaea OX=3818 GN=Ahy_A08g040298 PE=4 SV=1	Ahy_A08g040298	1	SLLATPPGFNLR	6	T5	0.000268574	6	1365.69	1.196	1.171	1.356	0.886	0.841	0.857	0.694	-0.526992	0.001666	nucleus	K17943	PUM; pumilio RNA-binding family			GO:0005622 intracellular; GO:0005623 cell; GO:0005737 cytoplasm; GO:0005829 cytosol; GO:0005886 plasma membrane; GO:0016020 membrane; GO:0071944 cell periphery;	GO:0003676 nucleic acid binding; GO:0003723 RNA binding; GO:0003729 mRNA binding; GO:0003730 mRNA 3'-UTR binding; GO:0005488 binding; GO:0097159 organic cyclic compound binding; GO:1901363 heterocyclic compound binding;	PF07990	Nucleic acid binding protein NABP	J	KOG1488	Translational repressor Pumilio/PUF3 and related RNA-binding proteins (Puf superfamily)
A0A444YKV0	372	S	A0A444YKV0_S372		AT-hook motif nuclear-localized protein OS=Arachis hypogaea OX=3818 GN=Ahy_B06g081332 PE=4 SV=1	Ahy_B06g081332	1	TGPGAHQSPENGGYDQITD	27	S8	5.77189e-06	6	2023.8		1.379		1.15	0.854	0.867	0.694	-0.526992		nucleus							PF03479	Domain of unknown function (DUF296)
A0A445C8X3	63	S	A0A445C8X3_S63		Phosphoenolpyruvate carboxykinase (ATP) OS=Arachis hypogaea OX=3818 GN=Ahy_A07g033333 PE=3 SV=1	Ahy_A07g033333	0.981	KKSSAPSTPITSSSATSPFSTILEEER	4	S3	3.72701e-05	5	2998.37	1.249	1.213	1.231	0.819	1.036	0.71	0.695	-0.524915	0.0270376	nucleus	K01610	E4.1.1.49, pckA; phosphoenolpyruvate carboxykinase (ATP) [EC:4.1.1.49]	map00010 Glycolysis / Gluconeogenesis; map00020 Citrate cycle (TCA cycle); map00620 Pyruvate metabolism; map00710 Carbon fixation in photosynthetic organisms; map01100 Metabolic pathways; map01110 Biosynthesis of secondary metabolites; map01200 Carbon metabolism	GO:0002376 immune system process; GO:0005975 carbohydrate metabolic process; GO:0005996 monosaccharide metabolic process; GO:0006006 glucose metabolic process; GO:0006094 gluconeogenesis; GO:0006950 response to stress; GO:0006952 defense response; GO:0006955 immune response; GO:0007154 cell communication; GO:0008152 metabolic process; GO:0009058 biosynthetic process; GO:0009267 cellular response …	GO:0005622 intracellular; GO:0005623 cell; GO:0005634 nucleus; GO:0005730 nucleolus; GO:0005737 cytoplasm; GO:0005829 cytosol; GO:0016020 membrane; GO:0031974 membrane-enclosed lumen; GO:0031981 nuclear lumen; GO:0043226 organelle; GO:0043227 membrane-bounded organelle; GO:0043228 non-membrane-bounded organelle; GO:0043229 intracellular organelle; GO:0043231 intracellular membrane-bounded organel…	GO:0003824 catalytic activity; GO:0004611 phosphoenolpyruvate carboxykinase activity; GO:0004612 phosphoenolpyruvate carboxykinase (ATP) activity; GO:0016829 lyase activity; GO:0016830 carbon-carbon lyase activity; GO:0016831 carboxy-lyase activity;
A0A445C8X3	64	S	A0A445C8X3_S64		Phosphoenolpyruvate carboxykinase (ATP) OS=Arachis hypogaea OX=3818 GN=Ahy_A07g033333 PE=3 SV=1	Ahy_A07g033333	0.995	KKSSAPSTPITSSSATSPFSTILEEER	4	S4	3.72701e-05	5	2998.37	1.249	1.213	1.231	0.819	1.036	0.71	0.695	-0.524915	0.0270376	nucleus	K01610	E4.1.1.49, pckA; phosphoenolpyruvate carboxykinase (ATP) [EC:4.1.1.49]	map00010 Glycolysis / Gluconeogenesis; map00020 Citrate cycle (TCA cycle); map00620 Pyruvate metabolism; map00710 Carbon fixation in photosynthetic organisms; map01100 Metabolic pathways; map01110 Biosynthesis of secondary metabolites; map01200 Carbon metabolism	GO:0002376 immune system process; GO:0005975 carbohydrate metabolic process; GO:0005996 monosaccharide metabolic process; GO:0006006 glucose metabolic process; GO:0006094 gluconeogenesis; GO:0006950 response to stress; GO:0006952 defense response; GO:0006955 immune response; GO:0007154 cell communication; GO:0008152 metabolic process; GO:0009058 biosynthetic process; GO:0009267 cellular response …	GO:0005622 intracellular; GO:0005623 cell; GO:0005634 nucleus; GO:0005730 nucleolus; GO:0005737 cytoplasm; GO:0005829 cytosol; GO:0016020 membrane; GO:0031974 membrane-enclosed lumen; GO:0031981 nuclear lumen; GO:0043226 organelle; GO:0043227 membrane-bounded organelle; GO:0043228 non-membrane-bounded organelle; GO:0043229 intracellular organelle; GO:0043231 intracellular membrane-bounded organel…	GO:0003824 catalytic activity; GO:0004611 phosphoenolpyruvate carboxykinase activity; GO:0004612 phosphoenolpyruvate carboxykinase (ATP) activity; GO:0016829 lyase activity; GO:0016830 carbon-carbon lyase activity; GO:0016831 carboxy-lyase activity;
A0A445DQB8	242	S	A0A445DQB8_S242		NADH dehydrogenase [ubiquinone] iron-sulfur protein 1, mitochondrial (Fragment)(predicted) OS=Arachis hypogaea OX=3818 GN=Ahy_A03g011295 PE=3 SV=1	Ahy_A03g011295	1	GSGEEIGTYVEK	1	S2	0.0215962	1	1348.57		0.955	1.19		0.746		0.696	-0.522841		chloroplast	K03934	NDUFS1; NADH dehydrogenase (ubiquinone) Fe-S protein 1 [EC:7.1.1.2 1.6.99.3]	map00190 Oxidative phosphorylation; map01100 Metabolic pathways	GO:0006091 generation of precursor metabolites and energy; GO:0006950 response to stress; GO:0006979 response to oxidative stress; GO:0008152 metabolic process; GO:0009853 photorespiration; GO:0009987 cellular process; GO:0015980 energy derivation by oxidation of organic compounds; GO:0043094 cellular metabolic compound salvage; GO:0044237 cellular metabolic process; GO:0045333 cellular respirati…	GO:0005622 intracellular; GO:0005623 cell; GO:0005737 cytoplasm; GO:0005739 mitochondrion; GO:0005740 mitochondrial envelope; GO:0005743 mitochondrial inner membrane; GO:0005746 mitochondrial respirasome; GO:0005747 mitochondrial respiratory chain complex I; GO:0009507 chloroplast; GO:0009536 plastid; GO:0016020 membrane; GO:0019866 organelle inner membrane; GO:0030964 NADH dehydrogenase complex;…	GO:0003824 catalytic activity; GO:0003954 NADH dehydrogenase activity; GO:0005488 binding; GO:0008137 NADH dehydrogenase (ubiquinone) activity; GO:0016491 oxidoreductase activity; GO:0016651 oxidoreductase activity, acting on NAD(P)H; GO:0016655 oxidoreductase activity, acting on NAD(P)H, quinone or similar compound as acceptor; GO:0048037 cofactor binding; GO:0050136 NADH dehydrogenase (quinone)…	PF13510; PF10588	2Fe-2S iron-sulfur cluster binding domain; NADH-ubiquinone oxidoreductase-G iron-sulfur binding region	C	KOG2282	NADH-ubiquinone oxidoreductase, NDUFS1/75 kDa subunit
A0A445D205	288	T	A0A445D205_T288		Auxin efflux carrier component OS=Arachis hypogaea OX=3818 GN=Ahy_A05g022828 PE=3 SV=1	Ahy_A05g022828	1	GPTPRPSNYDEDGAKPK	25	T3	4.26481e-07	16	1988.82	0.989	1.386	1.344	1.142	0.819	0.636	0.698	-0.518701	0.133855	plasma membrane	K13947	PIN; auxin efflux carrier family		GO:0000003 reproduction; GO:0003002 regionalization; GO:0003006 developmental process involved in reproduction; GO:0006810 transport; GO:0007154 cell communication; GO:0007165 signal transduction; GO:0007275 multicellular organism development; GO:0007389 pattern specification process; GO:0009314 response to radiation; GO:0009416 response to light stimulus; GO:0009605 response to external stimulus…	GO:0005618 cell wall; GO:0005622 intracellular; GO:0005623 cell; GO:0005737 cytoplasm; GO:0005783 endoplasmic reticulum; GO:0005886 plasma membrane; GO:0005911 cell-cell junction; GO:0009505 plant-type cell wall; GO:0009506 plasmodesma; GO:0009921 auxin efflux carrier complex; GO:0009925 basal plasma membrane; GO:0012505 endomembrane system; GO:0016020 membrane; GO:0016021 integral component of m…	GO:0005215 transporter activity; GO:0010329 auxin efflux transmembrane transporter activity; GO:0015562 efflux transmembrane transporter activity; GO:0022857 transmembrane transporter activity; GO:0080161 auxin transmembrane transporter activity;
A0A445EH87	131	S	A0A445EH87_S131		Oxygen-evolving enhancer protein 3(predicted) OS=Arachis hypogaea OX=3818 GN=Ahy_A02g009518 PE=3 SV=1	Ahy_A02g009518	1	FFLQPLSPSEAAQR	8	S7	0.000103406	8	1670.79	1.461	0.996	1.112	0.827	0.771	0.894	0.698	-0.518701	0.0459699	chloroplast	K08901	psbQ; photosystem II oxygen-evolving enhancer protein 3	map00195 Photosynthesis		GO:0005576 extracellular region; GO:0005622 intracellular; GO:0005623 cell; GO:0005737 cytoplasm; GO:0009507 chloroplast; GO:0009532 plastid stroma; GO:0009534 chloroplast thylakoid; GO:0009535 chloroplast thylakoid membrane; GO:0009536 plastid; GO:0009570 chloroplast stroma; GO:0009579 thylakoid; GO:0016020 membrane; GO:0031976 plastid thylakoid; GO:0031977 thylakoid lumen; GO:0031984 organelle …
[truncated: 2,454 more rows]

## Sheet: Significantly
Protein accession	Position	Amino acid	pro_postion	regulated type	Protein description	Gene name	Localization probability	Modified sequence	Modified PSMs	Modifications	Qvality PEP	PSMs	Theo MH+ [Da]	AP1	AP2	AP3	UP1	UP2	UP3	UP/AP Ratio	log2(UP/AP Ratio)	UP/AP P value	Subcellular localization	KEGG KO No.	KEGG Gene	KEGG pathway	Biological Process	Cellular Component	Molecular Function	Pfam ID	Domain description	COG/KOG category	COG/KOG NO.	COG/KOG description
[truncated: 23 more rows]
